# Supplementary material for: Achieving high-performance room-temperature organic ferromagnetic semiconductor films via topochemical reduction
Source: Nat Commun. 2026 Apr 15;17:5197. doi: 10.1038/s41467-026-71866-2 (PMC13253818; doi:10.1038/s41467-026-71866-2)
Supplement: Supplementary file 3 — Source Data [file 41467_2026_71866_MOESM3_ESM.zip]

Archive with 86 entries (48 files):
- Source Data/
- Source Data/Figure_1/
- Source Data/Figure_1/fig1b/
- Source Data/Figure_1/fig1b/SDD = 214.545 mm.txt
- Source Data/Figure_1/fig1b/virtual_det_output_0.edf
- Source Data/Figure_1/fig1c/
- Source Data/Figure_1/fig1c/fig1c.xlsx
- Source Data/Figure_1/fig1d/
- Source Data/Figure_1/fig1d/SDD = 210.779 mm.txt
- Source Data/Figure_1/fig1d/virtual_det_output_3.edf
- Source Data/Figure_1/fig1e/
- Source Data/Figure_1/fig1e/fig1e.xlsx
- Source Data/Figure_2/
- Source Data/Figure_2/fig2a/
- Source Data/Figure_2/fig2a/fig2a.xlsx
- Source Data/Figure_2/fig2b/
- Source Data/Figure_2/fig2b/fig2b.xlsx
- Source Data/Figure_2/fig2c/
- Source Data/Figure_2/fig2c/fig2c.xlsx
- Source Data/Figure_2/fig2d/
- Source Data/Figure_2/fig2d/fig2d.xlsx
- Source Data/Figure_3/
- Source Data/Figure_3/fig3.xlsx
- Source Data/Figure_4/
- Source Data/Figure_4/fig4f.xlsx
- Source Data/Figure_4/H-doped-PDI-AFM.out
- Source Data/Figure_4/H-doped-PDI-FM-Spin-Density.cube
- Source Data/Figure_4/H-doped-PDI-FM.out
- Source Data/Figure_4/H-doped-PDI.cif
- Source Data/Figure_4/Undoped-PDI.cif
- Source Data/Supplementary_Figure_10/
- Source Data/Supplementary_Figure_10/supplementary fig10c.xlsx
- Source Data/Supplementary_Figure_11/
- Source Data/Supplementary_Figure_11/supplementary fig11b/
- Source Data/Supplementary_Figure_11/supplementary fig11b/supplementary fig11b.xlsx
- Source Data/Supplementary_Figure_11/supplementary fig11d/
- Source Data/Supplementary_Figure_11/supplementary fig11d/SDD = 214.417 mm.txt
- Source Data/Supplementary_Figure_11/supplementary fig11d/virtual_det_output_0.edf
- Source Data/Supplementary_Figure_12/
- Source Data/Supplementary_Figure_12/supplementary fig12a/
- Source Data/Supplementary_Figure_12/supplementary fig12a/supplementary fig12a.xlsx
- Source Data/Supplementary_Figure_12/supplementary fig12b/
- Source Data/Supplementary_Figure_12/supplementary fig12b/supplemantary 12b.xlsx
- Source Data/Supplementary_Figure_13/
- Source Data/Supplementary_Figure_13/supplementary fig13a/
- Source Data/Supplementary_Figure_13/supplementary fig13a/SDD = 214.417 mm.txt
- Source Data/Supplementary_Figure_13/supplementary fig13a/virtual_det_output_1.edf
- Source Data/Supplementary_Figure_13/supplementary fig13b/
- Source Data/Supplementary_Figure_13/supplementary fig13b/supplementary fig13b.xlsx
- Source Data/Supplementary_Figure_14/
- Source Data/Supplementary_Figure_14/supplementary fig14.xlsx
- Source Data/Supplementary_Figure_15/
- Source Data/Supplementary_Figure_15/supplementary fig15.xlsx
- Source Data/Supplementary_Figure_16/
- Source Data/Supplementary_Figure_16/supplementary fig16.xlsx
- Source Data/Supplementary_Figure_3/
- Source Data/Supplementary_Figure_3/supplementary fig3a.xlsx
- Source Data/Supplementary_Figure_4/
- Source Data/Supplementary_Figure_4/supplementary fig4a/
- Source Data/Supplementary_Figure_4/supplementary fig4a/supplementary fig4a.xlsx
- Source Data/Supplementary_Figure_4/supplementary fig4b/
- Source Data/Supplementary_Figure_4/supplementary fig4b/supplementary fig4b.xlsx
- Source Data/Supplementary_Figure_4/supplementary fig4c/
- Source Data/Supplementary_Figure_4/supplementary fig4c/supplementary fig4c.xlsx
- Source Data/Supplementary_Figure_4/supplementary fig4d/
- Source Data/Supplementary_Figure_4/supplementary fig4d/supplementary fig4d.xlsx
- Source Data/Supplementary_Figure_4/supplementary fig4e,f/
- Source Data/Supplementary_Figure_4/supplementary fig4e,f/0-after.vms
- Source Data/Supplementary_Figure_4/supplementary fig4e,f/10-after.vms
- Source Data/Supplementary_Figure_4/supplementary fig4e,f/12-after.vms
- Source Data/Supplementary_Figure_4/supplementary fig4e,f/2-after.vms
- Source Data/Supplementary_Figure_4/supplementary fig4e,f/4-after.vms
- Source Data/Supplementary_Figure_4/supplementary fig4e,f/48-after.vms
- Source Data/Supplementary_Figure_4/supplementary fig4e,f/6-after.vms
- Source Data/Supplementary_Figure_4/supplementary fig4e,f/8-after.vms
- Source Data/Supplementary_Figure_5/
- Source Data/Supplementary_Figure_5/supplementary fig5a.FLT
- Source Data/Supplementary_Figure_5/supplementary fig5b.FLT
- Source Data/Supplementary_Figure_6/
- Source Data/Supplementary_Figure_6/supplementary fig6.xlsx
- Source Data/Supplementary_Figure_7/
- Source Data/Supplementary_Figure_7/supplementary fig7.xlsx
- Source Data/Supplementary_Figure_8/
- Source Data/Supplementary_Figure_8/supplementary fig8.xlsx
- Source Data/Supplementary_Figure_9/
- Source Data/Supplementary_Figure_9/supplementary fig9.xlsx
