# Supplementary material for: Achieving high-performance room-temperature organic ferromagnetic semiconductor films via topochemical reduction
Source: Nat Commun. 2026 Apr 15;17:5197. doi: 10.1038/s41467-026-71866-2 (PMC13253818; doi:10.1038/s41467-026-71866-2)
Supplement: Supplementary file 3 — Source Data [file 41467_2026_71866_MOESM3_ESM.zip › Source Data/Figure_1/fig1c/fig1c.xlsx]

## Sheet: raw film
2θ	intensity
3	812.208
3.03	814.767
3.06	775.863
3.09	816.271
3.12	742.531
3.15	781.389
3.18	743.96
3.21	737.254
3.24	752.245
3.27	774.64
3.3	719.977
3.33	710.767
3.36	724.575
3.39	704.604
3.42	605.479
3.45	649.309
3.48	696.925
3.51	688.748
3.54	625.379
3.57	649.04
3.6	627.37
3.63	646.345
3.66	622.519
3.69	611.544
3.72	622.999
3.75	641.195
3.78	660.248
3.81	599.186
3.84	625.973
3.87	635.44
3.9	543.668
3.93	583.723
3.96	555.403
3.99	604.662
4.02	578.647
4.05	562.795
4.08	536.979
4.11	586.818
4.14	545.176
4.17	578.587
4.2	543.604
4.23	544.471
4.26	552.802
4.29	508.749
4.32	523.571
4.35	527.814
4.38	513.096
4.41	529.017
4.44	525.703
4.47	527.872
4.5	509.743
4.53	514.336
4.56	462.034
4.59	477.058
4.62	471.228
4.65	409.473
4.68	495.003
4.71	466.344
4.74	462.263
4.77	466.185
4.8	491.15
4.83	480.546
4.86	465.462
4.89	475.793
4.92	471.151
4.95	460.054
4.98	458.416
5.01	459.311
5.04	426.058
5.07	498.263
5.1	417.388
5.13	419.144
5.16	472.377
5.19	399.552
5.22	413.671
5.25	431.717
5.28	397.87
5.31	410.359
5.34	407.445
5.37	419.57
5.4	391.279
5.43	403.528
5.46	399.87
5.49	403.01
5.52	425.873
5.55	384.702
5.58	384.101
5.61	387.657
5.64	385.822
5.67	388.604
5.7	394.909
5.73	396.832
5.76	399.295
5.79	373.146
5.82	368.359
5.85	361.967
5.88	365.699
5.91	358.387
5.94	393.631
5.97	367.677
6	373.218
6.03	364
6.06	355.031
6.09	326.312
6.12	325.821
6.15	331.591
6.18	337.306
6.21	331.349
6.24	343.913
6.27	318.623
6.3	346.809
6.33	370.155
6.36	330.63
6.39	331.102
6.42	342.155
6.45	325.447
6.48	318.794
6.51	336.724
6.54	312.233
6.57	298.529
6.6	286.304
6.63	328.051
6.66	332.331
6.69	308.126
6.72	308.207
6.75	322.123
6.78	295.766
6.81	328.455
6.84	321.424
6.87	304.849
6.9	301.312
6.93	316.659
6.96	304.599
6.99	299.396
7.02	325.869
7.05	284.735
7.08	323.262
7.11	271.352
7.14	290.53
7.17	270.359
7.2	274.157
7.23	322.866
7.26	321.252
7.29	268.783
7.32	287.193
7.35	290.832
7.38	257.695
7.41	271.79
7.44	278.485
7.47	269.187
7.5	269.82
7.53	290.221
7.56	266.226
7.59	288.459
7.62	246.233
7.65	278.285
7.68	262.464
7.71	255.692
7.74	269.271
7.77	263.74
7.8	285.504
7.83	283.908
7.86	271.059
7.89	238.782
7.92	243.04
7.95	262.88
7.98	253.539
8.01	273.366
8.04	260.825
8.07	257.143
8.1	248
8.13	210.227
8.16	277.083
8.19	231.736
8.22	278.779
8.25	239.951
8.28	230.321
8.31	245.712
8.34	220.531
8.37	241.826
8.4	232.545
8.43	226.657
8.46	237.633
8.49	231.969
8.52	245.699
8.55	241.42
8.58	246.808
8.61	241.46
8.64	243.946
8.67	232.583
8.7	232.023
8.73	239.137
8.76	220.571
8.79	242.673
8.82	232.858
8.85	227.458
8.88	208.25
8.91	246.894
8.94	201.166
8.97	232.759
9	207.277
9.03	215.724
9.06	223.141
9.09	222.258
9.12	195.542
9.15	226.23
9.18	221.936
9.21	205.118
9.24	209.462
9.27	202.647
9.3	214.507
9.33	214.32
9.36	220.927
9.39	199.248
9.42	174.529
9.45	207.389
9.48	225.968
9.51	181.16
9.54	196.638
9.57	201.698
9.6	195.424
9.63	216.356
9.66	179.426
9.69	202.263
9.72	206.032
9.75	201.339
9.78	207.945
9.81	216.833
9.84	211.536
9.87	213.864
9.9	196.065
9.93	172.438
9.96	193.181
9.99	209.792
10.02	182.167
10.05	213.068
10.08	211.393
10.11	192.599
10.14	191.647
10.17	166.047
10.2	166.208
10.23	166.189
10.26	173.282
10.29	194.154
10.32	178.194
10.35	221.029
10.38	177.24
10.41	166.595
10.44	174.896
10.47	182.063
10.5	183.069
10.53	196.232
10.56	170.833
10.59	158.951
10.62	180.664
10.65	187.355
10.68	168.019
10.71	172.546
10.74	164.774
10.77	182.341
10.8	160.419
10.83	174.678
10.86	177.791
10.89	148.345
10.92	160.844
10.95	163.672
10.98	204.032
11.01	143.695
11.04	178.503
11.07	179.594
11.1	184.831
11.13	161.783
11.16	183.431
11.19	181.516
11.22	159.451
11.25	146.215
11.28	154.775
11.31	173.953
11.34	174.61
11.37	162.579
11.4	153.722
11.43	155.086
11.46	179.71
11.49	169.932
11.52	165.398
11.55	153.535
11.58	176.972
11.61	163.469
11.64	177.145
11.67	142.912
11.7	173.686
11.73	178.688
11.76	158.441
11.79	177.686
11.82	173.559
11.85	173.248
11.88	190.031
11.91	197.308
11.94	170.935
11.97	209.306
12	161.867
12.03	192.015
12.06	195.094
12.09	166.631
12.12	189.292
12.15	208.081
12.18	188.757
12.21	195.925
12.24	161.408
12.27	147.653
12.3	148.253
12.33	183.745
12.36	147.913
12.39	146.582
12.42	151.897
12.45	142.835
12.48	146.787
12.51	141.642
12.54	142.634
12.57	140.528
12.6	120.305
12.63	128.63
12.66	136.595
12.69	127.657
12.72	155.895
12.75	150.648
12.78	135.251
12.81	138.553
12.84	126.564
12.87	137.559
12.9	143.905
12.93	138.599
12.96	136.597
12.99	125.233
13.02	125.549
13.05	128.69
13.08	137.369
13.11	113.114
13.14	144.092
13.17	131.719
13.2	142.836
13.23	129.309
13.26	135.459
13.29	120.628
13.32	127.461
13.35	116.759
13.38	131.567
13.41	144.114
13.44	147.579
13.47	126.237
13.5	131.112
13.53	145.411
13.56	101.179
13.59	109.315
13.62	132.393
13.65	109.454
13.68	127.888
13.71	124.466
13.74	139.41
13.77	119.368
13.8	115.887
13.83	115.096
13.86	141.386
13.89	116.334
13.92	124.197
13.95	121.068
13.98	123.172
14.01	123.042
14.04	93.5443
14.07	133.666
14.1	113.35
14.13	112.668
14.16	126.21
14.19	99.6943
14.22	112.598
14.25	135.16
14.28	126.08
14.31	121.2
14.34	121.842
14.37	102.675
14.4	120.319
14.43	124.39
14.46	101.844
14.49	101.136
14.52	105.459
14.55	89.089
14.58	118.061
14.61	106.315
14.64	120.584
14.67	112.521
14.7	134.634
14.73	120.272
14.76	127.517
14.79	102.541
14.82	108.879
14.85	105.374
14.88	94.2285
14.91	113.2
14.94	96.4202
14.97	93.8416
15	118.309
15.03	103.809
15.06	97.6801
15.09	106.458
15.12	117.375
15.15	127.987
15.18	89.2525
15.21	116.055
15.24	94.2812
15.27	93.3971
15.3	97.3259
15.33	103.792
15.36	86.3102
15.39	87.4697
15.42	96.1231
15.45	119.336
15.48	110.108
15.51	103.59
15.54	95.2384
15.57	89.4918
15.6	98.4549
15.63	90.121
15.66	118.403
15.69	120.704
15.72	83.4654
15.75	103.471
15.78	95.6772
15.81	86.3092
15.84	84.2429
15.87	92.5054
15.9	102.021
15.93	95.7752
15.96	101.316
15.99	107.338
16.02	101.335
16.05	100.634
16.08	82.96
16.11	114.791
16.14	101.464
16.17	112.866
16.2	104.911
16.23	92.2475
16.26	92.7961
16.29	104.528
16.32	75.3921
16.35	81.289
16.38	86.4805
16.41	88.4252
16.44	104.241
16.47	88.4235
16.5	87.9208
16.53	88.1672
16.56	83.6298
16.59	104.095
16.62	106.857
16.65	92.6002
16.68	102.296
16.71	97.1564
16.74	93.3554
16.77	74.2502
16.8	92.142
16.83	82.4211
16.86	87.5236
16.89	76.4188
16.92	96.1514
16.95	89.2192
16.98	84.8585
17.01	87.841
17.04	78.0358
17.07	90.6634
17.1	77.7846
17.13	89.1453
17.16	75.9221
17.19	86.2025
17.22	100.632
17.25	68.8646
17.28	87.1239
17.31	99.4935
17.34	81.2823
17.37	79.8911
17.4	77.4401
17.43	78.6149
17.46	90.4383
17.49	79.4414
17.52	83.4063
17.55	74.3369
17.58	74.2229
17.61	80.0965
17.64	77.5772
17.67	70.7205
17.7	106.602
17.73	84.6571
17.76	99.5747
17.79	67.4151
17.82	83.8025
17.85	85.2471
17.88	100.119
17.91	86.8373
17.94	84.2918
17.97	89.4965
18	75.4395
18.03	91.1575
18.06	81.3165
18.09	61.9517
18.12	89.2248
18.15	76.4439
18.18	92.9049
18.21	71.5702
18.24	81.2208
18.27	74.8166
18.3	82.0658
18.33	69.9512
18.36	74.5025
18.39	76.4461
18.42	72.3882
18.45	75.2197
18.48	71.3221
18.51	76.3603
18.54	63.1572
18.57	80.3199
18.6	87.0396
18.63	70.271
18.66	84.4112
18.69	64.2775
18.72	65.3485
18.75	59.3577
18.78	94.2593
18.81	78.4223
18.84	74.427
18.87	52.425
18.9	59.19
18.93	70.4329
18.96	93.5592
18.99	71.089
19.02	70.2134
19.05	75.655
19.08	80.3445
19.11	72.3004
19.14	75.1341
19.17	62.3764
19.2	64.0021
19.23	79.2619
19.26	71.0735
19.29	81.1271
19.32	75.1231
19.35	64.6708
19.38	69.2075
19.41	58.8553
19.44	61.1912
19.47	81.2366
19.5	62.153
19.53	57.0601
19.56	68.466
19.59	76.9867
19.62	71.2864
19.65	72.2214
19.68	79.3057
19.71	69.1919
19.74	71.1719
19.77	67.0876
19.8	67.4329
19.83	67.625
19.86	56.1235
19.89	64.0399
19.92	62.985
19.95	70.3473
19.98	73.9817
20.01	73.5952
20.04	70.5234
20.07	77.2203
20.1	51.3129
20.13	72.9468
20.16	75.2676
20.19	73.4558
20.22	50.1847
20.25	55.1566
20.28	66.9993
20.31	63.2484
20.34	62.7418
20.37	62.9304
20.4	65.3721
20.43	58.5424
20.46	58.1306
20.49	65.9685
20.52	49.0244
20.55	59.4096
20.58	72.5048
20.61	61.0415
20.64	63.0131
20.67	65.1475
20.7	62.9068
20.73	65.5809
20.76	65.4201
20.79	55.3732
20.82	60.3421
20.85	60.2591
20.88	54.2756
20.91	57.0624
20.94	54.2348
20.97	53.3668
21	72.3423
21.03	53.2837
21.06	69.076
21.09	58.397
21.12	67.1192
21.15	74.6952
21.18	55.3248
21.21	54.2984
21.24	63.0929
21.27	53.2813
21.3	67.2614
21.33	65.3892
21.36	59.3947
21.39	66.3185
21.42	67.453
21.45	44.3218
21.48	60.1361
21.51	54.3805
21.54	64.3353
21.57	72.9654
21.6	59.275
21.63	70.1365
21.66	61.552
21.69	47.9458
21.72	58.8016
21.75	53.1499
21.78	47.2521
21.81	40.1762
21.84	58.397
21.87	58.4712
21.9	51.7441
21.93	50.0794
21.96	72.0179
21.99	57.3033
22.02	51.9713
22.05	60.3439
22.08	62.5521
22.11	49.2996
22.14	49.0855
22.17	55.2214
22.2	40.6355
22.23	56.1423
22.26	55.3016
22.29	53.7662
22.32	58.5743
22.35	49.295
22.38	62.5812
22.41	49.7755
22.44	49.1853
22.47	68.0145
22.5	59.5417
22.53	41.1343
22.56	52.9836
22.59	58.2184
22.62	39.4559
22.65	49.4313
22.68	56.2023
22.71	47.1859
22.74	53.0697
22.77	49.1044
22.8	51.6219
22.83	53.0694
22.86	59.9953
22.89	47.2944
22.92	56.3479
22.95	49.4145
22.98	62.1906
23.01	54.1475
23.04	56.1587
23.07	46.2637
23.1	57.4125
23.13	60.3773
23.16	55.1257
23.19	55.4747
23.22	46.1699
23.25	57.0426
23.28	43.1555
23.31	67.0772
23.34	61.4276
23.37	49.4512
23.4	41.4225
23.43	62.9412
23.46	46.184
23.49	53.0154
23.52	42.0502
23.55	58.2681
23.58	55.2463
23.61	49.2597
23.64	43.4906
23.67	51.1707
23.7	56.2606
23.73	58.151
23.76	56.0831
23.79	52.3666
23.82	52.053
23.85	46.1844
23.88	48.1622
23.91	51.4385
23.94	44.3669
23.97	56.2325
24	62.3334
24.03	51.1766
24.06	69.1717
24.09	59.496
24.12	60.1828
24.15	48.7835
24.18	48.4149
24.21	42.0384
24.24	50.3344
24.27	65.266
24.3	56.4526
24.33	59.9508
24.36	59.3797
24.39	66.3281
24.42	80.5058
24.45	73.3921
24.48	67.0751
24.51	79.2333
24.54	87.6251
24.57	74.5037
24.6	83.6015
24.63	87.5558
24.66	95.143
24.69	115.439
24.72	153.034
24.75	151.861
24.78	156.325
24.81	158.373
24.84	189.052
24.87	243.749
24.9	214.746
24.93	206.757
24.96	249.445
24.99	265.595
25.02	252.503
25.05	218.34
25.08	226.091
25.11	225.435
25.14	206.319
25.17	182.635
25.2	177.884
25.23	165.131
25.26	120.541
25.29	107.706
25.32	102.554
25.35	93.9089
25.38	95.8404
25.41	86.8412
25.44	93.5983
25.47	99.0067
25.5	85.3554
25.53	63.6267
25.56	85.557
25.59	72.3552
25.62	67.5106
25.65	45.3796
25.68	67.5809
25.71	57.6811
25.74	41.5836
25.77	63.548
25.8	50.9457
25.83	53.4286
25.86	57.4425
25.89	52.4735
25.92	54.7408
25.95	52.2616
25.98	46.546
26.01	51
26.04	63.4402
26.07	38.2323
26.1	34.8299
26.13	51.2734
26.16	51.1808
26.19	41.0937
26.22	50.1036
26.25	44.3562
26.28	65.4437
26.31	55.198
26.34	52.4318
26.37	41.4964
26.4	46.3307
26.43	50.331
26.46	49.0444
26.49	70.5351
26.52	51.3794
26.55	62.3118
26.58	57.6677
26.61	60.5386
26.64	65.8333
26.67	70.3713
26.7	67.0824
26.73	84.4253
26.76	93.4635
26.79	73.8258
26.82	104.27
26.85	113.552
26.88	150.259
26.91	146.818
26.94	155.924
26.97	175.137
27	185.748
27.03	213.139
27.06	228.811
27.09	226.463
27.12	259.017
27.15	251.913
27.18	237.409
27.21	227.278
27.24	232.998
27.27	229.434
27.3	193.047
27.33	195.449
27.36	154.784
27.39	131.681
27.42	118.942
27.45	108.871
27.48	104.785
27.51	90.4382
27.54	97.5083
27.57	86.531
27.6	95.4478
27.63	65.5598
27.66	66.2134
27.69	63.8598
27.72	64.3434
27.75	55.4144
27.78	61.1461
27.81	53.5292
27.84	55.3464
27.87	50.1428
27.9	54.7998
27.93	68.2688
27.96	43.2922
27.99	31.0118
28.02	42.3663
28.05	37.1611
28.08	57.2654
28.11	35.6166
28.14	47.459
28.17	49.1524
28.2	42.5899
28.23	44.6752
28.26	28.0405
28.29	39.2274
28.32	46.1549
28.35	41.9497
28.38	35.2415
28.41	41.4878
28.44	42.222
28.47	16.8165
28.5	44.149
28.53	32.2956
28.56	37.1885
28.59	38.011
28.62	39.2569
28.65	45.157
28.68	50.204
28.71	36.4908
28.74	32.2545
28.77	33.3071
28.8	28.2211
28.83	43.3566
28.86	30.8484
28.89	36.1086
28.92	35.2025
28.95	36.1029
28.98	33.1386
29.01	32.0668
29.04	39.3724
29.07	41.939
29.1	41.8952
29.13	37.0951
29.16	33.2968
29.19	29.2222
29.22	35.1304
29.25	44.2934
29.28	29.8636
29.31	41.0925
29.34	47.5058
29.37	32.1334
29.4	34.4049
29.43	34.3601
29.46	39.3809
29.49	36.8548
29.52	26.5229
29.55	47.1305
29.58	23.3434
29.61	45.9796
29.64	34.8976
29.67	31.093
29.7	32.3375
29.73	38.3154
29.76	37.2227
29.79	30.9554
29.82	35.2616
29.85	47.171
29.88	35.3331
29.91	29.0637
29.94	26.2457
29.97	34.033
30	45.887
30.03	34.299
30.06	31.1913
30.09	25.9551
30.12	31.3621
30.15	43.2163
30.18	36.0856
30.21	44.314
30.24	43.0109
30.27	39.8633
30.3	50.3716
30.33	46.8739
30.36	50.0701
30.39	60.0529
30.42	49.1021
30.45	49.9551
30.48	63.4428
30.51	58.3902
30.54	58.5938
30.57	60.1569
30.6	50.1121
30.63	51.9577
30.66	37.2642
30.69	44.0046
30.72	43.2562
30.75	36.4241
30.78	43.2245
30.81	43.3013
30.84	44.2549
30.87	48.1996
30.9	42.0784
30.93	40.8836
30.96	37.4763
30.99	48.5276
31.02	40.3354
31.05	40.9146
31.08	30.9807
31.11	39.4218
31.14	38.253
31.17	26.9811
31.2	35.1995
31.23	25.3068
31.26	45.2784
31.29	27.1231
31.32	28.2283
31.35	27.0665
31.38	26.8358
31.41	30.0593
31.44	30.2005
31.47	28.1299
31.5	26.0136
31.53	33.2191
31.56	26.0513
31.59	23.2652
31.62	26.1722
31.65	26.0598
31.68	35.0221
31.71	24.0497
31.74	26.1574
31.77	30.1758
31.8	27.9679
31.83	29.2524
31.86	42.2825
31.89	25.0086
31.92	27.8319
31.95	20.1512
31.98	32.0778
32.01	24.067
32.04	26.1354
32.07	21.0365
32.1	33.2987
32.13	26.6978
32.16	32.0235
32.19	31.2278
32.22	30.0257
32.25	25.156
32.28	22.9649
32.31	24.308
32.34	33.1423
32.37	24.0718
32.4	31.9197
32.43	18.9041
32.46	24.1504
32.49	21.3012
32.52	20.0112
32.55	20.2313
32.58	30.1776
32.61	23.0332
32.64	22.1847
32.67	28.1562
32.7	22.2225
32.73	22.1356
32.76	20.2983
32.79	18.8049
32.82	22.2178
32.85	24.1142
32.88	19.0813
32.91	29.4226
32.94	25.2919
32.97	25.8905
33	24.2651
33.03	27.9438
33.06	18.1258
33.09	24.8968
33.12	25.9947
33.15	19.1618
33.18	21.9369
33.21	24.0417
33.24	20.071
33.27	19.0281
33.3	24.893
33.33	15.9991
33.36	18.2529
33.39	16.2555
33.42	24.2005
33.45	34.1086
33.48	29.4214
33.51	26.1668
33.54	18.9758
33.57	28.2188
33.6	25.0982
33.63	25.0882
33.66	20.9582
33.69	20.1408
33.72	27.0922
33.75	23.1536
33.78	24.008
33.81	21.2639
33.84	25.1555
33.87	22.152
33.9	21.2131
33.93	17.1623
33.96	23.9832
33.99	21.1384
34.02	26.0325
34.05	31.0674
34.08	26.1421
34.11	13.0717
34.14	25.0178
34.17	35.3648
34.2	17.9099
34.23	26.128
34.26	22.0137
34.29	27.0368
34.32	23.0936
34.35	18.9963
34.38	24.0587
34.41	19.0197
34.44	17.1451
34.47	18.901
34.5	26.8525
34.53	23.9877
34.56	19.0902
34.59	28.3027
34.62	21.2325
34.65	18.1143
34.68	15.233
34.71	23.2043
34.74	21.1439
34.77	23.1591
34.8	14.0311
34.83	15.0157
34.86	14.9486
34.89	17.9856
34.92	20.1454
34.95	19.8751
34.98	24.9631
35.01	22.01
35.04	25.2556
35.07	27.2422
35.1	18.9014
35.13	21.9838
35.16	20.9976
35.19	25.0226
35.22	24.3872
35.25	17.406
35.28	22.1665
35.31	21.6332
35.34	22.9219
35.37	23.9225
35.4	16.1628
35.43	13.0207
35.46	20.0757
35.49	22.3936
35.52	20.1397
35.55	19.0878
35.58	18.1577
35.61	20.1115
35.64	22.9984
35.67	18.8592
35.7	26.1383
35.73	14.0544
35.76	20.1364
35.79	26.0827
35.82	22.0835
35.85	29.9822
35.88	25.0272
35.91	18.1759
35.94	20.1123
35.97	23.8671
36	19.1784
36.03	25.176
36.06	17.1364
36.09	23.0277
36.12	22.0416
36.15	20.072
36.18	22.0839
36.21	24.3166
36.24	19.2162
36.27	21.1209
36.3	18.1418
36.33	25.1506
36.36	17.0928
36.39	20.0226
36.42	23.0274
36.45	17.041
36.48	26.3084
36.51	19.1795
36.54	32.0447
36.57	9.8566
36.6	23.1283
36.63	22.195
36.66	20.9259
36.69	17.0153
36.72	12.3399
36.75	17.162
36.78	17.0652
36.81	21.1271
36.84	24.9241
36.87	17.1184
36.9	21.1127
36.93	25.1636
36.96	13.0515
36.99	13.1111
37.02	21.9935
37.05	17.0662
37.08	17.9124
37.11	20.126
37.14	18.275
37.17	13.1538
37.2	25.1853
37.23	19.9519
37.26	16.078
37.29	20.3278
37.32	14.9199
37.35	15.1342
37.38	11.0045
37.41	11.0612
37.44	17.7902
37.47	18.9608
37.5	15.2364
37.53	18.0154
37.56	16.0645
37.59	13.9457
37.62	21.8936
37.65	9.021
37.68	14.1883
37.71	19.1349
37.74	31.252
37.77	13.9139
37.8	25.205
37.83	15.9869
37.86	21.3568
37.89	24.0806
37.92	16.1064
37.95	28.3042
37.98	20.8815
38.01	20.012
38.04	10.0735
38.07	22.0029
38.1	13.9515
38.13	14.9448
38.16	25.1911
38.19	19.9013
38.22	14.2139
38.25	18.1022
38.28	23.1236
38.31	15.0783
38.34	12.082
38.37	22.4799
38.4	15.0065
38.43	16.2477
38.46	16.1732
38.49	12.0194
38.52	17.1871
38.55	14.1123
38.58	12.2433
38.61	17.077
38.64	14.1254
38.67	17.8614
38.7	17.1544
38.73	26.2309
38.76	13.0377
38.79	12.1001
38.82	21.1849
38.85	17.0442
38.88	13.1106
38.91	16.1422
38.94	23.0905
38.97	10.8447
39	24.1363
39.03	10.9654
39.06	18.995
39.09	17.03
39.12	20.0201
39.15	20.0693
39.18	22.0617
39.21	13.8748
39.24	22.2956
39.27	11.0302
39.3	20.9809
39.33	19.166
39.36	18.1012
39.39	14.1999
39.42	16.1423
39.45	13.213
39.48	17.9642
39.51	16.0089
39.54	19.939
39.57	12.0619
39.6	23.1313
39.63	8.0394
39.66	8.0327
39.69	20.9883
39.72	20.1824
39.75	16.1385
39.78	20.9793
39.81	17.5038
39.84	23.1091
39.87	15.0757
39.9	12.0822
39.93	9.9708
39.96	16.1144
39.99	17.0777

## Sheet: reduced film
2θ	intensity
3	895.178
3.05	818.909
3.1	794.684
3.15	788.436
3.2	777.959
3.25	763.996
3.3	698.258
3.35	759.61
3.4	704.126
3.45	659.624
3.5	655.507
3.55	634.047
3.6	672.844
3.65	607.903
3.7	629.486
3.75	611.072
3.8	590.534
3.85	570.326
3.9	545.43
3.95	580.069
4	578.763
4.05	583.857
4.1	558.071
4.15	589.367
4.2	492.694
4.25	530.59
4.3	530.468
4.35	516.144
4.4	505.518
4.45	497.762
4.5	481.032
4.55	490.551
4.6	468.882
4.65	460.438
4.7	453.896
4.75	452.352
4.8	481.619
4.85	475.558
4.9	437.158
4.95	432.088
5	464.557
5.05	406.677
5.1	401.029
5.15	404.206
5.2	395.801
5.25	393.089
5.3	375.088
5.35	375.601
5.4	397.739
5.45	404.645
5.5	371.575
5.55	397.434
5.6	364.118
5.65	337.677
5.7	368.264
5.75	411.087
5.8	322.8
5.85	352.111
5.9	348.776
5.95	349.362
6	339.497
6.05	351.862
6.1	366.521
6.15	352.785
6.2	366.383
6.25	336.034
6.3	311.227
6.35	320.633
6.4	327.148
6.45	316.667
6.5	314.658
6.55	285.9
6.6	286.509
6.65	334.778
6.7	298.813
6.75	319.386
6.8	298.278
6.85	315.011
6.9	293.95
6.95	283.378
7	265.659
7.05	276.779
7.1	271.152
7.15	271.111
7.2	259.465
7.25	291.556
7.3	282.07
7.35	268.93
7.4	300.223
7.45	261.608
7.5	303.691
7.55	281.991
7.6	267.028
7.65	257.787
7.7	278.771
7.75	271.23
7.8	230.461
7.85	235.731
7.9	267.091
7.95	241.696
8	224.578
8.05	216.883
8.1	249.618
8.15	240.44
8.2	228.554
8.25	240.949
8.3	204.243
8.35	237.264
8.4	234.907
8.45	234.129
8.5	213.085
8.55	236.052
8.6	214.54
8.65	228.624
8.7	220.174
8.75	239.635
8.8	199.069
8.85	235.787
8.9	230.176
8.95	202.279
9	220.84
9.05	221.893
9.1	203.353
9.15	203.71
9.2	181.037
9.25	225.853
9.3	178.584
9.35	204.419
9.4	200.473
9.45	200.656
9.5	170.45
9.55	202.549
9.6	180.977
9.65	192.879
9.7	202.345
9.75	200.865
9.8	189.172
9.85	222.088
9.9	165.899
9.95	178.7
10	172.053
10.05	174.203
10.1	181.774
10.15	188.036
10.2	208.5
10.25	176.898
10.3	193.037
10.35	190.496
10.4	173.655
10.45	184.026
10.5	168.609
10.55	189.528
10.6	189.904
10.65	191.729
10.7	202.301
10.75	191.176
10.8	189.613
10.85	209.444
10.9	193.347
10.95	214.996
11	231.546
11.05	250.717
11.1	240.433
11.15	242.686
11.2	248.377
11.25	228.556
11.3	245.918
11.35	236.062
11.4	255.764
11.45	268.645
11.5	253.274
11.55	238.782
11.6	206.462
11.65	223.245
11.7	218.009
11.75	225.863
11.8	177.72
11.85	178.224
11.9	188.352
11.95	176.712
12	196.495
12.05	172.883
12.1	160.616
12.15	157.667
12.2	155.545
12.25	158.616
12.3	150.694
12.35	148.368
12.4	174.574
12.45	150.444
12.5	149.484
12.55	150.776
12.6	150.823
12.65	129.685
12.7	118.507
12.75	145.695
12.8	139.736
12.85	135.901
12.9	154.067
12.95	130.239
13	109.126
13.05	115.071
13.1	123.658
13.15	125.744
13.2	124.279
13.25	124.693
13.3	140.662
13.35	129.945
13.4	129.493
13.45	136.898
13.5	119.142
13.55	128.612
13.6	113.363
13.65	136.15
13.7	123.377
13.75	119.534
13.8	127.648
13.85	110.356
13.9	112.761
13.95	97.2112
14	95.1574
14.05	101.498
14.1	109.418
14.15	123.362
14.2	118.252
14.25	115.342
14.3	105.655
14.35	103.284
14.4	97.5672
14.45	99.219
14.5	94.3148
14.55	92.6071
14.6	107.215
14.65	109.262
14.7	95.796
14.75	116.185
14.8	114.474
14.85	90.0666
14.9	113.706
14.95	113.507
15	105.35
15.05	98.2094
15.1	99.4852
15.15	119.16
15.2	122.606
15.25	97.8872
15.3	111.744
15.35	97.1013
15.4	106.067
15.45	93.6115
15.5	100.231
15.55	99.0947
15.6	81.4086
15.65	104.647
15.7	92.4078
15.75	99.7353
15.8	85.6809
15.85	86.5911
15.9	105.29
15.95	86.2407
16	82.104
16.05	72.107
16.1	94.6369
16.15	88.0874
16.2	111.749
16.25	77.8484
16.3	89.983
16.35	86.2254
16.4	91.3557
16.45	91.012
16.5	98.1005
16.55	84.8816
16.6	108.409
16.65	110.912
16.7	77.3669
16.75	83.0701
16.8	86.5133
16.85	82.9142
16.9	90.5362
16.95	89.4199
17	80.3434
17.05	87.7898
17.1	74.2686
17.15	61.0959
17.2	82.2253
17.25	108.358
17.3	90.5076
17.35	77.464
17.4	69.2506
17.45	84.2341
17.5	80.6158
17.55	69.4602
17.6	85.5331
17.65	87.3366
17.7	77.1527
17.75	68.3941
17.8	77.4012
17.85	72.9945
17.9	74.285
17.95	66.1586
18	80.0331
18.05	73.7441
18.1	66.2547
18.15	83.5198
18.2	73.0951
18.25	59.0072
18.3	53.9895
18.35	73.4894
18.4	79.2367
18.45	61.2082
18.5	64.1834
18.55	67.9297
18.6	72.0407
18.65	70.1838
18.7	71.3052
18.75	74.6977
18.8	61.6528
18.85	65.7139
18.9	70.0026
18.95	58.6291
19	69.0733
19.05	60.1341
19.1	70.8527
19.15	60.1612
19.2	68.2946
19.25	71.2564
19.3	60.3699
19.35	66.205
19.4	61.5438
19.45	79.6752
19.5	65.0794
19.55	73.2463
19.6	73.9151
19.65	84.1607
19.7	72.7931
19.75	65.1932
19.8	63.3295
19.85	50.3552
19.9	73.2874
19.95	68.041
20	62.0131
20.05	52.1519
20.1	74.5579
20.15	49.5701
20.2	74.7057
20.25	53.0269
20.3	65.2479
20.35	60.181
20.4	45.9306
20.45	47.272
20.5	71.4506
20.55	59.8518
20.6	62.5748
20.65	52.1308
20.7	71.1345
20.75	59.0627
20.8	63.5118
20.85	62.4697
20.9	70.5088
20.95	52.2709
21	62.1087
21.05	77.0794
21.1	51.8685
21.15	56.0974
21.2	52.0307
21.25	63.0904
21.3	52.4524
21.35	53.1484
21.4	50.5225
21.45	63.9953
21.5	57.3287
21.55	38.0085
21.6	55.9672
21.65	49.2011
21.7	68.3728
21.75	57.4842
21.8	58.9848
21.85	46.0793
21.9	65.1203
21.95	51.1854
22	55.2043
22.05	57.5346
22.1	63.2824
22.15	55.3815
22.2	45.2142
22.25	66.3325
22.3	57.7561
22.35	55.1162
22.4	65.7902
22.45	47.0974
22.5	61.7084
22.55	63.1232
22.6	54.6537
22.65	57.0767
22.7	61.1637
22.75	52.9248
22.8	45.3803
22.85	51.3612
22.9	54.3493
22.95	47.2202
23	56.9506
23.05	66.3105
23.1	49.2615
23.15	48.0913
23.2	60.9104
23.25	47.5966
23.3	45.9488
23.35	48.5263
23.4	64.2079
23.45	43.1927
23.5	61.0427
23.55	62.0982
23.6	58.164
23.65	47.3868
23.7	54.0467
23.75	61.2626
23.8	57.4149
23.85	54.0844
23.9	60.9914
23.95	47.1394
24	57.1714
24.05	44.1149
24.1	42.221
24.15	58.4528
24.2	38.0232
24.25	49.0389
24.3	59.1638
24.35	58.2667
24.4	63.3609
24.45	57.2563
24.5	48.5082
24.55	59.2552
24.6	46.0816
24.65	66.2656
24.7	59.9737
24.75	45.0534
24.8	65.4464
24.85	55.143
24.9	60.8628
24.95	59.5794
25	61.4069
25.05	70.2058
25.1	69.355
25.15	51.3932
25.2	59.4829
25.25	53.6552
25.3	69.4105
25.35	52.7863
25.4	51.8057
25.45	54.6659
25.5	58.3908
25.55	41.7875
25.6	48.7381
25.65	49.6408
25.7	57.8915
25.75	54.5912
25.8	46.9511
25.85	66.5432
25.9	44.1063
25.95	58.5333
26	52.5069
26.05	56.1288
26.1	55.2616
26.15	46.9138
26.2	64.4123
26.25	52.9337
26.3	43.5229
26.35	62.3173
26.4	51.4129
26.45	55.6334
26.5	65.2751
26.55	72.1742
26.6	60.2304
26.65	75.4799
26.7	67.6632
26.75	74.198
26.8	63.2779
26.85	73.261
26.9	80.4591
26.95	92.7817
27	76.5002
27.05	85.6312
27.1	100.362
27.15	92.8584
27.2	98.5802
27.25	118.42
27.3	114.692
27.35	126.902
27.4	112.157
27.45	98.8705
27.5	101.673
27.55	68.2201
27.6	80.2315
27.65	81.4618
27.7	72.0083
27.75	64.4313
27.8	63.6155
27.85	66.3444
27.9	72.4035
27.95	64.5287
28	54.105
28.05	60.4284
28.1	49.8938
28.15	57.1388
28.2	45.3517
28.25	55.0629
28.3	61.204
28.35	56.4998
28.4	39.1105
28.45	49.0533
28.5	42.082
28.55	38.054
28.6	51.3314
28.65	38.169
28.7	37.0401
28.75	42.0103
28.8	55.3984
28.85	35.8118
28.9	26.0368
28.95	38.0951
29	43.0694
29.05	45.8137
29.1	46.2648
29.15	30.9927
29.2	33.4196
29.25	39.9349
29.3	35.0702
29.35	26.2139
29.4	48.1107
29.45	41.1079
29.5	42.257
29.55	35.9788
29.6	32.0026
29.65	26.1736
29.7	29.0008
29.75	37.7157
29.8	37.2707
29.85	34.9295
29.9	35.1188
29.95	24.0946
30	38.8179
30.05	37.0893
30.1	42.0901
30.15	32.0955
30.2	30.1501
30.25	37.4808
30.3	31.0706
30.35	43.21
30.4	31.1984
30.45	43.2359
30.5	26.7852
30.55	31.9768
30.6	29.1262
30.65	38.1417
30.7	34.0857
30.75	28.9499
30.8	32.5088
30.85	23.1076
30.9	39.1222
30.95	41.1339
31	36.0849
31.05	44.2684
31.1	24.1637
31.15	25.3635
31.2	22.0246
31.25	30.1054
31.3	35.1181
31.35	34.8437
31.4	27.1977
31.45	18.98
31.5	27.2179
31.55	25.9957
31.6	27.3074
31.65	23.0931
31.7	20.0133
31.75	23.0579
31.8	37.2578
31.85	27.2669
31.9	28.1216
31.95	29.987
32	35.091
32.05	20.1031
32.1	25.1947
32.15	34.1898
32.2	21.0477
32.25	25.1537
32.3	23.9177
32.35	29.0109
32.4	34.2359
32.45	28.9302
32.5	28.106
32.55	21.1224
32.6	24.0172
32.65	22.9134
32.7	26.2815
32.75	20.0427
32.8	23.1063
32.85	27.1003
32.9	21.3251
32.95	20.2744
33	33.9803
33.05	31.4754
33.1	22.2007
33.15	26.9955
33.2	19.9582
33.25	32.9125
33.3	22.1935
33.35	30.1675
33.4	24.2078
33.45	18.9389
33.5	26.0676
33.55	20.0646
33.6	32.8917
33.65	26.1183
33.7	17.245
33.75	30.0494
33.8	26.1039
33.85	22.1665
33.9	19.0857
33.95	30.181
34	17.1275
34.05	22.9781
34.1	14.2155
34.15	19.755
34.2	20.2099
34.25	21.053
34.3	34.0345
34.35	21.0016
34.4	25.93
34.45	22.162
34.5	24.9294
34.55	19.0698
34.6	23.7666
34.65	16.9858
34.7	22.2505
34.75	31.1681
34.8	26.016
34.85	16.9758
34.9	27.0001
34.95	24.1091
35	19.0367
35.05	19.0494
35.1	20.0075
35.15	22.2071
35.2	21.9717
35.25	27.1463
35.3	30.0662
35.35	28.3058
35.4	24.8717
35.45	18.0126
35.5	21.119
35.55	24.1303
35.6	24.9523
35.65	22.0396
35.7	21.1833
35.75	26.2389
35.8	20.1893
35.85	16.8092
35.9	28.8421
35.95	19.0339
36	17.9386
36.05	28.3365
36.1	23.8358
36.15	20.0595
36.2	21.9401
36.25	12.3824
36.3	13.1069
36.35	16.8917
36.4	19.4249
36.45	26.1505
36.5	28.0186
36.55	24.102
36.6	24.041
36.65	18.0811
36.7	18.7918
36.75	26.123
36.8	16.0535
36.85	26.0354
36.9	20.9871
36.95	12.0897
37	20.1886
37.05	20.9577
37.1	18.1582
37.15	21.1525
37.2	18.0199
37.25	18.2449
37.3	17.9167
37.35	30.1805
37.4	17.762
37.45	26.016
37.5	25.0259
37.55	24.1913
37.6	26.1344
37.65	18.1063
37.7	17.3707
37.75	21.9953
37.8	22.233
37.85	20.3326
37.9	16.0828
37.95	15.1245
38	19.4488
38.05	21.2635
38.1	20.067
38.15	22.0767
38.2	19.0643
38.25	15.8391
38.3	25.2413
38.35	21.0156
38.4	21.9724
38.45	17.8646
38.5	15.0036
38.55	18.05
38.6	25.1456
38.65	9.0284
38.7	19.0237
38.75	18.1349
38.8	15.0069
38.85	17.1063
38.9	17.1322
38.95	20.1718
39	13.162
39.05	16.9275
39.1	19.1577
39.15	15.1886
39.2	18.2786
39.25	16.0348
39.3	18.2052
39.35	19.0197
39.4	23.184
39.45	19.0971
39.5	12.0132
39.55	19.0458
39.6	13.9836
39.65	21.4133
39.7	23.0206
39.75	14.0322
39.8	19.0858
39.85	17.0482
39.9	14.0436
39.95	18.0483
40	19.2057
