# Supplementary material for: Achieving high-performance room-temperature organic ferromagnetic semiconductor films via topochemical reduction
Source: Nat Commun. 2026 Apr 15;17:5197. doi: 10.1038/s41467-026-71866-2 (PMC13253818; doi:10.1038/s41467-026-71866-2)
Supplement: Supplementary file 3 — Source Data [file 41467_2026_71866_MOESM3_ESM.zip › Source Data/Figure_1/fig1e/fig1e.xlsx]

## Sheet: raw film
qx	intensity
0.00376	NaN
0.00751	NaN
0.01127	2
0.01502	2
0.01878	NaN
0.02253	NaN
0.02629	NaN
0.03004	NaN
0.0338	2
0.03755	NaN
0.0413	NaN
0.04506	NaN
0.04881	NaN
0.05257	NaN
0.05632	NaN
0.06008	NaN
0.06383	NaN
0.06759	6.57895
0.07134	7.19048
0.07509	4.95238
0.07885	6.66667
0.0826	3.61905
0.08636	6.73684
0.09011	7.28571
0.09386	8.19048
0.09762	4.47368
0.10137	4.36842
0.10512	4.63158
0.10888	4.09524
0.11263	2.66667
0.11638	3.52381
0.12013	3.90476
0.12388	4.09524
0.12764	4.21053
0.13139	4.86667
0.13514	5
0.13889	5
0.14264	5.61538
0.14639	5.625
0.15015	5.85714
0.1539	6.5
0.15765	5.29412
0.1614	14.3125
0.16515	10
0.1689	11.6471
0.17265	12.4762
0.17639	12
0.18014	18.375
0.18389	16.9333
0.18764	14.2941
0.19139	15.4737
0.19514	15.6667
0.19888	15.125
0.20263	17.1177
0.20638	9.52381
0.21013	12.4118
0.21387	10.6316
0.21762	11.0588
0.22136	10.7059
0.22511	14
0.22885	9.94118
0.2326	10.2353
0.23634	9.94444
0.24009	11.5625
0.24383	9.42105
0.24758	5.33333
0.25132	7.72222
0.25506	7.21429
0.2588	6.61905
0.26255	8.29412
0.26629	6.4375
0.27003	8.1875
0.27377	6.55
0.27751	8.15
0.28125	6.4
0.28499	6.55
0.28873	6.44444
0.29247	6.375
0.29621	5.94118
0.29994	6.36842
0.30368	7.42857
0.30742	7.16667
0.31116	4.95
0.31489	5
0.31863	6.375
0.32236	5.73333
0.3261	5.15789
0.32983	4.86667
0.33357	4.35294
0.3373	6.27778
0.34103	6.84615
0.34476	4.85714
0.3485	4.22222
0.35223	4.375
0.35596	5.15789
0.35969	4.14286
0.36342	5.15
0.36715	5
0.37088	4.88235
0.37461	4.7
0.37833	5.38889
0.38206	4.66667
0.38579	4.72222
0.38951	3.82353
0.39324	3.89474
0.39697	5.42105
0.40069	4.5
0.40441	5.13333
0.40814	4.47059
0.41186	4.38889
0.41558	5.52941
0.4193	3.92857
0.42302	4.21429
0.42674	4.55556
0.43046	5.52941
0.43418	4.36842
0.4379	5.52941
0.44162	5.9375
0.44534	4.1
0.44905	4.42105
0.45277	4
0.45649	5.29412
0.4602	4.9375
0.46391	3.72222
0.46763	4.73333
0.47134	5
0.47505	4.88235
0.47876	4.13333
0.48248	4.33333
0.48619	3.89474
0.48989	4.05556
0.4936	4.2
0.49731	4.625
0.50102	3.86667
0.50473	4.22222
0.50843	4.64706
0.51214	4.44444
0.51584	4.78571
0.51954	3.6
0.52325	3.36842
0.52695	3.72222
0.53065	3.47059
0.53435	3.5
0.53805	3.5
0.54175	4.1
0.54545	3.84211
0.54915	5.35294
0.55284	4.57895
0.55654	4.15789
0.56024	4.44444
0.56393	3.35294
0.56762	6.17647
0.57132	4.55
0.57501	5.05
0.5787	4.94737
0.58239	5.1
0.58608	5
0.58977	5.16667
0.59346	5.72222
0.59714	7.10526
0.60083	6.2
0.60452	6.41176
0.6082	6.44444
0.61188	7
0.61557	7
0.61925	7
0.62293	6
0.62661	6.78947
0.63029	6.52632
0.63397	7
0.63765	6.05556
0.64132	6.05263
0.645	4.90476
0.64867	6.6
0.65235	7.10526
0.65602	6.63158
0.65969	5.5
0.66337	6.64706
0.66704	5.10526
0.67071	5.05556
0.67437	5.05556
0.67804	5
0.68171	6.11111
0.68537	4.94737
0.68904	5.22222
0.6927	5.35294
0.69637	4.55
0.70003	4.72222
0.70369	5.27778
0.70735	4.73684
0.71101	5.75
0.71466	5.0625
0.71832	4.88889
0.72198	5.33333
0.72563	5.21053
0.72929	4.68421
0.73294	5.3
0.73659	5.10526
0.74024	5.9
0.74389	4.4
0.74754	4.64706
0.75119	5
0.75484	5
0.75848	5.63158
0.76213	6
0.76577	4.33333
0.76941	4.7
0.77305	5.6
0.7767	5.85714
0.78033	6.55
0.78397	5.75
0.78761	6.84211
0.79125	6.72222
0.79488	6.85714
0.79852	7.04762
0.80215	9.15789
0.80578	9.88889
0.80941	9.31579
0.81304	11.55
0.81667	15.3158
0.8203	19.1579
0.82392	22.1053
0.82755	25.9444
0.83117	32.1667
0.83479	34.2632
0.83842	35.45
0.84204	48.9412
0.84566	46.2632
0.84927	52
0.85289	53.05
0.85651	57.0952
0.86012	55.3809
0.86374	62.2
0.86735	68.4444
0.87096	67.5
0.87457	60.0526
0.87818	60.4737
0.88179	52.25
0.88539	49.25
0.889	43.2857
0.8926	42.3158
0.8962	37.4211
0.89981	32.1111
0.90341	26.1429
0.90701	22.75
0.9106	17.85
0.9142	14.9524
0.9178	13.15
0.92139	14.0526
0.92498	11.95
0.92858	11.8
0.93217	10.5263
0.93576	10.25
0.93934	9.85
0.94293	9.33333
0.94652	9.84211
0.9501	9.55
0.95368	7.31579
0.95726	7.55
0.96084	7.42105
0.96442	5.89474
0.968	6.45
0.97158	6.38095
0.97515	7.21053
0.97873	5.47368
0.9823	5.5
0.98587	5.53846
0.98944	4.13333
0.99301	4.54545
0.99658	3.61538
1.00014	3.8
1.00371	4.54545
1.00727	4.46154
1.01083	4.41667
1.01439	3.83333
1.01795	3.45455
1.02151	3.07143
1.02507	3.8
1.02862	4.5
1.03218	3.92857
1.03573	3.2
1.03928	3.18182
1.04283	3.58333
1.04638	3.8
1.04993	2.66667
1.05347	3.5
1.05701	3.66667
1.06056	4.18182
1.0641	4.28571
1.06764	3.64286
1.07118	4.3
1.07471	3.38462
1.07825	3.47059
1.08179	4.16667
1.08532	3.15385
1.08885	3.375
1.09238	3.08333
1.09591	3.42857
1.09944	3.9
1.10296	3.72727
1.10649	3.07143
1.11001	3.88889
1.11353	3
1.11705	3.33333
1.12057	2.84615
1.12409	3.25
1.1276	3.77778
1.13112	3
1.13463	2.78571
1.13814	3.1
1.14165	3.64286
1.14516	3.25
1.14866	2.875
1.15217	3
1.15567	2.875
1.15917	3.42857
1.16268	2.92857
1.16617	3.08333
1.16967	3.66667
1.17317	3.69231
1.17666	3.58333
1.18016	3.07143
1.18365	3.06667
1.18714	3.09091
1.19063	3.25
1.19411	3.8
1.1976	2.61538
1.20108	3.5
1.20457	3.46154
1.20805	3.09091
1.21153	3.33333
1.215	3.36364
1.21848	3.33333
1.22196	4
1.22543	3.22222
1.2289	3.63636
1.23237	3.33333
1.23584	3.16667
1.23931	2.44444
1.24277	2.53846
1.24623	2.88889
1.2497	2.875
1.25316	3.25
1.25662	3.09091
1.26007	2.72727
1.26353	2.83333
1.26698	2.9
1.27044	2.75
1.27389	3
1.27734	2.90909
1.28078	3.07143
1.28423	3.11111
1.28767	3.18182
1.29112	2.88889
1.29456	2.91667
1.298	2.42857
1.30144	2.7
1.30487	3.08333
1.30831	3.3
1.31174	3.36364
1.31517	4
1.3186	3.33333
1.32203	3.08333
1.32545	3
1.32888	3.5
1.3323	2.92857
1.33572	3.375
1.33914	2.53846
1.34256	3.21429
1.34598	3.75
1.34939	3.83333
1.35281	3.18182
1.35622	3.4
1.35963	4.25
1.36304	3
1.36644	3.1
1.36985	3.83333
1.37325	4
1.37665	3.30769
1.38005	3.38462
1.38345	4.18182
1.38684	4.16667
1.39024	4.33333
1.39363	5.4
1.39702	4.5
1.40041	3.92308
1.4038	4.27273
1.40718	4.42857
1.41057	4.38462
1.41395	4.30769
1.41733	3.64286
1.42071	4.71429
1.42409	3.75
1.42746	4.53846
1.43084	3.57143
1.43421	4.58333
1.43758	3.78571
1.44095	4.46154
1.44431	5
1.44768	4.61538
1.45104	4.07143
1.4544	3.92857
1.45776	3.30769
1.46112	3.83333
1.46448	4.41667
1.46783	3.76923
1.47118	3.92308
1.47453	4.09091
1.47788	3.92308
1.48123	3.81818
1.48458	2.88889
1.48792	2.72727
1.49126	3.1
1.4946	3.5
1.49794	3.1
1.50128	3
1.50461	3.35714
1.50794	2.91667
1.51127	3
1.5146	2.91667
1.51793	2.9
1.52126	3.30769
1.52458	3.15385
1.5279	3.38462
1.53122	3.61538
1.53454	3.54545
1.53786	3.125
1.54117	2.5
1.54449	3.66667
1.5478	2.9
1.55111	2.81818
1.55441	2.83333
1.55772	3.46154
1.56102	3.27273
1.56432	3.45455
1.56762	3.875
1.57092	3.66667
1.57422	3.09091
1.57751	2.8
1.58081	3.3
1.5841	3.2
1.58738	2.88889
1.59067	4.125
1.59396	3.41667
1.59724	2.66667
1.60052	3
1.6038	3.63636
1.60708	3.75
1.61035	2.63636
1.61363	2.7
1.6169	2.7
1.62017	3.22222
1.62344	3
1.62671	2.72727
1.62997	4
1.63323	3.33333
1.63649	3.61538
1.63975	4.18182
1.64301	3.38462
1.64626	4
1.64952	3.5
1.65277	4.4
1.65602	3.5
1.65927	2.75
1.66251	3.77778
1.66575	4.5
1.669	3.33333
1.67224	4
1.67547	4.77778
1.67871	3.9375
1.68194	5.33333
1.68518	4
1.68841	3.57143
1.69163	4.3
1.69486	5.1
1.69808	4.33333
1.70131	4.91667
1.70453	5.9
1.70775	5.27273
1.71096	5.85714
1.71418	5.45455
1.71739	4.5
1.7206	4.69231
1.72381	4.78571
1.72702	6.36364
1.73022	5.27273
1.73343	4.61538
1.73663	4.61538
1.73983	6.18182
1.74302	6.45455
1.74622	4.76923
1.74941	6.27273
1.7526	6.38462
1.75579	5.63636
1.75898	4.46154
1.76217	7
1.76535	5.45455
1.76853	7.54545
1.77171	5.9
1.77489	6
1.77806	6.36364
1.78124	5
1.78441	4.5
1.78758	4.8
1.79075	6.15385
1.79391	6.09091
1.79708	6.30769
1.80024	5.78571
1.8034	6.92308
1.80656	5.26667
1.80971	8
1.81287	6.92308
1.81602	7.16667
1.81917	6.75
1.82231	7.18182
1.82546	7.36364
1.8286	6.66667
1.83175	7
1.83489	5.69231
1.83802	6.76923
1.84116	6.66667
1.84429	5.81818
1.84743	5.4
1.85056	5.9375
1.85368	5.26316
1.85681	7.27273
1.85993	5.28571
1.86306	6.30769
1.86618	5.09091
1.86929	6.21429
1.87241	7.7
1.87552	6.07143
1.87863	5.08333
1.88174	7.3
1.88485	6.55556
1.88796	6.1
1.89106	4.83333
1.89416	5.18182
1.89726	5.1
1.90036	5.11111
1.90346	5.72727
1.90655	4.18182
1.90964	3.61538
1.91273	4.09091
1.91582	4.69231
1.9189	4.7
1.92199	4.45455
1.92507	4.30769
1.92815	3.81818
1.93123	3.55556
1.9343	4.28571
1.93737	4.71429
1.94045	4.18182
1.94351	4.125
1.94658	4
1.94965	3.6
1.95271	4.44444
1.95577	3.3
1.95883	4.09091
1.96189	3.11111
1.96494	4
1.96799	5.25
1.97105	4.33333
1.97409	3.77778
1.97714	4
1.98019	3.25
1.98323	3.33333
1.98627	4.16667
1.98931	4.44444
1.99234	4
1.99538	3.125
1.99841	2.77778
2.00144	4.22222
2.00447	3.375
2.00749	2.55556
2.01052	3.33333
2.01354	2.63636
2.01656	3.83333
2.01958	3.125
2.02259	3
2.02561	4.125
2.02862	3.14286
2.03163	2.7
2.03464	2.66667
2.03764	3.66667
2.04064	3.1
2.04365	2.7
2.04664	2.28571
2.04964	3.42857
2.05264	2.6
2.05563	2
2.05862	3
2.06161	2.125
2.0646	2.71429
2.06758	2.42857
2.07056	2.8
2.07354	2.625
2.07652	2.28571
2.0795	2.2
2.08247	3.75
2.08544	3
2.08841	2.2
2.09138	2.6
2.09435	2.75
2.09731	2.33333
2.10027	2
2.10323	2.44444
2.10619	3.25
2.10915	3.66667
2.1121	2.5
2.11505	2.66667
2.118	2.8
2.12095	2.75
2.12389	2.4
2.12684	3.5
2.12978	2.5
2.13272	2.66667
2.13565	2.83333
2.13859	3.2
2.14152	2.8
2.14445	3.2
2.14738	3.14286
2.1503	2.75
2.15323	2.5
2.15615	2.5
2.15907	2.66667
2.16199	3.4
2.1649	2.8
2.16782	2.5
2.17073	3
2.17364	3.6
2.17654	2.33333
2.17945	2.5
2.18235	3.5
2.18525	NaN
2.18815	3
2.19105	2
2.19394	2
2.19684	2.66667
2.19973	NaN
2.20262	2
2.2055	NaN
2.20839	NaN
2.21127	NaN
2.21415	NaN
2.21703	NaN
2.2199	2
2.22278	3
2.22565	2
2.22852	3
2.23138	4
2.23425	2
2.23711	2
2.23997	2.2
2.24283	2
2.24569	2
2.24854	2.5
2.2514	2
2.25425	2
2.25709	2
2.25994	2
2.26279	2
2.26563	3
2.26847	3
2.2713	NaN
2.27414	2
2.27697	2
2.27981	2
2.28263	2
2.28546	2
2.28829	2
2.29111	2
2.29393	2
2.29675	2
2.29957	2
2.30238	3
2.30519	2
2.308	NaN
2.31081	2
2.31362	3
2.31642	2.5
2.31922	2
2.32202	2
2.32482	2
2.32762	2
2.33041	2
2.3332	2
2.33599	NaN
2.33878	2
2.34156	2
2.34435	NaN
2.34713	2
2.34991	NaN
2.35268	2
2.35546	NaN
2.35823	3

## Sheet: reduced film
qx	intensity
0.00382	2
0.00764	3
0.01147	3
0.01529	NaN
0.01911	NaN
0.02293	NaN
0.02675	2
0.03058	NaN
0.0344	NaN
0.03822	3
0.04204	NaN
0.04586	2
0.04969	NaN
0.05351	NaN
0.05733	NaN
0.06115	2
0.06497	4.09524
0.06879	10.619
0.07261	11.3333
0.07644	9.38095
0.08026	14.6667
0.08408	11.7619
0.0879	12.5238
0.09172	15.1905
0.09554	17.2381
0.09936	15.9048
0.10318	14.4286
0.107	15.1905
0.11082	15.0952
0.11464	18.8095
0.11846	19.0476
0.12228	19.3809
0.1261	21.1429
0.12992	22.7143
0.13373	23.9524
0.13755	24.2381
0.14137	38.2381
0.14519	33.7143
0.14901	44.2857
0.15283	43.4762
0.15664	48.3809
0.16046	47.1905
0.16428	43.3809
0.16809	47.8571
0.17191	43.3333
0.17573	42
0.17954	43.6667
0.18336	38.0952
0.18717	39.2381
0.19099	39.6191
0.1948	35.9524
0.19862	31.2381
0.20243	33.8095
0.20625	33.4762
0.21006	29.6667
0.21387	28.7619
0.21769	29.2857
0.2215	26.8095
0.22531	25.1429
0.22912	26.8571
0.23294	25.7619
0.23675	23.1429
0.24056	25.4286
0.24437	22.8095
0.24818	25
0.25199	23.8095
0.2558	21.3333
0.25961	22.5714
0.26342	20.5238
0.26723	22.7143
0.27103	22.7619
0.27484	21.5238
0.27865	19.1905
0.28245	20.8095
0.28626	21.4286
0.29007	20.8571
0.29387	19.8571
0.29768	19.6667
0.30148	18.0952
0.30529	20.8571
0.30909	19.8095
0.31289	20
0.3167	19.8571
0.3205	18.3333
0.3243	20.0952
0.3281	20.2857
0.3319	17.9524
0.3357	19.3333
0.3395	18.7619
0.3433	17.7619
0.3471	18.0952
0.3509	18.6191
0.3547	19.5714
0.35849	19.0952
0.36229	18.6191
0.36609	18.2381
0.36988	17.8571
0.37368	19.3809
0.37747	17.5714
0.38127	18.7143
0.38506	16.2857
0.38885	18.3809
0.39265	17.0476
0.39644	18.1905
0.40023	18.0952
0.40402	16.4762
0.40781	17.8571
0.4116	17.7143
0.41539	16.1429
0.41917	17.0476
0.42296	18.3333
0.42675	17.2381
0.43054	15.8571
0.43432	17.2381
0.43811	15.8571
0.44189	16.3333
0.44567	16.2857
0.44946	16.6191
0.45324	15.7619
0.45702	19.5714
0.4608	17.5238
0.46458	18.7143
0.46836	19.1429
0.47214	20.7619
0.47592	18.8571
0.4797	19.5714
0.48347	20.0476
0.48725	20.3809
0.49103	17.4286
0.4948	19.2381
0.49857	18.5238
0.50235	17.0476
0.50612	18.8095
0.50989	19.6191
0.51366	17.3809
0.51743	16.5714
0.5212	17.3809
0.52497	17.1905
0.52874	17.2381
0.53251	16.7619
0.53627	16.3809
0.54004	16.8095
0.5438	16.7143
0.54757	16.4286
0.55133	17.4762
0.55509	17.6191
0.55885	17.1905
0.56262	17.3809
0.56638	18.1429
0.57013	17.3809
0.57389	15.8571
0.57765	17.9524
0.58141	17.3809
0.58516	17.3809
0.58892	17.5714
0.59267	17.3333
0.59643	16
0.60018	17.0476
0.60393	15.8095
0.60768	16.2857
0.61143	17.1429
0.61518	17.4762
0.61893	16.9524
0.62267	16.7619
0.62642	18.4286
0.63017	14.8571
0.63391	16.6191
0.63765	15.9524
0.6414	14.1429
0.64514	16.8571
0.64888	16.5714
0.65262	17.3333
0.65636	16.1905
0.66009	14.619
0.66383	15.381
0.66757	17.0952
0.6713	16.5714
0.67504	16.5238
0.67877	17.1429
0.6825	16.1905
0.68623	16.2857
0.68996	15.7143
0.69369	14.9524
0.69742	15.8571
0.70115	15.381
0.70487	15.9048
0.7086	17.5714
0.71232	15.8571
0.71604	17.9524
0.71977	18.6667
0.72349	17.3333
0.72721	16.5714
0.73092	19.3333
0.73464	20.5714
0.73836	18.8095
0.74207	19.8571
0.74579	23.1429
0.7495	22.2857
0.75322	23.8571
0.75693	25.2381
0.76064	28.4762
0.76435	29.8571
0.76805	29
0.77176	29
0.77547	28.1429
0.77917	27.3333
0.78288	27.9524
0.78658	28.5714
0.79028	27.6667
0.79398	27.8095
0.79768	26.5714
0.80138	24.1429
0.80507	23.2381
0.80877	22.0952
0.81246	21.9048
0.81616	21.9524
0.81985	22
0.82354	19.3809
0.82723	18.3333
0.83092	19.2381
0.83461	20
0.83829	16.7619
0.84198	17.1429
0.84566	16
0.84935	17
0.85303	15.8095
0.85671	16.6191
0.86039	17.4762
0.86407	15.9524
0.86774	16.4762
0.87142	15.5714
0.87509	14.9524
0.87877	15.8571
0.88244	15.9524
0.88611	14.4762
0.88978	15.3333
0.89345	14.7619
0.89711	16.2381
0.90078	15.3333
0.90444	16.7143
0.90811	14.4286
0.91177	15.2857
0.91543	14.1905
0.91909	13.8095
0.92275	14.4286
0.9264	13.3333
0.93006	14.0476
0.93371	15.8095
0.93737	16.5714
0.94102	17.6667
0.94467	16.1905
0.94832	14.2857
0.95196	17.4762
0.95561	16.4762
0.95926	16.5714
0.9629	14.2857
0.96654	16.4286
0.97018	15.1429
0.97382	16
0.97746	15.6667
0.9811	15.9048
0.98473	17.1905
0.98837	15.2857
0.992	16.5238
0.99563	14.1429
0.99926	9.85714
1.00289	9.61905
1.00652	10.35
1.01014	9.85714
1.01377	10
1.01739	11.0952
1.02101	9.35
1.02463	9.05
1.02825	8.90476
1.03187	9.6
1.03549	9.28571
1.0391	9.38095
1.04271	8.7
1.04632	8.52381
1.04994	8.85714
1.05354	8.7619
1.05715	10.85
1.06076	9.71429
1.06436	10.5
1.06797	8.1
1.07157	9.19048
1.07517	9.05
1.07877	9.65
1.08236	8.52381
1.08596	8.95238
1.08955	9.33333
1.09315	8.95
1.09674	9.61905
1.10033	8.6
1.10392	8.09524
1.1075	8.57143
1.11109	8
1.11467	9.04762
1.11825	9.15
1.12184	8.28571
1.12541	7.95238
1.12899	9.05263
1.13257	8.71429
1.13614	8.38095
1.13972	8.05
1.14329	8.73684
1.14686	8.52632
1.15043	8.9
1.15399	8.57143
1.15756	9.72222
1.16112	8.71429
1.16469	8.52632
1.16825	7.4
1.17181	8.61905
1.17536	9.31579
1.17892	7.85
1.18247	8.66667
1.18603	8.8
1.18958	7.75
1.19313	7.9
1.19668	7.71429
1.20022	8.80952
1.20377	8.55
1.20731	7.7
1.21085	8.28571
1.21439	7.6
1.21793	7.7
1.22147	8.33333
1.22501	7.8
1.22854	8.94737
1.23207	8
1.2356	8.85714
1.23913	8.38889
1.24266	8.72222
1.24618	7.55556
1.24971	7.57143
1.25323	7.4
1.25675	7.68421
1.26027	8.09524
1.26379	7.15
1.2673	6.61905
1.27082	7.80952
1.27433	8.15
1.27784	7.25
1.28135	7.7
1.28486	8
1.28836	7.8
1.29187	7.8
1.29537	7.72222
1.29887	7
1.30237	7
1.30587	8.47368
1.30936	6.9
1.31285	7.88235
1.31635	6.66667
1.31984	8
1.32333	7.3
1.32681	8.55
1.3303	6.7
1.33378	7.70588
1.33726	7.83333
1.34074	6.4
1.34422	7.05556
1.3477	6.73684
1.35117	7.31579
1.35465	7.4
1.35812	7.45
1.36159	7.42105
1.36506	7.65
1.36852	6.73684
1.37199	6.95238
1.37545	7.35
1.37891	7.90476
1.38237	6.8
1.38583	6.8
1.38928	6.84211
1.39274	6.94737
1.39619	7.7
1.39964	8.35
1.40309	6.66667
1.40653	7.05263
1.40998	7.5
1.41342	7.1
1.41686	7.82353
1.4203	7.5
1.42374	7.05263
1.42717	7.36842
1.43061	7.22222
1.43404	6.7
1.43747	6.5
1.4409	7.05
1.44433	6.7619
1.44775	7.88235
1.45118	6.52632
1.4546	7.26316
1.45802	6.5
1.46143	6
1.46485	7.36842
1.46826	7.36842
1.47168	6.88889
1.47509	6.94444
1.47849	6.90476
1.4819	6.90476
1.48531	7.27778
1.48871	7.93333
1.49211	6.84211
1.49551	9.4375
1.49891	6.89474
1.5023	8.28571
1.5057	6.94118
1.50909	6.47059
1.51248	7.61111
1.51587	6.61905
1.51925	7.5
1.52264	6.75
1.52602	7.44444
1.5294	7.2
1.53278	6.42105
1.53615	6.88889
1.53953	7.66667
1.5429	7.52632
1.54627	6.94444
1.54964	6.15789
1.55301	7.63158
1.55637	6.15789
1.55974	6.77778
1.5631	6.38889
1.56646	6.94118
1.56982	7.4
1.57317	7
1.57653	5.94737
1.57988	7.5625
1.58323	7.5
1.58658	6.25
1.58992	8.33333
1.59327	6.55
1.59661	6.94444
1.59995	6.31579
1.60329	6.52941
1.60662	6.44444
1.60996	6.77778
1.61329	6.65
1.61662	7.35294
1.61995	7
1.62328	6.68421
1.6266	6.6
1.62993	6.9
1.63325	6.86667
1.63657	6.27778
1.63988	6.26316
1.6432	7.15789
1.64651	7.6
1.64982	6
1.65313	7.4375
1.65644	7
1.65974	7.875
1.66305	6.66667
1.66635	7.88235
1.66965	6.89474
1.67294	7.94444
1.67624	6.64706
1.67953	6.65
1.68282	6.73684
1.68611	7.33333
1.6894	7.73684
1.69269	7.52941
1.69597	6.5625
1.69925	8.4
1.70253	8.2
1.70581	8.55556
1.70908	7.125
1.71236	7.11111
1.71563	6
1.7189	7.05556
1.72216	9.06667
1.72543	6.75
1.72869	6.93333
1.73195	7.55556
1.73521	6
1.73847	5.77778
1.74173	6.5625
1.74498	5.63158
1.74823	7.0625
1.75148	7.4
1.75473	5.77778
1.75797	6.05882
1.76121	6.71429
1.76446	7.71429
1.76769	5.68421
1.77093	7.05882
1.77417	6.1875
1.7774	7.11765
1.78063	6
1.78386	7.0625
1.78708	6.47059
1.79031	6.72222
1.79353	6.42857
1.79675	6.11111
1.79997	6.82353
1.80319	6.47368
1.8064	6.17647
1.80961	7.53333
1.81282	6.5625
1.81603	6.75
1.81924	6.53333
1.82244	9.75
1.82565	6.44444
1.82885	5.88889
1.83204	7.23529
1.83524	7.0625
1.83843	6.16667
1.84162	7.1875
1.84481	6.41176
1.848	6.375
1.85119	5.64706
1.85437	7.8
1.85755	6.70588
1.86073	7.6875
1.86391	5.76471
1.86708	7.6875
1.87026	7.23529
1.87343	7.93333
1.8766	7.47059
1.87976	7
1.88293	6.57895
1.88609	6.38889
1.88925	7.47059
1.89241	7.77778
1.89556	6.7
1.89872	10.3846
1.90187	7.4375
1.90502	8.375
1.90817	9.82353
1.91131	7.11111
1.91446	9
1.9176	8.625
1.92074	9.17647
1.92388	9.66667
1.92701	7.72222
1.93014	9
1.93327	9.2
1.9364	8.21053
1.93953	8.75
1.94265	8.625
1.94578	9.76923
1.9489	9.35714
1.95202	10.7143
1.95513	9.06667
1.95825	9.29412
1.96136	10.7692
1.96447	10.2857
1.96758	8.53333
1.97068	9.38462
1.97378	10.4286
1.97689	10.8333
1.97998	7.22222
1.98308	9.6
1.98618	8.13333
1.98927	10.6154
1.99236	8.21429
1.99545	9.05882
1.99853	7.83333
2.00162	7.26667
2.0047	8
2.00778	7.4
2.01086	7.76923
2.01393	6.64286
2.01701	6.13333
2.02008	7.58333
2.02315	5.92857
2.02622	7.375
2.02928	6.07692
2.03234	6.09091
2.0354	5.71429
2.03846	6.21429
2.04152	4.75
2.04457	6.41667
2.04763	5.23077
2.05068	4.46667
2.05372	6.8
2.05677	4.23077
2.05981	5.16667
2.06285	4.21429
2.06589	4.16667
2.06893	4.33333
2.07196	4
2.075	4.55556
2.07803	4
2.08106	3.61538
2.08408	2.8
2.08711	3.42857
2.09013	2.72727
2.09315	3
2.09617	3.6
2.09918	2.28571
2.10219	4
2.10521	3.16667
2.10821	3.66667
2.11122	2.7
2.11423	2.8
2.11723	2.85714
2.12023	3.2
2.12323	3.28571
2.12622	3.5
2.12922	2.09091
2.13221	3.4
2.1352	2.5
2.13818	2.75
2.14117	3
2.14415	2.5
2.14713	3.25
2.15011	2.66667
2.15309	2.2
2.15606	3
2.15904	2.42857
2.16201	2.71429
2.16497	2.6
2.16794	2
2.1709	2.33333
2.17386	3
2.17682	2
2.17978	2
2.18273	2
2.18569	2
2.18864	2.33333
2.19158	2.2
2.19453	2.6
2.19747	2.75
2.20042	2
2.20336	2
2.20629	2.75
2.20923	2
2.21216	NaN
2.21509	2
2.21802	2
2.22095	2
2.22387	2.2
2.22679	2.66667
2.22971	2.2
2.23263	3
2.23555	2.5
2.23846	2
2.24137	2
2.24428	3
2.24719	2.33333
2.25009	2
2.25299	2
2.25589	2
2.25879	2.33333
2.26169	2.33333
2.26458	2.5
2.26747	2.33333
2.27036	2
2.27325	2
2.27613	2
2.27902	NaN
2.2819	2
2.28477	2
2.28765	2
2.29052	2
2.2934	2.25
2.29627	2.5
2.29913	2.25
2.302	2
2.30486	2.33333
2.30772	2
2.31058	2.2
2.31344	2
2.31629	2
2.31914	2.75
2.32199	2
2.32484	2.5
2.32769	NaN
2.33053	2.33333
2.33337	2.33333
2.33621	NaN
2.33905	NaN
2.34188	2
2.34471	2
2.34754	2
2.35037	2
2.3532	2
2.35602	2
2.35884	2.25
2.36166	2.33333
2.36448	2
2.36729	NaN
2.37011	2
2.37292	2.66667
2.37573	2.2
2.37853	2
2.38134	2
2.38414	2
2.38694	2
2.38973	2
2.39253	NaN
2.39532	2.33333
