# Supplementary material for: Achieving high-performance room-temperature organic ferromagnetic semiconductor films via topochemical reduction
Source: Nat Commun. 2026 Apr 15;17:5197. doi: 10.1038/s41467-026-71866-2 (PMC13253818; doi:10.1038/s41467-026-71866-2)
Supplement: Supplementary file 3 — Source Data [file 41467_2026_71866_MOESM3_ESM.zip › Source Data/Figure_2/fig2a/fig2a.xlsx]

## Sheet: 10 K
H(Oe)	M(emu/g)
-0.17882	-1.96054
21.9188	-2.42239
59.487	-1.78119
98.1981	-1.56251
113.789	-0.938911
139.261	-0.592225
192.256	-0.171536
230.258	0.700469
263.363	1.03101
300.067	1.73985
341.121	2.15264
384.195	2.97541
444.075	3.92993
486.043	4.59926
520.034	5.3299
560.266	5.40575
595.948	5.84696
636.159	6.64874
675.019	7.0183
715.046	7.51297
754.151	7.89909
791.08	8.10835
835.057	8.3845
876.909	9.26484
915.622	9.33395
949.8	9.55111
990.914	10.0302
1032.72	10.0867
1063.74	10.3675
1109.85	10.523
1145.74	10.5997
1183.74	10.7333
1227.88	10.7186
1264.77	10.7793
1310.44	10.9776
1357.3	11.0738
1403.22	11.1077
1469.26	11.2778
1506.21	11.371
1543.26	11.2479
1581.25	11.4869
1621.41	11.7663
1663.36	11.7543
1701.2	11.7407
1747.32	11.8966
1785.45	11.5217
1823.14	12.2409
1861.27	11.842
1929.87	12.2451
1975.96	11.9892
2012.98	11.9227
2029.94	12.098
2083.69	12.1303
2138.58	12.0334
2179.63	11.8837
2219.47	12.0853
2258.71	12.1756
2305.15	11.9335
2346.72	12.1019
2380.73	12.3249
2417.84	12.2223
2455.49	12.1515
2470.43	12.2367
2522.41	12.0524
2567.47	11.8948
2611.19	11.7594
2624.18	11.6563
2673.43	11.8343
2689.4	12.0369
2743.46	12.0007
2784.42	12.1057
2824.42	12.0487
2861.26	12.2083
2903.18	12.2699
2948.1	12.3013
2992.93	12.0589
3036.57	12.2387
3054.5	12.1215
3096.13	12.396
3134.36	12.2126
3174.25	12.1664
3216.16	12.1799
3261.33	11.9141
3328.09	12.2324
3372.16	12.1009
3387.92	12.2095
3440.15	12.2216
3478.48	12.1533
3519.07	11.9606
3557.27	12.1642
3597.04	11.9173
3636.31	11.8913
3676.8	11.8284
3718.39	12.0212
3760.47	12.1463
3807.67	12.1414
3856.65	12.3277
3897.61	12.3092
3934.71	12.1404
3970.67	12.2756
4009.84	12.0551
4052.64	12.1722
4096.88	11.9886
4134.62	12.0258
4181.39	11.8573
4224.35	12.1245
4263.64	11.8222
4302.68	12.1482
4338.02	12.2598
4383.61	12.2383
4423.66	12.0118
4471.88	11.9051
4512.88	11.9832
4527.67	12.1433
4576.92	12.2934
4612.92	12.2479
4649.8	12.2146
4697.86	11.7873
4734.99	11.9021
4779.86	11.984
4825.04	11.9476
4861.04	11.857
4900.84	11.886
4945.05	12.1264
5000.56	12.0958
4947.47	11.8801
4906.97	11.85
4862.98	11.8867
4821.2	12.0578
4782.86	12.0037
4766.8	11.9249
4710.97	11.9398
4675.23	12.1925
4659.18	11.9049
4611.03	12.268
4597.16	12.2552
4547.08	12.3278
4510.37	12.4341
4475.18	12.1798
4435.34	12.1985
4386.2	12.2528
4346.62	12.3112
4302.5	12.2835
4263.35	12.3533
4228.48	12.2657
4188.09	12.1424
4148.78	12.1014
4109.82	12.4209
4071.91	12.0135
4033.85	12.236
3999.66	12.26
3952.47	12.0849
3935.83	12.0305
3887.19	12.0514
3848.12	12.0475
3805.24	12.299
3765.14	12.1571
3724.26	12.283
3684.32	12.3075
3646.2	12.1658
3600.05	12.245
3563.16	12.4377
3522.03	12.4229
3480.27	12.3366
3436.25	12.3663
3374.29	12.3486
3336.49	12.2164
3299.57	12.3826
3261.42	12.3044
3226.47	12.1997
3181.46	12.2306
3133.56	12.0855
3089.95	12.16
3050.44	12.3897
3011.07	12.114
2970.5	12.2436
2932.83	11.9658
2891.46	12.2053
2850.81	12.0356
2807.03	11.8043
2762.62	11.8401
2724.52	11.7568
2683.87	11.899
2642.75	11.9409
2601.51	11.9845
2558.56	12.0144
2518.5	12.0112
2478.49	11.9607
2439.67	12.2299
2403.67	12.0446
2360.65	11.8806
2315.93	12.0723
2274.91	12.0471
2232.83	12.2227
2192.82	11.8841
2151.22	12.0785
2111.91	12.193
2073.17	11.8951
2026.17	12.1292
1987.41	11.918
1940.99	11.9482
1899.19	11.7455
1864.41	11.6625
1827.45	11.8898
1788.49	11.7603
1748.2	12.1327
1715.37	11.7441
1681.42	11.8434
1641.28	11.9072
1602.42	11.3662
1551.24	11.3588
1514.48	11.7635
1472.1	11.5541
1457.16	11.5123
1405.2	11.298
1358.42	11.4994
1312.38	11.3446
1270.54	11.4414
1229.45	11.3563
1187.14	11.2162
1172.04	11.3151
1112.41	11.177
1069.31	10.7767
1029.12	10.9462
992.002	10.7947
940.167	10.7023
903.344	10.488
862.017	10.4167
819.147	10.4805
779.237	10.3515
734.46	9.84108
690.235	10.0085
651.315	9.51926
612.13	9.56074
595.942	9.3102
547.25	9.2965
511.944	9.17524
470.131	8.67108
429.068	8.46521
387.98	8.43924
341.872	8.16141
326.86	7.99647
279.221	7.37269
240.007	7.11672
203.955	6.82807
163.572	6.36057
121.573	6.10834
105.975	5.37859
46.7723	4.88704
9.2433	4.06703
-25.4722	3.70531
-67.8941	2.88869
-105.502	2.12299
-147.797	1.39961
-193.664	0.700966
-235.712	0.109247
-284.559	-1.02074
-327.518	-1.70699
-373.261	-2.53067
-412.47	-3.18679
-451.486	-4.04803
-491.132	-4.64881
-535.397	-5.00395
-587.185	-6.26748
-603.374	-6.50109
-659.557	-6.98797
-693.351	-7.52415
-734.327	-7.85805
-775.233	-8.27558
-823.035	-8.77395
-865.083	-9.14259
-907.047	-9.50751
-923.095	-9.47524
-968.742	-9.7543
-1009.81	-9.07906
-1051.94	-10.1941
-1095.97	-10.2196
-1140.1	-10.7376
-1187.26	-10.8668
-1222.62	-10.7646
-1292.76	-10.9942
-1305.85	-11.188
-1351.72	-11.1121
-1394.35	-10.9563
-1440.16	-11.5096
-1487.37	-11.5495
-1529.42	-11.3446
-1571.4	-11.5182
-1587.4	-11.3258
-1640.56	-11.6496
-1681.41	-11.5473
-1717.54	-11.7609
-1755.6	-11.8567
-1800.13	-12.0851
-1851.13	-12.0437
-1887.12	-11.7767
-1929.24	-11.8982
-1968.16	-11.8362
-2008.04	-11.9787
-2046.99	-11.7613
-2087.12	-11.8195
-2131.13	-11.9434
-2173.76	-11.909
-2188.8	-12.2998
-2236.36	-12.2567
-2272.74	-12.2096
-2312.85	-12.3127
-2356.46	-12.0084
-2398.72	-11.7396
-2435.53	-12.0069
-2475.25	-11.9035
-2514.15	-12.0637
-2555.19	-12.0575
-2598.37	-12.2037
-2648.67	-12.1044
-2686.49	-12.1748
-2733.6	-12.0674
-2782.45	-12.2053
-2844.26	-12.2523
-2885.21	-12.0137
-2927.23	-12.1237
-2968.26	-12.1997
-3009.76	-12.1296
-3023.86	-12.1954
-3073.79	-12.0254
-3118.25	-12.0231
-3158.27	-12.1872
-3194.24	-11.9946
-3235.32	-12.2084
-3271.15	-12.1551
-3307.25	-12.1508
-3353.33	-12.2967
-3388.15	-12.2566
-3425.13	-12.093
-3471.33	-12.0513
-3528.1	-12.3928
-3570.33	-12.2927
-3611.25	-12.3384
-3654.17	-12.3745
-3689.36	-12.3873
-3730.52	-12.3881
-3769.44	-12.5196
-3805.53	-12.1376
-3849.31	-12.3671
-3891.38	-12.2728
-3944.74	-12.2765
-3989.3	-12.2577
-4033.69	-11.9706
-4082.8	-12.1413
-4128.48	-12.2023
-4176.66	-12.3694
-4226.83	-12.2817
-4276.2	-12.3974
-4325.18	-12.2671
-4362.96	-12.491
-4410.76	-12.2274
-4458.22	-12.1052
-4505.07	-12.1275
-4538.85	-12.1351
-4586.71	-11.9803
-4622.96	-11.9139
-4668.43	-12.1961
-4714.19	-12.2759
-4763.49	-12.1452
-4813.16	-12.1805
-4856.81	-11.9631
-4899.35	-12.0528
-4949.1	-12.152
-5000.26	-12.1172
-4928.73	-12.1214
-4881.33	-12.1175
-4836.47	-12.171
-4785.76	-12.1935
-4741.62	-12.3294
-4692.5	-12.2454
-4656.46	-11.9066
-4609.64	-12.3481
-4568.8	-12.3012
-4522.07	-12.424
-4485.05	-12.0701
-4445.82	-12.1502
-4401.29	-11.9937
-4351.82	-12.0681
-4307.13	-12.1731
-4258.98	-11.9581
-4216.14	-11.9637
-4173.04	-12.3458
-4131.2	-12.1683
-4088.09	-12.0743
-4038.46	-12.0308
-3987.25	-12.2
-3930.36	-12.2307
-3883.35	-12.2852
-3847.34	-12.3247
-3805.65	-12.3637
-3755.85	-12.3094
-3714.69	-12.2086
-3666.54	-12.3205
-3617.58	-12.2328
-3580.75	-12.1178
-3534.75	-12.1452
-3479.74	-11.9488
-3435.81	-12.4139
-3387.01	-12.3227
-3346.9	-12.3244
-3302.97	-12.0562
-3257.17	-12.085
-3208.17	-12.2623
-3165.05	-12.0122
-3126.88	-12.226
-3076.95	-12.1474
-3024.84	-12.2577
-2977.81	-11.9802
-2931.84	-12.085
-2890.04	-12.2291
-2849.82	-12.0726
-2798.47	-12.1011
-2759.25	-12.0362
-2705.19	-12.2101
-2653.16	-12.1221
-2607.13	-12.0478
-2561.16	-12.0044
-2520.28	-12.0294
-2480.38	-12.0727
-2440.21	-12.0718
-2395.45	-11.8991
-2348.43	-12.0654
-2307.4	-12.133
-2262.73	-11.9692
-2207.75	-11.7309
-2169.52	-11.9193
-2124.84	-11.9397
-2083.72	-11.8705
-2035.67	-11.9938
-1996.78	-11.9317
-1947.6	-11.8533
-1905.85	-11.9429
-1865.84	-11.6016
-1814.98	-11.6426
-1767.12	-11.5442
-1724.1	-11.5651
-1680.1	-11.5408
-1634.98	-11.7648
-1584.69	-11.7022
-1548.95	-11.8849
-1493.97	-11.7068
-1446.85	-11.4835
-1401.92	-11.4696
-1360.87	-11.3706
-1309	-11.5403
-1265.17	-11.1924
-1212.94	-11.2896
-1172.07	-11.0869
-1123.14	-10.9878
-1076.19	-11.0165
-1028.68	-10.7768
-978.913	-10.7198
-937.723	-10.5241
-889.688	-10.569
-850.646	-10.3704
-807.768	-9.97037
-761.02	-9.90988
-711.16	-10.0047
-668.826	-9.86178
-624.001	-9.52545
-579.195	-9.53582
-529.531	-9.38237
-487.718	-9.10284
-441.64	-8.6838
-403.753	-8.51771
-352.647	-8.05808
-304.769	-7.75928
-262.651	-7.44602
-210.92	-6.77864
-171.134	-6.40667
-119.124	-5.68822
-78.0366	-5.06988
-28.2174	-4.70225
14.8324	-3.82886
55.4356	-3.47625
95.0552	-2.35356
139.776	-1.40271
182.869	-0.844792
221.694	-0.169655
263.593	0.412032
307.872	1.11796
355.731	2.29128
405.482	3.03684
452.08	3.67637
507.261	4.64092
547.785	5.35689
599.69	6.36654
648.558	6.54408
693.711	7.01082
735.67	7.55306
780.574	8.17501
827.256	8.39825
876.151	8.96301
923.023	9.19608
960.393	9.54045
1009.31	9.7924
1052.45	9.83402
1105.34	10.4142
1146.25	10.7803
1193.49	10.7918
1227.39	10.9469
1267.35	10.9984
1315.42	11.1477
1353.16	11.1399
1397	11.434
1444.2	11.3465
1482.81	11.3089
1541.65	11.7279
1584.05	11.7755
1628.08	11.6201
1670.15	11.6672
1719.7	11.9134
1770.62	11.6127
1814.78	11.6666
1856.85	11.8251
1902.57	11.7792
1945.43	11.9031
1992.41	11.9951
2030.52	12.037
2079.25	11.8669
2123.19	11.9171
2161.09	11.9271
2200.08	11.8815
2250.02	12.1659
2300.15	12.2078
2351.99	12.153
2400.76	12.0254
2436.8	12.0992
2477.89	12.0533
2524.64	12.0297
2570.95	12.3798
2613.93	12.4215
2662.82	12.1925
2703.89	11.8618
2750.96	12.2804
2799.76	12.1167
2843.9	12.1854
2883.9	12.0319
2924.7	12.1534
2980.41	12.1856
3030.66	12.267
3072.47	12.3658
3113.53	12.5059
3159.81	12.46
3209.56	12.5113
3229.61	12.4362
3282.58	12.3746
3319.44	12.2343
3360.01	12.2243
3402.66	12.2721
3445.71	12.5212
3486.54	11.9013
3530.83	12.4587
3578.78	12.1723
3630.76	12.105
3674.14	12.0226
3713.05	12.2164
3751.05	12.4314
3794.31	12.2432
3833.19	11.9708
3876.28	12.1376
3926.25	12.1629
3973.42	12.0212
4016.48	12.2
4068.93	12.2056
4111.05	12.1331
4156.49	12.1393
4203.14	12.2827
4259.09	12.3888
4303.39	12.4788
4344.38	12.0628
4385.45	12.2307
4424.22	12.1606
4479.36	12.1658
4516.51	12.0105
4561.18	12.3089
4604.16	12.094
4620.37	12.4966
4673.2	11.9498
4719.47	12.0085
4761.7	12.2279
4809.7	12.2335
4862.54	12.121
4909.56	12.2706
4949.62	12.4139
5000.53	12.3426

## Sheet: 300 K
H(Oe)	M(emu/g)
0.08583	1.6468
2.91362	1.74566
29.0689	1.72938
60.2707	2.03822
92.3003	2.7142
131.299	3.23029
172.12	3.28701
211.111	3.77407
248.135	4.43748
291.015	5.20854
327.902	5.13778
365.118	5.76353
402.853	6.33908
442.711	6.44457
476.829	6.79704
516.963	7.12034
558.106	7.30555
595.043	7.67049
628.928	7.81187
663.141	7.76983
696.251	8.24121
733.97	8.33395
768.944	8.32913
807.846	8.66418
843.678	8.66355
881.836	8.9336
917.614	8.91131
948.845	8.84429
988.998	8.9741
1031.1	8.98486
1075.9	9.02514
1119.76	9.14958
1155.79	9.13333
1192.71	9.38818
1230.36	9.5835
1269.65	9.78415
1305.45	9.56748
1338.45	9.8418
1382.62	10.2448
1420.29	9.89271
1458.46	9.96039
1496.49	9.94738
1541.26	9.89217
1608.52	9.89529
1648.46	9.92629
1687.63	9.98297
1730.33	9.92178
1765.28	9.82704
1807.96	9.9477
1845.12	9.99452
1909.36	10.2351
1943	10.4255
1983.31	10.2311
2022.02	10.2833
2058.82	10.4846
2101.09	10.3656
2131.69	10.3479
2176.87	10.2474
2216.51	10.225
2258.83	10.2998
2294.6	10.2207
2339.74	10.0876
2372.2	10.3549
2412.37	10.1166
2447.38	9.87336
2485.46	10.5538
2523.4	10.3739
2557.32	10.3956
2598.76	10.3147
2639.52	10.0634
2681.36	10.1852
2717.65	10.3025
2759.15	10.457
2799.19	10.4764
2837.22	10.4302
2879.98	10.6563
2925.17	10.5639
2966.18	10.0837
3007.1	10.0932
3048.87	10.1155
3090.6	10.1325
3131.09	10.287
3146.15	10.4363
3196.68	10.0557
3240.05	10.3167
3277.17	10.2587
3317.17	10.2428
3352.79	10.3196
3396.89	10.1746
3409.75	10.1268
3457.81	10.4598
3504.78	10.5231
3540.73	10.3111
3583.84	10.6366
3626.59	10.2572
3662.8	10.1541
3701.73	10.5518
3740.72	10.419
3775.56	10.1015
3814.58	10.3315
3850.53	10.5737
3889.57	10.543
3937.41	10.8146
3968.54	10.6661
4008.38	10.72
4042.43	10.7416
4084.46	10.6899
4125.34	10.343
4142.36	10.0699
4193	10.2301
4234.31	10.1621
4270.13	10.3637
4316.16	10.221
4352.2	10.5192
4386.58	10.1683
4402.64	10.3849
4458.93	10.2364
4495.87	10.6494
4539.58	10.3513
4572.78	10.4372
4610.61	10.2925
4648.2	10.5519
4684.59	10.5309
4722.94	10.3493
4766.85	10.5466
4807.73	10.5985
4849.73	10.6488
4890.76	10.7611
4928.65	10.9268
4963.78	10.2379
5000.41	10.7529
4973.16	10.8363
4931.75	10.5596
4915.83	10.2932
4867.02	10.6627
4827.92	11.1663
4787.91	10.3588
4749.25	10.6936
4709.44	10.6639
4670.16	10.5692
4628.18	11.0061
4610.9	10.8776
4561.93	10.5861
4526.91	10.7792
4491.2	10.6675
4445.34	10.4655
4406.23	10.5595
4369.37	10.408
4327.22	10.395
4289.4	10.3973
4250.52	10.5157
4213.41	10.5552
4179.3	10.3518
4138.75	10.5592
4100.57	10.6586
4063.79	10.9063
4021.83	10.8477
4004.87	10.5639
3956.84	10.493
3926.82	10.7652
3892.25	10.7594
3855.3	10.7346
3817.48	10.905
3781.77	10.3436
3749.27	10.2632
3707.31	10.6604
3669.24	10.8219
3652.2	10.7049
3599.22	10.8572
3561.08	10.8679
3516.13	10.6124
3474.07	10.6184
3436.14	10.4574
3397.42	10.6296
3361.26	10.6799
3316.38	10.5564
3285.47	10.6631
3250.37	10.4653
3215.51	10.7798
3173.67	10.3138
3140.37	10.9631
3099.52	10.7045
3058.21	10.3942
2991.28	10.4382
2976.72	10.6977
2924.58	10.7718
2884.58	10.3205
2841.46	10.1004
2799.73	10.5341
2759.58	10.4967
2722.52	10.2902
2687.6	10.2302
2649.91	10.3282
2611.41	10.4708
2570.51	10.2624
2536.55	10.314
2497.5	10.173
2464.6	10.337
2428.74	10.4272
2395.72	10.2367
2332.91	10.4102
2293.8	10.4419
2251.49	10.5171
2211.01	10.4759
2170.2	10.3204
2152.1	10.5204
2098.06	10.2071
2034.11	10.4212
2014.1	10.3517
1966.22	10.2021
1923.1	10.2215
1905.22	10.2974
1853.04	10.291
1816.27	10.1871
1799.4	9.96756
1746.34	10.1037
1708.11	9.85553
1663.47	9.95202
1624.07	10.0343
1579.55	9.72719
1543.37	9.70657
1497.13	10.1756
1457.22	10.113
1417.03	10.0331
1385.88	10.2642
1348	10.0056
1332.11	9.74064
1276.2	9.86324
1238.4	9.93756
1198.49	9.58756
1147.43	9.53057
1105.18	9.61148
1067.53	9.54928
1023.97	9.36024
982.888	9.07887
939.003	9.38257
902.501	9.41741
870.169	9.07929
857.235	8.94294
804.11	8.76666
765.089	8.85997
728.921	8.65588
686.365	8.21351
648.089	8.06985
611.245	8.01808
578.076	7.9544
544.191	7.79086
509.975	7.674
475.072	7.57644
435.923	7.51415
400.142	7.37945
360.118	6.97087
316.14	6.60587
273.954	6.39603
257.918	6.05308
211.079	5.38187
169.844	5.17366
130.015	4.4116
96.0988	3.748
57.9989	3.12787
22.0491	2.83741
6.96659	2.02382
-39.8032	1.52265
-75.9314	1.29984
-110.716	0.106725
-149.593	-0.541418
-200.506	-1.90592
-238.674	-2.79055
-276.483	-2.62398
-315.56	-3.61919
-332.657	-4.47178
-359.599	-4.94284
-404.566	-5.08736
-445.33	-5.4478
-483.392	-6.12753
-526.597	-6.46503
-563.645	-6.67936
-631.535	-7.28874
-665.229	-7.5823
-706.431	-8.13422
-746.186	-8.34864
-782.999	-8.56202
-825.27	-8.97696
-864.182	-8.89113
-907.823	-8.86918
-923.125	-9.05462
-970.894	-9.33469
-1013.78	-9.23837
-1050.97	-9.07207
-1086.11	-9.32412
-1129.84	-9.14726
-1166.02	-9.6023
-1200.19	-9.68313
-1236.86	-9.54218
-1270.18	-9.70291
-1306.79	-9.69398
-1343.93	-9.55007
-1383.33	-9.87556
-1418.61	-9.92511
-1462.37	-9.58555
-1503.51	-9.94439
-1537.35	-10.1531
-1570.53	-10.1565
-1582.55	-10.2127
-1630.45	-10.4038
-1668.63	-9.89
-1704.54	-10.3785
-1745.53	-10.1491
-1783.37	-9.96578
-1825.29	-10.0046
-1863.31	-9.87697
-1901.32	-9.92311
-1971	-9.9681
-2019.03	-10.2651
-2062.99	-10.6323
-2107.87	-10.2134
-2145.91	-10.6893
-2186.66	-10.5377
-2201.82	-10.1862
-2249.93	-10.2353
-2284.9	-10.6754
-2322.83	-10.1843
-2360.72	-10.2364
-2399.68	-10.465
-2438.42	-10.1037
-2470.47	-10.2584
-2508.49	-10.6402
-2547.51	-10.193
-2584.37	-10.3197
-2634.47	-10.445
-2678.53	-10.2459
-2719.51	-10.6952
-2736.25	-10.3635
-2782.37	-10.0634
-2841.3	-10.5158
-2883.5	-10.4853
-2921.28	-10.592
-2959.1	-10.5129
-2998.02	-10.3852
-3038.21	-10.3604
-3074.18	-10.328
-3092.05	-10.2903
-3143.19	-9.9945
-3201.31	-10.1775
-3247.31	-10.3391
-3282.47	-10.9435
-3323.3	-10.5267
-3365.19	-10.5574
-3403.44	-10.7037
-3468.23	-10.2739
-3510.94	-10.4358
-3547.31	-10.2001
-3589.38	-10.1176
-3623.4	-10.2229
-3662.5	-10.2069
-3694.34	-10.9251
-3734.76	-10.5327
-3780.77	-10.7271
-3829.68	-10.587
-3872.83	-10.6476
-3920.7	-10.2792
-3961.85	-10.5572
-3998.57	-10.1827
-4035.47	-10.3199
-4072.66	-10.3011
-4109.68	-10.2027
-4152.77	-10.3577
-4189.94	-10.3806
-4230.87	-10.5285
-4268.92	-10.1564
-4307.85	-10.4135
-4347.84	-10.4061
-4390.92	-10.53
-4436.81	-10.312
-4477.79	-10.4832
-4523.89	-10.2508
-4560.72	-10.6026
-4602.77	-10.4862
-4634.73	-10.7338
-4650.83	-10.4442
-4677.96	-10.3672
-4725.89	-10.3153
-4770.03	-10.2956
-4808.07	-10.1033
-4823.12	-10.3718
-4874.18	-10.1532
-4914.1	-10.2105
-4947.36	-10.4899
-4963.22	-10.4662
-5000.33	-10.477
-4960.3	-9.96666
-4921.49	-10.2202
-4880.7	-10.0791
-4840.54	-10.3878
-4795.78	-10.1329
-4753.65	-10.3341
-4736.54	-10.5023
-4710.47	-10.125
-4663.61	-9.77417
-4620.68	-10.3583
-4579.53	-9.86042
-4541.59	-9.72146
-4499.63	-10.1821
-4460.5	-9.98531
-4426.89	-9.80052
-4386.82	-10.2373
-4347.02	-9.77897
-4309.15	-9.93321
-4264.15	-9.762
-4220.24	-9.6215
-4179.1	-9.71183
-4142.04	-9.77096
-4100.96	-9.38429
-4067.21	-9.83163
-4029.02	-9.90301
-3980.38	-9.80002
-3941.35	-10.0468
-3900.61	-10.0903
-3862.76	-9.79585
-3824.63	-9.89911
-3787.8	-10.1782
-3753.88	-9.52966
-3719.68	-9.62173
-3680.44	-9.86017
-3641.63	-9.81961
-3604.31	-9.43138
-3565.83	-9.77775
-3523.63	-9.71832
-3479.37	-9.74195
-3443.48	-9.69778
-3403.94	-9.7725
-3365.03	-9.79138
-3320.82	-9.78176
-3304.68	-9.6305
-3250.74	-9.80363
-3212.03	-9.87835
-3181.03	-9.79277
-3138.9	-9.73664
-3095.97	-9.95639
-3077.84	-9.96145
-3023.73	-10.102
-2987.33	-9.82889
-2946.61	-10.2554
-2907.97	-10.2415
-2869.07	-10.0235
-2826.32	-10.1869
-2809.94	-9.97109
-2761.26	-10.0091
-2723.12	-9.50876
-2676.44	-9.89813
-2644.45	-9.7725
-2607.2	-9.55035
-2568.04	-9.64916
-2530.44	-9.9524
-2500.75	-10.0024
-2456.37	-9.85914
-2420.16	-10.0642
-2380.52	-9.90783
-2342.31	-9.77252
-2305.42	-9.78721
-2263.52	-9.92508
-2226.66	-9.78205
-2188.22	-9.78029
-2173.66	-9.93803
-2120.47	-9.87247
-2079.06	-10.0012
-2044.21	-9.77788
-2006.99	-10.0706
-1968.43	-10.0195
-1953.21	-9.92741
-1902.4	-9.89635
-1864.73	-10.1168
-1824.57	-9.66479
-1788.85	-9.4557
-1737.89	-9.56481
-1701.74	-9.65983
-1664.89	-9.47797
-1625.29	-9.44069
-1583.88	-9.74805
-1547.68	-9.68375
-1507.92	-9.47111
-1467.91	-9.88696
-1434.92	-9.60338
-1393.07	-9.63271
-1357.84	-9.43163
-1319.09	-9.70504
-1277.78	-9.35109
-1241.1	-9.30361
-1201.21	-9.51857
-1157.91	-9.34953
-1125.83	-9.50553
-1112.8	-9.2944
-1064.66	-9.49134
-1025.91	-9.14931
-983.73	-9.25861
-946.745	-9.14368
-904.72	-8.97281
-865.771	-8.63176
-827.667	-8.87916
-813.888	-8.60891
-768.867	-8.24803
-735.127	-8.3235
-697.987	-8.17603
-661.988	-8.15782
-624.114	-7.93929
-579.965	-8.3482
-539.833	-7.88187
-501.602	-7.79582
-464.658	-7.81434
-426.587	-7.38608
-391.86	-6.97929
-348.877	-6.7339
-316.794	-6.16269
-275.891	-5.88408
-233.339	-5.44622
-192.163	-5.27133
-153.946	-4.59356
-115.026	-4.28417
-80.9956	-4.12684
-40.2471	-3.11605
-1.77227	-2.92523
37.9617	-1.41516
80.1076	-1.02409
143.966	0.391375
183.844	1.02999
228.793	2.01931
272.546	2.54069
309.689	3.42541
353.55	4.22097
389.631	4.85655
418.64	5.01993
462.655	5.68338
493.612	6.03148
532.867	6.45491
571.589	6.70477
608.515	6.96671
646.845	7.35585
688.774	7.40679
719.434	7.90635
754.597	7.71185
791.567	8.17329
832.514	8.4962
867.167	8.68808
906.185	9.11459
923.278	9.16455
974.391	9.12661
1012.27	9.17617
1048.16	9.27205
1090.6	9.12025
1129.41	9.1181
1144.49	9.17165
1198.03	9.00044
1241.13	9.29131
1277.47	9.27408
1331.05	9.48818
1368.1	9.51392
1402.99	9.69523
1441.94	9.82481
1490.82	9.62556
1525.9	9.62866
