# Supplementary material for: Achieving high-performance room-temperature organic ferromagnetic semiconductor films via topochemical reduction
Source: Nat Commun. 2026 Apr 15;17:5197. doi: 10.1038/s41467-026-71866-2 (PMC13253818; doi:10.1038/s41467-026-71866-2)
Supplement: Supplementary file 3 — Source Data [file 41467_2026_71866_MOESM3_ESM.zip › Source Data/Figure_2/fig2b/fig2b.xlsx]

## Sheet: Sheet1
T(K)	Hc(Oe)
10	237.55
50	183.35
100	165.6
150	161.35
200	147
250	141.4
300	121.5
