# Supplementary material for: Achieving high-performance room-temperature organic ferromagnetic semiconductor films via topochemical reduction
Source: Nat Commun. 2026 Apr 15;17:5197. doi: 10.1038/s41467-026-71866-2 (PMC13253818; doi:10.1038/s41467-026-71866-2)
Supplement: Supplementary file 3 — Source Data [file 41467_2026_71866_MOESM3_ESM.zip › Source Data/Figure_2/fig2c/fig2c.xlsx]

## Sheet: ZFC
T(K)	M(emu/g)
10.003	1.6556
10.0133	1.75682
12.0177	1.7862
14.0063	1.84146
16.0044	1.90803
18.0111	1.97454
20.0261	2.00824
22.0389	2.01134
24.0231	2.05597
26.0199	2.08694
28.0106	2.10588
30.0232	2.13497
32.0085	2.15766
34.0171	2.17876
36.0133	2.17955
38.035	2.17529
40.0102	2.19124
42.0395	2.19978
44.0036	2.19926
46.0265	2.19516
48.0279	2.2116
50.017	2.238
52.0195	2.25492
54.0055	2.26306
56.0095	2.24987
58.0141	2.27244
60.0165	2.2841
62.0036	2.31508
64.0021	2.33859
66.001	2.36951
68.0166	2.39311
70.0091	2.40524
72.027	2.41385
74.027	2.4444
76.0291	2.4618
78.026	2.47123
80.0512	2.48558
82.044	2.49716
84.0341	2.49269
86.0044	2.52055
88.0238	2.53002
90.0309	2.52657
92.0229	2.51726
94.0001	2.50108
96.011	2.49585
98.0417	2.48269
100.035	2.47467
102.006	2.49119
104.025	2.4837
106.01	2.46534
108.018	2.48217
110.019	2.48032
112.028	2.486
114.009	2.49595
116.026	2.48397
118.025	2.47092
120.017	2.48869
122.017	2.49202
124.011	2.51121
126.003	2.52561
128.013	2.5543
130.029	2.56968
132.021	2.5564
134.036	2.55558
136.003	2.57079
138.011	2.55474
140.004	2.55101
142.017	2.54197
144.007	2.55145
146.003	2.57805
148.018	2.60605
150.003	2.60807
152.016	2.62131
154.021	2.64037
156.004	2.64124
158.008	2.62276
160.012	2.62266
162.02	2.62644
164.016	2.63286
166.014	2.62528
168.031	2.64561
170.02	2.65909
172.028	2.67479
174.026	2.67625
176.021	2.66447
178.006	2.6685
180.002	2.66091
182.011	2.66909
184.029	2.66007
186.037	2.66323
188.036	2.67802
190.01	2.68756
192.025	2.68235
194.031	2.67311
196	2.66923
198.004	2.65237
200.015	2.65292
202.026	2.65652
204.002	2.65254
206.018	2.65661
208.023	2.64276
210.002	2.63657
212.028	2.64538
214.02	2.64254
216.021	2.64274
218.018	2.65997
220.024	2.64588
222.027	2.6696
224.003	2.67593
226.012	2.68244
228.018	2.71748
230.022	2.73553
232.005	2.72879
234.014	2.72116
236.009	2.72632
238.022	2.73523
240.031	2.74593
242.027	2.74166
244.009	2.73314
246.03	2.7441
248.032	2.71815
250.001	2.72165
252.001	2.68339
254.001	2.68876
256.002	2.70802
258.018	2.7163
260.002	2.69049
262.009	2.70393
264.015	2.71766
266.032	2.71303
268.013	2.69716
270.003	2.72084
272.006	2.72237
274.014	2.7397
276.012	2.72366
278.033	2.72938
280.031	2.73297
282.024	2.75697
284.025	2.77965
286.031	2.78862
288.029	2.76778
290.024	2.77844
292.012	2.76706
294.023	2.77013
296.004	2.76936
298.007	2.7918
299.762	2.77523

## Sheet: FC
T(K)	M(emu/g)
299.733	2.77373
298.009	2.76669
296.003	2.7819
294.022	2.79622
292.032	2.80289
290.025	2.80798
288.017	2.79597
286.008	2.79489
284.021	2.80513
282.013	2.82397
280.006	2.82412
278.021	2.83815
276.009	2.85131
274.003	2.85287
272.014	2.85608
270.01	2.85037
268.032	2.84603
266.018	2.85235
264.032	2.8458
262.035	2.84459
260.007	2.85469
258.013	2.86965
256	2.86792
254.028	2.87934
252.014	2.87254
250.025	2.89153
248.019	2.89171
246.021	2.90207
244.028	2.89659
242.03	2.8945
240.029	2.90091
238.002	2.92296
236.018	2.91891
234.029	2.92939
232.021	2.952
230.006	2.95279
228.001	2.93889
226	2.93714
224.022	2.94173
222.019	2.93061
220.032	2.9342
218.015	2.92563
216.045	2.92578
214.012	2.94797
212.011	2.96074
210.031	2.97108
208	2.97153
206.018	2.9762
204.005	2.98313
202.018	2.97965
200.011	2.9761
198.023	2.99289
196.012	3.00661
194.002	2.99704
192.001	3.01055
190.018	3.01407
188.024	3.02466
186.028	3.02371
184.025	3.01852
182.016	2.99997
180.02	3.0035
178.023	3.01195
176.024	3.01012
174.011	3.01442
172.02	3.02037
170.012	3.03336
168.003	3.03008
166.031	3.02521
164.016	3.03175
162.032	3.03741
160.001	3.03625
158.007	3.03946
156.021	3.03739
154.004	3.03575
152.034	3.06166
150.024	3.07244
148.004	3.06328
146.011	3.07434
144.019	3.08605
142.014	3.08128
140.024	3.07082
138.037	3.06734
136.004	3.08274
134.027	3.07931
132.017	3.0901
130.043	3.09173
128.014	3.09267
126.015	3.11323
124.029	3.11629
122.02	3.11119
120.027	3.11402
118.021	3.13131
116.007	3.12743
114.005	3.11859
112.007	3.1135
110.017	3.11382
108.024	3.12429
106.002	3.13753
104.027	3.14629
102	3.14494
100.028	3.14928
98.0286	3.16545
96.0564	3.16294
94.0372	3.17474
92.0182	3.18304
90.012	3.17679
88.0459	3.17069
86.0401	3.16338
84.0294	3.17301
82.0444	3.18671
80.0429	3.19114
78.015	3.18792
76.0097	3.18012
74.006	3.18412
72.0278	3.17645
70.0408	3.18672
68.0366	3.17509
66.0014	3.17588
64.0004	3.16689
62.0122	3.16284
60.0237	3.16106
58.0029	3.16013
56.0423	3.18071
54.0073	3.16901
52.0411	3.16141
50.0029	3.17318
48.0171	3.17775
46.007	3.18049
44.0285	3.18114
42.028	3.17748
40.0116	3.17575
38.0166	3.18092
36.0294	3.18939
34.0348	3.19765
32.0305	3.19175
30.0054	3.19123
28.0054	3.1925
26.0045	3.18057
24.0031	3.19455
22.0192	3.20382
20.0394	3.20371
18.0074	3.18676
16.0262	3.19398
14.0304	3.16378
12.0124	3.17499
10.0138	3.20163
10.0032	3.1938
