# Supplementary material for: Achieving high-performance room-temperature organic ferromagnetic semiconductor films via topochemical reduction
Source: Nat Commun. 2026 Apr 15;17:5197. doi: 10.1038/s41467-026-71866-2 (PMC13253818; doi:10.1038/s41467-026-71866-2)
Supplement: Supplementary file 3 — Source Data [file 41467_2026_71866_MOESM3_ESM.zip › Source Data/Figure_2/fig2d/fig2d.xlsx]

## Sheet: Sheet1
energy(eV)T+		T-
275	0.00123	-0.00135
275.2	0.00431	0.00131
275.4	0.00566	0.00231
275.6	0.00604	0.00138
275.8	0.00186	-0.000806785
276	0.000635419	0.000258473
276.2	-0.000271025	0.00184
276.4	0.000861283	0.000960073
276.6	-0.000102278	-0.00327
276.8	-0.000861866	-0.00234
277	-0.00207	0.00101
277.2	-0.00207	0.00353
277.4	-0.00289	0.00213
277.6	-0.003	0.00115
277.8	-0.00108	0.000821757
278	-0.000230981	-0.000172554
278.2	-0.0015	-0.00167
278.4	-0.00122	-0.00147
278.6	-0.0004321	-0.000181376
278.8	0.00022397	-0.000216688
279	0.00026015	-0.00103
279.2	0.00206	-0.00263
279.4	0.000654932	-0.00236
279.6	-0.00345	-0.00311
279.8	-0.00624	-0.00233
280	-0.00339	-0.00271
280.2	-0.00178	-0.00145
280.4	-0.0019	-0.00233
280.6	-0.00153	-0.000293167
280.8	0.000521967	0.00037744
281	0.000530807	-2.29241e-05
281.2	-0.00109	-0.00121
281.4	-0.000980547	0.000775614
281.6	0.000334155	0.000625811
281.8	0.00178	0.00148
282	0.00357	0.00349
282.2	0.00423	0.0057
282.4	0.00264	0.00695
282.6	0.00487	0.01003
282.8	0.00992	0.01709
283	0.01834	0.02408
283.1	0.03404	0.03787
283.2	0.06985	0.06596
283.3	0.12807	0.12433
283.4	0.22196	0.21137
283.5	0.34497	0.32834
283.6	0.48717	0.4775
283.7	0.61239	0.61681
283.8	0.66743	0.68005
283.9	0.65894	0.66806
284	0.64195	0.6494
284.1	0.61442	0.62773
284.2	0.53238	0.55577
284.3	0.42063	0.4403
284.4	0.34594	0.35469
284.5	0.33431	0.33085
284.6	0.37319	0.36668
284.7	0.45149	0.42377
284.8	0.5703	0.53587
284.9	0.67909	0.65528
285	0.74347	0.74139
285.1	0.78032	0.7816
285.2	0.92846	0.89632
285.3	1.13642	1.10811
285.4	1.21211	1.20095
285.5	1.03141	1.07049
285.6	0.77571	0.81607
285.7	0.59286	0.62889
285.8	0.48877	0.50576
285.9	0.41538	0.42279
286	0.3614	0.36208
286.1	0.3224	0.32117
286.2	0.28952	0.29634
286.3	0.27402	0.28341
286.4	0.26781	0.2809
286.5	0.29752	0.30059
286.6	0.3462	0.3546
286.7	0.41426	0.43079
286.8	0.48354	0.50929
286.9	0.54964	0.5674
287	0.5867	0.60215
287.1	0.59901	0.60769
287.2	0.5928	0.59869
287.3	0.58432	0.58838
287.4	0.59025	0.59775
287.5	0.63483	0.65262
287.6	0.69927	0.72256
287.7	0.74794	0.76753
287.8	0.75001	0.75793
287.9	0.72078	0.72373
288	0.67572	0.67785
288.1	0.6413	0.64715
288.2	0.62062	0.62492
288.3	0.60909	0.61464
288.4	0.59949	0.60953
288.5	0.60112	0.61457
288.6	0.61339	0.62497
288.7	0.62648	0.63723
288.8	0.63097	0.64175
288.9	0.62284	0.63654
289	0.60444	0.62126
289.1	0.5821	0.59811
289.2	0.55584	0.57081
289.3	0.53236	0.54641
289.4	0.51511	0.5306
289.5	0.50871	0.52333
289.6	0.50678	0.51939
289.7	0.50975	0.52183
289.8	0.51756	0.53149
289.9	0.53047	0.54499
290	0.54644	0.55563
290.1	0.55426	0.56651
290.2	0.56215	0.57558
290.3	0.57414	0.58352
290.4	0.58996	0.59296
290.5	0.60144	0.60617
290.6	0.61527	0.61826
290.7	0.63328	0.63267
290.8	0.65212	0.65392
290.9	0.67788	0.6713
291	0.71257	0.69972
291.1	0.75103	0.73944
291.2	0.79161	0.78825
291.3	0.83784	0.83287
291.4	0.88676	0.88124
291.5	0.93264	0.92539
291.6	0.97423	0.96479
291.7	1.01069	1.00076
291.8	1.04155	1.03144
291.9	1.06692	1.0574
292	1.08615	1.07799
292.1	1.0988	1.09219
292.2	1.1079	1.09958
292.3	1.11166	1.10435
292.4	1.11202	1.10214
292.5	1.107	1.09672
292.6	1.09839	1.09146
292.7	1.08989	1.0867
292.8	1.0811	1.07938
292.9	1.07298	1.06987
293	1.06508	1.0582
293.1	1.05496	1.04751
293.2	1.04118	1.03668
293.3	1.02844	1.02816
293.4	1.02048	1.02147
293.5	1.01305	1.01487
293.6	1.00737	1.01028
293.7	1.00753	1.00468
293.8	1.00671	1.00493
293.9	1.00902	1.00667
294	1.00895	1.01077
294.1	1.01679	1.01313
294.2	1.02138	1.02125
294.3	1.03085	1.03096
294.4	1.04002	1.04124
294.5	1.05053	1.05084
294.6	1.05784	1.05883
294.7	1.06443	1.06088
294.8	1.07127	1.06724
294.9	1.07454	1.07558
295	1.07592	1.0808
295.1	1.07867	1.08049
295.2	1.08172	1.07992
295.3	1.08091	1.07841
295.4	1.07622	1.07677
295.5	1.07461	1.07413
295.6	1.07107	1.07031
295.7	1.068	1.0657
295.8	1.06446	1.06083
295.9	1.06032	1.05573
296	1.05412	1.04986
296.1	1.04844	1.04379
296.2	1.0444	1.03943
296.3	1.03809	1.0357
296.4	1.0332	1.03154
296.5	1.02757	1.02531
296.6	1.02294	1.0213
296.7	1.01868	1.01583
296.8	1.01329	1.00923
296.9	1.00679	1.00586
297	1.00315	1.00264
297.1	1.00383	1.00071
297.2	1.00345	0.99801
297.3	1.00166	0.99879
297.4	1.00017	0.9944
297.5	0.99533	0.99113
297.6	0.9891	0.98792
297.7	0.98801	0.98691
297.8	0.98727	0.9864
297.9	0.98799	0.98561
298	0.98597	0.98498
298.1	0.98389	0.98305
298.2	0.9808	0.984
298.3	0.98113	0.98321
298.4	0.9803	0.98114
298.5	0.97803	0.97719
298.6	0.97689	0.97608
298.7	0.97349	0.97513
298.8	0.97089	0.97319
298.9	0.96848	0.97167
299	0.96886	0.96997
299.1	0.96788	0.96887
299.2	0.96811	0.96828
299.3	0.96573	0.96609
299.4	0.96598	0.96448
299.5	0.96606	0.96464
299.6	0.96738	0.96759
299.7	0.96704	0.96814
299.8	0.96651	0.97
299.9	0.96944	0.9725
300	0.97117	0.97512
300.1	0.97145	0.97436
300.2	0.97177	0.97272
300.3	0.97516	0.97244
300.4	0.97849	0.9754
300.5	0.98165	0.97843
300.6	0.98235	0.98106
300.7	0.98321	0.98235
300.8	0.98692	0.98559
300.9	0.99106	0.99134
301	0.99405	0.99703
301.1	0.99477	0.99838
301.2	0.99609	0.99767
301.3	0.99587	0.9997
301.4	1.00074	1.00285
301.5	1.00223	1.00545
301.6	1.0035	1.00572
301.7	1.00377	1.00988
301.8	1.00515	1.01214
301.9	1.00689	1.01457
302	1.01296	1.01201
302.1	1.01737	1.01125
302.2	1.01519	1.01026
302.3	1.01338	1.01075
302.4	1.01407	1.01208
302.5	1.0154	1.01141
302.6	1.01555	1.01398
302.7	1.01592	1.01455
302.8	1.01736	1.01562
302.9	1.01921	1.01462
303	1.0183	1.01515
303.1	1.01756	1.01398
303.2	1.0159	1.01339
303.3	1.01414	1.01294
303.4	1.0116	1.01236
303.5	1.01102	1.01096
303.6	1.0094	1.00911
303.7	1.0091	1.00806
303.8	1.00443	1.00798
303.9	0.99997	1.00593
304	0.99898	1.00021
304.1	0.99978	0.99713
304.2	0.99505	0.99466
304.3	0.99175	0.9928
304.4	0.98998	0.99095
304.5	0.98621	0.98929
304.6	0.98228	0.98787
304.7	0.9815	0.98115
304.8	0.97921	0.97877
304.9	0.9755	0.97343
305	0.97015	0.96682
