# Supplementary material for: Achieving high-performance room-temperature organic ferromagnetic semiconductor films via topochemical reduction
Source: Nat Commun. 2026 Apr 15;17:5197. doi: 10.1038/s41467-026-71866-2 (PMC13253818; doi:10.1038/s41467-026-71866-2)
Supplement: Supplementary file 3 — Source Data [file 41467_2026_71866_MOESM3_ESM.zip › Source Data/Figure_3/fig3.xlsx]

## Sheet: Sheet1
T(K)	R(Ω）	ρ(Ωm)	σ(S/cm)
30	211104000000	10555.2	9.47399e-07
40	7039110000	351.955	2.84127e-05
50	1101180000	55.0592	0.000181623
60	269694000	13.4847	0.000741581
70	97810600	4.89053	0.00204477
80	43400900	2.17005	0.0046082
90	22395100	1.11976	0.00893052
100	12904800	0.64524	0.0154981
110	7535110	0.376755	0.0265424
120	5049660	0.252483	0.0396066
130	3563020	0.178151	0.0561322
140	2671480	0.133574	0.0748648
150	2027810	0.101391	0.0986285
160	1544120	0.0772059	0.129524
170	1225270	0.0612634	0.16323
180	992522	0.0496261	0.201507
190	817760	0.040888	0.24457
200	685182	0.0342591	0.291893
210	581094	0.0290547	0.344178
220	499330	0.0249665	0.400537
230	434666	0.0217333	0.460123
240	384433	0.0192216	0.520247
250	303866	0.0151933	0.658185
260	268480	0.013424	0.744934
270	241731	0.0120865	0.827367
280	219040	0.010952	0.913073
290	200550	0.0100275	0.997256
300	190638	0.00953192	1.04911
