# Supplementary material for: Achieving high-performance room-temperature organic ferromagnetic semiconductor films via topochemical reduction
Source: Nat Commun. 2026 Apr 15;17:5197. doi: 10.1038/s41467-026-71866-2 (PMC13253818; doi:10.1038/s41467-026-71866-2)
Supplement: Supplementary file 3 — Source Data [file 41467_2026_71866_MOESM3_ESM.zip › Source Data/Figure_4/fig4f.xlsx]

## Sheet: Sheet1
E-Ef(eV)	+	-
-23.3746	2.837e-38	-2.841e-43
-23.3646	4.444e-37	-5.298e-42
-23.3546	6.667e-36	-9.464e-41
-23.3446	9.58e-35	-1.619e-39
-23.3346	1.318e-33	-2.653e-38
-23.3246	1.738e-32	-4.164e-37
-23.3146	2.195e-31	-6.259e-36
-23.3046	2.654e-30	-9.011e-35
-23.2946	3.074e-29	-1.243e-33
-23.2846	3.411e-28	-1.641e-32
-23.2746	3.625e-27	-2.076e-31
-23.2646	3.69e-26	-2.516e-30
-23.2546	3.597e-25	-2.92e-29
-23.2446	3.359e-24	-3.245e-28
-23.2346	3.005e-23	-3.455e-27
-23.2246	2.574e-22	-3.523e-26
-23.2146	2.112e-21	-3.441e-25
-23.2046	1.66e-20	-3.219e-24
-23.1946	1.25e-19	-2.884e-23
-23.1846	9.014e-19	-2.475e-22
-23.1746	6.226e-18	-2.035e-21
-23.1646	4.119e-17	-1.602e-20
-23.1546	2.611e-16	-1.208e-19
-23.1446	1.585e-15	-8.726e-19
-23.1346	9.213e-15	-6.037e-18
-23.1246	5.131e-14	-4e-17
-23.1146	2.737e-13	-2.539e-16
-23.1046	1.399e-12	-1.543e-15
-23.0946	6.845e-12	-8.987e-15
-23.0846	3.209e-11	-5.012e-14
-23.0746	1.441e-10	-2.677e-13
-23.0646	6.198e-10	-1.37e-12
-23.0546	2.554e-09	-6.714e-12
-23.0446	1.008e-08	-3.152e-11
-23.0346	3.809e-08	-1.417e-10
-23.0246	1.379e-07	-6.102e-10
-23.0146	4.784e-07	-2.517e-09
-23.0046	1.589e-06	-9.946e-09
-22.9946	5.058e-06	-3.764e-08
-22.9846	1.542e-05	-1.364e-07
-22.9746	4.502e-05	-4.737e-07
-22.9646	0.0001259	-1.575e-06
-22.9546	0.0003373	-5.018e-06
-22.9446	0.0008657	-1.531e-05
-22.9346	0.00213	-4.474e-05
-22.9246	0.00501	-0.0001253
-22.9146	0.0113	-0.0003358
-22.9046	0.02442	-0.0008625
-22.8946	0.05054	-0.00212
-22.8846	0.1002	-0.005
-22.8746	0.1902	-0.01128
-22.8646	0.3461	-0.02439
-22.8546	0.603	-0.0505
-22.8446	1.006	-0.1002
-22.8346	1.609	-0.1903
-22.8246	2.464	-0.3463
-22.8146	3.615	-0.6035
-22.8046	5.08	-1.008
-22.7946	6.838	-1.611
-22.7846	8.817	-2.468
-22.7746	10.89	-3.621
-22.7646	12.88	-5.089
-22.7546	14.6	-6.85
-22.7446	15.85	-8.832
-22.7346	16.49	-10.91
-22.7246	16.42	-12.9
-22.7146	15.67	-14.62
-22.7046	14.32	-15.87
-22.6946	12.54	-16.5
-22.6846	10.52	-16.43
-22.6746	8.452	-15.67
-22.6646	6.505	-14.32
-22.6546	4.795	-12.53
-22.6446	3.386	-10.5
-22.6346	2.291	-8.434
-22.6246	1.484	-6.486
-22.6146	0.9213	-4.778
-22.6046	0.5478	-3.372
-22.5946	0.312	-2.279
-22.5846	0.1702	-1.475
-22.5746	0.08896	-0.9149
-22.5646	0.04453	-0.5434
-22.5546	0.02135	-0.3092
-22.5446	0.00981	-0.1685
-22.5346	0.00432	-0.08796
-22.5246	0.00182	-0.04398
-22.5146	0.0007344	-0.02106
-22.5046	0.000284	-0.00966
-22.4946	0.0001052	-0.00425
-22.4846	3.733e-05	-0.00179
-22.4746	1.269e-05	-0.0007204
-22.4646	4.132e-06	-0.0002782
-22.4546	1.289e-06	-0.0001029
-22.4446	3.85e-07	-3.646e-05
-22.4346	1.102e-07	-1.237e-05
-22.4246	3.02e-08	-4.022e-06
-22.4146	7.929e-09	-1.252e-06
-22.4046	1.994e-09	-3.734e-07
-22.3946	4.805e-10	-1.067e-07
-22.3846	1.109e-10	-2.918e-08
-22.3746	2.451e-11	-7.649e-09
-22.3646	5.19e-12	-1.92e-09
-22.3546	1.053e-12	-4.617e-10
-22.3446	2.045e-13	-1.063e-10
-22.3346	3.805e-14	-2.345e-11
-22.3246	6.783e-15	-4.956e-12
-22.3146	1.158e-15	-1.003e-12
-22.3046	1.894e-16	-1.944e-13
-22.2946	2.974e-17	-3.61e-14
-22.2846	4.957e-18	-6.421e-15
-22.2746	4.105e-18	-1.094e-15
-22.2646	2.285e-17	-1.785e-16
-22.2546	1.432e-16	-2.809e-17
-22.2446	8.636e-16	-5.53e-18
-22.2346	4.989e-15	-9.694e-18
-22.2246	2.762e-14	-5.86e-17
-22.2146	1.465e-13	-3.608e-16
-22.2046	7.447e-13	-2.131e-15
-22.1946	3.627e-12	-1.206e-14
-22.1846	1.693e-11	-6.542e-14
-22.1746	7.575e-11	-3.4e-13
-22.1646	3.248e-10	-1.693e-12
-22.1546	1.335e-09	-8.082e-12
-22.1446	5.258e-09	-3.697e-11
-22.1346	1.985e-08	-1.621e-10
-22.1246	7.185e-08	-6.809e-10
-22.1146	2.493e-07	-2.742e-09
-22.1046	8.294e-07	-1.059e-08
-22.0946	2.646e-06	-3.917e-08
-22.0846	8.091e-06	-1.389e-07
-22.0746	2.373e-05	-4.725e-07
-22.0646	6.673e-05	-1.541e-06
-22.0546	0.00018	-4.816e-06
-22.0446	0.0004655	-1.443e-05
-22.0346	0.00116	-4.148e-05
-22.0246	0.00275	-0.0001143
-22.0146	0.00627	-0.0003021
-22.0046	0.01374	-0.0007657
-21.9946	0.02888	-0.00186
-21.9846	0.05822	-0.00434
-21.9746	0.1126	-0.00971
-21.9646	0.209	-0.02082
-21.9546	0.3723	-0.04285
-21.9446	0.6364	-0.08458
-21.9346	1.044	-0.1602
-21.9246	1.643	-0.2911
-21.9146	2.483	-0.5074
-21.9046	3.601	-0.8487
-21.8946	5.012	-1.362
-21.8846	6.696	-2.097
-21.8746	8.585	-3.099
-21.8646	10.57	-4.394
-21.8546	12.48	-5.978
-21.8446	14.15	-7.804
-21.8346	15.4	-9.776
-21.8246	16.08	-11.75
-21.8146	16.12	-13.55
-21.8046	15.5	-15
-21.7946	14.31	-15.93
-21.7846	12.68	-16.23
-21.7746	10.78	-15.87
-21.7646	8.792	-14.88
-21.7546	6.881	-13.39
-21.7446	5.168	-11.56
-21.7346	3.723	-9.579
-21.7246	2.574	-7.612
-21.7146	1.707	-5.803
-21.7046	1.086	-4.243
-21.6946	0.6624	-2.976
-21.6846	0.3877	-2.002
-21.6746	0.2176	-1.292
-21.6646	0.1172	-0.7996
-21.6546	0.0605	-0.4746
-21.6446	0.02996	-0.2702
-21.6346	0.01423	-0.1475
-21.6246	0.00648	-0.0772
-21.6146	0.00283	-0.03875
-21.6046	0.00118	-0.01865
-21.5946	0.0004752	-0.00861
-21.5846	0.0001828	-0.00381
-21.5746	6.745e-05	-0.00162
-21.5646	2.385e-05	-0.000657
-21.5546	8.087e-06	-0.0002562
-21.5446	2.628e-06	-9.575e-05
-21.5346	8.187e-07	-3.431e-05
-21.5246	2.445e-07	-1.178e-05
-21.5146	7.013e-08	-3.879e-06
-21.5046	1.989e-08	-1.224e-06
-21.4946	7.824e-09	-3.703e-07
-21.4846	1.193e-08	-1.074e-07
-21.4746	3.949e-08	-3.015e-08
-21.4646	1.381e-07	-9.268e-09
-21.4546	4.657e-07	-7.237e-09
-21.4446	1.505e-06	-2.01e-08
-21.4346	4.662e-06	-7.08e-08
-21.4246	1.383e-05	-2.441e-07
-21.4146	3.932e-05	-8.077e-07
-21.4046	0.0001071	-2.56e-06
-21.3946	0.0002795	-7.776e-06
-21.3846	0.0006989	-2.263e-05
-21.3746	0.00167	-6.307e-05
-21.3646	0.00384	-0.0001685
-21.3546	0.00845	-0.000431
-21.3446	0.01781	-0.00106
-21.3346	0.03596	-0.00248
-21.3246	0.06957	-0.00559
-21.3146	0.129	-0.01205
-21.3046	0.2291	-0.02489
-21.2946	0.39	-0.04927
-21.2846	0.6363	-0.09346
-21.2746	0.9949	-0.1699
-21.2646	1.491	-0.2959
-21.2546	2.143	-0.4938
-21.2446	2.952	-0.7897
-21.2346	3.903	-1.211
-21.2246	4.953	-1.779
-21.2146	6.039	-2.506
-21.2046	7.086	-3.386
-21.1946	8.015	-4.39
-21.1846	8.766	-5.466
-21.1746	9.306	-6.543
-21.1646	9.64	-7.541
-21.1546	9.806	-8.389
-21.1446	9.862	-9.037
-21.1346	9.871	-9.47
-21.1246	9.875	-9.71
-21.1146	9.889	-9.808
-21.1046	9.887	-9.827
-21.0946	9.816	-9.825
-21.0846	9.614	-9.834
-21.0746	9.224	-9.848
-21.0646	8.617	-9.83
-21.0546	7.802	-9.717
-21.0446	6.821	-9.446
-21.0346	5.743	-8.971
-21.0246	4.65	-8.277
-21.0146	3.615	-7.388
-21.0046	2.696	-6.36
-20.9946	1.928	-5.268
-20.9846	1.322	-4.193
-20.9746	0.8688	-3.203
-20.9646	0.547	-2.347
-20.9546	0.3299	-1.649
-20.9446	0.1907	-1.11
-20.9346	0.1055	-0.7163
-20.9246	0.05597	-0.4429
-20.9146	0.02843	-0.2623
-20.9046	0.01384	-0.1489
-20.8946	0.00645	-0.08091
-20.8846	0.00288	-0.04213
-20.8746	0.00123	-0.02102
-20.8646	0.0005046	-0.01004
-20.8546	0.000198	-0.0046
-20.8446	7.443e-05	-0.00202
-20.8346	2.68e-05	-0.0008465
-20.8246	9.242e-06	-0.0003405
-20.8146	3.053e-06	-0.0001312
-20.8046	9.663e-07	-4.844e-05
-20.7946	2.933e-07	-1.713e-05
-20.7846	8.677e-08	-5.802e-06
-20.7746	3.036e-08	-1.883e-06
-20.7646	3.113e-08	-5.865e-07
-20.7546	8.954e-08	-1.802e-07
-20.7446	2.988e-07	-7.216e-08
-20.7346	9.705e-07	-9.358e-08
-20.7246	3.024e-06	-2.761e-07
-20.7146	9.029e-06	-8.905e-07
-20.7046	2.584e-05	-2.782e-06
-20.6946	7.087e-05	-8.339e-06
-20.6846	0.0001863	-2.395e-05
-20.6746	0.0004694	-6.593e-05
-20.6646	0.00113	-0.000174
-20.6546	0.00263	-0.0004399
-20.6446	0.00583	-0.00107
-20.6346	0.0124	-0.00248
-20.6246	0.02531	-0.00552
-20.6146	0.04953	-0.01179
-20.6046	0.09296	-0.02415
-20.5946	0.1674	-0.04744
-20.5846	0.2891	-0.08935
-20.5746	0.4792	-0.1614
-20.5646	0.7623	-0.2798
-20.5546	1.164	-0.4653
-20.5446	1.707	-0.7427
-20.5346	2.406	-1.138
-20.5246	3.26	-1.675
-20.5146	4.251	-2.368
-20.5046	5.34	-3.218
-20.4946	6.473	-4.21
-20.4846	7.585	-5.306
-20.4746	8.616	-6.452
-20.4646	9.514	-7.585
-20.4546	10.25	-8.642
-20.4446	10.81	-9.571
-20.4346	11.21	-10.34
-20.4246	11.46	-10.93
-20.4146	11.56	-11.35
-20.4046	11.51	-11.61
-20.3946	11.29	-11.7
-20.3846	10.88	-11.63
-20.3746	10.26	-11.39
-20.3646	9.443	-10.94
-20.3546	8.439	-10.28
-20.3446	7.303	-9.423
-20.3346	6.104	-8.385
-20.3246	4.917	-7.224
-20.3146	3.811	-6.012
-20.3046	2.839	-4.821
-20.2946	2.031	-3.721
-20.2846	1.394	-2.76
-20.2746	0.9175	-1.965
-20.2646	0.579	-1.343
-20.2546	0.3502	-0.8805
-20.2446	0.203	-0.5534
-20.2346	0.1128	-0.3334
-20.2246	0.06	-0.1924
-20.2146	0.03059	-0.1065
-20.2046	0.01494	-0.05642
-20.1946	0.00699	-0.02865
-20.1846	0.00313	-0.01394
-20.1746	0.00134	-0.00649
-20.1646	0.0005526	-0.0029
-20.1546	0.0002176	-0.00124
-20.1446	8.209e-05	-0.0005075
-20.1346	2.966e-05	-0.0001991
-20.1246	1.026e-05	-7.48e-05
-20.1146	3.403e-06	-2.692e-05
-20.1046	1.08e-06	-9.281e-06
-20.0946	3.286e-07	-3.065e-06
-20.0846	9.57e-08	-9.693e-07
-20.0746	2.67e-08	-2.937e-07
-20.0646	7.135e-09	-8.521e-08
-20.0546	1.826e-09	-2.368e-08
-20.0446	4.478e-10	-6.305e-09
-20.0346	1.051e-10	-1.608e-09
-20.0246	2.365e-11	-3.927e-10
-20.0146	5.095e-12	-9.186e-11
-20.0046	1.053e-12	-2.058e-11
-19.9946	2.162e-13	-4.417e-12
-19.9846	8.579e-14	-9.08e-13
-19.9746	2.521e-13	-1.788e-13
-19.9646	1.238e-12	-3.373e-14
-19.9546	5.982e-12	-6.191e-15
-19.9446	2.771e-11	-1.67e-15
-19.9346	1.229e-10	-3.791e-15
-19.9246	5.22e-10	-2.036e-14
-19.9146	2.124e-09	-1.095e-13
-19.9046	8.275e-09	-5.647e-13
-19.8946	3.088e-08	-2.789e-12
-19.8846	1.103e-07	-1.319e-11
-19.8746	3.776e-07	-5.976e-11
-19.8646	1.238e-06	-2.593e-10
-19.8546	3.885e-06	-1.077e-09
-19.8446	1.168e-05	-4.287e-09
-19.8346	3.363e-05	-1.634e-08
-19.8246	9.274e-05	-5.963e-08
-19.8146	0.0002449	-2.084e-07
-19.8046	0.0006194	-6.977e-07
-19.7946	0.0015	-2.237e-06
-19.7846	0.00348	-6.868e-06
-19.7746	0.00773	-2.019e-05
-19.7646	0.01645	-5.687e-05
-19.7546	0.03353	-0.0001534
-19.7446	0.06545	-0.0003962
-19.7346	0.1224	-0.0009801
-19.7246	0.2191	-0.00232
-19.7146	0.3758	-0.00527
-19.7046	0.6176	-0.01145
-19.6946	0.9724	-0.02383
-19.6846	1.467	-0.0475
-19.6746	2.122	-0.09069
-19.6646	2.944	-0.1658
-19.6546	3.919	-0.2905
-19.6446	5.01	-0.4875
-19.6346	6.159	-0.7837
-19.6246	7.293	-1.207
-19.6146	8.337	-1.783
-19.6046	9.229	-2.524
-19.5946	9.932	-3.428
-19.5846	10.44	-4.469
-19.5746	10.77	-5.6
-19.5646	10.95	-6.753
-19.5546	11.02	-7.853
-19.5446	11.01	-8.829
-19.5346	10.89	-9.632
-19.5246	10.66	-10.24
-19.5146	10.27	-10.65
-19.5046	9.696	-10.91
-19.4946	8.922	-11.03
-19.4846	7.968	-11.06
-19.4746	6.883	-10.99
-19.4646	5.735	-10.82
-19.4546	4.6	-10.5
-19.4446	3.546	-10
-19.4346	2.625	-9.314
-19.4246	1.864	-8.433
-19.4146	1.269	-7.397
-19.4046	0.8281	-6.265
-19.3946	0.5179	-5.113
-19.3846	0.3103	-4.013
-19.3746	0.1781	-3.026
-19.3646	0.09793	-2.189
-19.3546	0.05158	-1.519
-19.3446	0.02602	-1.011
-19.3346	0.01257	-0.6445
-19.3246	0.00583	-0.3937
-19.3146	0.00261	-0.2304
-19.3046	0.00118	-0.1292
-19.2946	0.0006822	-0.06938
-19.2846	0.0007763	-0.03569
-19.2746	0.00153	-0.01759
-19.2646	0.00345	-0.00831
-19.2546	0.00767	-0.00379
-19.2446	0.01645	-0.00174
-19.2346	0.03382	-0.0009868
-19.2246	0.06672	-0.00105
-19.2146	0.1263	-0.00199
-19.2046	0.2294	-0.00439
-19.1946	0.4002	-0.00962
-19.1846	0.6704	-0.02034
-19.1746	1.079	-0.04128
-19.1646	1.671	-0.08037
-19.1546	2.489	-0.1501
-19.1446	3.571	-0.2692
-19.1346	4.939	-0.4634
-19.1246	6.591	-0.7662
-19.1146	8.497	-1.217
-19.1046	10.6	-1.86
-19.0946	12.81	-2.735
-19.0846	15.02	-3.872
-19.0746	17.11	-5.285
-19.0646	18.98	-6.962
-19.0546	20.54	-8.863
-19.0446	21.7	-10.92
-19.0346	22.44	-13.04
-19.0246	22.74	-15.12
-19.0146	22.6	-17.06
-19.0046	22.08	-18.77
-18.9946	21.2	-20.17
-18.9846	20.04	-21.22
-18.9746	18.64	-21.89
-18.9646	17.07	-22.18
-18.9546	15.38	-22.11
-18.9446	13.62	-21.68
-18.9346	11.85	-20.94
-18.9246	10.11	-19.93
-18.9146	8.438	-18.66
-18.9046	6.881	-17.19
-18.8946	5.472	-15.57
-18.8846	4.233	-13.84
-18.8746	3.18	-12.05
-18.8646	2.315	-10.27
-18.8546	1.631	-8.546
-18.8446	1.11	-6.932
-18.8346	0.7285	-5.472
-18.8246	0.4609	-4.195
-18.8146	0.2807	-3.119
-18.8046	0.1644	-2.245
-18.7946	0.09254	-1.562
-18.7846	0.05004	-1.05
-18.7746	0.02598	-0.6801
-18.7646	0.01294	-0.4246
-18.7546	0.00618	-0.2551
-18.7446	0.00283	-0.1475
-18.7346	0.00125	-0.08192
-18.7246	0.0005245	-0.04372
-18.7146	0.0002117	-0.0224
-18.7046	8.192e-05	-0.01102
-18.6946	3.037e-05	-0.0052
-18.6846	1.079e-05	-0.00235
-18.6746	3.67e-06	-0.00102
-18.6646	1.196e-06	-0.0004252
-18.6546	3.736e-07	-0.0001696
-18.6446	1.118e-07	-6.485e-05
-18.6346	3.202e-08	-2.376e-05
-18.6246	8.787e-09	-8.343e-06
-18.6146	2.31e-09	-2.807e-06
-18.6046	5.815e-10	-9.045e-07
-18.5946	1.402e-10	-2.793e-07
-18.5846	3.239e-11	-8.261e-08
-18.5746	7.164e-12	-2.341e-08
-18.5646	1.518e-12	-6.353e-09
-18.5546	3.079e-13	-1.652e-09
-18.5446	5.983e-14	-4.113e-10
-18.5346	1.114e-14	-9.809e-11
-18.5246	1.985e-15	-2.241e-11
-18.5146	3.388e-16	-4.903e-12
-18.5046	5.539e-17	-1.027e-12
-18.4946	8.672e-18	-2.062e-13
-18.4846	1.3e-18	-3.964e-14
-18.4746	1.867e-19	-7.297e-15
-18.4646	2.568e-20	-1.287e-15
-18.4546	3.383e-21	-2.173e-16
-18.4446	4.268e-22	-3.514e-17
-18.4346	5.156e-23	-5.443e-18
-18.4246	5.966e-24	-8.075e-19
-18.4146	6.611e-25	-1.147e-19
-18.4046	7.016e-26	-1.561e-20
-18.3946	7.13e-27	-2.034e-21
-18.3846	6.941e-28	-2.539e-22
-18.3746	6.47e-29	-3.034e-23
-18.3646	5.776e-30	-3.473e-24
-18.3546	4.939e-31	-3.808e-25
-18.3446	4.044e-32	-3.998e-26
-18.3346	3.172e-33	-4.02e-27
-18.3246	2.382e-34	-3.871e-28
-18.3146	1.713e-35	-3.57e-29
-18.3046	1.182e-36	-3.153e-30
-18.2946	9.936e-38	-2.667e-31
-18.2846	3.375e-37	-2.161e-32
-18.2746	4.929e-36	-1.677e-33
-18.2646	6.997e-35	-1.246e-34
-18.2546	9.512e-34	-8.865e-36
-18.2446	1.239e-32	-6.042e-37
-18.2346	1.545e-31	-3.985e-38
-18.2246	1.845e-30	-9.358e-39
-18.2146	2.11e-29	-1.088e-37
-18.2046	2.312e-28	-1.641e-36
-18.1946	2.426e-27	-2.372e-35
-18.1846	2.439e-26	-3.285e-34
-18.1746	2.348e-25	-4.358e-33
-18.1646	2.164e-24	-5.537e-32
-18.1546	1.911e-23	-6.737e-31
-18.1446	1.617e-22	-7.852e-30
-18.1346	1.31e-21	-8.766e-29
-18.1246	1.016e-20	-9.372e-28
-18.1146	7.554e-20	-9.598e-27
-18.1046	5.378e-19	-9.415e-26
-18.0946	3.667e-18	-8.846e-25
-18.0846	2.395e-17	-7.96e-24
-18.0746	1.499e-16	-6.862e-23
-18.0646	8.983e-16	-5.665e-22
-18.0546	5.157e-15	-4.481e-21
-18.0446	2.837e-14	-3.394e-20
-18.0346	1.494e-13	-2.463e-19
-18.0246	7.543e-13	-1.712e-18
-18.0146	3.647e-12	-1.14e-17
-18.0046	1.69e-11	-7.27e-17
-17.9946	7.499e-11	-4.442e-16
-17.9846	3.189e-10	-2.6e-15
-17.9746	1.299e-09	-1.458e-14
-17.9646	5.071e-09	-7.83e-14
-17.9546	1.897e-08	-4.029e-13
-17.9446	6.8e-08	-1.986e-12
-17.9346	2.336e-07	-9.381e-12
-17.9246	7.689e-07	-4.244e-11
-17.9146	2.426e-06	-1.84e-10
-17.9046	7.337e-06	-7.643e-10
-17.8946	2.127e-05	-3.042e-09
-17.8846	5.911e-05	-1.16e-08
-17.8746	0.0001575	-4.238e-08
-17.8646	0.0004023	-1.484e-07
-17.8546	0.0009855	-4.978e-07
-17.8446	0.00232	-1.601e-06
-17.8346	0.00522	-4.933e-06
-17.8246	0.01128	-1.457e-05
-17.8146	0.02339	-4.124e-05
-17.8046	0.04656	-0.0001119
-17.7946	0.08894	-0.0002911
-17.7846	0.1631	-0.0007258
-17.7746	0.2872	-0.00173
-17.7646	0.4858	-0.00398
-17.7546	0.7895	-0.00875
-17.7446	1.233	-0.01845
-17.7346	1.851	-0.03732
-17.7246	2.674	-0.07245
-17.7146	3.716	-0.1349
-17.7046	4.972	-0.2413
-17.6946	6.41	-0.4143
-17.6846	7.968	-0.6832
-17.6746	9.56	-1.082
-17.6646	11.08	-1.649
-17.6546	12.43	-2.415
-17.6446	13.5	-3.403
-17.6346	14.25	-4.619
-17.6246	14.65	-6.041
-17.6146	14.71	-7.62
-17.6046	14.5	-9.281
-17.5946	14.09	-10.93
-17.5846	13.58	-12.46
-17.5746	13.06	-13.77
-17.5646	12.6	-14.8
-17.5546	12.22	-15.5
-17.5446	11.95	-15.86
-17.5346	11.75	-15.92
-17.5246	11.58	-15.74
-17.5146	11.4	-15.39
-17.5046	11.18	-14.94
-17.4946	10.89	-14.46
-17.4846	10.53	-13.98
-17.4746	10.14	-13.53
-17.4646	9.724	-13.1
-17.4546	9.322	-12.68
-17.4446	8.949	-12.25
-17.4346	8.611	-11.8
-17.4246	8.298	-11.33
-17.4146	7.992	-10.84
-17.4046	7.666	-10.33
-17.3946	7.293	-9.822
-17.3846	6.855	-9.322
-17.3746	6.341	-8.836
-17.3646	5.758	-8.359
-17.3546	5.13	-7.88
-17.3446	4.498	-7.383
-17.3346	3.915	-6.851
-17.3246	3.441	-6.274
-17.3146	3.135	-5.652
-17.3046	3.048	-4.999
-17.2946	3.21	-4.348
-17.2846	3.627	-3.743
-17.2746	4.274	-3.238
-17.2646	5.093	-2.888
-17.2546	5.997	-2.742
-17.2446	6.876	-2.836
-17.2346	7.618	-3.183
-17.2246	8.121	-3.771
-17.2146	8.314	-4.556
-17.2046	8.17	-5.463
-17.1946	7.707	-6.395
-17.1846	6.993	-7.239
-17.1746	6.128	-7.887
-17.1646	5.229	-8.252
-17.1546	4.413	-8.284
-17.1446	3.782	-7.98
-17.1346	3.414	-7.384
-17.1246	3.35	-6.581
-17.1146	3.6	-5.682
-17.1046	4.133	-4.807
-17.0946	4.886	-4.068
-17.0846	5.765	-3.555
-17.0746	6.659	-3.33
-17.0646	7.446	-3.418
-17.0546	8.016	-3.809
-17.0446	8.286	-4.458
-17.0346	8.214	-5.286
-17.0246	7.803	-6.189
-17.0146	7.103	-7.048
-17.0046	6.197	-7.746
-16.9946	5.183	-8.184
-16.9846	4.165	-8.296
-16.9746	3.227	-8.062
-16.9646	2.438	-7.508
-16.9546	1.84	-6.702
-16.9446	1.456	-5.736
-16.9346	1.298	-4.715
-16.9246	1.369	-3.739
-16.9146	1.67	-2.886
-16.9046	2.195	-2.217
-16.8946	2.93	-1.77
-16.8846	3.846	-1.563
-16.8746	4.895	-1.606
-16.8646	6.009	-1.898
-16.8546	7.109	-2.43
-16.8446	8.114	-3.178
-16.8346	8.954	-4.103
-16.8246	9.588	-5.147
-16.8146	10.01	-6.233
-16.8046	10.24	-7.275
-16.7946	10.32	-8.19
-16.7846	10.32	-8.914
-16.7746	10.27	-9.415
-16.7646	10.18	-9.699
-16.7546	10.05	-9.807
-16.7446	9.835	-9.803
-16.7346	9.493	-9.751
-16.7246	8.987	-9.699
-16.7146	8.301	-9.664
-16.7046	7.449	-9.625
-16.6946	6.471	-9.536
-16.6846	5.43	-9.336
-16.6746	4.396	-8.969
-16.6646	3.433	-8.407
-16.6546	2.594	-7.649
-16.6446	1.916	-6.733
-16.6346	1.419	-5.718
-16.6246	1.115	-4.676
-16.6146	1.013	-3.679
-16.6046	1.126	-2.782
-16.5946	1.476	-2.023
-16.5846	2.088	-1.416
-16.5746	2.991	-0.9606
-16.5646	4.2	-0.6434
-16.5546	5.707	-0.4491
-16.5446	7.469	-0.3654
-16.5346	9.394	-0.389
-16.5246	11.35	-0.5289
-16.5146	13.17	-0.808
-16.5046	14.67	-1.261
-16.4946	15.69	-1.928
-16.4846	16.11	-2.852
-16.4746	15.89	-4.058
-16.4646	15.04	-5.55
-16.4546	13.66	-7.291
-16.4446	11.91	-9.199
-16.4346	9.973	-11.15
-16.4246	8.012	-12.97
-16.4146	6.178	-14.5
-16.4046	4.57	-15.57
-16.3946	3.245	-16.05
-16.3846	2.21	-15.89
-16.3746	1.444	-15.11
-16.3646	0.9052	-13.79
-16.3546	0.5443	-12.08
-16.3446	0.3139	-10.17
-16.3346	0.1736	-8.212
-16.3246	0.0921	-6.367
-16.3146	0.04684	-4.739
-16.3046	0.02285	-3.384
-16.2946	0.01068	-2.32
-16.2846	0.00479	-1.526
-16.2746	0.00206	-0.9629
-16.2646	0.0008483	-0.583
-16.2546	0.000335	-0.3386
-16.2446	0.0001268	-0.1887
-16.2346	4.603e-05	-0.1008
-16.2246	1.601e-05	-0.05169
-16.2146	5.336e-06	-0.02541
-16.2046	1.705e-06	-0.01198
-16.1946	5.218e-07	-0.00542
-16.1846	1.531e-07	-0.00235
-16.1746	4.303e-08	-0.0009758
-16.1646	1.159e-08	-0.0003888
-16.1546	2.992e-09	-0.0001485
-16.1446	7.4e-10	-5.44e-05
-16.1346	1.754e-10	-1.91e-05
-16.1246	3.982e-11	-6.426e-06
-16.1146	8.662e-12	-2.073e-06
-16.1046	1.805e-12	-6.408e-07
-16.0946	3.605e-13	-1.899e-07
-16.0846	6.897e-14	-5.392e-08
-16.0746	1.264e-14	-1.467e-08
-16.0646	2.22e-15	-3.827e-09
-16.0546	3.734e-16	-9.565e-10
-16.0446	6.019e-17	-2.291e-10
-16.0346	9.418e-18	-5.258e-11
-16.0246	2.285e-18	-1.156e-11
-16.0146	6.319e-18	-2.437e-12
-16.0046	3.945e-17	-4.92e-13
-15.9946	2.431e-16	-9.518e-14
-15.9846	1.435e-15	-1.764e-14
-15.9746	8.117e-15	-3.133e-15
-15.9646	4.396e-14	-5.331e-16
-15.9546	2.28e-13	-8.691e-17
-15.9446	1.133e-12	-1.357e-17
-15.9346	5.389e-12	-2.032e-18
-15.9246	2.456e-11	-2.973e-19
-15.9146	1.072e-10	-8.608e-20
-15.9046	4.478e-10	-3.362e-19
-15.8946	1.793e-09	-2.276e-18
-15.8846	6.872e-09	-1.499e-17
-15.8746	2.523e-08	-9.453e-17
-15.8646	8.872e-08	-5.711e-16
-15.8546	2.988e-07	-3.304e-15
-15.8446	9.638e-07	-1.831e-14
-15.8346	2.978e-06	-9.716e-14
-15.8246	8.813e-06	-4.938e-13
-15.8146	2.498e-05	-2.404e-12
-15.8046	6.783e-05	-1.121e-11
-15.7946	0.0001764	-5.006e-11
-15.7846	0.0004396	-2.141e-10
-15.7746	0.00105	-8.772e-10
-15.7646	0.0024	-3.442e-09
-15.7546	0.00526	-1.294e-08
-15.7446	0.01105	-4.658e-08
-15.7346	0.02225	-1.607e-07
-15.7246	0.04294	-5.308e-07
-15.7146	0.07947	-1.68e-06
-15.7046	0.1411	-5.094e-06
-15.6946	0.2402	-1.48e-05
-15.6846	0.3927	-4.118e-05
-15.6746	0.6164	-0.0001098
-15.6646	0.9298	-0.0002807
-15.6546	1.348	-0.0006875
-15.6446	1.882	-0.00161
-15.6346	2.53	-0.00363
-15.6246	3.28	-0.00783
-15.6146	4.107	-0.0162
-15.6046	4.975	-0.03214
-15.5946	5.841	-0.06116
-15.5846	6.662	-0.1116
-15.5746	7.402	-0.1955
-15.5646	8.037	-0.3288
-15.5546	8.557	-0.5308
-15.5446	8.965	-0.823
-15.5346	9.277	-1.226
-15.5246	9.513	-1.756
-15.5146	9.69	-2.418
-15.5046	9.813	-3.203
-15.4946	9.878	-4.085
-15.4846	9.865	-5.019
-15.4746	9.744	-5.946
-15.4646	9.485	-6.801
-15.4546	9.064	-7.523
-15.4446	8.471	-8.067
-15.4346	7.717	-8.412
-15.4246	6.832	-8.569
-15.4146	5.865	-8.576
-15.4046	4.872	-8.491
-15.3946	3.91	-8.379
-15.3846	3.028	-8.299
-15.3746	2.26	-8.285
-15.3646	1.624	-8.342
-15.3546	1.124	-8.443
-15.3446	0.7481	-8.538
-15.3346	0.48	-8.561
-15.3246	0.2989	-8.451
-15.3146	0.1852	-8.162
-15.3046	0.1234	-7.678
-15.2946	0.1037	-7.007
-15.2846	0.1237	-6.19
-15.2746	0.1884	-5.284
-15.2646	0.3106	-4.352
-15.2546	0.5102	-3.459
-15.2446	0.8118	-2.654
-15.2346	1.241	-1.976
-15.2246	1.819	-1.443
-15.2146	2.555	-1.067
-15.2046	3.437	-0.849
-15.1946	4.43	-0.7908
-15.1846	5.469	-0.8962
-15.1746	6.469	-1.172
-15.1646	7.333	-1.627
-15.1546	7.968	-2.262
-15.1446	8.305	-3.068
-15.1346	8.311	-4.012
-15.1246	8.004	-5.041
-15.1146	7.444	-6.073
-15.1046	6.729	-7.016
-15.0946	5.976	-7.773
-15.0846	5.301	-8.266
-15.0746	4.8	-8.45
-15.0646	4.536	-8.324
-15.0546	4.534	-7.936
-15.0446	4.777	-7.373
-15.0346	5.214	-6.748
-15.0246	5.77	-6.174
-15.0146	6.355	-5.748
-15.0046	6.882	-5.534
-14.9946	7.272	-5.552
-14.9846	7.465	-5.779
-14.9746	7.429	-6.159
-14.9646	7.157	-6.61
-14.9546	6.668	-7.042
-14.9446	6.004	-7.372
-14.9346	5.222	-7.531
-14.9246	4.384	-7.478
-14.9146	3.549	-7.2
-14.9046	2.77	-6.71
-14.8946	2.082	-6.047
-14.8846	1.507	-5.264
-14.8746	1.049	-4.425
-14.8646	0.7016	-3.587
-14.8546	0.4511	-2.803
-14.8446	0.2785	-2.11
-14.8346	0.1651	-1.529
-14.8246	0.0939	-1.065
-14.8146	0.05124	-0.7139
-14.8046	0.02681	-0.4596
-14.7946	0.01345	-0.2842
-14.7846	0.00647	-0.1687
-14.7746	0.00298	-0.09608
-14.7646	0.00132	-0.05251
-14.7546	0.0005582	-0.02752
-14.7446	0.0002265	-0.01383
-14.7346	8.835e-05	-0.00666
-14.7246	3.39e-05	-0.00308
-14.7146	1.529e-05	-0.00136
-14.7046	1.498e-05	-0.0005782
-14.6946	3.342e-05	-0.0002375
-14.6846	9.041e-05	-0.0001002
-14.6746	0.0002419	-6.027e-05
-14.6646	0.0006228	-8.631e-05
-14.6546	0.00154	-0.0002052
-14.6446	0.00364	-0.0005238
-14.6346	0.00826	-0.0013
-14.6246	0.01798	-0.00311
-14.6146	0.03751	-0.00712
-14.6046	0.07504	-0.01563
-14.5946	0.144	-0.0329
-14.5846	0.2648	-0.06639
-14.5746	0.4669	-0.1284
-14.5646	0.7897	-0.2382
-14.5546	1.281	-0.4237
-14.5446	1.991	-0.7224
-14.5346	2.969	-1.181
-14.5246	4.245	-1.851
-14.5146	5.82	-2.782
-14.5046	7.651	-4.008
-14.4946	9.645	-5.538
-14.4846	11.66	-7.335
-14.4746	13.52	-9.316
-14.4646	15.02	-11.34
-14.4546	16.01	-13.24
-14.4446	16.36	-14.83
-14.4346	16.03	-15.91
-14.4246	15.06	-16.37
-14.4146	13.57	-16.15
-14.4046	11.72	-15.27
-14.3946	9.702	-13.85
-14.3846	7.702	-12.04
-14.3746	5.861	-10.03
-14.3646	4.276	-8.013
-14.3546	2.991	-6.136
-14.3446	2.006	-4.505
-14.3346	1.289	-3.17
-14.3246	0.7942	-2.138
-14.3146	0.4691	-1.383
-14.3046	0.2655	-0.8569
-14.2946	0.1441	-0.509
-14.2846	0.07493	-0.2898
-14.2746	0.03737	-0.1582
-14.2646	0.01791	-0.08275
-14.2546	0.00836	-0.04152
-14.2446	0.00408	-0.02004
-14.2346	0.00271	-0.00946
-14.2246	0.00338	-0.00474
-14.2146	0.00637	-0.00336
-14.2046	0.01311	-0.00443
-14.1946	0.02656	-0.0084
-14.1846	0.05186	-0.01708
-14.1746	0.09725	-0.03406
-14.1646	0.1751	-0.06542
-14.1546	0.3026	-0.1207
-14.1446	0.5022	-0.2137
-14.1346	0.8007	-0.3634
-14.1246	1.227	-0.5935
-14.1146	1.809	-0.9314
-14.1046	2.565	-1.405
-14.0946	3.502	-2.039
-14.0846	4.609	-2.847
-14.0746	5.851	-3.829
-14.0646	7.175	-4.963
-14.0546	8.511	-6.209
-14.0446	9.784	-7.504
-14.0346	10.92	-8.775
-14.0246	11.87	-9.946
-14.0146	12.59	-10.95
-14.0046	13.07	-11.73
-13.9946	13.32	-12.26
-13.9846	13.38	-12.54
-13.9746	13.29	-12.59
-13.9646	13.08	-12.46
-13.9546	12.8	-12.18
-13.9446	12.47	-11.81
-13.9346	12.13	-11.39
-13.9246	11.8	-10.97
-13.9146	11.51	-10.57
-13.9046	11.3	-10.22
-13.8946	11.2	-9.936
-13.8846	11.26	-9.715
-13.8746	11.53	-9.56
-13.8646	12.03	-9.472
-13.8546	12.79	-9.453
-13.8446	13.77	-9.514
-13.8346	14.92	-9.678
-13.8246	16.13	-9.978
-13.8146	17.25	-10.45
-13.8046	18.13	-11.12
-13.7946	18.61	-12.01
-13.7846	18.56	-13.08
-13.7746	17.93	-14.26
-13.7646	16.73	-15.45
-13.7546	15.05	-16.49
-13.7446	13.02	-17.22
-13.7346	10.84	-17.49
-13.7246	8.672	-17.22
-13.7146	6.669	-16.37
-13.7046	4.94	-15
-13.6946	3.544	-13.24
-13.6846	2.5	-11.24
-13.6746	1.796	-9.176
-13.6646	1.404	-7.223
-13.6546	1.292	-5.507
-13.6446	1.433	-4.118
-13.6346	1.803	-3.098
-13.6246	2.377	-2.459
-13.6146	3.128	-2.186
-13.6046	4.013	-2.25
-13.5946	4.972	-2.613
-13.5846	5.928	-3.224
-13.5746	6.793	-4.023
-13.5646	7.477	-4.937
-13.5546	7.905	-5.876
-13.5446	8.027	-6.743
-13.5346	7.828	-7.444
-13.5246	7.331	-7.897
-13.5146	6.594	-8.046
-13.5046	5.695	-7.873
-13.4946	4.724	-7.398
-13.4846	3.762	-6.675
-13.4746	2.877	-5.782
-13.4646	2.112	-4.809
-13.4546	1.488	-3.84
-13.4446	1.006	-2.944
-13.4346	0.6534	-2.166
-13.4246	0.407	-1.53
-13.4146	0.2433	-1.037
-13.4046	0.1397	-0.6748
-13.3946	0.07709	-0.4212
-13.3846	0.04134	-0.2523
-13.3746	0.02249	-0.145
-13.3646	0.0145	-0.07994
-13.3546	0.01462	-0.04237
-13.3446	0.02308	-0.02177
-13.3346	0.04331	-0.01129
-13.3246	0.08261	-0.00697
-13.3146	0.1532	-0.00705
-13.3046	0.2736	-0.0117
-13.2946	0.4695	-0.02318
-13.2846	0.7745	-0.04646
-13.2746	1.228	-0.0903
-13.2646	1.873	-0.1688
-13.2546	2.748	-0.3029
-13.2446	3.882	-0.5219
-13.2346	5.282	-0.864
-13.2246	6.93	-1.375
-13.2146	8.774	-2.102
-13.2046	10.73	-3.094
-13.1946	12.7	-4.382
-13.1846	14.57	-5.98
-13.1746	16.23	-7.869
-13.1646	17.6	-9.994
-13.1546	18.64	-12.27
-13.1446	19.33	-14.57
-13.1346	19.71	-16.77
-13.1246	19.82	-18.73
-13.1146	19.72	-20.36
-13.1046	19.47	-21.56
-13.0946	19.09	-22.31
-13.0846	18.58	-22.61
-13.0746	17.96	-22.49
-13.0646	17.18	-22.01
-13.0546	16.23	-21.23
-13.0446	15.09	-20.21
-13.0346	13.78	-18.99
-13.0246	12.31	-17.61
-13.0146	10.73	-16.09
-13.0046	9.108	-14.46
-12.9946	7.509	-12.73
-12.9846	6.002	-10.97
-12.9746	4.643	-9.201
-12.9646	3.471	-7.503
-12.9546	2.504	-5.931
-12.9446	1.742	-4.534
-12.9346	1.167	-3.346
-12.9246	0.7527	-2.38
-12.9146	0.4668	-1.629
-12.9046	0.2783	-1.073
-12.8946	0.1594	-0.6785
-12.8846	0.08767	-0.4121
-12.8746	0.04629	-0.2403
-12.8646	0.02346	-0.1344
-12.8546	0.01141	-0.07206
-12.8446	0.00532	-0.03706
-12.8346	0.00238	-0.01827
-12.8246	0.00102	-0.00863
-12.8146	0.0004277	-0.00391
-12.8046	0.0001871	-0.0017
-12.7946	0.0001227	-0.000715
-12.7846	0.0001847	-0.0003109
-12.7746	0.0004272	-0.0001914
-12.7646	0.00104	-0.0002635
-12.7546	0.00248	-0.0005856
-12.7446	0.00564	-0.0014
-12.7346	0.01234	-0.00327
-12.7246	0.02587	-0.00734
-12.7146	0.052	-0.0158
-12.7046	0.1003	-0.03259
-12.6946	0.1855	-0.06447
-12.6846	0.3291	-0.1223
-12.6746	0.5605	-0.2227
-12.6646	0.9164	-0.3889
-12.6546	1.439	-0.6519
-12.6446	2.169	-1.049
-12.6346	3.142	-1.622
-12.6246	4.374	-2.408
-12.6146	5.854	-3.436
-12.6046	7.536	-4.715
-12.5946	9.332	-6.223
-12.5846	11.12	-7.905
-12.5746	12.76	-9.667
-12.5646	14.1	-11.39
-12.5546	15.01	-12.93
-12.5446	15.39	-14.14
-12.5346	15.21	-14.93
-12.5246	14.49	-15.2
-12.5146	13.31	-14.93
-12.5046	11.78	-14.15
-12.4946	10.05	-12.94
-12.4846	8.263	-11.42
-12.4746	6.546	-9.725
-12.4646	4.995	-7.986
-12.4546	3.671	-6.324
-12.4446	2.597	-4.827
-12.4346	1.769	-3.55
-12.4246	1.159	-2.514
-12.4146	0.7299	-1.714
-12.4046	0.4422	-1.124
-12.3946	0.2574	-0.7093
-12.3846	0.144	-0.4302
-12.3746	0.07738	-0.2508
-12.3646	0.03993	-0.1405
-12.3546	0.01978	-0.07557
-12.3446	0.00941	-0.03903
-12.3346	0.00429	-0.01935
-12.3246	0.00188	-0.00921
-12.3146	0.0007894	-0.0042
-12.3046	0.0003191	-0.00184
-12.2946	0.0001266	-0.0007731
-12.2846	5.67e-05	-0.0003118
-12.2746	4.805e-05	-0.0001219
-12.2646	9.238e-05	-4.958e-05
-12.2546	0.0002286	-3.062e-05
-12.2446	0.000568	-4.696e-05
-12.2346	0.00136	-0.0001137
-12.2246	0.00313	-0.0002892
-12.2146	0.0069	-0.0007138
-12.2046	0.01457	-0.00169
-12.1946	0.02952	-0.00384
-12.1846	0.05733	-0.00837
-12.1746	0.1068	-0.01748
-12.1646	0.1907	-0.03499
-12.1546	0.3266	-0.06718
-12.1446	0.5364	-0.1237
-12.1346	0.8451	-0.2184
-12.1246	1.277	-0.3698
-12.1146	1.851	-0.6007
-12.1046	2.573	-0.9359
-12.0946	3.432	-1.399
-12.0846	4.391	-2.006
-12.0746	5.39	-2.759
-12.0646	6.347	-3.642
-12.0546	7.171	-4.612
-12.0446	7.774	-5.605
-12.0346	8.085	-6.536
-12.0246	8.069	-7.313
-12.0146	7.725	-7.853
-12.0046	7.097	-8.092
-11.9946	6.255	-8.002
-11.9846	5.29	-7.594
-11.9746	4.293	-6.916
-11.9646	3.344	-6.044
-11.9546	2.503	-5.069
-11.9446	1.806	-4.081
-11.9346	1.266	-3.156
-11.9246	0.8846	-2.347
-11.9146	0.6522	-1.688
-11.9046	0.5615	-1.189
-11.8946	0.6117	-0.8506
-11.8846	0.8115	-0.6659
-11.8746	1.18	-0.6317
-11.8646	1.743	-0.7521
-11.8546	2.528	-1.041
-11.8446	3.552	-1.521
-11.8346	4.817	-2.218
-11.8246	6.301	-3.154
-11.8146	7.953	-4.336
-11.8046	9.693	-5.75
-11.7946	11.42	-7.354
-11.7846	13.04	-9.077
-11.7746	14.43	-10.82
-11.7646	15.53	-12.49
-11.7546	16.29	-13.96
-11.7446	16.67	-15.16
-11.7346	16.71	-16.02
-11.7246	16.42	-16.52
-11.7146	15.86	-16.66
-11.7046	15.08	-16.47
-11.6946	14.15	-15.99
-11.6846	13.11	-15.29
-11.6746	12.02	-14.42
-11.6646	10.91	-13.42
-11.6546	9.814	-12.36
-11.6446	8.748	-11.28
-11.6346	7.717	-10.2
-11.6246	6.722	-9.137
-11.6146	5.764	-8.112
-11.6046	4.847	-7.121
-11.5946	3.983	-6.163
-11.5846	3.186	-5.241
-11.5746	2.473	-4.362
-11.5646	1.856	-3.54
-11.5546	1.345	-2.791
-11.5446	0.9389	-2.131
-11.5346	0.6304	-1.572
-11.5246	0.4067	-1.117
-11.5146	0.2519	-0.7648
-11.5046	0.1497	-0.5031
-11.4946	0.08533	-0.3178
-11.4846	0.04662	-0.1927
-11.4746	0.02441	-0.1121
-11.4646	0.01225	-0.06248
-11.4546	0.00589	-0.03339
-11.4446	0.00271	-0.0171
-11.4346	0.0012	-0.00839
-11.4246	0.0005054	-0.00394
-11.4146	0.0002047	-0.00178
-11.4046	7.981e-05	-0.0007658
-11.3946	3.11e-05	-0.0003164
-11.3846	1.552e-05	-0.0001253
-11.3746	1.819e-05	-4.769e-05
-11.3646	4.173e-05	-1.804e-05
-11.3546	0.0001081	-8.532e-06
-11.3446	0.0002743	-9.57e-06
-11.3346	0.0006681	-2.223e-05
-11.3246	0.00156	-5.912e-05
-11.3146	0.00349	-0.0001541
-11.3046	0.00746	-0.0003855
-11.2946	0.01531	-0.0009244
-11.2846	0.03008	-0.00212
-11.2746	0.05663	-0.00467
-11.2646	0.1022	-0.00984
-11.2546	0.1767	-0.01986
-11.2446	0.293	-0.03841
-11.2346	0.466	-0.07117
-11.2246	0.7115	-0.1264
-11.2146	1.044	-0.2152
-11.2046	1.473	-0.3515
-11.1946	2.003	-0.5508
-11.1846	2.631	-0.8289
-11.1746	3.345	-1.199
-11.1646	4.134	-1.67
-11.1546	4.984	-2.242
-11.1446	5.886	-2.91
-11.1346	6.839	-3.661
-11.1246	7.841	-4.481
-11.1146	8.886	-5.357
-11.1046	9.954	-6.281
-11.0946	11	-7.248
-11.0846	11.96	-8.256
-11.0746	12.76	-9.292
-11.0646	13.29	-10.33
-11.0546	13.49	-11.32
-11.0446	13.35	-12.19
-11.0346	12.88	-12.84
-11.0246	12.17	-13.21
-11.0146	11.35	-13.22
-11.0046	10.57	-12.87
-10.9946	9.983	-12.19
-10.9846	9.7	-11.29
-10.9746	9.781	-10.28
-10.9646	10.22	-9.348
-10.9546	10.96	-8.632
-10.9446	11.9	-8.259
-10.9346	12.88	-8.301
-10.9246	13.79	-8.773
-10.9146	14.5	-9.628
-10.9046	14.93	-10.77
-10.8946	15.05	-12.07
-10.8846	14.86	-13.38
-10.8746	14.42	-14.57
-10.8646	13.82	-15.53
-10.8546	13.15	-16.2
-10.8446	12.5	-16.56
-10.8346	11.93	-16.61
-10.8246	11.47	-16.4
-10.8146	11.1	-15.99
-10.8046	10.77	-15.43
-10.7946	10.42	-14.76
-10.7846	9.98	-13.98
-10.7746	9.432	-13.11
-10.7646	8.783	-12.14
-10.7546	8.085	-11.09
-10.7446	7.419	-9.997
-10.7346	6.876	-8.911
-10.7246	6.536	-7.913
-10.7146	6.444	-7.089
-10.7046	6.602	-6.514
-10.6946	6.961	-6.233
-10.6846	7.43	-6.251
-10.6746	7.897	-6.529
-10.6646	8.244	-6.982
-10.6546	8.375	-7.499
-10.6446	8.23	-7.957
-10.6346	7.795	-8.245
-10.6246	7.102	-8.281
-10.6146	6.218	-8.026
-10.6046	5.233	-7.489
-10.5946	4.241	-6.718
-10.5846	3.324	-5.791
-10.5746	2.548	-4.803
-10.5646	1.954	-3.841
-10.5546	1.564	-2.984
-10.5446	1.384	-2.285
-10.5346	1.408	-1.778
-10.5246	1.622	-1.478
-10.5146	2.006	-1.387
-10.5046	2.533	-1.496
-10.4946	3.169	-1.787
-10.4846	3.874	-2.24
-10.4746	4.601	-2.823
-10.4646	5.302	-3.5
-10.4546	5.932	-4.226
-10.4446	6.455	-4.953
-10.4346	6.844	-5.634
-10.4246	7.086	-6.223
-10.4146	7.184	-6.689
-10.4046	7.154	-7.008
-10.3946	7.022	-7.174
-10.3846	6.824	-7.197
-10.3746	6.6	-7.097
-10.3646	6.385	-6.908
-10.3546	6.21	-6.671
-10.3446	6.089	-6.426
-10.3346	6.024	-6.209
-10.3246	6.007	-6.045
-10.3146	6.02	-5.944
-10.3046	6.044	-5.902
-10.2946	6.062	-5.903
-10.2846	6.064	-5.926
-10.2746	6.042	-5.954
-10.2646	5.988	-5.971
-10.2546	5.891	-5.968
-10.2446	5.738	-5.941
-10.2346	5.513	-5.882
-10.2246	5.207	-5.78
-10.2146	4.82	-5.619
-10.2046	4.369	-5.384
-10.1946	3.887	-5.062
-10.1846	3.424	-4.655
-10.1746	3.039	-4.179
-10.1646	2.789	-3.665
-10.1546	2.726	-3.157
-10.1446	2.886	-2.705
-10.1346	3.284	-2.357
-10.1246	3.906	-2.15
-10.1146	4.715	-2.106
-10.1046	5.648	-2.229
-10.0946	6.625	-2.503
-10.0846	7.558	-2.895
-10.0746	8.364	-3.36
-10.0646	8.978	-3.849
-10.0546	9.36	-4.316
-10.0446	9.5	-4.729
-10.0346	9.413	-5.076
-10.0246	9.134	-5.363
-10.0146	8.707	-5.618
-10.0046	8.176	-5.874
-9.9946	7.582	-6.162
-9.9846	6.964	-6.499
-9.9746	6.355	-6.881
-9.9646	5.795	-7.277
-9.9546	5.325	-7.639
-9.9446	4.988	-7.909
-9.9346	4.82	-8.034
-9.9246	4.847	-7.977
-9.9146	5.071	-7.728
-9.9046	5.466	-7.308
-9.8946	5.984	-6.765
-9.8846	6.551	-6.166
-9.8746	7.088	-5.588
-9.8646	7.514	-5.101
-9.8546	7.767	-4.757
-9.8446	7.809	-4.584
-9.8346	7.636	-4.582
-9.8246	7.28	-4.729
-9.8146	6.801	-4.989
-9.8046	6.279	-5.322
-9.7946	5.802	-5.697
-9.7846	5.455	-6.1
-9.7746	5.303	-6.53
-9.7646	5.391	-6.997
-9.7546	5.737	-7.515
-9.7446	6.333	-8.092
-9.7346	7.152	-8.725
-9.7246	8.155	-9.397
-9.7146	9.293	-10.09
-9.7046	10.51	-10.78
-9.6946	11.76	-11.45
-9.6846	12.97	-12.1
-9.6746	14.07	-12.74
-9.6646	15.02	-13.37
-9.6546	15.73	-13.99
-9.6446	16.17	-14.59
-9.6346	16.3	-15.13
-9.6246	16.13	-15.56
-9.6146	15.7	-15.81
-9.6046	15.06	-15.83
-9.5946	14.32	-15.56
-9.5846	13.57	-15
-9.5746	12.91	-14.16
-9.5646	12.44	-13.11
-9.5546	12.2	-11.93
-9.5446	12.23	-10.75
-9.5346	12.5	-9.67
-9.5246	12.97	-8.798
-9.5146	13.55	-8.202
-9.5046	14.16	-7.912
-9.4946	14.69	-7.915
-9.4846	15.06	-8.163
-9.4746	15.22	-8.585
-9.4646	15.12	-9.101
-9.4546	14.79	-9.644
-9.4446	14.26	-10.16
-9.4346	13.59	-10.63
-9.4246	12.85	-11.05
-9.4146	12.07	-11.43
-9.4046	11.32	-11.79
-9.3946	10.58	-12.12
-9.3846	9.868	-12.41
-9.3746	9.153	-12.64
-9.3646	8.421	-12.76
-9.3546	7.664	-12.71
-9.3446	6.889	-12.45
-9.3346	6.125	-11.98
-9.3246	5.412	-11.31
-9.3146	4.801	-10.49
-9.3046	4.341	-9.619
-9.2946	4.068	-8.791
-9.2846	4.002	-8.102
-9.2746	4.141	-7.628
-9.2646	4.466	-7.404
-9.2546	4.943	-7.425
-9.2446	5.532	-7.642
-9.2346	6.194	-7.982
-9.2246	6.896	-8.358
-9.2146	7.609	-8.69
-9.2046	8.309	-8.919
-9.1946	8.968	-9.014
-9.1846	9.556	-8.976
-9.1746	10.04	-8.829
-9.1646	10.4	-8.617
-9.1546	10.62	-8.394
-9.1446	10.72	-8.212
-9.1346	10.74	-8.126
-9.1246	10.74	-8.186
-9.1146	10.81	-8.438
-9.1046	11.03	-8.924
-9.0946	11.44	-9.675
-9.0846	12.06	-10.7
-9.0746	12.84	-11.97
-9.0646	13.71	-13.42
-9.0546	14.57	-14.96
-9.0446	15.29	-16.46
-9.0346	15.77	-17.77
-9.0246	15.95	-18.74
-9.0146	15.81	-19.28
-9.0046	15.41	-19.32
-8.9946	14.83	-18.86
-8.9846	14.2	-17.97
-8.9746	13.64	-16.76
-8.9646	13.26	-15.35
-8.9546	13.09	-13.91
-8.9446	13.13	-12.56
-8.9346	13.32	-11.4
-8.9246	13.58	-10.49
-8.9146	13.82	-9.862
-8.9046	13.96	-9.504
-8.8946	13.96	-9.39
-8.8846	13.81	-9.487
-8.8746	13.57	-9.761
-8.8646	13.28	-10.18
-8.8546	13.02	-10.72
-8.8446	12.84	-11.35
-8.8346	12.79	-12.04
-8.8246	12.89	-12.76
-8.8146	13.1	-13.48
-8.8046	13.41	-14.15
-8.7946	13.76	-14.76
-8.7846	14.09	-15.29
-8.7746	14.35	-15.71
-8.7646	14.49	-16.04
-8.7546	14.47	-16.27
-8.7446	14.25	-16.4
-8.7346	13.81	-16.42
-8.7246	13.13	-16.3
-8.7146	12.23	-16.03
-8.7046	11.14	-15.55
-8.6946	9.875	-14.86
-8.6846	8.514	-13.92
-8.6746	7.121	-12.75
-8.6646	5.767	-11.39
-8.6546	4.516	-9.896
-8.6446	3.418	-8.341
-8.6346	2.505	-6.808
-8.6246	1.793	-5.373
-8.6146	1.281	-4.098
-8.6046	0.9637	-3.021
-8.5946	0.8378	-2.163
-8.5846	0.9058	-1.524
-8.5746	1.181	-1.094
-8.5646	1.687	-0.8619
-8.5546	2.45	-0.8202
-8.5446	3.493	-0.9707
-8.5346	4.82	-1.325
-8.5246	6.411	-1.902
-8.5146	8.206	-2.717
-8.5046	10.11	-3.775
-8.4946	12	-5.059
-8.4846	13.74	-6.521
-8.4746	15.2	-8.079
-8.4646	16.28	-9.629
-8.4546	16.93	-11.05
-8.4446	17.15	-12.24
-8.4346	17	-13.12
-8.4246	16.57	-13.67
-8.4146	15.97	-13.93
-8.4046	15.3	-13.98
-8.3946	14.65	-13.95
-8.3846	14.06	-13.95
-8.3746	13.56	-14.09
-8.3646	13.13	-14.41
-8.3546	12.76	-14.9
-8.3446	12.42	-15.48
-8.3346	12.1	-16.05
-8.3246	11.81	-16.5
-8.3146	11.59	-16.71
-8.3046	11.5	-16.65
-8.2946	11.61	-16.33
-8.2846	11.99	-15.83
-8.2746	12.69	-15.27
-8.2646	13.72	-14.79
-8.2546	15.02	-14.53
-8.2446	16.49	-14.56
-8.2346	18.01	-14.89
-8.2246	19.42	-15.48
-8.2146	20.59	-16.18
-8.2046	21.41	-16.86
-8.1946	21.83	-17.36
-8.1846	21.84	-17.56
-8.1746	21.46	-17.38
-8.1646	20.77	-16.81
-8.1546	19.83	-15.92
-8.1446	18.73	-14.81
-8.1346	17.56	-13.58
-8.1246	16.4	-12.39
-8.1146	15.32	-11.35
-8.1046	14.39	-10.55
-8.0946	13.66	-10.08
-8.0846	13.17	-9.959
-8.0746	12.9	-10.21
-8.0646	12.83	-10.8
-8.0546	12.93	-11.66
-8.0446	13.12	-12.71
-8.0346	13.38	-13.83
-8.0246	13.67	-14.91
-8.0146	13.99	-15.84
-8.0046	14.38	-16.57
-7.9946	14.88	-17.08
-7.9846	15.53	-17.39
-7.9746	16.35	-17.56
-7.9646	17.32	-17.66
-7.9546	18.39	-17.75
-7.9446	19.49	-17.9
-7.9346	20.49	-18.1
-7.9246	21.32	-18.35
-7.9146	21.89	-18.6
-7.9046	22.17	-18.8
-7.8946	22.15	-18.91
-7.8846	21.84	-18.9
-7.8746	21.3	-18.74
-7.8646	20.54	-18.45
-7.8546	19.62	-18.04
-7.8446	18.56	-17.53
-7.8346	17.41	-16.95
-7.8246	16.21	-16.3
-7.8146	15.03	-15.61
-7.8046	13.94	-14.88
-7.7946	13	-14.14
-7.7846	12.28	-13.41
-7.7746	11.8	-12.72
-7.7646	11.56	-12.13
-7.7546	11.53	-11.66
-7.7446	11.68	-11.38
-7.7346	11.93	-11.3
-7.7246	12.23	-11.45
-7.7146	12.52	-11.81
-7.7046	12.75	-12.36
-7.6946	12.88	-13.05
-7.6846	12.89	-13.82
-7.6746	12.77	-14.58
-7.6646	12.55	-15.27
-7.6546	12.26	-15.83
-7.6446	11.96	-16.2
-7.6346	11.69	-16.38
-7.6246	11.51	-16.37
-7.6146	11.44	-16.2
-7.6046	11.48	-15.92
-7.5946	11.61	-15.57
-7.5846	11.77	-15.2
-7.5746	11.9	-14.82
-7.5646	11.97	-14.46
-7.5546	11.93	-14.09
-7.5446	11.79	-13.72
-7.5346	11.56	-13.34
-7.5246	11.31	-12.95
-7.5146	11.09	-12.58
-7.5046	10.98	-12.26
-7.4946	11.02	-12.03
-7.4846	11.24	-11.93
-7.4746	11.64	-11.98
-7.4646	12.18	-12.18
-7.4546	12.81	-12.51
-7.4446	13.47	-12.91
-7.4346	14.1	-13.31
-7.4246	14.65	-13.63
-7.4146	15.09	-13.8
-7.4046	15.43	-13.77
-7.3946	15.65	-13.54
-7.3846	15.77	-13.11
-7.3746	15.78	-12.53
-7.3646	15.67	-11.87
-7.3546	15.42	-11.21
-7.3446	15.01	-10.61
-7.3346	14.43	-10.15
-7.3246	13.72	-9.872
-7.3146	12.92	-9.808
-7.3046	12.11	-9.963
-7.2946	11.38	-10.32
-7.2846	10.83	-10.84
-7.2746	10.53	-11.47
-7.2646	10.54	-12.14
-7.2546	10.85	-12.8
-7.2446	11.42	-13.38
-7.2346	12.18	-13.88
-7.2246	13.04	-14.28
-7.2146	13.92	-14.61
-7.2046	14.77	-14.91
-7.1946	15.57	-15.23
-7.1846	16.36	-15.6
-7.1746	17.18	-16.06
-7.1646	18.09	-16.6
-7.1546	19.13	-17.2
-7.1446	20.32	-17.84
-7.1346	21.62	-18.49
-7.1246	22.93	-19.12
-7.1146	24.15	-19.71
-7.1046	25.16	-20.28
-7.0946	25.87	-20.82
-7.0846	26.2	-21.33
-7.0746	26.13	-21.81
-7.0646	25.7	-22.25
-7.0546	24.97	-22.63
-7.0446	24.05	-22.95
-7.0346	23.04	-23.19
-7.0246	22.07	-23.37
-7.0146	21.23	-23.52
-7.0046	20.59	-23.66
-6.9946	20.18	-23.84
-6.9846	19.99	-24.06
-6.9746	19.96	-24.32
-6.9646	20.01	-24.59
-6.9546	20.04	-24.81
-6.9446	19.96	-24.89
-6.9346	19.73	-24.79
-6.9246	19.34	-24.45
-6.9146	18.81	-23.87
-6.9046	18.19	-23.06
-6.8946	17.56	-22.08
-6.8846	16.94	-21
-6.8746	16.36	-19.88
-6.8646	15.8	-18.77
-6.8546	15.19	-17.69
-6.8446	14.47	-16.62
-6.8346	13.59	-15.53
-6.8246	12.52	-14.38
-6.8146	11.28	-13.13
-6.8046	9.899	-11.77
-6.7946	8.472	-10.32
-6.7846	7.09	-8.828
-6.7746	5.848	-7.366
-6.7646	4.823	-6.016
-6.7546	4.068	-4.855
-6.7446	3.598	-3.95
-6.7346	3.395	-3.349
-6.7246	3.413	-3.075
-6.7146	3.582	-3.13
-6.7046	3.821	-3.487
-6.6946	4.047	-4.097
-6.6846	4.193	-4.887
-6.6746	4.208	-5.765
-6.6646	4.071	-6.624
-6.6546	3.788	-7.358
-6.6446	3.388	-7.872
-6.6346	2.921	-8.1
-6.6246	2.442	-8.012
-6.6146	2.008	-7.621
-6.6046	1.673	-6.982
-6.5946	1.481	-6.183
-6.5846	1.468	-5.329
-6.5746	1.662	-4.532
-6.5646	2.079	-3.89
-6.5546	2.724	-3.485
-6.5446	3.584	-3.367
-6.5346	4.624	-3.553
-6.5246	5.79	-4.027
-6.5146	7.002	-4.737
-6.5046	8.171	-5.6
-6.4946	9.205	-6.511
-6.4846	10.02	-7.357
-6.4746	10.57	-8.033
-6.4646	10.84	-8.464
-6.4546	10.82	-8.613
-6.4446	10.58	-8.497
-6.4346	10.18	-8.183
-6.4246	9.704	-7.771
-6.4146	9.239	-7.375
-6.4046	8.857	-7.102
-6.3946	8.617	-7.02
-6.3846	8.551	-7.152
-6.3746	8.668	-7.465
-6.3646	8.948	-7.884
-6.3546	9.349	-8.306
-6.3446	9.808	-8.627
-6.3346	10.25	-8.762
-6.3246	10.6	-8.669
-6.3146	10.78	-8.354
-6.3046	10.74	-7.864
-6.2946	10.46	-7.277
-6.2846	9.915	-6.679
-6.2746	9.145	-6.146
-6.2646	8.202	-5.721
-6.2546	7.16	-5.418
-6.2446	6.105	-5.214
-6.2346	5.124	-5.07
-6.2246	4.293	-4.938
-6.2146	3.665	-4.783
-6.2046	3.27	-4.59
-6.1946	3.108	-4.37
-6.1846	3.148	-4.151
-6.1746	3.34	-3.975
-6.1646	3.613	-3.878
-6.1546	3.895	-3.884
-6.1446	4.114	-3.996
-6.1346	4.219	-4.195
-6.1246	4.181	-4.446
-6.1146	4.001	-4.708
-6.1046	3.709	-4.946
-6.0946	3.361	-5.136
-6.0846	3.03	-5.277
-6.0746	2.798	-5.382
-6.0646	2.748	-5.474
-6.0546	2.955	-5.582
-6.0446	3.478	-5.727
-6.0346	4.354	-5.923
-6.0246	5.587	-6.175
-6.0146	7.149	-6.486
-6.0046	8.974	-6.861
-5.9946	10.96	-7.312
-5.9846	12.99	-7.859
-5.9746	14.91	-8.523
-5.9646	16.61	-9.318
-5.9546	17.98	-10.24
-5.9446	18.93	-11.27
-5.9346	19.42	-12.34
-5.9246	19.44	-13.36
-5.9146	19.02	-14.22
-5.9046	18.18	-14.81
-5.8946	16.99	-15.02
-5.8846	15.5	-14.8
-5.8746	13.8	-14.13
-5.8646	11.97	-13.07
-5.8546	10.1	-11.73
-5.8446	8.272	-10.23
-5.8346	6.568	-8.752
-5.8246	5.047	-7.432
-5.8146	3.75	-6.388
-5.8046	2.693	-5.69
-5.7946	1.869	-5.354
-5.7846	1.26	-5.352
-5.7746	0.8379	-5.615
-5.7646	0.5734	-6.051
-5.7546	0.4441	-6.557
-5.7446	0.4371	-7.037
-5.7346	0.5523	-7.412
-5.7246	0.8018	-7.629
-5.7146	1.207	-7.67
-5.7046	1.796	-7.55
-5.6946	2.591	-7.315
-5.6846	3.606	-7.037
-5.6746	4.837	-6.796
-5.6646	6.254	-6.671
-5.6546	7.806	-6.722
-5.6446	9.417	-6.977
-5.6346	11	-7.427
-5.6246	12.47	-8.026
-5.6146	13.76	-8.702
-5.6046	14.8	-9.376
-5.5946	15.58	-9.975
-5.5846	16.1	-10.45
-5.5746	16.4	-10.78
-5.5646	16.5	-10.98
-5.5546	16.47	-11.08
-5.5446	16.34	-11.1
-5.5346	16.14	-11.07
-5.5246	15.88	-11
-5.5146	15.56	-10.87
-5.5046	15.17	-10.66
-5.4946	14.68	-10.37
-5.4846	14.08	-9.98
-5.4746	13.4	-9.511
-5.4646	12.66	-8.986
-5.4546	11.93	-8.431
-5.4446	11.3	-7.872
-5.4346	10.84	-7.329
-5.4246	10.62	-6.814
-5.4146	10.66	-6.339
-5.4046	10.93	-5.918
-5.3946	11.36	-5.573
-5.3846	11.84	-5.332
-5.3746	12.22	-5.226
-5.3646	12.39	-5.277
-5.3546	12.26	-5.493
-5.3446	11.76	-5.863
-5.3346	10.92	-6.352
-5.3246	9.78	-6.91
-5.3146	8.444	-7.479
-5.3046	7.021	-8.007
-5.2946	5.617	-8.459
-5.2846	4.322	-8.823
-5.2746	3.198	-9.109
-5.2646	2.275	-9.35
-5.2546	1.556	-9.59
-5.2446	1.026	-9.866
-5.2346	0.6558	-10.2
-5.2246	0.4161	-10.6
-5.2146	0.2806	-11.03
-5.2046	0.2325	-11.43
-5.1946	0.2673	-11.75
-5.1846	0.3949	-11.91
-5.1746	0.6405	-11.86
-5.1646	1.043	-11.6
-5.1546	1.654	-11.13
-5.1446	2.527	-10.52
-5.1346	3.713	-9.85
-5.1246	5.246	-9.244
-5.1146	7.129	-8.812
-5.1046	9.329	-8.651
-5.0946	11.77	-8.822
-5.0846	14.33	-9.334
-5.0746	16.86	-10.14
-5.0646	19.23	-11.13
-5.0546	21.28	-12.18
-5.0446	22.92	-13.12
-5.0346	24.08	-13.83
-5.0246	24.73	-14.22
-5.0146	24.86	-14.24
-5.0046	24.51	-13.92
-4.9946	23.69	-13.34
-4.9846	22.45	-12.59
-4.9746	20.83	-11.79
-4.9646	18.88	-11.04
-4.9546	16.71	-10.43
-4.9446	14.4	-10
-4.9346	12.09	-9.81
-4.9246	9.895	-9.856
-4.9146	7.937	-10.14
-4.9046	6.304	-10.63
-4.8946	5.051	-11.31
-4.8846	4.191	-12.1
-4.8746	3.701	-12.92
-4.8646	3.521	-13.66
-4.8546	3.57	-14.22
-4.8446	3.753	-14.48
-4.8346	3.974	-14.36
-4.8246	4.151	-13.82
-4.8146	4.219	-12.87
-4.8046	4.143	-11.58
-4.7946	3.917	-10.05
-4.7846	3.561	-8.419
-4.7746	3.117	-6.818
-4.7646	2.638	-5.368
-4.7546	2.18	-4.16
-4.7446	1.794	-3.248
-4.7346	1.52	-2.651
-4.7246	1.385	-2.357
-4.7146	1.401	-2.329
-4.7046	1.568	-2.511
-4.6946	1.869	-2.837
-4.6846	2.275	-3.232
-4.6746	2.741	-3.622
-4.6646	3.217	-3.937
-4.6546	3.645	-4.125
-4.6446	3.973	-4.152
-4.6346	4.164	-4.011
-4.6246	4.201	-3.719
-4.6146	4.096	-3.316
-4.6046	3.889	-2.856
-4.5946	3.649	-2.398
-4.5846	3.463	-2.004
-4.5746	3.429	-1.726
-4.5646	3.642	-1.612
-4.5546	4.179	-1.7
-4.5446	5.089	-2.022
-4.5346	6.379	-2.604
-4.5246	8.002	-3.463
-4.5146	9.852	-4.606
-4.5046	11.77	-6.023
-4.4946	13.58	-7.683
-4.4846	15.05	-9.525
-4.4746	16.03	-11.46
-4.4646	16.38	-13.38
-4.4546	16.06	-15.13
-4.4446	15.09	-16.59
-4.4346	13.6	-17.62
-4.4246	11.75	-18.11
-4.4146	9.735	-18.02
-4.4046	7.732	-17.34
-4.3946	5.888	-16.13
-4.3846	4.299	-14.5
-4.3746	3.009	-12.59
-4.3646	2.02	-10.55
-4.3546	1.301	-8.542
-4.3446	0.8062	-6.671
-4.3346	0.4846	-5.027
-4.3246	0.2911	-3.653
-4.3146	0.1902	-2.56
-4.3046	0.159	-1.729
-4.2946	0.1872	-1.125
-4.2846	0.2758	-0.705
-4.2746	0.4352	-0.4254
-4.2646	0.6833	-0.2471
-4.2546	1.042	-0.138
-4.2446	1.532	-0.07419
-4.2346	2.172	-0.03833
-4.2246	2.966	-0.01905
-4.2146	3.908	-0.00913
-4.2046	4.973	-0.0043
-4.1946	6.12	-0.00219
-4.1846	7.296	-0.00164
-4.1746	8.441	-0.00231
-4.1646	9.498	-0.00456
-4.1546	10.42	-0.00949
-4.1446	11.16	-0.01929
-4.1346	11.7	-0.03774
-4.1246	12.02	-0.07083
-4.1146	12.11	-0.1276
-4.1046	11.99	-0.2206
-4.0946	11.63	-0.3662
-4.0846	11.06	-0.584
-4.0746	10.29	-0.8953
-4.0646	9.344	-1.32
-4.0546	8.268	-1.874
-4.0446	7.113	-2.563
-4.0346	5.94	-3.383
-4.0246	4.813	-4.314
-4.0146	3.786	-5.326
-4.0046	2.909	-6.378
-3.9946	2.215	-7.426
-3.9846	1.732	-8.431
-3.9746	1.479	-9.36
-3.9646	1.477	-10.19
-3.9546	1.751	-10.9
-3.9446	2.333	-11.5
-3.9346	3.256	-11.96
-3.9246	4.549	-12.29
-3.9146	6.227	-12.48
-3.9046	8.273	-12.54
-3.8946	10.63	-12.5
-3.8846	13.2	-12.41
-3.8746	15.83	-12.35
-3.8646	18.34	-12.4
-3.8546	20.53	-12.65
-3.8446	22.21	-13.14
-3.8346	23.23	-13.91
-3.8246	23.53	-14.89
-3.8146	23.1	-16
-3.8046	22.02	-17.09
-3.7946	20.43	-18.01
-3.7846	18.52	-18.64
-3.7746	16.49	-18.91
-3.7646	14.49	-18.77
-3.7546	12.67	-18.27
-3.7446	11.12	-17.46
-3.7346	9.878	-16.44
-3.7246	8.955	-15.26
-3.7146	8.339	-14
-3.7046	8	-12.69
-3.6946	7.9	-11.35
-3.6846	7.994	-9.988
-3.6746	8.233	-8.624
-3.6646	8.566	-7.287
-3.6546	8.937	-6.019
-3.6446	9.297	-4.87
-3.6346	9.599	-3.889
-3.6246	9.808	-3.121
-3.6146	9.903	-2.598
-3.6046	9.881	-2.338
-3.5946	9.761	-2.346
-3.5846	9.591	-2.617
-3.5746	9.444	-3.135
-3.5646	9.416	-3.881
-3.5546	9.621	-4.833
-3.5446	10.17	-5.971
-3.5346	11.17	-7.279
-3.5246	12.66	-8.745
-3.5146	14.65	-10.36
-3.5046	17.06	-12.12
-3.4946	19.77	-14
-3.4846	22.58	-15.98
-3.4746	25.29	-17.99
-3.4646	27.7	-19.95
-3.4546	29.62	-21.78
-3.4446	30.93	-23.36
-3.4346	31.55	-24.6
-3.4246	31.47	-25.44
-3.4146	30.72	-25.84
-3.4046	29.35	-25.85
-3.3946	27.47	-25.51
[truncated: 2,002 more rows]
