# Supplementary material for: Achieving high-performance room-temperature organic ferromagnetic semiconductor films via topochemical reduction
Source: Nat Commun. 2026 Apr 15;17:5197. doi: 10.1038/s41467-026-71866-2 (PMC13253818; doi:10.1038/s41467-026-71866-2)
Supplement: Supplementary file 3 — Source Data [file 41467_2026_71866_MOESM3_ESM.zip › Source Data/Figure_4/H-doped-PDI-AFM.out]

     Program PWSCF v.7.0 starts on  3Dec2024 at  1:30:38 

     This program is part of the open-source Quantum ESPRESSO suite
     for quantum simulation of materials; please cite
         "P. Giannozzi et al., J. Phys.:Condens. Matter 21 395502 (2009);
         "P. Giannozzi et al., J. Phys.:Condens. Matter 29 465901 (2017);
         "P. Giannozzi et al., J. Chem. Phys. 152 154105 (2020);
          URL http://www.quantum-espresso.org", 
     in publications or presentations arising from this work. More details at
     http://www.quantum-espresso.org/quote

     Parallel version (MPI), running on    64 processors

     MPI processes distributed on     1 nodes
     R & G space division:  proc/nbgrp/npool/nimage =      64
     53992 MiB available memory on the printing compute node when the environment starts
 
     Waiting for input...
     Reading input from standard input
Warning: card &CELL ignored
Warning: card  PRESS_CONV_THR = 3.00D-01 ignored
Warning: card / ignored

     Current dimensions of program PWSCF are:
     Max number of different atomic species (ntypx) = 10
     Max number of k-points (npk) =  40000
     Max angular momentum in pseudopotentials (lmaxx) =  4
     file C.pbe-n-kjpaw_psl.1.0.0.UPF: wavefunction(s)  2S 2P renormalized
     file C.pbe-n-kjpaw_psl.1.0.0.UPF: wavefunction(s)  2S 2P renormalized
     file O.pbe-n-kjpaw_psl.0.1.UPF: wavefunction(s)  2P renormalized

     IMPORTANT: XC functional enforced from input :
     Exchange-correlation= PBE0
                           (   6   4   8   4   0   0   0)
     EXX-fraction              =        0.25
     Any further DFT definition will be discarded
     Please, verify this is what you really want


     --------------------------------------------
     DFT-D3 Dispersion Correction (3-body terms):
     --------------------------------------------
       Reference C6 values for interpolation: 

         atom   Coordination number   C6
         H          0.912             6.05
         H          0.000            15.18
         C1         0.000            98.23
         C1         0.987            86.49
         C1         1.998            58.72
         C1         2.999            51.56
         C1         3.984            36.41
         C2         0.000            98.23
         C2         0.987            86.49
         C2         1.998            58.72
         C2         2.999            51.56
         C2         3.984            36.41
         N          0.000            50.54
         N          0.994            44.25
         N          2.014            39.35
         N          2.990            31.16
         O          0.000            31.01
         O          0.993            25.63
         O          1.989            20.74

       Values used:

         atom   Coordination number  R0_AB[au]  C6      C8
         O          1.071            2.345     25.51    514.71
         O          1.103            2.345     25.44    513.49
         C1         3.160            2.750     50.45   1459.14
         C1         3.258            2.750     49.29   1425.44
         N          3.167            2.478     31.21    688.42
         H          1.030            2.062      6.16     74.42
         C1         3.168            2.750     50.38   1457.10
         H          1.006            2.062      6.18     74.65
         C1         3.181            2.750     50.25   1453.40
         H          1.007            2.062      6.17     74.64
         C1         3.173            2.750     50.33   1455.76
         H          1.007            2.062      6.17     74.64
         C1         3.245            2.750     49.49   1431.23
         C1         3.257            2.750     49.30   1425.84
         C1         3.319            2.750     48.19   1393.75
         C1         3.158            2.750     50.47   1459.58
         C1         3.245            2.750     49.48   1431.08
         C1         3.185            2.750     50.22   1452.43
         H          1.009            2.062      6.17     74.63
         C1         3.318            2.750     48.20   1393.89
         O          2.057            2.345     20.79    419.57
         O          1.093            2.345     25.46    513.87
         C1         3.208            2.750     49.97   1445.22
         C1         3.246            2.750     49.48   1430.95
         N          3.172            2.478     31.20    688.39
         H          1.037            2.062      6.15     74.36
         C1         3.180            2.750     50.27   1453.76
         H          1.006            2.062      6.18     74.65
         C1         3.175            2.750     50.31   1455.16
         H          1.008            2.062      6.17     74.63
         C1         3.179            2.750     50.28   1454.07
         H          1.007            2.062      6.17     74.64
         C1         3.262            2.750     49.23   1423.71
         C1         3.251            2.750     49.40   1428.68
         C1         3.315            2.750     48.27   1396.04
         C1         3.180            2.750     50.26   1453.70
         C1         3.258            2.750     49.29   1425.60
         C1         3.166            2.750     50.40   1457.52
         H          1.007            2.062      6.17     74.64
         C1         3.333            2.750     47.88   1384.86
         O          2.057            2.345     20.79    419.57
         O          1.093            2.345     25.46    513.87
         C2         3.208            2.750     49.97   1445.22
         C2         3.246            2.750     49.48   1430.95
         N          3.172            2.478     31.20    688.39
         H          1.037            2.062      6.15     74.36
         C2         3.180            2.750     50.27   1453.76
         H          1.006            2.062      6.18     74.65
         C2         3.175            2.750     50.31   1455.16
         H          1.008            2.062      6.17     74.63
         C2         3.179            2.750     50.28   1454.07
         H          1.007            2.062      6.17     74.64
         C2         3.262            2.750     49.23   1423.70
         C2         3.251            2.750     49.40   1428.69
         C2         3.315            2.750     48.27   1396.04
         C2         3.180            2.750     50.26   1453.69
         C2         3.258            2.750     49.29   1425.60
         C2         3.166            2.750     50.40   1457.52
         H          1.007            2.062      6.17     74.64
         C2         3.333            2.750     47.88   1384.86
         O          1.071            2.345     25.51    514.71
         O          1.103            2.345     25.44    513.49
         C2         3.160            2.750     50.45   1459.15
         C2         3.258            2.750     49.29   1425.45
         N          3.167            2.478     31.21    688.42
         H          1.030            2.062      6.16     74.42
         C2         3.168            2.750     50.38   1457.10
         H          1.006            2.062      6.18     74.65
         C2         3.181            2.750     50.25   1453.41
         H          1.007            2.062      6.17     74.64
         C2         3.173            2.750     50.33   1455.75
         H          1.007            2.062      6.17     74.64
         C2         3.245            2.750     49.49   1431.21
         C2         3.257            2.750     49.30   1425.85
         C2         3.319            2.750     48.19   1393.74
         C2         3.158            2.750     50.47   1459.58
         C2         3.245            2.750     49.48   1431.06
         C2         3.185            2.750     50.22   1452.43
         H          1.009            2.062      6.17     74.63
         C2         3.318            2.750     48.20   1393.89
         H          1.014            2.062      6.17     74.58
         H          1.014            2.062      6.17     74.58
         O          1.071            2.345     25.51    514.71
         O          1.103            2.345     25.44    513.49
         C2         3.160            2.750     50.45   1459.15
         C2         3.258            2.750     49.29   1425.45
         N          3.167            2.478     31.21    688.42
         H          1.030            2.062      6.16     74.42
         C2         3.168            2.750     50.38   1457.11
         H          1.006            2.062      6.18     74.65
         C2         3.181            2.750     50.25   1453.41
         H          1.007            2.062      6.17     74.64
         C2         3.173            2.750     50.33   1455.76
         H          1.007            2.062      6.17     74.64
         C2         3.245            2.750     49.49   1431.23
         C2         3.257            2.750     49.30   1425.85
         C2         3.319            2.750     48.19   1393.76
         C2         3.158            2.750     50.47   1459.58
         C2         3.245            2.750     49.48   1431.08
         C2         3.185            2.750     50.22   1452.43
         H          1.009            2.062      6.17     74.63
         C2         3.318            2.750     48.20   1393.90
         O          2.057            2.345     20.79    419.57
         O          1.093            2.345     25.46    513.87
         C2         3.208            2.750     49.97   1445.22
         C2         3.246            2.750     49.48   1430.96
         N          3.172            2.478     31.20    688.39
         H          1.037            2.062      6.15     74.36
         C2         3.180            2.750     50.27   1453.76
         H          1.006            2.062      6.18     74.65
         C2         3.175            2.750     50.31   1455.17
         H          1.008            2.062      6.17     74.63
         C2         3.179            2.750     50.28   1454.08
         H          1.007            2.062      6.17     74.64
         C2         3.262            2.750     49.23   1423.71
         C2         3.251            2.750     49.40   1428.68
         C2         3.315            2.750     48.27   1396.04
         C2         3.180            2.750     50.26   1453.70
         C2         3.258            2.750     49.29   1425.61
         C2         3.166            2.750     50.40   1457.52
         H          1.007            2.062      6.17     74.64
         C2         3.333            2.750     47.88   1384.86
         O          2.057            2.345     20.79    419.57
         O          1.093            2.345     25.46    513.87
         C1         3.208            2.750     49.97   1445.23
         C1         3.246            2.750     49.48   1430.94
         N          3.172            2.478     31.20    688.39
         H          1.037            2.062      6.15     74.36
         C1         3.180            2.750     50.27   1453.76
         H          1.006            2.062      6.18     74.65
         C1         3.175            2.750     50.31   1455.16
         H          1.008            2.062      6.17     74.63
         C1         3.179            2.750     50.28   1454.07
         H          1.007            2.062      6.17     74.64
         C1         3.262            2.750     49.23   1423.71
         C1         3.251            2.750     49.40   1428.69
         C1         3.315            2.750     48.27   1396.04
         C1         3.180            2.750     50.26   1453.69
         C1         3.258            2.750     49.29   1425.60
         C1         3.166            2.750     50.40   1457.52
         H          1.007            2.062      6.17     74.64
         C1         3.333            2.750     47.88   1384.86
         O          1.071            2.345     25.51    514.71
         O          1.103            2.345     25.44    513.49
         C1         3.160            2.750     50.45   1459.15
         C1         3.258            2.750     49.29   1425.44
         N          3.167            2.478     31.21    688.42
         H          1.030            2.062      6.16     74.42
         C1         3.168            2.750     50.38   1457.09
         H          1.006            2.062      6.18     74.65
         C1         3.181            2.750     50.25   1453.40
         H          1.007            2.062      6.17     74.64
         C1         3.173            2.750     50.33   1455.75
         H          1.007            2.062      6.17     74.64
         C1         3.245            2.750     49.49   1431.21
         C1         3.257            2.750     49.30   1425.84
         C1         3.319            2.750     48.19   1393.73
         C1         3.158            2.750     50.47   1459.58
         C1         3.245            2.750     49.48   1431.06
         C1         3.185            2.750     50.22   1452.43
         H          1.009            2.062      6.17     74.63
         C1         3.318            2.750     48.19   1393.87
         H          1.014            2.062      6.17     74.58
         H          1.014            2.062      6.17     74.58

         Molecular C6 ( Ry / a.u.^6 ) =    822539.39

     Message from routine setup :
     BEWARE: nonlinear core correction is not consistent with hybrid XC
     [opt_tetra]  Optimized tetrahedron method is used.
     EXX: q-point mesh:     1    1    1
     EXX: grid of k+q points same as grid of k-points

     Subspace diagonalization in iterative solution of the eigenvalue problem:
     a serial algorithm will be used

 
     Parallelization info
     --------------------
     sticks:   dense  smooth     PW     G-vecs:    dense   smooth      PW
     Min         442     221     55                30109    10644    1329
     Max         443     222     56                30113    10646    1331
     Sum       28339   14167   3533              1927111   681279   85105
 
     Using Slab Decomposition
 


     bravais-lattice index     =            0
     lattice parameter (alat)  =      21.8497  a.u.
     unit-cell volume          =   10851.2221 (a.u.)^3
     number of atoms/cell      =          164
     number of atomic types    =            5
     number of electrons       =       564.00
     number of Kohn-Sham states=          338
     kinetic-energy cutoff     =      60.0000  Ry
     charge density cutoff     =     480.0000  Ry
     cutoff for Fock operator  =     240.0000  Ry
     scf convergence threshold =      1.0E-05
     mixing beta               =       0.6000
     number of iterations used =            8  plain     mixing
     Exchange-correlation= PBE0
                           (   6   4   8   4   0   0   0)
     EXX-fraction              =        0.25

     celldm(1)=  21.849737  celldm(2)=   0.000000  celldm(3)=   0.000000
     celldm(4)=   0.000000  celldm(5)=   0.000000  celldm(6)=   0.000000

     crystal axes: (cart. coord. in units of alat)
               a(1) = (   0.982747  -0.178641   0.047905 )  
               a(2) = (  -0.413865   1.628436   0.248408 )  
               a(3) = (  -0.012285   0.117669   0.700868 )  

     reciprocal axes: (cart. coord. in units 2 pi/alat)
               b(1) = (  1.069054  0.275906 -0.027584 )  
               b(2) = (  0.125778  0.662688 -0.109054 )  
               b(3) = ( -0.117650 -0.253734  1.467339 )  


     PseudoPot. # 1 for C  read from file:
     ./pseudos/C.pbe-n-kjpaw_psl.1.0.0.UPF
     MD5 check sum: 5d2aebdfa2cae82b50a7e79e9516da0f
     Pseudo is Projector augmented-wave + core cor, Zval =  4.0
     Generated using "atomic" code by A. Dal Corso  v.5.1
     Shape of augmentation charge: PSQ
     Using radial grid of 1073 points,  4 beta functions with: 
                l(1) =   0
                l(2) =   0
                l(3) =   1
                l(4) =   1
     Q(r) pseudized with 0 coefficients 


     PseudoPot. # 2 for C  read from file:
     ./pseudos/C.pbe-n-kjpaw_psl.1.0.0.UPF
     MD5 check sum: 5d2aebdfa2cae82b50a7e79e9516da0f
     Pseudo is Projector augmented-wave + core cor, Zval =  4.0
     Generated using "atomic" code by A. Dal Corso  v.5.1
     Shape of augmentation charge: PSQ
     Using radial grid of 1073 points,  4 beta functions with: 
                l(1) =   0
                l(2) =   0
                l(3) =   1
                l(4) =   1
     Q(r) pseudized with 0 coefficients 


     PseudoPot. # 3 for H  read from file:
     ./pseudos/H.pbe-rrkjus_psl.1.0.0.UPF
     MD5 check sum: f52b6d4d1c606e5624b1dc7b2218f220
     Pseudo is Ultrasoft, Zval =  1.0
     Generated using "atomic" code by A. Dal Corso  v.5.1
     Using radial grid of  929 points,  2 beta functions with: 
                l(1) =   0
                l(2) =   0
     Q(r) pseudized with 0 coefficients 


     PseudoPot. # 4 for N  read from file:
     ./pseudos/N.pbe-n-radius_5.UPF
     MD5 check sum: 16739722b17309cd8fe442a2ace49922
     Pseudo is Ultrasoft + core correction, Zval =  5.0
     Generated using "atomic" code by A. Dal Corso  v.5.1
     Using radial grid of 1085 points,  4 beta functions with: 
                l(1) =   0
                l(2) =   0
                l(3) =   1
                l(4) =   1
     Q(r) pseudized with 0 coefficients 


     PseudoPot. # 5 for O  read from file:
     ./pseudos/O.pbe-n-kjpaw_psl.0.1.UPF
     MD5 check sum: 0234752ac141de4415c5fc33072bef88
     Pseudo is Projector augmented-wave + core cor, Zval =  6.0
     Generated using "atomic" code by A. Dal Corso  v.5.0.99 svn rev. 10869
     Shape of augmentation charge: BESSEL
     Using radial grid of 1095 points,  4 beta functions with: 
                l(1) =   0
                l(2) =   0
                l(3) =   1
                l(4) =   1
     Q(r) pseudized with 0 coefficients 


     atomic species   valence    mass     pseudopotential
        C1             4.00    12.01070     C ( 1.00)
        C2             4.00    12.01070     C ( 1.00)
        H              1.00     1.00794     H ( 1.00)
        N              5.00    14.00670     N ( 1.00)
        O              6.00    15.99940     O ( 1.00)

     Starting magnetic structure 
     atomic species   magnetization
        C1           0.500
        C2          -0.500
        H            0.000
        N            0.000
        O            0.000

     No symmetry found


                                    s                        frac. trans.

      isym =  1     identity                                     

 cryst.   s( 1) = (     1          0          0      )
                  (     0          1          0      )
                  (     0          0          1      )

 cart.    s( 1) = (  1.0000000  0.0000000 -0.0000000 )
                  ( -0.0000000  1.0000000  0.0000000 )
                  (  0.0000000  0.0000000  1.0000000 )


   Cartesian axes

     site n.     atom                  positions (alat units)
         1           O   tau(   1) = (   0.4365067   0.0658264   0.1939518  )
         2           O   tau(   2) = (   0.4429346   0.5648312   0.7985990  )
         3           C1  tau(   3) = (   0.4870759   0.1590240   0.2091618  )
         4           C1  tau(   4) = (   0.7809262   0.1970643   0.4313428  )
         5           N   tau(   5) = (   0.4493373   0.2579700   0.1523064  )
         6           H   tau(   6) = (   0.3744821   0.2453626   0.1023918  )
         7           C1  tau(   7) = (   0.6630884   0.4836242   0.2323234  )
         8           H   tau(   8) = (   0.6328335   0.5562004   0.1805545  )
         9           C1  tau(   9) = (   0.7197548   0.0918527   0.4228966  )
        10           H   tau(  10) = (   0.7483328   0.0166000   0.4716558  )
        11           C1  tau(  11) = (   0.7599554   0.4952325   0.3020046  )
        12           H   tau(  12) = (  -0.1786236   0.7568936   0.2551515  )
        13           C1  tau(  13) = (   0.6028880   0.3786710   0.2264730  )
        14           C1  tau(  14) = (   0.5865532   0.1745542   0.2851783  )
        15           C1  tau(  15) = (   0.7425633   0.2944683   0.3655480  )
        16           C1  tau(  16) = (   0.4994746   0.3656964   0.1555300  )
        17           C1  tau(  17) = (   0.8019983   0.4031069   0.3708168  )
        18           C1  tau(  18) = (   0.6247886   0.0812701   0.3512536  )
        19           H   tau(  19) = (   0.5770098   0.0005987   0.3455469  )
        20           C1  tau(  20) = (   0.6433950   0.2826777   0.2920625  )
        21           O   tau(  21) = (   0.2725507   0.7170870   0.6309274  )
        22           O   tau(  22) = (   0.2388593   0.3356855   0.7296388  )
        23           C1  tau(  23) = (   0.2137193   0.6181131   0.6164906  )
        24           C1  tau(  24) = (  -0.0806152   0.5927568   0.3969324  )
        25           N   tau(  25) = (   0.2503409   0.5246781   0.6748851  )
        26           H   tau(  26) = (   0.3254776   0.5334027   0.7274161  )
        27           C1  tau(  27) = (   0.0374832   0.3016651   0.5906474  )
        28           H   tau(  28) = (   0.0713584   0.2278825   0.6384380  )
        29           C1  tau(  29) = (  -0.0152069   0.6963097   0.4034923  )
        30           H   tau(  30) = (  -0.0380558   0.7697620   0.3494495  )
        31           C1  tau(  31) = (  -0.0586354   0.2913348   0.5210829  )
        32           H   tau(  32) = (   0.8836724   0.0281047   0.5612042  )
        33           C1  tau(  33) = (   0.0957213   0.4079943   0.5993655  )
        34           C1  tau(  34) = (   0.1169434   0.6131563   0.5428953  )
        35           C1  tau(  35) = (  -0.0430513   0.4952011   0.4635705  )
        36           C1  tau(  36) = (   0.1973910   0.4165168   0.6716628  )
        37           C1  tau(  37) = (   0.8812669   0.2079338   0.5050369  )
        38           C1  tau(  38) = (   0.0799780   0.7072497   0.4740997  )
        39           H   tau(  39) = (   0.1303166   0.7867416   0.4722876  )
        40           C1  tau(  40) = (   0.0567656   0.5052428   0.5360665  )
        41           O   tau(  41) = (   0.8304273  -0.0249185   0.1569044  )
        42           O   tau(  42) = (  -0.1308661   0.6527574   0.7110539  )
        43           C2  tau(  43) = (   0.8892800   0.0740473   0.1713055  )
        44           C2  tau(  44) = (   0.2009145   0.2780503   0.3429002  )
        45           N   tau(  45) = (   0.8526625   0.1674725   0.1128934  )
        46           H   tau(  46) = (   0.7652289   0.2764223   0.7612441  )
        47           C2  tau(  47) = (   0.0828036   0.5691170   0.1491563  )
        48           H   tau(  48) = (   0.0366523   0.7605558   0.8022107  )
        49           C2  tau(  49) = (   0.1354991   0.1745005   0.3363649  )
        50           H   tau(  50) = (   0.1583535   0.1010559   0.3904161  )
        51           C2  tau(  51) = (   0.1789206   0.5794598   0.2187238  )
        52           H   tau(  52) = (   0.2193616   0.6640486   0.2264905  )
        53           C2  tau(  53) = (   0.0245590   0.4627891   0.1404624  )
        54           C2  tau(  54) = (   0.0033246   0.2576419   0.1969785  )
        55           C2  tau(  55) = (   0.1633427   0.3756002   0.2762592  )
        56           C2  tau(  56) = (  -0.0894017   0.5719321   0.7690446  )
        57           C2  tau(  57) = (   0.2217595   0.4842330   0.2826964  )
        58           C2  tau(  58) = (   0.0402913   0.1635575   0.2657870  )
        59           H   tau(  59) = (  -0.0100570   0.0840717   0.2676286  )
        60           C2  tau(  60) = (   0.0635162   0.3655490   0.2037748  )
        61           O   tau(  61) = (   0.6664685   0.6264046   0.5938584  )
        62           O   tau(  62) = (   0.6477642   0.2450559   0.6900558  )
        63           C2  tau(  63) = (   0.6159052   0.5332022   0.5786394  )
        64           C2  tau(  64) = (   0.3220823   0.4951262   0.3564139  )
        65           N   tau(  65) = (   0.6536519   0.4342500   0.6354797  )
        66           H   tau(  66) = (   0.7285181   0.4468395   0.6853829  )
        67           C2  tau(  67) = (   0.4399357   0.2085745   0.5554385  )
        68           H   tau(  68) = (   0.4701970   0.1360051   0.6072111  )
        69           C2  tau(  69) = (   0.3832102   0.6003582   0.3649056  )
        70           H   tau(  70) = (   0.3546042   0.6756221   0.3161778  )
        71           C2  tau(  71) = (   0.3430936   0.1969496   0.4857299  )
        72           H   tau(  72) = (   0.2989415   0.1139219   0.4846616  )
        73           C2  tau(  73) = (   0.5001101   0.3135404   0.5613039  )
        74           C2  tau(  74) = (   0.5164243   0.5176663   0.5026227  )
        75           C2  tau(  75) = (   0.3604589   0.3977238   0.4222028  )
        76           C2  tau(  76) = (   0.6035135   0.3265207   0.6322581  )
        77           C2  tau(  77) = (   0.3010495   0.2890716   0.4169169  )
        78           C2  tau(  78) = (   0.4781587   0.6109548   0.4365703  )
        79           H   tau(  79) = (   0.5259031   0.6916432   0.4423095  )
        80           C2  tau(  80) = (   0.4596074   0.4095305   0.4957116  )
        81           H   tau(  81) = (   0.3380208   0.7044299   0.6831239  )
        82           H   tau(  82) = (   0.7649346  -0.0122672   0.1047348  )
        83           O   tau(  83) = (   0.2295691   0.8800377   0.3181525  )
        84           O   tau(  84) = (   0.2360043   1.3790482   0.9228054  )
        85           C2  tau(  85) = (   0.2801386   0.9732362   0.3333630  )
        86           C2  tau(  86) = (   0.5739934   1.0112831   0.5555460  )
        87           N   tau(  87) = (   0.2424035   1.0721852   0.2765105  )
        88           H   tau(  88) = (   0.1675486   1.0595810   0.2265945  )
        89           C2  tau(  89) = (   0.4561555   1.2978436   0.3565263  )
        90           H   tau(  90) = (   0.4259004   1.3704192   0.3047575  )
        91           C2  tau(  91) = (   0.5128223   0.9060715   0.5470999  )
        92           H   tau(  92) = (   0.5413998   0.8308180   0.5958591  )
        93           C2  tau(  93) = (   0.5530223   1.3094514   0.4262075  )
        94           H   tau(  94) = (  -0.3855562   1.5711119   0.3793551  )
        95           C2  tau(  95) = (   0.3959553   1.1928892   0.3506764  )
        96           C2  tau(  96) = (   0.3796175   0.9887708   0.4093794  )
        97           C2  tau(  97) = (   0.5356296   1.1086867   0.4897505  )
        98           C2  tau(  98) = (   0.2925419   1.1799137   0.2797342  )
        99           C2  tau(  99) = (   0.5950653   1.2173257   0.4950199  )
       100           C2  tau( 100) = (   0.4178560   0.8954886   0.4754564  )
       101           H   tau( 101) = (   0.3700777   0.8148170   0.4697506  )
       102           C2  tau( 102) = (   0.4364607   1.0968954   0.4162647  )
       103           O   tau( 103) = (   0.0656214   1.5312951   0.7551351  )
       104           O   tau( 104) = (   0.0319311   1.1499013   0.8538458  )
       105           C2  tau( 105) = (   0.0067880   1.4323247   0.7406964  )
       106           C2  tau( 106) = (  -0.2875478   1.4069757   0.5211359  )
       107           N   tau( 107) = (   0.0434087   1.3388905   0.7990897  )
       108           H   tau( 108) = (   0.1185452   1.3476209   0.8516197  )
       109           C2  tau( 109) = (  -0.1694488   1.1158840   0.7148516  )
       110           H   tau( 110) = (  -0.1355742   1.0421006   0.7626416  )
       111           C2  tau( 111) = (  -0.2221391   1.5105284   0.5276958  )
       112           H   tau( 112) = (  -0.2449885   1.5839805   0.4736528  )
       113           C2  tau( 113) = (  -0.2655674   1.1055539   0.6452873  )
       114           H   tau( 114) = (   0.6767406   0.8423232   0.6854085  )
       115           C2  tau( 115) = (  -0.1112090   1.2222123   0.7235712  )
       116           C2  tau( 116) = (  -0.0899889   1.4273738   0.6670994  )
       117           C2  tau( 117) = (  -0.2499830   1.3094199   0.5877750  )
       118           C2  tau( 118) = (  -0.0095387   1.2307324   0.7958689  )
       119           C2  tau( 119) = (   0.6743346   1.0221527   0.6292408  )
       120           C2  tau( 120) = (  -0.1269536   1.5214684   0.5983034  )
       121           H   tau( 121) = (  -0.0766152   1.6009602   0.5964918  )
       122           C2  tau( 122) = (  -0.1501657   1.3194612   0.6602715  )
       123           O   tau( 123) = (   0.6234972   0.7892906   0.2811113  )
       124           O   tau( 124) = (  -0.3377950   1.4669739   0.8352602  )
       125           C1  tau( 125) = (   0.6823478   0.8882595   0.2955108  )
       126           C1  tau( 126) = (  -0.0060177   1.0922690   0.4671040  )
       127           N   tau( 127) = (   0.6457299   0.9816861   0.2370979  )
       128           H   tau( 128) = (   0.5582964   1.0906409   0.8854472  )
       129           C1  tau( 129) = (  -0.1241280   1.3833359   0.2733603  )
       130           H   tau( 130) = (  -0.1702802   1.5747741   0.9264143  )
       131           C1  tau( 131) = (  -0.0714330   0.9887192   0.4605685  )
       132           H   tau( 132) = (  -0.0485792   0.9152742   0.5146196  )
       133           C1  tau( 133) = (  -0.0280109   1.3936788   0.3429282  )
       134           H   tau( 134) = (   0.0124300   1.4782672   0.3506949  )
       135           C1  tau( 135) = (  -0.1823713   1.2770074   0.2646680  )
       136           C1  tau( 136) = (  -0.2036079   1.0718596   0.3211828  )
       137           C1  tau( 137) = (  -0.0435887   1.1898189   0.4004639  )
       138           C1  tau( 138) = (  -0.2963318   1.3861489   0.8932502  )
       139           C1  tau( 139) = (   0.0148276   1.2984518   0.4069004  )
       140           C1  tau( 140) = (  -0.1666407   0.9777763   0.3899906  )
       141           H   tau( 141) = (  -0.2169891   0.8982902   0.3918327  )
       142           C1  tau( 142) = (  -0.1434152   1.1797675   0.3279799  )
       143           O   tau( 143) = (   0.4595311   1.4406155   0.7180596  )
       144           O   tau( 144) = (   0.4408332   1.0592725   0.8142626  )
       145           C1  tau( 145) = (   0.4089684   1.3474141   0.7028410  )
       146           C1  tau( 146) = (   0.1151500   1.3093447   0.4806176  )
       147           N   tau( 147) = (   0.4467186   1.2484647   0.7596835  )
       148           H   tau( 148) = (   0.5215846   1.2610574   0.8095854  )
       149           C1  tau( 149) = (   0.2330031   1.0227936   0.6796413  )
       150           H   tau( 150) = (   0.2632642   0.9502238   0.7314141  )
       151           C1  tau( 151) = (   0.1762780   1.4145766   0.4891092  )
       152           H   tau( 152) = (   0.1476715   1.4898397   0.4403814  )
       153           C1  tau( 153) = (   0.1361612   1.0111683   0.6099331  )
       154           H   tau( 154) = (   0.0920092   0.9281402   0.6088653  )
       155           C1  tau( 155) = (   0.2931780   1.1277585   0.6855074  )
       156           C1  tau( 156) = (   0.3094891   1.3318826   0.6268243  )
       157           C1  tau( 157) = (   0.1535259   1.2119421   0.5464060  )
       158           C1  tau( 158) = (   0.3965807   1.1407381   0.7564620  )
       159           C1  tau( 159) = (   0.0941171   1.1032902   0.5411203  )
       160           C1  tau( 160) = (   0.2712262   1.4251732   0.5607733  )
       161           H   tau( 161) = (   0.3189710   1.5058614   0.5665134  )
       162           C1  tau( 162) = (   0.2526736   1.2237480   0.6199143  )
       163           H   tau( 163) = (   0.1310933   1.5186439   0.8073326  )
       164           H   tau( 164) = (   0.5580063   0.8019476   0.2289425  )

   Crystallographic axes

     site n.     atom                  positions (cryst. coord.)
         1           O   tau(   1) = (  0.4794610  0.0773739  0.2165359  )
         2           O   tau(   2) = (  0.6073329  0.3429277  0.9763879  )
         3           C1  tau(   3) = (  0.5588165  0.1438366  0.2092572  )
         4           C1  tau(   4) = (  0.8773252  0.1817755  0.4910488  )
         5           N   tau(   5) = (  0.5473400  0.2108606  0.1051651  )
         6           H   tau(   6) = (  0.4652141  0.1985341  0.0439290  )
         7           C1  tau(   7) = (  0.8359036  0.3785578  0.1401734  )
         8           H   tau(   8) = (  0.8250117  0.4284934  0.0493552  )
         9           C1  tau(   9) = (  0.7831342  0.1052802  0.5125478  )
        10           H   tau(  10) = (  0.7915779  0.0536882  0.5998262  )
        11           C1  tau(  11) = (  0.9407404  0.3908351  0.2280775  )
        12           H   tau(  12) = (  0.0108355  0.4512921  0.2033593  )
        13           C1  tau(  13) = (  0.7427503  0.3020727  0.1653016  )
        14           C1  tau(  14) = (  0.6673511  0.1583504  0.3051553  )
        15           C1  tau(  15) = (  0.8650024  0.2486739  0.3743041  )
        16           C1  tau(  16) = (  0.6305730  0.2882041  0.0766628  )
        17           C1  tau(  17) = (  0.9583704  0.3275684  0.3474775  )
        18           C1  tau(  18) = (  0.6806666  0.0941355  0.4212811  )
        19           H   tau(  19) = (  0.6074881  0.0352884  0.4389977  )
        20           C1  tau(  20) = (  0.7577601  0.2364012  0.2811348  )
        21           O   tau(  21) = (  0.4718167  0.4406805  0.7117699  )
        22           O   tau(  22) = (  0.3278450  0.1729279  0.9573512  )
        23           C1  tau(  23) = (  0.3820136  0.3692665  0.7226207  )
        24           C1  tau(  24) = (  0.0664145  0.3393861  0.4415164  )
        25           N   tau(  25) = (  0.3937740  0.3055862  0.8277045  )
        26           H   tau(  26) = (  0.4750573  0.3150897  0.8937317  )
        27           C1  tau(  27) = (  0.1070106  0.1402120  0.7857276  )
        28           H   tau(  28) = (  0.1215497  0.0903661  0.8705884  )
        29           C1  tau(  29) = (  0.1647294  0.4155209  0.4171719  )
        30           H   tau(  30) = (  0.1620593  0.4672165  0.3219236  )
        31           C1  tau(  31) = (  0.0033234  0.1288629  0.6975824  )
        32           H   tau(  32) = (  0.9369673  0.0685693  0.7123822  )
        33           C1  tau(  33) = (  0.1983667  0.2170493  0.7646890  )
        34           C1  tau(  34) = (  0.2792173  0.3618352  0.6272749  )
        35           C1  tau(  35) = (  0.0778180  0.2721947  0.5596309  )
        36           C1  tau(  36) = (  0.3074142  0.2276005  0.8566500  )
        37           C1  tau(  37) = (  0.9855610  0.1935625  0.5846201  )
        38           C1  tau(  38) = (  0.2675580  0.4270428  0.5068027  )
        39           H   tau(  39) = (  0.3433549  0.4862502  0.4780516  )
        40           C1  tau(  40) = (  0.1852984  0.2834980  0.6517159  )
        41           O   tau(  41) = (  0.8765682  0.0708249  0.1388552  )
        42           O   tau(  42) = (  0.0205835  0.3385712  0.8931271  )
        43           C2  tau(  43) = (  0.9663928  0.1422402  0.1279515  )
        44           C2  tau(  44) = (  0.2820457  0.1721365  0.4089626  )
        45           N   tau(  45) = (  0.9546346  0.2059163  0.0228440  )
        46           H   tau(  46) = (  0.8733394  0.1964137  0.9568369  )
        47           C2  tau(  47) = (  0.2414301  0.3712957  0.0647168  )
        48           H   tau(  48) = (  0.2268974  0.4211370  0.9798246  )
        49           C2  tau(  49) = (  0.1837234  0.0960002  0.4333434  )
        50           H   tau(  50) = (  0.1864012  0.0443094  0.5286014  )
        51           C2  tau(  51) = (  0.3451190  0.3826525  0.1528636  )
        52           H   tau(  52) = (  0.4114771  0.4429481  0.1380390  )
        53           C2  tau(  53) = (  0.1500668  0.2944557  0.0857914  )
        54           C2  tau(  54) = (  0.0692058  0.1496731  0.2232707  )
        55           C2  tau(  55) = (  0.2706323  0.2393234  0.2908464  )
        56           C2  tau(  56) = (  0.0410113  0.2839004  0.9938490  )
        57           C2  tau(  57) = (  0.3628778  0.3179586  0.2658553  )
        58           C2  tau(  58) = (  0.0808687  0.0844702  0.3437595  )
        59           H   tau(  59) = (  0.0050622  0.0252624  0.3725533  )
        60           C2  tau(  60) = (  0.1631386  0.2280114  0.1987820  )
        61           O   tau(  61) = (  0.8689387  0.4341750  0.6340420  )
        62           O   tau(  62) = (  0.7410727  0.1686165  0.8741580  )
        63           C2  tau(  63) = (  0.7895884  0.3677108  0.6413080  )
        64           C2  tau(  64) = (  0.4711004  0.3297565  0.3594571  )
        65           N   tau(  65) = (  0.8010723  0.3006854  0.7453787  )
        66           H   tau(  66) = (  0.8832052  0.3130027  0.8066011  )
        67           C2  tau(  67) = (  0.5125408  0.1329811  0.7103361  )
        68           H   tau(  68) = (  0.5234413  0.0830504  0.8011573  )
        69           C2  tau(  69) = (  0.5652494  0.4062550  0.3380246  )
        70           H   tau(  70) = (  0.5567778  0.4578474  0.2507929  )
        71           C2  tau(  71) = (  0.4077268  0.1206988  0.6223931  )
        72           H   tau(  72) = (  0.3376475  0.0602406  0.6470869  )
        73           C2  tau(  73) = (  0.6056694  0.2094696  0.6852297  )
        74           C2  tau(  74) = (  0.6810485  0.3531928  0.5454115  )
        75           C2  tau(  75) = (  0.4834384  0.2628615  0.4761909  )
        76           C2  tau(  76) = (  0.7178373  0.2233396  0.7738848  )
        77           C2  tau(  77) = (  0.3900946  0.1839631  0.5029930  )
        78           C2  tau(  78) = (  0.6677013  0.4174043  0.4293216  )
        79           H   tau(  79) = (  0.7408467  0.4762548  0.4116526  )
        80           C2  tau(  80) = (  0.5906634  0.2751399  0.5693928  )
        81           H   tau(  81) = (  0.5368758  0.4348353  0.7838689  )
        82           H   tau(  82) = (  0.8114825  0.0766606  0.0667998  )
        83           O   tau(  83) = (  0.4794537  0.5773692  0.2165337  )
        84           O   tau(  84) = (  0.6073349  0.8429271  0.9763917  )
        85           C2  tau(  85) = (  0.5588098  0.6438325  0.2092554  )
        86           C2  tau(  86) = (  0.8773250  0.6817761  0.4910477  )
        87           N   tau(  87) = (  0.5473377  0.7108585  0.1051664  )
        88           H   tau(  88) = (  0.4652131  0.6985344  0.0439275  )
        89           C2  tau(  89) = (  0.8359034  0.8785588  0.1401717  )
        90           H   tau(  90) = (  0.8250112  0.9284940  0.0493539  )
        91           C2  tau(  91) = (  0.7831342  0.6052807  0.5125469  )
        92           H   tau(  92) = (  0.7915772  0.5536882  0.5998254  )
        93           C2  tau(  93) = (  0.9407399  0.8908358  0.2280760  )
        94           H   tau(  94) = (  0.0108353  0.9512923  0.2033589  )
        95           C2  tau(  95) = (  0.7427501  0.8020729  0.1653009  )
        96           C2  tau(  96) = (  0.6673473  0.6583494  0.3051520  )
        97           C2  tau(  97) = (  0.8650012  0.7486743  0.3743022  )
        98           C2  tau(  98) = (  0.6305724  0.7882036  0.0766636  )
        99           C2  tau(  99) = (  0.9583699  0.8275690  0.3474762  )
       100           C2  tau( 100) = (  0.6806665  0.5941360  0.4212795  )
       101           H   tau( 101) = (  0.6074885  0.5352887  0.4389975  )
       102           C2  tau( 102) = (  0.7577580  0.7364010  0.2811327  )
       103           O   tau( 103) = (  0.4718172  0.9406740  0.7117777  )
       104           O   tau( 104) = (  0.3278487  0.6729266  0.9573560  )
       105           C2  tau( 105) = (  0.3820129  0.8692622  0.7226251  )
       106           C2  tau( 106) = (  0.0664146  0.8393868  0.4415158  )
       107           N   tau( 107) = (  0.3937727  0.8055825  0.8277069  )
       108           H   tau( 108) = (  0.4750573  0.8150899  0.8937313  )
       109           C2  tau( 109) = (  0.1070112  0.6402126  0.7857280  )
       110           H   tau( 110) = (  0.1215496  0.5903662  0.8705882  )
       111           C2  tau( 111) = (  0.1647298  0.9155215  0.4171713  )
       112           H   tau( 112) = (  0.1620592  0.9672169  0.3219227  )
       113           C2  tau( 113) = (  0.0033241  0.6288637  0.6975829  )
       114           H   tau( 114) = (  0.9369681  0.5685697  0.7123827  )
       115           C2  tau( 115) = (  0.1983688  0.7170494  0.7646916  )
       116           C2  tau( 116) = (  0.2792173  0.8618349  0.6272754  )
       117           C2  tau( 117) = (  0.0778189  0.7721953  0.5596316  )
       118           C2  tau( 118) = (  0.3074164  0.7275991  0.8566535  )
       119           C2  tau( 119) = (  0.9855613  0.6935632  0.5846199  )
       120           C2  tau( 120) = (  0.2675590  0.9270435  0.5068021  )
       121           H   tau( 121) = (  0.3433557  0.9862507  0.4780518  )
       122           C2  tau( 122) = (  0.1852997  0.7834983  0.6517173  )
       123           O   tau( 123) = (  0.8765681  0.5708190  0.1388618  )
       124           O   tau( 124) = (  0.0205867  0.8385704  0.8931308  )
       125           C1  tau( 125) = (  0.9663914  0.6422362  0.1279552  )
       126           C1  tau( 126) = (  0.2820461  0.6721370  0.4089625  )
       127           N   tau( 127) = (  0.9546331  0.7059134  0.0228462  )
       128           H   tau( 128) = (  0.8733395  0.6964142  0.9568358  )
       129           C1  tau( 129) = (  0.2414312  0.8712964  0.0647169  )
       130           H   tau( 130) = (  0.2268974  0.9211372  0.9798242  )
       131           C1  tau( 131) = (  0.1837239  0.5960008  0.4333429  )
       132           H   tau( 132) = (  0.1864010  0.5443097  0.5286008  )
       133           C1  tau( 133) = (  0.3451203  0.8826533  0.1528641  )
       134           H   tau( 134) = (  0.4114781  0.9429486  0.1380396  )
       135           C1  tau( 135) = (  0.1500690  0.7944560  0.0857936  )
       136           C1  tau( 136) = (  0.0692055  0.6496728  0.2232714  )
       137           C1  tau( 137) = (  0.2706335  0.7393240  0.2908474  )
       138           C1  tau( 138) = (  0.0410134  0.7838998  0.9938516  )
       139           C1  tau( 139) = (  0.3628787  0.8179592  0.2658554  )
       140           C1  tau( 140) = (  0.0808694  0.5844709  0.3437589  )
       141           H   tau( 141) = (  0.0050627  0.5252628  0.3725537  )
       142           C1  tau( 142) = (  0.1631398  0.7280117  0.1987836  )
       143           O   tau( 143) = (  0.8689314  0.9341700  0.6340405  )
       144           O   tau( 144) = (  0.7410738  0.6686155  0.8741624  )
       145           C1  tau( 145) = (  0.7895821  0.8677065  0.6413068  )
       146           C1  tau( 146) = (  0.4711007  0.8297569  0.3594568  )
       147           N   tau( 147) = (  0.8010704  0.8006831  0.7453795  )
       148           H   tau( 148) = (  0.8832041  0.8130026  0.8065994  )
       149           C1  tau( 149) = (  0.5125409  0.6329820  0.7103344  )
       150           H   tau( 150) = (  0.5234411  0.5830510  0.8011559  )
       151           C1  tau( 151) = (  0.5652497  0.9062554  0.3380242  )
       152           H   tau( 152) = (  0.5567774  0.9578472  0.2507927  )
       153           C1  tau( 153) = (  0.4077270  0.6206994  0.6223920  )
       154           H   tau( 154) = (  0.3376477  0.5602408  0.6470867  )
       155           C1  tau( 155) = (  0.6056698  0.7094699  0.6852292  )
       156           C1  tau( 156) = (  0.6810450  0.8531916  0.5454091  )
       157           C1  tau( 157) = (  0.4834379  0.7628617  0.4761900  )
       158           C1  tau( 158) = (  0.7178368  0.7233391  0.7738851  )
       159           C1  tau( 159) = (  0.3900948  0.6839636  0.5029922  )
       160           C1  tau( 160) = (  0.6677013  0.9174047  0.4293205  )
       161           H   tau( 161) = (  0.7408471  0.9762550  0.4116526  )
       162           C1  tau( 162) = (  0.5906618  0.7751396  0.5693914  )
       163           H   tau( 163) = (  0.5368799  0.9348328  0.7838765  )
       164           H   tau( 164) = (  0.8114859  0.5766585  0.0668059  )

     number of k points=     1 (tetrahedron method)
                       cart. coord. in units 2pi/alat
        k(    1) = (   0.0000000   0.0000000   0.0000000), wk =   1.0000000

                       cryst. coord.
        k(    1) = (   0.0000000   0.0000000   0.0000000), wk =   1.0000000

     Dense  grid:  1927111 G-vectors     FFT dimensions: ( 160, 270, 120)

     Smooth grid:   681279 G-vectors     FFT dimensions: ( 108, 192,  80)

     Dynamical RAM for                 wfc:       6.86 MB

     Dynamical RAM for     wfc (w. buffer):      20.58 MB

     Dynamical RAM for                 EXX:     275.56 MB

     Dynamical RAM for           str. fact:       2.30 MB

     Dynamical RAM for           local pot:       0.00 MB

     Dynamical RAM for          nlocal pot:      21.27 MB

     Dynamical RAM for                qrad:       2.51 MB

     Dynamical RAM for          rho,v,vnew:       6.71 MB

     Dynamical RAM for               rhoin:       2.24 MB

     Dynamical RAM for            rho*nmix:      14.70 MB

     Dynamical RAM for           G-vectors:       1.80 MB

     Dynamical RAM for          h,s,v(r/c):      20.92 MB

     Dynamical RAM for          <psi|beta>:       5.41 MB

     Dynamical RAM for                 psi:      13.72 MB

     Dynamical RAM for                hpsi:      13.72 MB

     Dynamical RAM for                spsi:      13.72 MB

     Dynamical RAM for      wfcinit/wfcrot:      16.34 MB

     Dynamical RAM for           addusdens:      42.27 MB

     Estimated static dynamical RAM per process >     339.68 MB

     Estimated max dynamical RAM per process >     421.86 MB

     Estimated total dynamical RAM >      26.37 GB

     Check: negative core charge=   -0.000002
     Generating pointlists ...
     new r_m :   0.0387 (alat units)  0.8466 (a.u.) for type    1
     new r_m :   0.0387 (alat units)  0.8466 (a.u.) for type    2
     new r_m :   0.0349 (alat units)  0.7632 (a.u.) for type    3
     new r_m :   0.0375 (alat units)  0.8188 (a.u.) for type    4
     new r_m :   0.0349 (alat units)  0.7632 (a.u.) for type    5

     The initial density is read from file :
     ./pbi1-afm-scf.save/charge-density

     Starting wfcs from file

     total cpu time spent up to now is        8.4 secs

     Self-consistent Calculation

     iteration #  1     ecut=    60.00 Ry     beta= 0.60
     Davidson diagonalization with overlap

---- Real-time Memory Report at c_bands before calling an iterative solver
           344 MiB given to the printing process from OS
             0 MiB allocation reported by mallinfo(arena+hblkhd)
         46284 MiB available memory on the node where the printing process lives
------------------
     ethr =  1.00E-05,  avg # of iterations =  2.0

     Threshold (ethr) on eigenvalues was too large:
     Diagonalizing with lowered threshold

     Davidson diagonalization with overlap

---- Real-time Memory Report at c_bands before calling an iterative solver
           450 MiB given to the printing process from OS
             0 MiB allocation reported by mallinfo(arena+hblkhd)
         41752 MiB available memory on the node where the printing process lives
------------------
     ethr =  1.64E-07,  avg # of iterations =  1.0

     total cpu time spent up to now is       53.5 secs

     total energy              =   -2651.06027349 Ry
     estimated scf accuracy    <       0.00093438 Ry

     total magnetization       =    -0.00 Bohr mag/cell
     absolute magnetization    =     3.98 Bohr mag/cell

     iteration #  2     ecut=    60.00 Ry     beta= 0.60
     Davidson diagonalization with overlap

---- Real-time Memory Report at c_bands before calling an iterative solver
           470 MiB given to the printing process from OS
             0 MiB allocation reported by mallinfo(arena+hblkhd)
         40418 MiB available memory on the node where the printing process lives
------------------
     ethr =  1.66E-07,  avg # of iterations =  2.5

     total cpu time spent up to now is       78.2 secs

     total energy              =   -2651.06033826 Ry
     estimated scf accuracy    <       0.00179565 Ry

     total magnetization       =     0.00 Bohr mag/cell
     absolute magnetization    =     3.98 Bohr mag/cell

     iteration #  3     ecut=    60.00 Ry     beta= 0.60
     Davidson diagonalization with overlap

---- Real-time Memory Report at c_bands before calling an iterative solver
           487 MiB given to the printing process from OS
             0 MiB allocation reported by mallinfo(arena+hblkhd)
         39449 MiB available memory on the node where the printing process lives
------------------
     ethr =  1.66E-07,  avg # of iterations =  2.0

     total cpu time spent up to now is       98.9 secs

     total energy              =   -2651.06064560 Ry
     estimated scf accuracy    <       0.00057580 Ry

     total magnetization       =    -0.00 Bohr mag/cell
     absolute magnetization    =     4.06 Bohr mag/cell

     iteration #  4     ecut=    60.00 Ry     beta= 0.60
     Davidson diagonalization with overlap

---- Real-time Memory Report at c_bands before calling an iterative solver
           488 MiB given to the printing process from OS
             0 MiB allocation reported by mallinfo(arena+hblkhd)
         39360 MiB available memory on the node where the printing process lives
------------------
     ethr =  1.02E-07,  avg # of iterations =  1.0

     total cpu time spent up to now is      116.9 secs

     total energy              =   -2651.06073469 Ry
     estimated scf accuracy    <       0.00006917 Ry

     total magnetization       =    -0.00 Bohr mag/cell
     absolute magnetization    =     4.07 Bohr mag/cell

     iteration #  5     ecut=    60.00 Ry     beta= 0.60
     Davidson diagonalization with overlap

---- Real-time Memory Report at c_bands before calling an iterative solver
           489 MiB given to the printing process from OS
             0 MiB allocation reported by mallinfo(arena+hblkhd)
         39342 MiB available memory on the node where the printing process lives
------------------
     ethr =  1.23E-08,  avg # of iterations =  2.0

     total cpu time spent up to now is      138.3 secs

     total energy              =   -2651.06075919 Ry
     estimated scf accuracy    <       0.00005426 Ry

     total magnetization       =     0.00 Bohr mag/cell
     absolute magnetization    =     4.08 Bohr mag/cell

     iteration #  6     ecut=    60.00 Ry     beta= 0.60
     Davidson diagonalization with overlap

---- Real-time Memory Report at c_bands before calling an iterative solver
           490 MiB given to the printing process from OS
             0 MiB allocation reported by mallinfo(arena+hblkhd)
         39355 MiB available memory on the node where the printing process lives
------------------
     ethr =  9.62E-09,  avg # of iterations =  2.0

     total cpu time spent up to now is      157.4 secs

     total energy              =   -2651.06077364 Ry
     estimated scf accuracy    <       0.00001653 Ry

     total magnetization       =     0.00 Bohr mag/cell
     absolute magnetization    =     4.11 Bohr mag/cell

     iteration #  7     ecut=    60.00 Ry     beta= 0.60
     Davidson diagonalization with overlap

---- Real-time Memory Report at c_bands before calling an iterative solver
           491 MiB given to the printing process from OS
             0 MiB allocation reported by mallinfo(arena+hblkhd)
         39347 MiB available memory on the node where the printing process lives
------------------
     ethr =  2.93E-09,  avg # of iterations =  2.0
 
     Magnetic moment per site  (integrated on atomic sphere of radius R)
     atom   1 (R=0.035)  charge=  1.9510  magn=  0.0152
     atom   2 (R=0.035)  charge=  1.9505  magn=  0.0092
     atom   3 (R=0.039)  charge=  0.8305  magn=  0.0026
     atom   4 (R=0.039)  charge=  0.8440  magn=  0.0000
     atom   5 (R=0.037)  charge=  1.4614  magn= -0.0017
     atom   6 (R=0.035)  charge=  0.3672  magn= -0.0000
     atom   7 (R=0.039)  charge=  0.8468  magn=  0.0010
     atom   8 (R=0.035)  charge=  0.3963  magn= -0.0001
     atom   9 (R=0.039)  charge=  0.8515  magn=  0.0123
     atom  10 (R=0.035)  charge=  0.3982  magn= -0.0005
     atom  11 (R=0.039)  charge=  0.8482  magn=  0.0170
     atom  12 (R=0.035)  charge=  0.4000  magn= -0.0007
     atom  13 (R=0.039)  charge=  0.8513  magn=  0.0158
     atom  14 (R=0.039)  charge=  0.8567  magn=  0.0125
     atom  15 (R=0.039)  charge=  0.8444  magn=  0.0002
     atom  16 (R=0.039)  charge=  0.8232  magn=  0.0053
     atom  17 (R=0.039)  charge=  0.8414  magn=  0.0003
     atom  18 (R=0.039)  charge=  0.8528  magn= -0.0004
     atom  19 (R=0.035)  charge=  0.3975  magn= -0.0000
     atom  20 (R=0.039)  charge=  0.8465  magn= -0.0036
     atom  21 (R=0.035)  charge=  1.9574  magn=  0.0064
     atom  22 (R=0.035)  charge=  1.9519  magn=  0.0146
     atom  23 (R=0.039)  charge=  0.8267  magn=  0.0213
     atom  24 (R=0.039)  charge=  0.8403  magn=  0.0212
     atom  25 (R=0.037)  charge=  1.4640  magn= -0.0010
     atom  26 (R=0.035)  charge=  0.3575  magn= -0.0000
     atom  27 (R=0.039)  charge=  0.8498  magn=  0.0120
     atom  28 (R=0.035)  charge=  0.3944  magn= -0.0005
     atom  29 (R=0.039)  charge=  0.8493  magn= -0.0015
     atom  30 (R=0.035)  charge=  0.3992  magn=  0.0000
     atom  31 (R=0.039)  charge=  0.8504  magn= -0.0008
     atom  32 (R=0.035)  charge=  0.3974  magn= -0.0000
     atom  33 (R=0.039)  charge=  0.8550  magn=  0.0009
     atom  34 (R=0.039)  charge=  0.8568  magn=  0.0010
     atom  35 (R=0.039)  charge=  0.8433  magn= -0.0048
     atom  36 (R=0.039)  charge=  0.8298  magn=  0.0059
     atom  37 (R=0.039)  charge=  0.8425  magn=  0.0139
     atom  38 (R=0.039)  charge=  0.8481  magn=  0.0163
     atom  39 (R=0.035)  charge=  0.3941  magn= -0.0007
     atom  40 (R=0.039)  charge=  0.8453  magn=  0.0006
     atom  41 (R=0.035)  charge=  1.9560  magn= -0.0064
     atom  42 (R=0.035)  charge=  1.9496  magn= -0.0146
     atom  43 (R=0.039)  charge=  0.8278  magn= -0.0213
     atom  44 (R=0.039)  charge=  0.8396  magn= -0.0212
     atom  45 (R=0.037)  charge=  1.4654  magn=  0.0010
     atom  46 (R=0.035)  charge=  0.3577  magn=  0.0000
     atom  47 (R=0.039)  charge=  0.8505  magn= -0.0120
     atom  48 (R=0.035)  charge=  0.3948  magn=  0.0005
     atom  49 (R=0.039)  charge=  0.8497  magn=  0.0015
     atom  50 (R=0.035)  charge=  0.3988  magn= -0.0000
     atom  51 (R=0.039)  charge=  0.8499  magn=  0.0008
     atom  52 (R=0.035)  charge=  0.3973  magn=  0.0000
     atom  53 (R=0.039)  charge=  0.8550  magn= -0.0009
     atom  54 (R=0.039)  charge=  0.8560  magn= -0.0010
     atom  55 (R=0.039)  charge=  0.8433  magn=  0.0048
     atom  56 (R=0.039)  charge=  0.8303  magn= -0.0059
     atom  57 (R=0.039)  charge=  0.8425  magn= -0.0139
     atom  58 (R=0.039)  charge=  0.8481  magn= -0.0163
     atom  59 (R=0.035)  charge=  0.3936  magn=  0.0007
     atom  60 (R=0.039)  charge=  0.8445  magn= -0.0006
     atom  61 (R=0.035)  charge=  1.9510  magn= -0.0152
     atom  62 (R=0.035)  charge=  1.9487  magn= -0.0092
     atom  63 (R=0.039)  charge=  0.8299  magn= -0.0026
     atom  64 (R=0.039)  charge=  0.8437  magn= -0.0000
     atom  65 (R=0.037)  charge=  1.4625  magn=  0.0017
     atom  66 (R=0.035)  charge=  0.3671  magn=  0.0000
     atom  67 (R=0.039)  charge=  0.8464  magn= -0.0010
     atom  68 (R=0.035)  charge=  0.3961  magn=  0.0001
     atom  69 (R=0.039)  charge=  0.8516  magn= -0.0123
     atom  70 (R=0.035)  charge=  0.3984  magn=  0.0005
     atom  71 (R=0.039)  charge=  0.8479  magn= -0.0170
     atom  72 (R=0.035)  charge=  0.4000  magn=  0.0007
     atom  73 (R=0.039)  charge=  0.8519  magn= -0.0158
     atom  74 (R=0.039)  charge=  0.8564  magn= -0.0125
     atom  75 (R=0.039)  charge=  0.8444  magn= -0.0002
     atom  76 (R=0.039)  charge=  0.8229  magn= -0.0053
     atom  77 (R=0.039)  charge=  0.8415  magn= -0.0003
     atom  78 (R=0.039)  charge=  0.8527  magn=  0.0004
     atom  79 (R=0.035)  charge=  0.3971  magn=  0.0000
     atom  80 (R=0.039)  charge=  0.8469  magn=  0.0036
     atom  81 (R=0.035)  charge=  0.3941  magn= -0.0000
     atom  82 (R=0.035)  charge=  0.3938  magn=  0.0000
     atom  83 (R=0.035)  charge=  1.9511  magn= -0.0152
     atom  84 (R=0.035)  charge=  1.9506  magn= -0.0092
     atom  85 (R=0.039)  charge=  0.8305  magn= -0.0026
     atom  86 (R=0.039)  charge=  0.8440  magn= -0.0000
     atom  87 (R=0.037)  charge=  1.4614  magn=  0.0017
     atom  88 (R=0.035)  charge=  0.3672  magn=  0.0000
     atom  89 (R=0.039)  charge=  0.8469  magn= -0.0010
     atom  90 (R=0.035)  charge=  0.3963  magn=  0.0001
     atom  91 (R=0.039)  charge=  0.8515  magn= -0.0123
     atom  92 (R=0.035)  charge=  0.3982  magn=  0.0005
     atom  93 (R=0.039)  charge=  0.8482  magn= -0.0170
     atom  94 (R=0.035)  charge=  0.4000  magn=  0.0007
     atom  95 (R=0.039)  charge=  0.8513  magn= -0.0158
     atom  96 (R=0.039)  charge=  0.8567  magn= -0.0125
     atom  97 (R=0.039)  charge=  0.8444  magn= -0.0002
     atom  98 (R=0.039)  charge=  0.8232  magn= -0.0053
     atom  99 (R=0.039)  charge=  0.8414  magn= -0.0003
     atom 100 (R=0.039)  charge=  0.8528  magn=  0.0004
     atom 101 (R=0.035)  charge=  0.3975  magn=  0.0000
     atom 102 (R=0.039)  charge=  0.8465  magn=  0.0036
     atom 103 (R=0.035)  charge=  1.9574  magn= -0.0064
     atom 104 (R=0.035)  charge=  1.9519  magn= -0.0146
     atom 105 (R=0.039)  charge=  0.8266  magn= -0.0213
     atom 106 (R=0.039)  charge=  0.8402  magn= -0.0212
     atom 107 (R=0.037)  charge=  1.4641  magn=  0.0010
     atom 108 (R=0.035)  charge=  0.3575  magn=  0.0000
     atom 109 (R=0.039)  charge=  0.8498  magn= -0.0120
     atom 110 (R=0.035)  charge=  0.3944  magn=  0.0005
     atom 111 (R=0.039)  charge=  0.8493  magn=  0.0015
     atom 112 (R=0.035)  charge=  0.3992  magn= -0.0000
     atom 113 (R=0.039)  charge=  0.8504  magn=  0.0008
     atom 114 (R=0.035)  charge=  0.3974  magn=  0.0000
     atom 115 (R=0.039)  charge=  0.8550  magn= -0.0009
     atom 116 (R=0.039)  charge=  0.8568  magn= -0.0010
     atom 117 (R=0.039)  charge=  0.8433  magn=  0.0048
     atom 118 (R=0.039)  charge=  0.8298  magn= -0.0059
     atom 119 (R=0.039)  charge=  0.8424  magn= -0.0139
     atom 120 (R=0.039)  charge=  0.8481  magn= -0.0163
     atom 121 (R=0.035)  charge=  0.3941  magn=  0.0007
     atom 122 (R=0.039)  charge=  0.8452  magn= -0.0006
     atom 123 (R=0.035)  charge=  1.9560  magn=  0.0064
     atom 124 (R=0.035)  charge=  1.9495  magn=  0.0146
     atom 125 (R=0.039)  charge=  0.8277  magn=  0.0213
     atom 126 (R=0.039)  charge=  0.8396  magn=  0.0211
     atom 127 (R=0.037)  charge=  1.4653  magn= -0.0010
     atom 128 (R=0.035)  charge=  0.3577  magn= -0.0000
     atom 129 (R=0.039)  charge=  0.8505  magn=  0.0120
     atom 130 (R=0.035)  charge=  0.3948  magn= -0.0005
     atom 131 (R=0.039)  charge=  0.8498  magn= -0.0015
     atom 132 (R=0.035)  charge=  0.3988  magn=  0.0000
     atom 133 (R=0.039)  charge=  0.8499  magn= -0.0008
     atom 134 (R=0.035)  charge=  0.3973  magn= -0.0000
     atom 135 (R=0.039)  charge=  0.8549  magn=  0.0009
     atom 136 (R=0.039)  charge=  0.8560  magn=  0.0010
     atom 137 (R=0.039)  charge=  0.8433  magn= -0.0048
     atom 138 (R=0.039)  charge=  0.8302  magn=  0.0059
     atom 139 (R=0.039)  charge=  0.8425  magn=  0.0139
     atom 140 (R=0.039)  charge=  0.8481  magn=  0.0163
     atom 141 (R=0.035)  charge=  0.3936  magn= -0.0007
     atom 142 (R=0.039)  charge=  0.8445  magn=  0.0006
     atom 143 (R=0.035)  charge=  1.9510  magn=  0.0152
     atom 144 (R=0.035)  charge=  1.9487  magn=  0.0091
     atom 145 (R=0.039)  charge=  0.8299  magn=  0.0026
     atom 146 (R=0.039)  charge=  0.8437  magn=  0.0000
     atom 147 (R=0.037)  charge=  1.4625  magn= -0.0017
     atom 148 (R=0.035)  charge=  0.3671  magn= -0.0000
     atom 149 (R=0.039)  charge=  0.8464  magn=  0.0010
     atom 150 (R=0.035)  charge=  0.3961  magn= -0.0001
     atom 151 (R=0.039)  charge=  0.8517  magn=  0.0123
     atom 152 (R=0.035)  charge=  0.3984  magn= -0.0005
     atom 153 (R=0.039)  charge=  0.8479  magn=  0.0170
     atom 154 (R=0.035)  charge=  0.4000  magn= -0.0007
     atom 155 (R=0.039)  charge=  0.8519  magn=  0.0158
     atom 156 (R=0.039)  charge=  0.8565  magn=  0.0125
     atom 157 (R=0.039)  charge=  0.8444  magn=  0.0002
     atom 158 (R=0.039)  charge=  0.8229  magn=  0.0053
     atom 159 (R=0.039)  charge=  0.8415  magn=  0.0003
     atom 160 (R=0.039)  charge=  0.8527  magn= -0.0004
     atom 161 (R=0.035)  charge=  0.3971  magn= -0.0000
     atom 162 (R=0.039)  charge=  0.8469  magn= -0.0036
     atom 163 (R=0.035)  charge=  0.3941  magn=  0.0000
     atom 164 (R=0.035)  charge=  0.3938  magn= -0.0000

     total cpu time spent up to now is      178.0 secs

     End of self-consistent calculation

 ------ SPIN UP ------------


          k = 0.0000 0.0000 0.0000 ( 85105 PWs)   bands (ev):

   -20.5733 -20.5727 -20.5435 -20.5430 -18.8885 -18.8878 -18.8333 -18.8327
   -18.6898 -18.6891 -18.6393 -18.6389 -18.1865 -18.1864 -18.1354 -18.1349
   -16.5233 -16.5224 -16.4964 -16.4957 -15.5683 -15.5659 -15.5282 -15.5281
   -15.0758 -15.0655 -14.9987 -14.9935 -14.4085 -14.4054 -14.3551 -14.3482
   -13.6477 -13.6257 -13.5353 -13.5073 -13.1505 -13.1448 -13.1040 -13.1005
   -13.0970 -13.0827 -13.0329 -13.0187 -11.8601 -11.8521 -11.8024 -11.7998
   -11.6350 -11.6289 -11.5653 -11.5646 -11.4411 -11.3776 -11.3476 -11.2781
   -11.0756 -11.0269 -11.0153 -10.9707 -10.7857 -10.7767 -10.7337 -10.7222
    -9.9600  -9.9413  -9.8935  -9.8640  -9.5705  -9.5440  -9.5162  -9.5053
    -8.9421  -8.9414  -8.9211  -8.8761  -8.5344  -8.4937  -8.4907  -8.4661
    -8.3159  -8.2922  -8.2812  -8.2371  -8.1218  -8.1209  -8.0991  -8.0888
    -7.7692  -7.7533  -7.7220  -7.6991  -7.6839  -7.6566  -7.6310  -7.5980
    -7.2010  -7.1895  -7.1730  -7.1607  -6.7199  -6.7090  -6.6822  -6.6786
    -6.4725  -6.4123  -6.3730  -6.3537  -5.8509  -5.7887  -5.7728  -5.7589
    -5.6304  -5.5987  -5.5919  -5.5648  -5.5405  -5.5227  -5.5104  -5.5059
    -5.2253  -5.1747  -5.0975  -5.0759  -4.7978  -4.7873  -4.6365  -4.6119
    -4.5347  -4.5048  -4.5019  -4.4675  -4.4569  -4.4134  -4.2666  -4.2439
    -4.2337  -4.1851  -4.1429  -4.1046  -4.1023  -4.0769  -3.9280  -3.9173
    -3.8966  -3.8585  -3.7388  -3.7106  -3.6365  -3.6220  -3.6016  -3.5685
    -3.5473  -3.5324  -3.4252  -3.3390  -3.3384  -3.2945  -3.2841  -3.2486
    -3.2416  -3.2392  -3.1810  -3.1644  -3.1281  -3.1062  -3.1019  -3.0718
    -3.0442  -3.0262  -2.9617  -2.9426  -2.8361  -2.8064  -2.7428  -2.7142
    -2.7035  -2.6878  -2.6611  -2.6401  -2.6332  -2.6229  -2.5762  -2.5236
    -2.5156  -2.4618  -2.4001  -2.3928  -2.3552  -2.3343  -2.3180  -2.3067
    -2.2322  -2.2082  -2.1730  -2.1620  -2.1252  -2.1079  -2.1053  -2.0719
    -2.0369  -2.0055  -1.9775  -1.9595  -1.9517  -1.9038  -1.8832  -1.8617
    -1.8565  -1.8292  -1.7763  -1.7287  -1.5200  -1.5146  -1.5040  -1.4954
    -1.4285  -1.3775  -1.1227  -1.0892  -1.0742  -1.0251  -1.0190  -0.9427
    -0.6887  -0.6840  -0.6627  -0.6530  -0.6434  -0.6390  -0.6255  -0.6239
    -0.5218  -0.4969  -0.3048  -0.2956  -0.2582  -0.2438  -0.2249  -0.2018
    -0.1861  -0.1584  -0.0526  -0.0337   0.4996   0.5381   0.6056   0.6155
     0.6246   0.6297   0.7058   0.7267   0.7542   0.7648   0.7967   0.8079
     0.8304   0.8318   0.9998   1.0098   1.0191   1.0386   1.0681   1.1045
     1.1220   1.1758   1.1833   1.1908   1.2008   1.2242   1.2853   1.3214
     1.6103   1.6398   1.6408   1.6672   2.1085   2.1246   2.3399   2.3411
     3.3467   3.3890   3.5203   3.5896   4.7728   4.8180   4.9713   4.9800
     5.0275   5.0821   5.1763   5.1834   5.5409   5.5443   5.8398   5.8585
     5.9785   5.9817   6.1461   6.1753   6.2027   6.2374   6.2562   6.2597
     6.4037   6.4371   6.4933   6.5152   6.9840   6.9971   7.0608   7.1824
     7.2845   7.3194   7.7146   7.7518   7.8669   7.9003   7.9589   8.0170
     8.0773   8.1189   8.3386   8.4670   8.4772   8.6047   8.6231   8.7178
     8.7298   8.7518   9.0084   9.2388   9.3962   9.4974   9.5414   9.5587
     9.6318   9.6319

     occupation numbers 
     1.0000   1.0000   1.0000   1.0000   1.0000   1.0000   1.0000   1.0000
     1.0000   1.0000   1.0000   1.0000   1.0000   1.0000   1.0000   1.0000
     1.0000   1.0000   1.0000   1.0000   1.0000   1.0000   1.0000   1.0000
     1.0000   1.0000   1.0000   1.0000   1.0000   1.0000   1.0000   1.0000
     1.0000   1.0000   1.0000   1.0000   1.0000   1.0000   1.0000   1.0000
     1.0000   1.0000   1.0000   1.0000   1.0000   1.0000   1.0000   1.0000
     1.0000   1.0000   1.0000   1.0000   1.0000   1.0000   1.0000   1.0000
     1.0000   1.0000   1.0000   1.0000   1.0000   1.0000   1.0000   1.0000
     1.0000   1.0000   1.0000   1.0000   1.0000   1.0000   1.0000   1.0000
     1.0000   1.0000   1.0000   1.0000   1.0000   1.0000   1.0000   1.0000
     1.0000   1.0000   1.0000   1.0000   1.0000   1.0000   1.0000   1.0000
     1.0000   1.0000   1.0000   1.0000   1.0000   1.0000   1.0000   1.0000
     1.0000   1.0000   1.0000   1.0000   1.0000   1.0000   1.0000   1.0000
     1.0000   1.0000   1.0000   1.0000   1.0000   1.0000   1.0000   1.0000
     1.0000   1.0000   1.0000   1.0000   1.0000   1.0000   1.0000   1.0000
     1.0000   1.0000   1.0000   1.0000   1.0000   1.0000   1.0000   1.0000
     1.0000   1.0000   1.0000   1.0000   1.0000   1.0000   1.0000   1.0000
     1.0000   1.0000   1.0000   1.0000   1.0000   1.0000   1.0000   1.0000
     1.0000   1.0000   1.0000   1.0000   1.0000   1.0000   1.0000   1.0000
     1.0000   1.0000   1.0000   1.0000   1.0000   1.0000   1.0000   1.0000
     1.0000   1.0000   1.0000   1.0000   1.0000   1.0000   1.0000   1.0000
     1.0000   1.0000   1.0000   1.0000   1.0000   1.0000   1.0000   1.0000
     1.0000   1.0000   1.0000   1.0000   1.0000   1.0000   1.0000   1.0000
     1.0000   1.0000   1.0000   1.0000   1.0000   1.0000   1.0000   1.0000
     1.0000   1.0000   1.0000   1.0000   1.0000   1.0000   1.0000   1.0000
     1.0000   1.0000   1.0000   1.0000   1.0000   1.0000   1.0000   1.0000
     1.0000   1.0000   1.0000   1.0000   1.0000   1.0000   1.0000   1.0000
     1.0000   1.0000   1.0000   1.0000   1.0000   1.0000   1.0000   1.0000
     1.0000   1.0000   1.0000   1.0000   1.0000   1.0000   1.0000   1.0000
     1.0000   1.0000   1.0000   1.0000   1.0000   1.0000   1.0000   1.0000
     1.0000   1.0000   1.0000   1.0000   1.0000   1.0000   1.0000   1.0000
     1.0000   1.0000   1.0000   1.0000   1.0000   1.0000   1.0000   1.0000
     1.0000   1.0000   1.0000   1.0000   1.0000   1.0000   1.0000   1.0000
     1.0000   1.0000   1.0000   1.0000   1.0000   1.0000   1.0000   1.0000
     1.0000   1.0000   1.0000   1.0000   1.0000   1.0000   1.0000   1.0000
     1.0000   1.0000   0.0000   0.0000   0.0000   0.0000   0.0000   0.0000
     0.0000   0.0000   0.0000   0.0000   0.0000   0.0000   0.0000   0.0000
     0.0000   0.0000   0.0000   0.0000   0.0000   0.0000   0.0000   0.0000
     0.0000   0.0000   0.0000   0.0000   0.0000   0.0000   0.0000   0.0000
     0.0000   0.0000   0.0000   0.0000   0.0000   0.0000   0.0000   0.0000
     0.0000   0.0000   0.0000   0.0000   0.0000   0.0000   0.0000   0.0000
     0.0000   0.0000   0.0000   0.0000   0.0000   0.0000   0.0000   0.0000
     0.0000   0.0000

 ------ SPIN DOWN ----------


          k = 0.0000 0.0000 0.0000 ( 85105 PWs)   bands (ev):

   -20.5742 -20.5737 -20.5426 -20.5420 -18.8891 -18.8884 -18.8327 -18.8321
   -18.6904 -18.6897 -18.6387 -18.6382 -18.1868 -18.1865 -18.1352 -18.1347
   -16.5244 -16.5237 -16.4953 -16.4944 -15.5684 -15.5660 -15.5281 -15.5279
   -15.0755 -15.0652 -14.9989 -14.9938 -14.4084 -14.4053 -14.3553 -14.3483
   -13.6474 -13.6254 -13.5355 -13.5076 -13.1502 -13.1445 -13.1039 -13.1008
   -13.0973 -13.0826 -13.0331 -13.0190 -11.8598 -11.8517 -11.8027 -11.8002
   -11.6349 -11.6288 -11.5654 -11.5648 -11.4409 -11.3775 -11.3478 -11.2783
   -11.0753 -11.0266 -11.0157 -10.9710 -10.7857 -10.7767 -10.7337 -10.7223
    -9.9599  -9.9413  -9.8936  -9.8640  -9.5705  -9.5440  -9.5162  -9.5053
    -8.9422  -8.9416  -8.9209  -8.8761  -8.5342  -8.4935  -8.4908  -8.4663
    -8.3158  -8.2922  -8.2813  -8.2372  -8.1219  -8.1209  -8.0990  -8.0888
    -7.7689  -7.7531  -7.7223  -7.6992  -7.6839  -7.6566  -7.6309  -7.5981
    -7.2010  -7.1896  -7.1729  -7.1607  -6.7199  -6.7091  -6.6822  -6.6786
    -6.4725  -6.4123  -6.3729  -6.3539  -5.8508  -5.7883  -5.7729  -5.7592
    -5.6304  -5.5984  -5.5920  -5.5650  -5.5405  -5.5228  -5.5103  -5.5059
    -5.2252  -5.1749  -5.0971  -5.0763  -4.7979  -4.7875  -4.6364  -4.6120
    -4.5345  -4.5046  -4.5021  -4.4675  -4.4570  -4.4135  -4.2666  -4.2438
    -4.2337  -4.1852  -4.1428  -4.1045  -4.1023  -4.0769  -3.9279  -3.9170
    -3.8969  -3.8586  -3.7387  -3.7106  -3.6366  -3.6220  -3.6017  -3.5687
    -3.5471  -3.5323  -3.4251  -3.3392  -3.3385  -3.2944  -3.2842  -3.2485
    -3.2417  -3.2390  -3.1808  -3.1647  -3.1280  -3.1063  -3.1019  -3.0718
    -3.0443  -3.0263  -2.9616  -2.9425  -2.8360  -2.8063  -2.7428  -2.7142
    -2.7035  -2.6878  -2.6611  -2.6401  -2.6332  -2.6229  -2.5762  -2.5238
    -2.5155  -2.4618  -2.4001  -2.3928  -2.3551  -2.3344  -2.3179  -2.3067
    -2.2322  -2.2082  -2.1730  -2.1619  -2.1252  -2.1079  -2.1054  -2.0719
    -2.0366  -2.0057  -1.9771  -1.9595  -1.9520  -1.9038  -1.8830  -1.8618
    -1.8565  -1.8293  -1.7763  -1.7287  -1.5198  -1.5144  -1.5041  -1.4956
    -1.4283  -1.3773  -1.1228  -1.0892  -1.0743  -1.0251  -1.0190  -0.9428
    -0.6886  -0.6837  -0.6623  -0.6529  -0.6436  -0.6393  -0.6255  -0.6240
    -0.5219  -0.4969  -0.3048  -0.2956  -0.2585  -0.2435  -0.2252  -0.2015
    -0.1864  -0.1586  -0.0524  -0.0335   0.4996   0.5381   0.6050   0.6147
     0.6251   0.6305   0.7058   0.7267   0.7544   0.7650   0.7968   0.8081
     0.8304   0.8318   1.0000   1.0096   1.0189   1.0388   1.0679   1.1041
     1.1218   1.1761   1.1836   1.1909   1.2007   1.2240   1.2852   1.3213
     1.6102   1.6397   1.6409   1.6674   2.1085   2.1246   2.3399   2.3411
     3.3468   3.3891   3.5201   3.5895   4.7728   4.8181   4.9713   4.9800
     5.0275   5.0820   5.1762   5.1834   5.5410   5.5443   5.8398   5.8585
     5.9785   5.9817   6.1460   6.1752   6.2028   6.2376   6.2562   6.2595
     6.4036   6.4371   6.4933   6.5152   6.9841   6.9971   7.0609   7.1825
     7.2844   7.3194   7.7147   7.7518   7.8669   7.9003   7.9589   8.0170
     8.0773   8.1189   8.3386   8.4670   8.4773   8.6047   8.6231   8.7176
     8.7299   8.7518   9.0084   9.2388   9.3964   9.4977   9.5415   9.5586
     9.6316   9.6318

     occupation numbers 
     1.0000   1.0000   1.0000   1.0000   1.0000   1.0000   1.0000   1.0000
     1.0000   1.0000   1.0000   1.0000   1.0000   1.0000   1.0000   1.0000
     1.0000   1.0000   1.0000   1.0000   1.0000   1.0000   1.0000   1.0000
     1.0000   1.0000   1.0000   1.0000   1.0000   1.0000   1.0000   1.0000
     1.0000   1.0000   1.0000   1.0000   1.0000   1.0000   1.0000   1.0000
     1.0000   1.0000   1.0000   1.0000   1.0000   1.0000   1.0000   1.0000
     1.0000   1.0000   1.0000   1.0000   1.0000   1.0000   1.0000   1.0000
     1.0000   1.0000   1.0000   1.0000   1.0000   1.0000   1.0000   1.0000
     1.0000   1.0000   1.0000   1.0000   1.0000   1.0000   1.0000   1.0000
     1.0000   1.0000   1.0000   1.0000   1.0000   1.0000   1.0000   1.0000
     1.0000   1.0000   1.0000   1.0000   1.0000   1.0000   1.0000   1.0000
     1.0000   1.0000   1.0000   1.0000   1.0000   1.0000   1.0000   1.0000
     1.0000   1.0000   1.0000   1.0000   1.0000   1.0000   1.0000   1.0000
     1.0000   1.0000   1.0000   1.0000   1.0000   1.0000   1.0000   1.0000
     1.0000   1.0000   1.0000   1.0000   1.0000   1.0000   1.0000   1.0000
     1.0000   1.0000   1.0000   1.0000   1.0000   1.0000   1.0000   1.0000
     1.0000   1.0000   1.0000   1.0000   1.0000   1.0000   1.0000   1.0000
     1.0000   1.0000   1.0000   1.0000   1.0000   1.0000   1.0000   1.0000
     1.0000   1.0000   1.0000   1.0000   1.0000   1.0000   1.0000   1.0000
     1.0000   1.0000   1.0000   1.0000   1.0000   1.0000   1.0000   1.0000
     1.0000   1.0000   1.0000   1.0000   1.0000   1.0000   1.0000   1.0000
     1.0000   1.0000   1.0000   1.0000   1.0000   1.0000   1.0000   1.0000
     1.0000   1.0000   1.0000   1.0000   1.0000   1.0000   1.0000   1.0000
     1.0000   1.0000   1.0000   1.0000   1.0000   1.0000   1.0000   1.0000
     1.0000   1.0000   1.0000   1.0000   1.0000   1.0000   1.0000   1.0000
     1.0000   1.0000   1.0000   1.0000   1.0000   1.0000   1.0000   1.0000
     1.0000   1.0000   1.0000   1.0000   1.0000   1.0000   1.0000   1.0000
     1.0000   1.0000   1.0000   1.0000   1.0000   1.0000   1.0000   1.0000
     1.0000   1.0000   1.0000   1.0000   1.0000   1.0000   1.0000   1.0000
     1.0000   1.0000   1.0000   1.0000   1.0000   1.0000   1.0000   1.0000
     1.0000   1.0000   1.0000   1.0000   1.0000   1.0000   1.0000   1.0000
     1.0000   1.0000   1.0000   1.0000   1.0000   1.0000   1.0000   1.0000
     1.0000   1.0000   1.0000   1.0000   1.0000   1.0000   1.0000   1.0000
     1.0000   1.0000   1.0000   1.0000   1.0000   1.0000   1.0000   1.0000
     1.0000   1.0000   1.0000   1.0000   1.0000   1.0000   1.0000   1.0000
     1.0000   1.0000   0.0000   0.0000   0.0000   0.0000   0.0000   0.0000
     0.0000   0.0000   0.0000   0.0000   0.0000   0.0000   0.0000   0.0000
     0.0000   0.0000   0.0000   0.0000   0.0000   0.0000   0.0000   0.0000
     0.0000   0.0000   0.0000   0.0000   0.0000   0.0000   0.0000   0.0000
     0.0000   0.0000   0.0000   0.0000   0.0000   0.0000   0.0000   0.0000
     0.0000   0.0000   0.0000   0.0000   0.0000   0.0000   0.0000   0.0000
     0.0000   0.0000   0.0000   0.0000   0.0000   0.0000   0.0000   0.0000
     0.0000   0.0000

     the Fermi energy is     3.4963 ev

!    total energy              =   -2651.06077857 Ry
     estimated scf accuracy    <       0.00000195 Ry

     total magnetization       =     0.00 Bohr mag/cell
     absolute magnetization    =     4.12 Bohr mag/cell

     convergence has been achieved in   7 iterations

     Using ACE for calculation of exact exchange

     EXX grid:   681279 G-vectors     FFT dimensions: ( 108, 192,  80)

     EXX: now go back to refine exchange calculation

     total cpu time spent up to now is    62647.8 secs

     Self-consistent Calculation

     iteration #  1     ecut=    60.00 Ry     beta= 0.60
     Davidson diagonalization with overlap

---- Real-time Memory Report at c_bands before calling an iterative solver
          1367 MiB given to the printing process from OS
             0 MiB allocation reported by mallinfo(arena+hblkhd)
         30277 MiB available memory on the node where the printing process lives
------------------
     ethr =  2.93E-09,  avg # of iterations = 14.0

     total cpu time spent up to now is    62766.0 secs

     total energy              =   -2446.10709221 Ry
     estimated scf accuracy    <       0.35190904 Ry

     total magnetization       =     0.00 Bohr mag/cell
     absolute magnetization    =     4.80 Bohr mag/cell

     iteration #  2     ecut=    60.00 Ry     beta= 0.60
     Davidson diagonalization with overlap

---- Real-time Memory Report at c_bands before calling an iterative solver
          1367 MiB given to the printing process from OS
             0 MiB allocation reported by mallinfo(arena+hblkhd)
         30929 MiB available memory on the node where the printing process lives
------------------
     ethr =  6.24E-05,  avg # of iterations =  6.0

     total cpu time spent up to now is    62808.9 secs

     total energy              =   -2435.46547932 Ry
     estimated scf accuracy    <       1.28187719 Ry

     total magnetization       =    -0.00 Bohr mag/cell
     absolute magnetization    =     4.75 Bohr mag/cell

     iteration #  3     ecut=    60.00 Ry     beta= 0.60
     Davidson diagonalization with overlap

---- Real-time Memory Report at c_bands before calling an iterative solver
          1367 MiB given to the printing process from OS
             0 MiB allocation reported by mallinfo(arena+hblkhd)
         30882 MiB available memory on the node where the printing process lives
------------------
     ethr =  6.24E-05,  avg # of iterations =  3.0

     total cpu time spent up to now is    62833.7 secs

     total energy              =   -2435.52102207 Ry
     estimated scf accuracy    <       0.21753264 Ry

     total magnetization       =     0.00 Bohr mag/cell
     absolute magnetization    =     4.81 Bohr mag/cell

     iteration #  4     ecut=    60.00 Ry     beta= 0.60
     Davidson diagonalization with overlap

---- Real-time Memory Report at c_bands before calling an iterative solver
          1367 MiB given to the printing process from OS
             0 MiB allocation reported by mallinfo(arena+hblkhd)
         30831 MiB available memory on the node where the printing process lives
------------------
     ethr =  3.86E-05,  avg # of iterations =  1.0

     total cpu time spent up to now is    62853.2 secs

     total energy              =   -2435.45079671 Ry
     estimated scf accuracy    <       0.10808991 Ry

     total magnetization       =     0.00 Bohr mag/cell
     absolute magnetization    =     4.83 Bohr mag/cell

     iteration #  5     ecut=    60.00 Ry     beta= 0.60
     Davidson diagonalization with overlap

---- Real-time Memory Report at c_bands before calling an iterative solver
          1367 MiB given to the printing process from OS
             0 MiB allocation reported by mallinfo(arena+hblkhd)
         30742 MiB available memory on the node where the printing process lives
------------------
     ethr =  1.92E-05,  avg # of iterations =  3.0

     total cpu time spent up to now is    62880.6 secs

     total energy              =   -2435.49212691 Ry
     estimated scf accuracy    <       0.01282452 Ry

     total magnetization       =     0.00 Bohr mag/cell
     absolute magnetization    =     4.90 Bohr mag/cell

     iteration #  6     ecut=    60.00 Ry     beta= 0.60
     Davidson diagonalization with overlap

---- Real-time Memory Report at c_bands before calling an iterative solver
          1367 MiB given to the printing process from OS
             0 MiB allocation reported by mallinfo(arena+hblkhd)
         30698 MiB available memory on the node where the printing process lives
------------------
     ethr =  2.27E-06,  avg # of iterations =  5.0

     total cpu time spent up to now is    62903.8 secs

     total energy              =   -2435.49054636 Ry
     estimated scf accuracy    <       0.00662445 Ry

     total magnetization       =    -0.00 Bohr mag/cell
     absolute magnetization    =     4.89 Bohr mag/cell

     iteration #  7     ecut=    60.00 Ry     beta= 0.60
     Davidson diagonalization with overlap

---- Real-time Memory Report at c_bands before calling an iterative solver
          1367 MiB given to the printing process from OS
             0 MiB allocation reported by mallinfo(arena+hblkhd)
         30603 MiB available memory on the node where the printing process lives
------------------
     ethr =  1.17E-06,  avg # of iterations =  2.0

     total cpu time spent up to now is    62924.8 secs

     total energy              =   -2435.49033959 Ry
     estimated scf accuracy    <       0.00148048 Ry

     total magnetization       =     0.00 Bohr mag/cell
     absolute magnetization    =     4.90 Bohr mag/cell

     iteration #  8     ecut=    60.00 Ry     beta= 0.60
     Davidson diagonalization with overlap

---- Real-time Memory Report at c_bands before calling an iterative solver
          1367 MiB given to the printing process from OS
             0 MiB allocation reported by mallinfo(arena+hblkhd)
         30591 MiB available memory on the node where the printing process lives
------------------
     ethr =  2.62E-07,  avg # of iterations =  2.0

     total cpu time spent up to now is    62949.5 secs

     total energy              =   -2435.49067182 Ry
     estimated scf accuracy    <       0.00003467 Ry

     total magnetization       =    -0.00 Bohr mag/cell
     absolute magnetization    =     4.90 Bohr mag/cell

     iteration #  9     ecut=    60.00 Ry     beta= 0.60
     Davidson diagonalization with overlap

---- Real-time Memory Report at c_bands before calling an iterative solver
          1367 MiB given to the printing process from OS
             0 MiB allocation reported by mallinfo(arena+hblkhd)
         30545 MiB available memory on the node where the printing process lives
------------------
     ethr =  6.15E-09,  avg # of iterations =  5.0

     total cpu time spent up to now is    62982.6 secs

     total energy              =   -2435.49069526 Ry
     estimated scf accuracy    <       0.00005766 Ry

     total magnetization       =     0.00 Bohr mag/cell
     absolute magnetization    =     4.90 Bohr mag/cell

     iteration # 10     ecut=    60.00 Ry     beta= 0.60
     Davidson diagonalization with overlap

---- Real-time Memory Report at c_bands before calling an iterative solver
          1367 MiB given to the printing process from OS
             0 MiB allocation reported by mallinfo(arena+hblkhd)
         30460 MiB available memory on the node where the printing process lives
------------------
     ethr =  6.15E-09,  avg # of iterations =  2.0

     total cpu time spent up to now is    63003.2 secs

     total energy              =   -2435.49068180 Ry
     estimated scf accuracy    <       0.00002977 Ry

     total magnetization       =     0.00 Bohr mag/cell
     absolute magnetization    =     4.90 Bohr mag/cell

     iteration # 11     ecut=    60.00 Ry     beta= 0.60
     Davidson diagonalization with overlap

---- Real-time Memory Report at c_bands before calling an iterative solver
          1367 MiB given to the printing process from OS
             0 MiB allocation reported by mallinfo(arena+hblkhd)
         30448 MiB available memory on the node where the printing process lives
------------------
     ethr =  5.28E-09,  avg # of iterations =  2.0
 
     Magnetic moment per site  (integrated on atomic sphere of radius R)
     atom   1 (R=0.035)  charge=  1.9245  magn=  0.0169
     atom   2 (R=0.035)  charge=  1.9241  magn=  0.0103
     atom   3 (R=0.039)  charge=  0.8050  magn=  0.0019
     atom   4 (R=0.039)  charge=  0.8231  magn= -0.0015
     atom   5 (R=0.037)  charge=  1.4488  magn= -0.0026
     atom   6 (R=0.035)  charge=  0.3649  magn= -0.0000
     atom   7 (R=0.039)  charge=  0.8251  magn= -0.0004
     atom   8 (R=0.035)  charge=  0.3975  magn= -0.0001
     atom   9 (R=0.039)  charge=  0.8306  magn=  0.0140
     atom  10 (R=0.035)  charge=  0.3994  magn= -0.0006
     atom  11 (R=0.039)  charge=  0.8273  magn=  0.0192
     atom  12 (R=0.035)  charge=  0.4013  magn= -0.0008
     atom  13 (R=0.039)  charge=  0.8317  magn=  0.0181
     atom  14 (R=0.039)  charge=  0.8370  magn=  0.0143
     atom  15 (R=0.039)  charge=  0.8238  magn=  0.0005
     atom  16 (R=0.039)  charge=  0.7973  magn=  0.0053
     atom  17 (R=0.039)  charge=  0.8204  magn= -0.0013
     atom  18 (R=0.039)  charge=  0.8314  magn= -0.0016
     atom  19 (R=0.035)  charge=  0.3985  magn= -0.0000
     atom  20 (R=0.039)  charge=  0.8255  magn= -0.0055
     atom  21 (R=0.035)  charge=  1.9308  magn=  0.0070
     atom  22 (R=0.035)  charge=  1.9255  magn=  0.0164
     atom  23 (R=0.039)  charge=  0.8014  magn=  0.0239
     atom  24 (R=0.039)  charge=  0.8194  magn=  0.0245
     atom  25 (R=0.037)  charge=  1.4510  magn= -0.0026
     atom  26 (R=0.035)  charge=  0.3547  magn=  0.0000
     atom  27 (R=0.039)  charge=  0.8284  magn=  0.0138
     atom  28 (R=0.035)  charge=  0.3956  magn= -0.0006
     atom  29 (R=0.039)  charge=  0.8284  magn= -0.0035
     atom  30 (R=0.035)  charge=  0.4005  magn=  0.0000
     atom  31 (R=0.039)  charge=  0.8294  magn= -0.0022
     atom  32 (R=0.035)  charge=  0.3986  magn=  0.0000
     atom  33 (R=0.039)  charge=  0.8353  magn= -0.0000
     atom  34 (R=0.039)  charge=  0.8373  magn= -0.0003
     atom  35 (R=0.039)  charge=  0.8227  magn= -0.0069
     atom  36 (R=0.039)  charge=  0.8044  magn=  0.0060
     atom  37 (R=0.039)  charge=  0.8217  magn=  0.0161
     atom  38 (R=0.039)  charge=  0.8267  magn=  0.0190
     atom  39 (R=0.035)  charge=  0.3952  magn= -0.0008
     atom  40 (R=0.039)  charge=  0.8241  magn=  0.0006
     atom  41 (R=0.035)  charge=  1.9295  magn= -0.0070
     atom  42 (R=0.035)  charge=  1.9231  magn= -0.0164
     atom  43 (R=0.039)  charge=  0.8025  magn= -0.0239
     atom  44 (R=0.039)  charge=  0.8188  magn= -0.0244
     atom  45 (R=0.037)  charge=  1.4523  magn=  0.0026
     atom  46 (R=0.035)  charge=  0.3550  magn= -0.0000
     atom  47 (R=0.039)  charge=  0.8291  magn= -0.0138
     atom  48 (R=0.035)  charge=  0.3960  magn=  0.0006
     atom  49 (R=0.039)  charge=  0.8288  magn=  0.0035
     atom  50 (R=0.035)  charge=  0.4001  magn= -0.0000
     atom  51 (R=0.039)  charge=  0.8289  magn=  0.0022
     atom  52 (R=0.035)  charge=  0.3985  magn= -0.0000
     atom  53 (R=0.039)  charge=  0.8352  magn=  0.0001
     atom  54 (R=0.039)  charge=  0.8366  magn=  0.0003
     atom  55 (R=0.039)  charge=  0.8227  magn=  0.0069
     atom  56 (R=0.039)  charge=  0.8048  magn= -0.0060
     atom  57 (R=0.039)  charge=  0.8217  magn= -0.0161
     atom  58 (R=0.039)  charge=  0.8266  magn= -0.0190
     atom  59 (R=0.035)  charge=  0.3947  magn=  0.0008
     atom  60 (R=0.039)  charge=  0.8234  magn= -0.0006
     atom  61 (R=0.035)  charge=  1.9244  magn= -0.0169
     atom  62 (R=0.035)  charge=  1.9223  magn= -0.0103
     atom  63 (R=0.039)  charge=  0.8044  magn= -0.0019
     atom  64 (R=0.039)  charge=  0.8228  magn=  0.0015
     atom  65 (R=0.037)  charge=  1.4499  magn=  0.0026
     atom  66 (R=0.035)  charge=  0.3648  magn=  0.0000
     atom  67 (R=0.039)  charge=  0.8247  magn=  0.0004
     atom  68 (R=0.035)  charge=  0.3973  magn=  0.0001
     atom  69 (R=0.039)  charge=  0.8307  magn= -0.0141
     atom  70 (R=0.035)  charge=  0.3996  magn=  0.0006
     atom  71 (R=0.039)  charge=  0.8270  magn= -0.0192
     atom  72 (R=0.035)  charge=  0.4013  magn=  0.0008
     atom  73 (R=0.039)  charge=  0.8323  magn= -0.0181
     atom  74 (R=0.039)  charge=  0.8368  magn= -0.0143
     atom  75 (R=0.039)  charge=  0.8238  magn= -0.0005
     atom  76 (R=0.039)  charge=  0.7971  magn= -0.0053
     atom  77 (R=0.039)  charge=  0.8205  magn=  0.0013
     atom  78 (R=0.039)  charge=  0.8313  magn=  0.0016
     atom  79 (R=0.035)  charge=  0.3982  magn=  0.0000
     atom  80 (R=0.039)  charge=  0.8258  magn=  0.0055
     atom  81 (R=0.035)  charge=  0.3940  magn= -0.0000
     atom  82 (R=0.035)  charge=  0.3937  magn=  0.0000
     atom  83 (R=0.035)  charge=  1.9245  magn= -0.0169
     atom  84 (R=0.035)  charge=  1.9242  magn= -0.0103
     atom  85 (R=0.039)  charge=  0.8050  magn= -0.0020
     atom  86 (R=0.039)  charge=  0.8231  magn=  0.0015
     atom  87 (R=0.037)  charge=  1.4488  magn=  0.0026
     atom  88 (R=0.035)  charge=  0.3649  magn=  0.0000
     atom  89 (R=0.039)  charge=  0.8251  magn=  0.0004
     atom  90 (R=0.035)  charge=  0.3975  magn=  0.0001
     atom  91 (R=0.039)  charge=  0.8306  magn= -0.0140
     atom  92 (R=0.035)  charge=  0.3994  magn=  0.0006
     atom  93 (R=0.039)  charge=  0.8273  magn= -0.0192
     atom  94 (R=0.035)  charge=  0.4013  magn=  0.0008
     atom  95 (R=0.039)  charge=  0.8317  magn= -0.0181
     atom  96 (R=0.039)  charge=  0.8370  magn= -0.0143
     atom  97 (R=0.039)  charge=  0.8238  magn= -0.0005
     atom  98 (R=0.039)  charge=  0.7973  magn= -0.0053
     atom  99 (R=0.039)  charge=  0.8204  magn=  0.0013
     atom 100 (R=0.039)  charge=  0.8314  magn=  0.0016
     atom 101 (R=0.035)  charge=  0.3985  magn=  0.0000
     atom 102 (R=0.039)  charge=  0.8255  magn=  0.0055
     atom 103 (R=0.035)  charge=  1.9308  magn= -0.0070
     atom 104 (R=0.035)  charge=  1.9255  magn= -0.0164
     atom 105 (R=0.039)  charge=  0.8014  magn= -0.0239
     atom 106 (R=0.039)  charge=  0.8194  magn= -0.0245
     atom 107 (R=0.037)  charge=  1.4511  magn=  0.0026
     atom 108 (R=0.035)  charge=  0.3547  magn= -0.0000
     atom 109 (R=0.039)  charge=  0.8284  magn= -0.0138
     atom 110 (R=0.035)  charge=  0.3956  magn=  0.0006
     atom 111 (R=0.039)  charge=  0.8284  magn=  0.0035
     atom 112 (R=0.035)  charge=  0.4005  magn= -0.0000
     atom 113 (R=0.039)  charge=  0.8294  magn=  0.0022
     atom 114 (R=0.035)  charge=  0.3986  magn= -0.0000
     atom 115 (R=0.039)  charge=  0.8353  magn=  0.0000
     atom 116 (R=0.039)  charge=  0.8373  magn=  0.0003
     atom 117 (R=0.039)  charge=  0.8227  magn=  0.0069
     atom 118 (R=0.039)  charge=  0.8044  magn= -0.0060
     atom 119 (R=0.039)  charge=  0.8217  magn= -0.0161
     atom 120 (R=0.039)  charge=  0.8267  magn= -0.0190
     atom 121 (R=0.035)  charge=  0.3952  magn=  0.0008
     atom 122 (R=0.039)  charge=  0.8241  magn= -0.0006
     atom 123 (R=0.035)  charge=  1.9295  magn=  0.0070
     atom 124 (R=0.035)  charge=  1.9231  magn=  0.0164
     atom 125 (R=0.039)  charge=  0.8025  magn=  0.0239
     atom 126 (R=0.039)  charge=  0.8188  magn=  0.0244
     atom 127 (R=0.037)  charge=  1.4523  magn= -0.0026
     atom 128 (R=0.035)  charge=  0.3550  magn=  0.0000
     atom 129 (R=0.039)  charge=  0.8291  magn=  0.0138
     atom 130 (R=0.035)  charge=  0.3960  magn= -0.0006
     atom 131 (R=0.039)  charge=  0.8288  magn= -0.0035
     atom 132 (R=0.035)  charge=  0.4001  magn=  0.0000
     atom 133 (R=0.039)  charge=  0.8289  magn= -0.0022
     atom 134 (R=0.035)  charge=  0.3985  magn=  0.0000
     atom 135 (R=0.039)  charge=  0.8352  magn= -0.0000
     atom 136 (R=0.039)  charge=  0.8366  magn= -0.0003
     atom 137 (R=0.039)  charge=  0.8227  magn= -0.0069
     atom 138 (R=0.039)  charge=  0.8048  magn=  0.0060
     atom 139 (R=0.039)  charge=  0.8218  magn=  0.0161
     atom 140 (R=0.039)  charge=  0.8266  magn=  0.0190
     atom 141 (R=0.035)  charge=  0.3947  magn= -0.0008
     atom 142 (R=0.039)  charge=  0.8234  magn=  0.0006
     atom 143 (R=0.035)  charge=  1.9245  magn=  0.0169
     atom 144 (R=0.035)  charge=  1.9223  magn=  0.0103
     atom 145 (R=0.039)  charge=  0.8044  magn=  0.0019
     atom 146 (R=0.039)  charge=  0.8228  magn= -0.0015
     atom 147 (R=0.037)  charge=  1.4499  magn= -0.0026
     atom 148 (R=0.035)  charge=  0.3648  magn= -0.0000
     atom 149 (R=0.039)  charge=  0.8247  magn= -0.0004
     atom 150 (R=0.035)  charge=  0.3973  magn= -0.0001
     atom 151 (R=0.039)  charge=  0.8307  magn=  0.0140
     atom 152 (R=0.035)  charge=  0.3996  magn= -0.0006
     atom 153 (R=0.039)  charge=  0.8270  magn=  0.0192
     atom 154 (R=0.035)  charge=  0.4013  magn= -0.0008
     atom 155 (R=0.039)  charge=  0.8323  magn=  0.0181
     atom 156 (R=0.039)  charge=  0.8368  magn=  0.0143
     atom 157 (R=0.039)  charge=  0.8238  magn=  0.0005
     atom 158 (R=0.039)  charge=  0.7971  magn=  0.0053
     atom 159 (R=0.039)  charge=  0.8205  magn= -0.0013
     atom 160 (R=0.039)  charge=  0.8313  magn= -0.0016
     atom 161 (R=0.035)  charge=  0.3982  magn= -0.0000
     atom 162 (R=0.039)  charge=  0.8258  magn= -0.0055
     atom 163 (R=0.035)  charge=  0.3940  magn=  0.0000
     atom 164 (R=0.035)  charge=  0.3937  magn= -0.0000

     total cpu time spent up to now is    63028.0 secs

     End of self-consistent calculation

 ------ SPIN UP ------------


          k = 0.0000 0.0000 0.0000 ( 85105 PWs)   bands (ev):

   -23.5692 -23.5689 -23.5272 -23.5266 -21.8820 -21.8806 -21.8101 -21.8089
   -21.6546 -21.6545 -21.5954 -21.5949 -21.1330 -21.1323 -21.0659 -21.0658
   -19.3749 -19.3746 -19.3390 -19.3385 -18.4025 -18.3999 -18.3606 -18.3603
   -17.7792 -17.7693 -17.6871 -17.6807 -17.0537 -17.0506 -16.9924 -16.9843
   -16.2201 -16.1947 -16.0903 -16.0605 -15.6863 -15.6809 -15.6367 -15.6226
   -15.6210 -15.6105 -15.5499 -15.5339 -14.2654 -14.2588 -14.1887 -14.1859
   -14.0341 -14.0284 -13.9546 -13.9542 -13.8192 -13.7489 -13.7123 -13.6348
   -13.4249 -13.3735 -13.3543 -13.3031 -13.0898 -13.0810 -13.0125 -13.0006
   -12.1932 -12.1680 -12.0944 -12.0644 -11.7806 -11.7503 -11.7144 -11.6987
   -11.0619 -11.0603 -11.0340 -10.9887 -10.6341 -10.5874 -10.5838 -10.5542
   -10.3979 -10.3730 -10.3482 -10.3023 -10.1711 -10.1707 -10.1413 -10.1310
    -9.8194  -9.7889  -9.7568  -9.7280  -9.6966  -9.6648  -9.6403  -9.6126
    -9.1581  -9.1477  -9.1291  -9.1134  -8.6638  -8.6519  -8.6202  -8.6163
    -8.4281  -8.3570  -8.3179  -8.2958  -7.7400  -7.6684  -7.6474  -7.6319
    -7.5157  -7.4727  -7.4662  -7.4394  -7.4022  -7.3882  -7.3815  -7.3654
    -7.0617  -7.0113  -6.9314  -6.9054  -6.6251  -6.6148  -6.4428  -6.4190
    -6.3186  -6.2869  -6.2861  -6.2508  -6.2384  -6.2061  -6.0591  -6.0274
    -6.0059  -5.9547  -5.9144  -5.8818  -5.8805  -5.8265  -5.6773  -5.6759
    -5.6521  -5.6066  -5.4781  -5.4318  -5.3808  -5.3629  -5.3318  -5.3140
    -5.2978  -5.2813  -5.1436  -5.1109  -5.0828  -5.0644  -5.0540  -4.9785
    -4.9501  -4.9392  -4.9080  -4.8882  -4.8376  -4.8362  -4.8210  -4.7968
    -4.7302  -4.7181  -4.6161  -4.5890  -4.5179  -4.5051  -4.4508  -4.4492
    -4.4381  -4.4193  -4.3583  -4.3408  -4.2596  -4.2271  -4.1822  -4.1399
    -4.1113  -4.0845  -4.0420  -4.0234  -3.9680  -3.9422  -3.9233  -3.9152
    -3.8272  -3.7957  -3.7541  -3.7522  -3.7148  -3.6747  -3.6680  -3.6307
    -3.6099  -3.5881  -3.5588  -3.5419  -3.5311  -3.5006  -3.4802  -3.4254
    -3.3377  -3.3035  -3.2961  -3.2689  -3.0876  -3.0858  -3.0724  -3.0643
    -2.8865  -2.8310  -2.5526  -2.5161  -2.5025  -2.4633  -2.4269  -2.4101
    -2.1375  -2.1335  -2.1085  -2.1005  -2.0159  -2.0117  -1.9303  -1.9260
    -1.8474  -1.8369  -1.6590  -1.6452  -1.6144  -1.5765  -1.5675  -1.5542
    -1.5115  -1.5059  -1.3671  -1.3475  -1.0441  -1.0356  -1.0199  -1.0114
    -0.6840  -0.6819  -0.5354  -0.5285  -0.4474  -0.4346  -0.4201  -0.4106
    -0.4073  -0.3223  -0.2736  -0.2565  -0.1900  -0.1818  -0.0548  -0.0257
    -0.0147  -0.0105  -0.0023   0.0306   0.0616   0.0706   0.1404   0.1858
     0.2039   0.3049   0.3614   0.3869   1.3037   1.3222   1.6500   1.6514
     2.8260   2.8865   3.9859   4.0593   5.4018   5.4456   5.6722   5.6839
     5.7895   5.8574   5.9711   5.9718   6.3536   6.3604   6.6845   6.7148
     6.8637   6.8671   7.0661   7.0916   7.1412   7.1637   7.1885   7.2247
     7.3661   7.4136   7.5159   7.5373   7.8997   7.9299   8.0799   8.1705
     8.3648   8.4001   8.7376   8.7543   8.9130   8.9170   9.0884   9.1009
     9.1560   9.2117   9.3315   9.3317   9.4587   9.6978   9.7118   9.7290
     9.8825   9.9552   9.9996  10.2512  10.6190  10.6281  10.6702  10.7078
    10.8567  10.9012

     occupation numbers 
     1.0000   1.0000   1.0000   1.0000   1.0000   1.0000   1.0000   1.0000
     1.0000   1.0000   1.0000   1.0000   1.0000   1.0000   1.0000   1.0000
     1.0000   1.0000   1.0000   1.0000   1.0000   1.0000   1.0000   1.0000
     1.0000   1.0000   1.0000   1.0000   1.0000   1.0000   1.0000   1.0000
     1.0000   1.0000   1.0000   1.0000   1.0000   1.0000   1.0000   1.0000
     1.0000   1.0000   1.0000   1.0000   1.0000   1.0000   1.0000   1.0000
     1.0000   1.0000   1.0000   1.0000   1.0000   1.0000   1.0000   1.0000
     1.0000   1.0000   1.0000   1.0000   1.0000   1.0000   1.0000   1.0000
     1.0000   1.0000   1.0000   1.0000   1.0000   1.0000   1.0000   1.0000
     1.0000   1.0000   1.0000   1.0000   1.0000   1.0000   1.0000   1.0000
     1.0000   1.0000   1.0000   1.0000   1.0000   1.0000   1.0000   1.0000
     1.0000   1.0000   1.0000   1.0000   1.0000   1.0000   1.0000   1.0000
     1.0000   1.0000   1.0000   1.0000   1.0000   1.0000   1.0000   1.0000
     1.0000   1.0000   1.0000   1.0000   1.0000   1.0000   1.0000   1.0000
     1.0000   1.0000   1.0000   1.0000   1.0000   1.0000   1.0000   1.0000
     1.0000   1.0000   1.0000   1.0000   1.0000   1.0000   1.0000   1.0000
     1.0000   1.0000   1.0000   1.0000   1.0000   1.0000   1.0000   1.0000
     1.0000   1.0000   1.0000   1.0000   1.0000   1.0000   1.0000   1.0000
     1.0000   1.0000   1.0000   1.0000   1.0000   1.0000   1.0000   1.0000
     1.0000   1.0000   1.0000   1.0000   1.0000   1.0000   1.0000   1.0000
     1.0000   1.0000   1.0000   1.0000   1.0000   1.0000   1.0000   1.0000
     1.0000   1.0000   1.0000   1.0000   1.0000   1.0000   1.0000   1.0000
     1.0000   1.0000   1.0000   1.0000   1.0000   1.0000   1.0000   1.0000
     1.0000   1.0000   1.0000   1.0000   1.0000   1.0000   1.0000   1.0000
     1.0000   1.0000   1.0000   1.0000   1.0000   1.0000   1.0000   1.0000
     1.0000   1.0000   1.0000   1.0000   1.0000   1.0000   1.0000   1.0000
     1.0000   1.0000   1.0000   1.0000   1.0000   1.0000   1.0000   1.0000
     1.0000   1.0000   1.0000   1.0000   1.0000   1.0000   1.0000   1.0000
     1.0000   1.0000   1.0000   1.0000   1.0000   1.0000   1.0000   1.0000
     1.0000   1.0000   1.0000   1.0000   1.0000   1.0000   1.0000   1.0000
     1.0000   1.0000   1.0000   1.0000   1.0000   1.0000   1.0000   1.0000
     1.0000   1.0000   1.0000   1.0000   1.0000   1.0000   1.0000   1.0000
     1.0000   1.0000   1.0000   1.0000   1.0000   1.0000   1.0000   1.0000
     1.0000   1.0000   1.0000   1.0000   1.0000   1.0000   1.0000   1.0000
     1.0000   1.0000   1.0000   1.0000   1.0000   1.0000   1.0000   1.0000
     1.0000   1.0000   0.0000   0.0000   0.0000   0.0000   0.0000   0.0000
     0.0000   0.0000   0.0000   0.0000   0.0000   0.0000   0.0000   0.0000
     0.0000   0.0000   0.0000   0.0000   0.0000   0.0000   0.0000   0.0000
     0.0000   0.0000   0.0000   0.0000   0.0000   0.0000   0.0000   0.0000
     0.0000   0.0000   0.0000   0.0000   0.0000   0.0000   0.0000   0.0000
     0.0000   0.0000   0.0000   0.0000   0.0000   0.0000   0.0000   0.0000
     0.0000   0.0000   0.0000   0.0000   0.0000   0.0000   0.0000   0.0000
     0.0000   0.0000

 ------ SPIN DOWN ----------


          k = 0.0000 0.0000 0.0000 ( 85105 PWs)   bands (ev):

   -23.5691 -23.5686 -23.5273 -23.5268 -21.8820 -21.8806 -21.8100 -21.8089
   -21.6546 -21.6543 -21.5954 -21.5950 -21.1331 -21.1324 -21.0659 -21.0656
   -19.3751 -19.3746 -19.3388 -19.3385 -18.4025 -18.3999 -18.3607 -18.3603
   -17.7792 -17.7693 -17.6871 -17.6807 -17.0537 -17.0506 -16.9924 -16.9843
   -16.2201 -16.1947 -16.0903 -16.0605 -15.6862 -15.6809 -15.6367 -15.6227
   -15.6210 -15.6105 -15.5499 -15.5339 -14.2654 -14.2588 -14.1887 -14.1859
   -14.0341 -14.0284 -13.9546 -13.9541 -13.8191 -13.7489 -13.7123 -13.6348
   -13.4249 -13.3735 -13.3542 -13.3031 -13.0899 -13.0810 -13.0124 -13.0005
   -12.1931 -12.1680 -12.0944 -12.0645 -11.7807 -11.7504 -11.7143 -11.6985
   -11.0619 -11.0604 -11.0339 -10.9887 -10.6341 -10.5874 -10.5838 -10.5542
   -10.3979 -10.3730 -10.3482 -10.3023 -10.1712 -10.1707 -10.1412 -10.1310
    -9.8194  -9.7889  -9.7567  -9.7279  -9.6967  -9.6648  -9.6403  -9.6125
    -9.1581  -9.1477  -9.1291  -9.1134  -8.6638  -8.6519  -8.6202  -8.6163
    -8.4281  -8.3570  -8.3179  -8.2958  -7.7401  -7.6685  -7.6473  -7.6319
    -7.5157  -7.4727  -7.4662  -7.4394  -7.4022  -7.3882  -7.3815  -7.3654
    -7.0617  -7.0113  -6.9314  -6.9054  -6.6251  -6.6148  -6.4428  -6.4190
    -6.3187  -6.2869  -6.2861  -6.2509  -6.2383  -6.2060  -6.0591  -6.0274
    -6.0059  -5.9547  -5.9145  -5.8819  -5.8805  -5.8265  -5.6773  -5.6758
    -5.6522  -5.6067  -5.4781  -5.4318  -5.3808  -5.3630  -5.3318  -5.3140
    -5.2978  -5.2812  -5.1436  -5.1108  -5.0827  -5.0646  -5.0541  -4.9785
    -4.9501  -4.9392  -4.9079  -4.8883  -4.8376  -4.8362  -4.8211  -4.7968
    -4.7302  -4.7181  -4.6161  -4.5890  -4.5178  -4.5051  -4.4508  -4.4494
    -4.4381  -4.4193  -4.3583  -4.3408  -4.2596  -4.2271  -4.1822  -4.1399
    -4.1113  -4.0845  -4.0420  -4.0234  -3.9680  -3.9423  -3.9233  -3.9153
    -3.8272  -3.7957  -3.7541  -3.7522  -3.7148  -3.6747  -3.6680  -3.6307
    -3.6099  -3.5880  -3.5588  -3.5419  -3.5311  -3.5006  -3.4802  -3.4254
    -3.3377  -3.3035  -3.2961  -3.2689  -3.0876  -3.0858  -3.0723  -3.0642
    -2.8865  -2.8310  -2.5526  -2.5161  -2.5025  -2.4633  -2.4269  -2.4101
    -2.1375  -2.1335  -2.1085  -2.1004  -2.0158  -2.0116  -1.9303  -1.9259
    -1.8474  -1.8369  -1.6590  -1.6452  -1.6144  -1.5765  -1.5675  -1.5542
    -1.5115  -1.5059  -1.3671  -1.3475  -1.0441  -1.0356  -1.0199  -1.0114
    -0.6841  -0.6820  -0.5353  -0.5285  -0.4473  -0.4345  -0.4202  -0.4107
    -0.4073  -0.3223  -0.2736  -0.2565  -0.1900  -0.1818  -0.0550  -0.0257
    -0.0148  -0.0104  -0.0024   0.0307   0.0616   0.0706   0.1404   0.1858
     0.2039   0.3049   0.3614   0.3869   1.3037   1.3222   1.6500   1.6515
     2.8260   2.8865   3.9859   4.0593   5.4018   5.4455   5.6722   5.6839
     5.7895   5.8574   5.9711   5.9718   6.3536   6.3604   6.6845   6.7147
     6.8638   6.8671   7.0661   7.0916   7.1411   7.1637   7.1885   7.2247
     7.3660   7.4135   7.5159   7.5373   7.8996   7.9299   8.0799   8.1705
     8.3648   8.4001   8.7376   8.7543   8.9129   8.9170   9.0884   9.1009
     9.1560   9.2118   9.3315   9.3317   9.4587   9.6977   9.7118   9.7290
     9.8825   9.9552   9.9996  10.2512  10.6184  10.6279  10.6693  10.7077
    10.8567  10.9011

     occupation numbers 
     1.0000   1.0000   1.0000   1.0000   1.0000   1.0000   1.0000   1.0000
     1.0000   1.0000   1.0000   1.0000   1.0000   1.0000   1.0000   1.0000
     1.0000   1.0000   1.0000   1.0000   1.0000   1.0000   1.0000   1.0000
     1.0000   1.0000   1.0000   1.0000   1.0000   1.0000   1.0000   1.0000
     1.0000   1.0000   1.0000   1.0000   1.0000   1.0000   1.0000   1.0000
     1.0000   1.0000   1.0000   1.0000   1.0000   1.0000   1.0000   1.0000
     1.0000   1.0000   1.0000   1.0000   1.0000   1.0000   1.0000   1.0000
     1.0000   1.0000   1.0000   1.0000   1.0000   1.0000   1.0000   1.0000
     1.0000   1.0000   1.0000   1.0000   1.0000   1.0000   1.0000   1.0000
     1.0000   1.0000   1.0000   1.0000   1.0000   1.0000   1.0000   1.0000
     1.0000   1.0000   1.0000   1.0000   1.0000   1.0000   1.0000   1.0000
     1.0000   1.0000   1.0000   1.0000   1.0000   1.0000   1.0000   1.0000
     1.0000   1.0000   1.0000   1.0000   1.0000   1.0000   1.0000   1.0000
     1.0000   1.0000   1.0000   1.0000   1.0000   1.0000   1.0000   1.0000
     1.0000   1.0000   1.0000   1.0000   1.0000   1.0000   1.0000   1.0000
     1.0000   1.0000   1.0000   1.0000   1.0000   1.0000   1.0000   1.0000
     1.0000   1.0000   1.0000   1.0000   1.0000   1.0000   1.0000   1.0000
     1.0000   1.0000   1.0000   1.0000   1.0000   1.0000   1.0000   1.0000
     1.0000   1.0000   1.0000   1.0000   1.0000   1.0000   1.0000   1.0000
     1.0000   1.0000   1.0000   1.0000   1.0000   1.0000   1.0000   1.0000
     1.0000   1.0000   1.0000   1.0000   1.0000   1.0000   1.0000   1.0000
     1.0000   1.0000   1.0000   1.0000   1.0000   1.0000   1.0000   1.0000
     1.0000   1.0000   1.0000   1.0000   1.0000   1.0000   1.0000   1.0000
     1.0000   1.0000   1.0000   1.0000   1.0000   1.0000   1.0000   1.0000
     1.0000   1.0000   1.0000   1.0000   1.0000   1.0000   1.0000   1.0000
     1.0000   1.0000   1.0000   1.0000   1.0000   1.0000   1.0000   1.0000
     1.0000   1.0000   1.0000   1.0000   1.0000   1.0000   1.0000   1.0000
     1.0000   1.0000   1.0000   1.0000   1.0000   1.0000   1.0000   1.0000
     1.0000   1.0000   1.0000   1.0000   1.0000   1.0000   1.0000   1.0000
     1.0000   1.0000   1.0000   1.0000   1.0000   1.0000   1.0000   1.0000
     1.0000   1.0000   1.0000   1.0000   1.0000   1.0000   1.0000   1.0000
     1.0000   1.0000   1.0000   1.0000   1.0000   1.0000   1.0000   1.0000
     1.0000   1.0000   1.0000   1.0000   1.0000   1.0000   1.0000   1.0000
     1.0000   1.0000   1.0000   1.0000   1.0000   1.0000   1.0000   1.0000
     1.0000   1.0000   1.0000   1.0000   1.0000   1.0000   1.0000   1.0000
     1.0000   1.0000   0.0000   0.0000   0.0000   0.0000   0.0000   0.0000
     0.0000   0.0000   0.0000   0.0000   0.0000   0.0000   0.0000   0.0000
     0.0000   0.0000   0.0000   0.0000   0.0000   0.0000   0.0000   0.0000
     0.0000   0.0000   0.0000   0.0000   0.0000   0.0000   0.0000   0.0000
     0.0000   0.0000   0.0000   0.0000   0.0000   0.0000   0.0000   0.0000
     0.0000   0.0000   0.0000   0.0000   0.0000   0.0000   0.0000   0.0000
     0.0000   0.0000   0.0000   0.0000   0.0000   0.0000   0.0000   0.0000
     0.0000   0.0000

     the Fermi energy is     3.3608 ev

!    total energy              =   -2435.49068902 Ry
     estimated scf accuracy    <       0.00000025 Ry

     total magnetization       =    -0.00 Bohr mag/cell
     absolute magnetization    =     4.91 Bohr mag/cell

     convergence has been achieved in  11 iterations

     Using ACE for calculation of exact exchange

     total energy              =   -2435.52180581 Ry
     Harris-Foulkes estimate   =   -2435.52180593 Ry
     est. exchange err (dexx)  =       0.03111679 Ry
     - averaged Fock potential =     233.36633546 Ry
     + Fock energy (ACE)       =    -116.68887430 Ry

     EXX: now go back to refine exchange calculation

     total cpu time spent up to now is   127142.0 secs

     Self-consistent Calculation

     iteration #  1     ecut=    60.00 Ry     beta= 0.60
     Davidson diagonalization with overlap

---- Real-time Memory Report at c_bands before calling an iterative solver
          1394 MiB given to the printing process from OS
             0 MiB allocation reported by mallinfo(arena+hblkhd)
         47498 MiB available memory on the node where the printing process lives
------------------
     ethr =  5.28E-09,  avg # of iterations =  9.0

     total cpu time spent up to now is   127210.1 secs

     total energy              =   -2435.52569664 Ry
     estimated scf accuracy    <       0.00157587 Ry

     total magnetization       =     0.00 Bohr mag/cell
     absolute magnetization    =     5.26 Bohr mag/cell

     iteration #  2     ecut=    60.00 Ry     beta= 0.60
     Davidson diagonalization with overlap

---- Real-time Memory Report at c_bands before calling an iterative solver
          1394 MiB given to the printing process from OS
             0 MiB allocation reported by mallinfo(arena+hblkhd)
         48116 MiB available memory on the node where the printing process lives
------------------
     ethr =  2.79E-07,  avg # of iterations =  2.0

     total cpu time spent up to now is   127236.4 secs

     total energy              =   -2435.52598863 Ry
     estimated scf accuracy    <       0.00032433 Ry

     total magnetization       =    -0.00 Bohr mag/cell
     absolute magnetization    =     5.30 Bohr mag/cell

     iteration #  3     ecut=    60.00 Ry     beta= 0.60
     Davidson diagonalization with overlap

---- Real-time Memory Report at c_bands before calling an iterative solver
          1394 MiB given to the printing process from OS
             0 MiB allocation reported by mallinfo(arena+hblkhd)
         48067 MiB available memory on the node where the printing process lives
------------------
     ethr =  5.75E-08,  avg # of iterations =  2.0

     total cpu time spent up to now is   127260.5 secs

     total energy              =   -2435.52607142 Ry
     estimated scf accuracy    <       0.00009924 Ry

     total magnetization       =    -0.00 Bohr mag/cell
     absolute magnetization    =     5.33 Bohr mag/cell

     iteration #  4     ecut=    60.00 Ry     beta= 0.60
     Davidson diagonalization with overlap

---- Real-time Memory Report at c_bands before calling an iterative solver
          1394 MiB given to the printing process from OS
             0 MiB allocation reported by mallinfo(arena+hblkhd)
         48031 MiB available memory on the node where the printing process lives
------------------
     ethr =  1.76E-08,  avg # of iterations =  2.0

     total cpu time spent up to now is   127283.2 secs

     total energy              =   -2435.52609315 Ry
     estimated scf accuracy    <       0.00001272 Ry

     total magnetization       =    -0.00 Bohr mag/cell
     absolute magnetization    =     5.34 Bohr mag/cell

     iteration #  5     ecut=    60.00 Ry     beta= 0.60
     Davidson diagonalization with overlap

---- Real-time Memory Report at c_bands before calling an iterative solver
          1394 MiB given to the printing process from OS
             0 MiB allocation reported by mallinfo(arena+hblkhd)
         47940 MiB available memory on the node where the printing process lives
------------------
     ethr =  2.26E-09,  avg # of iterations =  2.5

     total cpu time spent up to now is   127308.3 secs

     total energy              =   -2435.52609604 Ry
     estimated scf accuracy    <       0.00001393 Ry

     total magnetization       =    -0.00 Bohr mag/cell
     absolute magnetization    =     5.35 Bohr mag/cell

     iteration #  6     ecut=    60.00 Ry     beta= 0.60
     Davidson diagonalization with overlap

---- Real-time Memory Report at c_bands before calling an iterative solver
          1394 MiB given to the printing process from OS
             0 MiB allocation reported by mallinfo(arena+hblkhd)
         47903 MiB available memory on the node where the printing process lives
------------------
     ethr =  2.26E-09,  avg # of iterations =  2.0
 
     Magnetic moment per site  (integrated on atomic sphere of radius R)
     atom   1 (R=0.035)  charge=  1.9226  magn=  0.0178
     atom   2 (R=0.035)  charge=  1.9223  magn=  0.0110
     atom   3 (R=0.039)  charge=  0.8029  magn=  0.0016
     atom   4 (R=0.039)  charge=  0.8217  magn= -0.0026
     atom   5 (R=0.037)  charge=  1.4484  magn= -0.0031
     atom   6 (R=0.035)  charge=  0.3645  magn= -0.0000
     atom   7 (R=0.039)  charge=  0.8235  magn= -0.0015
     atom   8 (R=0.035)  charge=  0.3979  magn= -0.0000
     atom   9 (R=0.039)  charge=  0.8292  magn=  0.0153
     atom  10 (R=0.035)  charge=  0.3998  magn= -0.0007
     atom  11 (R=0.039)  charge=  0.8259  magn=  0.0207
     atom  12 (R=0.035)  charge=  0.4017  magn= -0.0009
     atom  13 (R=0.039)  charge=  0.8305  magn=  0.0195
     atom  14 (R=0.039)  charge=  0.8359  magn=  0.0156
     atom  15 (R=0.039)  charge=  0.8225  magn=  0.0010
     atom  16 (R=0.039)  charge=  0.7951  magn=  0.0053
     atom  17 (R=0.039)  charge=  0.8190  magn= -0.0026
     atom  18 (R=0.039)  charge=  0.8298  magn= -0.0026
     atom  19 (R=0.035)  charge=  0.3989  magn=  0.0000
     atom  20 (R=0.039)  charge=  0.8240  magn= -0.0068
     atom  21 (R=0.035)  charge=  1.9291  magn=  0.0073
     atom  22 (R=0.035)  charge=  1.9237  magn=  0.0173
     atom  23 (R=0.039)  charge=  0.7994  magn=  0.0254
     atom  24 (R=0.039)  charge=  0.8181  magn=  0.0265
     atom  25 (R=0.037)  charge=  1.4505  magn= -0.0035
     atom  26 (R=0.035)  charge=  0.3544  magn=  0.0000
     atom  27 (R=0.039)  charge=  0.8269  magn=  0.0150
     atom  28 (R=0.035)  charge=  0.3960  magn= -0.0007
     atom  29 (R=0.039)  charge=  0.8270  magn= -0.0051
     atom  30 (R=0.035)  charge=  0.4010  magn=  0.0001
     atom  31 (R=0.039)  charge=  0.8279  magn= -0.0034
     atom  32 (R=0.035)  charge=  0.3991  magn=  0.0001
     atom  33 (R=0.039)  charge=  0.8342  magn= -0.0008
     atom  34 (R=0.039)  charge=  0.8363  magn= -0.0012
     atom  35 (R=0.039)  charge=  0.8213  magn= -0.0083
     atom  36 (R=0.039)  charge=  0.8023  magn=  0.0061
     atom  37 (R=0.039)  charge=  0.8203  magn=  0.0176
     atom  38 (R=0.039)  charge=  0.8252  magn=  0.0208
     atom  39 (R=0.035)  charge=  0.3956  magn= -0.0010
     atom  40 (R=0.039)  charge=  0.8226  magn=  0.0009
     atom  41 (R=0.035)  charge=  1.9278  magn= -0.0073
     atom  42 (R=0.035)  charge=  1.9214  magn= -0.0173
     atom  43 (R=0.039)  charge=  0.8005  magn= -0.0255
     atom  44 (R=0.039)  charge=  0.8175  magn= -0.0265
     atom  45 (R=0.037)  charge=  1.4518  magn=  0.0035
     atom  46 (R=0.035)  charge=  0.3546  magn= -0.0000
     atom  47 (R=0.039)  charge=  0.8276  magn= -0.0150
     atom  48 (R=0.035)  charge=  0.3964  magn=  0.0007
     atom  49 (R=0.039)  charge=  0.8274  magn=  0.0051
     atom  50 (R=0.035)  charge=  0.4005  magn= -0.0001
     atom  51 (R=0.039)  charge=  0.8274  magn=  0.0034
     atom  52 (R=0.035)  charge=  0.3990  magn= -0.0001
     atom  53 (R=0.039)  charge=  0.8341  magn=  0.0008
     atom  54 (R=0.039)  charge=  0.8355  magn=  0.0012
     atom  55 (R=0.039)  charge=  0.8214  magn=  0.0083
     atom  56 (R=0.039)  charge=  0.8027  magn= -0.0061
     atom  57 (R=0.039)  charge=  0.8204  magn= -0.0176
     atom  58 (R=0.039)  charge=  0.8251  magn= -0.0208
     atom  59 (R=0.035)  charge=  0.3951  magn=  0.0010
     atom  60 (R=0.039)  charge=  0.8219  magn= -0.0009
     atom  61 (R=0.035)  charge=  1.9226  magn= -0.0178
     atom  62 (R=0.035)  charge=  1.9204  magn= -0.0110
     atom  63 (R=0.039)  charge=  0.8023  magn= -0.0016
     atom  64 (R=0.039)  charge=  0.8214  magn=  0.0026
     atom  65 (R=0.037)  charge=  1.4495  magn=  0.0031
     atom  66 (R=0.035)  charge=  0.3645  magn=  0.0000
     atom  67 (R=0.039)  charge=  0.8231  magn=  0.0015
     atom  68 (R=0.035)  charge=  0.3977  magn=  0.0000
     atom  69 (R=0.039)  charge=  0.8293  magn= -0.0153
     atom  70 (R=0.035)  charge=  0.4001  magn=  0.0007
     atom  71 (R=0.039)  charge=  0.8256  magn= -0.0207
     atom  72 (R=0.035)  charge=  0.4017  magn=  0.0009
     atom  73 (R=0.039)  charge=  0.8312  magn= -0.0195
     atom  74 (R=0.039)  charge=  0.8356  magn= -0.0156
     atom  75 (R=0.039)  charge=  0.8225  magn= -0.0010
     atom  76 (R=0.039)  charge=  0.7948  magn= -0.0053
     atom  77 (R=0.039)  charge=  0.8191  magn=  0.0026
     atom  78 (R=0.039)  charge=  0.8297  magn=  0.0026
     atom  79 (R=0.035)  charge=  0.3986  magn= -0.0000
     atom  80 (R=0.039)  charge=  0.8243  magn=  0.0068
     atom  81 (R=0.035)  charge=  0.3941  magn= -0.0001
     atom  82 (R=0.035)  charge=  0.3938  magn=  0.0001
     atom  83 (R=0.035)  charge=  1.9226  magn= -0.0178
     atom  84 (R=0.035)  charge=  1.9223  magn= -0.0110
     atom  85 (R=0.039)  charge=  0.8029  magn= -0.0016
     atom  86 (R=0.039)  charge=  0.8217  magn=  0.0026
     atom  87 (R=0.037)  charge=  1.4484  magn=  0.0031
     atom  88 (R=0.035)  charge=  0.3645  magn=  0.0000
     atom  89 (R=0.039)  charge=  0.8235  magn=  0.0015
     atom  90 (R=0.035)  charge=  0.3979  magn=  0.0000
     atom  91 (R=0.039)  charge=  0.8292  magn= -0.0153
     atom  92 (R=0.035)  charge=  0.3998  magn=  0.0007
     atom  93 (R=0.039)  charge=  0.8259  magn= -0.0207
     atom  94 (R=0.035)  charge=  0.4017  magn=  0.0009
     atom  95 (R=0.039)  charge=  0.8305  magn= -0.0195
     atom  96 (R=0.039)  charge=  0.8359  magn= -0.0156
     atom  97 (R=0.039)  charge=  0.8225  magn= -0.0010
     atom  98 (R=0.039)  charge=  0.7951  magn= -0.0053
     atom  99 (R=0.039)  charge=  0.8190  magn=  0.0026
     atom 100 (R=0.039)  charge=  0.8298  magn=  0.0026
     atom 101 (R=0.035)  charge=  0.3989  magn= -0.0000
     atom 102 (R=0.039)  charge=  0.8240  magn=  0.0068
     atom 103 (R=0.035)  charge=  1.9291  magn= -0.0073
     atom 104 (R=0.035)  charge=  1.9238  magn= -0.0173
     atom 105 (R=0.039)  charge=  0.7994  magn= -0.0254
     atom 106 (R=0.039)  charge=  0.8181  magn= -0.0265
     atom 107 (R=0.037)  charge=  1.4505  magn=  0.0035
     atom 108 (R=0.035)  charge=  0.3544  magn= -0.0000
     atom 109 (R=0.039)  charge=  0.8269  magn= -0.0150
     atom 110 (R=0.035)  charge=  0.3960  magn=  0.0007
     atom 111 (R=0.039)  charge=  0.8270  magn=  0.0051
     atom 112 (R=0.035)  charge=  0.4009  magn= -0.0001
     atom 113 (R=0.039)  charge=  0.8279  magn=  0.0034
     atom 114 (R=0.035)  charge=  0.3991  magn= -0.0001
     atom 115 (R=0.039)  charge=  0.8342  magn=  0.0008
     atom 116 (R=0.039)  charge=  0.8362  magn=  0.0012
     atom 117 (R=0.039)  charge=  0.8213  magn=  0.0083
     atom 118 (R=0.039)  charge=  0.8023  magn= -0.0061
     atom 119 (R=0.039)  charge=  0.8203  magn= -0.0176
     atom 120 (R=0.039)  charge=  0.8251  magn= -0.0208
     atom 121 (R=0.035)  charge=  0.3956  magn=  0.0010
     atom 122 (R=0.039)  charge=  0.8225  magn= -0.0009
     atom 123 (R=0.035)  charge=  1.9278  magn=  0.0073
     atom 124 (R=0.035)  charge=  1.9213  magn=  0.0173
     atom 125 (R=0.039)  charge=  0.8005  magn=  0.0255
     atom 126 (R=0.039)  charge=  0.8175  magn=  0.0265
     atom 127 (R=0.037)  charge=  1.4518  magn= -0.0035
     atom 128 (R=0.035)  charge=  0.3546  magn=  0.0000
     atom 129 (R=0.039)  charge=  0.8275  magn=  0.0150
     atom 130 (R=0.035)  charge=  0.3964  magn= -0.0007
     atom 131 (R=0.039)  charge=  0.8274  magn= -0.0051
     atom 132 (R=0.035)  charge=  0.4005  magn=  0.0001
     atom 133 (R=0.039)  charge=  0.8274  magn= -0.0034
     atom 134 (R=0.035)  charge=  0.3990  magn=  0.0001
     atom 135 (R=0.039)  charge=  0.8341  magn= -0.0008
     atom 136 (R=0.039)  charge=  0.8355  magn= -0.0012
     atom 137 (R=0.039)  charge=  0.8214  magn= -0.0083
     atom 138 (R=0.039)  charge=  0.8027  magn=  0.0061
     atom 139 (R=0.039)  charge=  0.8204  magn=  0.0176
     atom 140 (R=0.039)  charge=  0.8251  magn=  0.0208
     atom 141 (R=0.035)  charge=  0.3951  magn= -0.0010
     atom 142 (R=0.039)  charge=  0.8219  magn=  0.0009
     atom 143 (R=0.035)  charge=  1.9226  magn=  0.0178
     atom 144 (R=0.035)  charge=  1.9205  magn=  0.0110
     atom 145 (R=0.039)  charge=  0.8023  magn=  0.0016
     atom 146 (R=0.039)  charge=  0.8214  magn= -0.0026
     atom 147 (R=0.037)  charge=  1.4494  magn= -0.0031
     atom 148 (R=0.035)  charge=  0.3645  magn= -0.0000
     atom 149 (R=0.039)  charge=  0.8231  magn= -0.0015
     atom 150 (R=0.035)  charge=  0.3977  magn= -0.0000
     atom 151 (R=0.039)  charge=  0.8293  magn=  0.0153
     atom 152 (R=0.035)  charge=  0.4001  magn= -0.0007
     atom 153 (R=0.039)  charge=  0.8256  magn=  0.0207
     atom 154 (R=0.035)  charge=  0.4017  magn= -0.0009
     atom 155 (R=0.039)  charge=  0.8312  magn=  0.0195
     atom 156 (R=0.039)  charge=  0.8356  magn=  0.0156
     atom 157 (R=0.039)  charge=  0.8225  magn=  0.0010
     atom 158 (R=0.039)  charge=  0.7948  magn=  0.0053
     atom 159 (R=0.039)  charge=  0.8191  magn= -0.0026
     atom 160 (R=0.039)  charge=  0.8297  magn= -0.0026
     atom 161 (R=0.035)  charge=  0.3986  magn=  0.0000
     atom 162 (R=0.039)  charge=  0.8243  magn= -0.0068
     atom 163 (R=0.035)  charge=  0.3941  magn=  0.0001
     atom 164 (R=0.035)  charge=  0.3938  magn= -0.0001

     total cpu time spent up to now is   127329.4 secs

     End of self-consistent calculation

 ------ SPIN UP ------------


          k = 0.0000 0.0000 0.0000 ( 85105 PWs)   bands (ev):

   -23.5655 -23.5652 -23.5189 -23.5185 -21.8910 -21.8900 -21.8160 -21.8153
   -21.6578 -21.6575 -21.5976 -21.5974 -21.1461 -21.1457 -21.0776 -21.0773
   -19.3777 -19.3776 -19.3411 -19.3409 -18.4229 -18.4207 -18.3810 -18.3810
   -17.7922 -17.7821 -17.7003 -17.6942 -17.0671 -17.0638 -17.0048 -16.9970
   -16.2310 -16.2061 -16.1012 -16.0711 -15.6995 -15.6948 -15.6501 -15.6338
   -15.6324 -15.6239 -15.5612 -15.5445 -14.2767 -14.2703 -14.1962 -14.1938
   -14.0476 -14.0417 -13.9679 -13.9678 -13.8291 -13.7581 -13.7213 -13.6442
   -13.4377 -13.3863 -13.3649 -13.3144 -13.1014 -13.0928 -13.0196 -13.0074
   -12.2090 -12.1827 -12.0997 -12.0702 -11.7939 -11.7643 -11.7260 -11.7092
   -11.0705 -11.0683 -11.0433 -10.9988 -10.6439 -10.5970 -10.5938 -10.5644
   -10.4101 -10.3854 -10.3571 -10.3122 -10.1825 -10.1820 -10.1520 -10.1420
    -9.8353  -9.8015  -9.7700  -9.7407  -9.7050  -9.6736  -9.6496  -9.6227
    -9.1668  -9.1568  -9.1381  -9.1222  -8.6721  -8.6608  -8.6285  -8.6246
    -8.4427  -8.3717  -8.3333  -8.3110  -7.7527  -7.6808  -7.6589  -7.6427
    -7.5310  -7.4891  -7.4809  -7.4525  -7.4156  -7.4005  -7.3940  -7.3782
    -7.0755  -7.0258  -6.9480  -6.9211  -6.6245  -6.6128  -6.4533  -6.4295
    -6.3334  -6.3009  -6.3007  -6.2621  -6.2535  -6.2171  -6.0580  -6.0253
    -6.0205  -5.9666  -5.9264  -5.8890  -5.8874  -5.8374  -5.6944  -5.6934
    -5.6684  -5.6254  -5.4923  -5.4472  -5.3955  -5.3794  -5.3479  -5.3311
    -5.3148  -5.2977  -5.1590  -5.1178  -5.0921  -5.0700  -5.0603  -4.9908
    -4.9605  -4.9508  -4.9257  -4.9050  -4.8541  -4.8532  -4.8382  -4.8142
    -4.7340  -4.7199  -4.6161  -4.5913  -4.5324  -4.5220  -4.4622  -4.4618
    -4.4524  -4.4352  -4.3725  -4.3561  -4.2669  -4.2337  -4.1910  -4.1593
    -4.1135  -4.0978  -4.0633  -4.0447  -3.9827  -3.9566  -3.9325  -3.9240
    -3.8440  -3.8100  -3.7710  -3.7698  -3.7329  -3.6883  -3.6870  -3.6391
    -3.6342  -3.6104  -3.5801  -3.5587  -3.5506  -3.5145  -3.4972  -3.4460
    -3.3444  -3.3091  -3.3028  -3.2752  -3.1050  -3.1024  -3.0894  -3.0810
    -2.8913  -2.8383  -2.5746  -2.5374  -2.5216  -2.4729  -2.4338  -2.4313
    -2.1662  -2.1610  -2.1345  -2.1290  -2.0265  -2.0260  -1.9397  -1.9363
    -1.8514  -1.8399  -1.6826  -1.6678  -1.6368  -1.5966  -1.5768  -1.5692
    -1.5157  -1.5104  -1.3698  -1.3544  -1.0599  -1.0515  -1.0337  -1.0253
    -0.7031  -0.7010  -0.5552  -0.5471  -0.4603  -0.4478  -0.4318  -0.4230
    -0.4138  -0.3273  -0.2836  -0.2684  -0.2022  -0.1919  -0.0729  -0.0424
    -0.0321  -0.0254  -0.0167   0.0115   0.0504   0.0590   0.1402   0.1796
     0.2005   0.2935   0.3593   0.3861   1.2918   1.3080   1.6361   1.6403
     2.7894   2.8475   4.0264   4.1011   5.4141   5.4533   5.6780   5.6871
     5.8096   5.8686   5.9786   5.9844   6.3592   6.3654   6.6875   6.7180
     6.8709   6.8728   7.0736   7.0986   7.1537   7.1719   7.1944   7.2350
     7.3702   7.4181   7.5221   7.5436   7.9115   7.9376   8.0809   8.1741
     8.3757   8.4125   8.7470   8.7584   8.9189   8.9277   9.0950   9.1065
     9.1670   9.2199   9.3290   9.3392   9.4665   9.7031   9.7106   9.7333
     9.8877   9.9576  10.0064  10.2575  10.5945  10.6226  10.6469  10.6936
    10.8504  10.8774

     occupation numbers 
     1.0000   1.0000   1.0000   1.0000   1.0000   1.0000   1.0000   1.0000
     1.0000   1.0000   1.0000   1.0000   1.0000   1.0000   1.0000   1.0000
     1.0000   1.0000   1.0000   1.0000   1.0000   1.0000   1.0000   1.0000
     1.0000   1.0000   1.0000   1.0000   1.0000   1.0000   1.0000   1.0000
     1.0000   1.0000   1.0000   1.0000   1.0000   1.0000   1.0000   1.0000
     1.0000   1.0000   1.0000   1.0000   1.0000   1.0000   1.0000   1.0000
     1.0000   1.0000   1.0000   1.0000   1.0000   1.0000   1.0000   1.0000
     1.0000   1.0000   1.0000   1.0000   1.0000   1.0000   1.0000   1.0000
     1.0000   1.0000   1.0000   1.0000   1.0000   1.0000   1.0000   1.0000
     1.0000   1.0000   1.0000   1.0000   1.0000   1.0000   1.0000   1.0000
     1.0000   1.0000   1.0000   1.0000   1.0000   1.0000   1.0000   1.0000
     1.0000   1.0000   1.0000   1.0000   1.0000   1.0000   1.0000   1.0000
     1.0000   1.0000   1.0000   1.0000   1.0000   1.0000   1.0000   1.0000
     1.0000   1.0000   1.0000   1.0000   1.0000   1.0000   1.0000   1.0000
     1.0000   1.0000   1.0000   1.0000   1.0000   1.0000   1.0000   1.0000
     1.0000   1.0000   1.0000   1.0000   1.0000   1.0000   1.0000   1.0000
     1.0000   1.0000   1.0000   1.0000   1.0000   1.0000   1.0000   1.0000
     1.0000   1.0000   1.0000   1.0000   1.0000   1.0000   1.0000   1.0000
     1.0000   1.0000   1.0000   1.0000   1.0000   1.0000   1.0000   1.0000
     1.0000   1.0000   1.0000   1.0000   1.0000   1.0000   1.0000   1.0000
     1.0000   1.0000   1.0000   1.0000   1.0000   1.0000   1.0000   1.0000
     1.0000   1.0000   1.0000   1.0000   1.0000   1.0000   1.0000   1.0000
     1.0000   1.0000   1.0000   1.0000   1.0000   1.0000   1.0000   1.0000
     1.0000   1.0000   1.0000   1.0000   1.0000   1.0000   1.0000   1.0000
     1.0000   1.0000   1.0000   1.0000   1.0000   1.0000   1.0000   1.0000
     1.0000   1.0000   1.0000   1.0000   1.0000   1.0000   1.0000   1.0000
     1.0000   1.0000   1.0000   1.0000   1.0000   1.0000   1.0000   1.0000
     1.0000   1.0000   1.0000   1.0000   1.0000   1.0000   1.0000   1.0000
     1.0000   1.0000   1.0000   1.0000   1.0000   1.0000   1.0000   1.0000
     1.0000   1.0000   1.0000   1.0000   1.0000   1.0000   1.0000   1.0000
     1.0000   1.0000   1.0000   1.0000   1.0000   1.0000   1.0000   1.0000
     1.0000   1.0000   1.0000   1.0000   1.0000   1.0000   1.0000   1.0000
     1.0000   1.0000   1.0000   1.0000   1.0000   1.0000   1.0000   1.0000
     1.0000   1.0000   1.0000   1.0000   1.0000   1.0000   1.0000   1.0000
     1.0000   1.0000   1.0000   1.0000   1.0000   1.0000   1.0000   1.0000
     1.0000   1.0000   0.0000   0.0000   0.0000   0.0000   0.0000   0.0000
     0.0000   0.0000   0.0000   0.0000   0.0000   0.0000   0.0000   0.0000
     0.0000   0.0000   0.0000   0.0000   0.0000   0.0000   0.0000   0.0000
     0.0000   0.0000   0.0000   0.0000   0.0000   0.0000   0.0000   0.0000
     0.0000   0.0000   0.0000   0.0000   0.0000   0.0000   0.0000   0.0000
     0.0000   0.0000   0.0000   0.0000   0.0000   0.0000   0.0000   0.0000
     0.0000   0.0000   0.0000   0.0000   0.0000   0.0000   0.0000   0.0000
     0.0000   0.0000

 ------ SPIN DOWN ----------


          k = 0.0000 0.0000 0.0000 ( 85105 PWs)   bands (ev):

   -23.5636 -23.5633 -23.5208 -23.5205 -21.8910 -21.8900 -21.8160 -21.8153
   -21.6580 -21.6577 -21.5973 -21.5972 -21.1469 -21.1466 -21.0768 -21.0764
   -19.3774 -19.3771 -19.3415 -19.3414 -18.4232 -18.4209 -18.3809 -18.3807
   -17.7922 -17.7821 -17.7003 -17.6942 -17.0671 -17.0638 -17.0048 -16.9970
   -16.2310 -16.2061 -16.1012 -16.0711 -15.6994 -15.6946 -15.6501 -15.6339
   -15.6324 -15.6239 -15.5612 -15.5446 -14.2765 -14.2701 -14.1965 -14.1940
   -14.0475 -14.0417 -13.9679 -13.9678 -13.8291 -13.7581 -13.7213 -13.6442
   -13.4377 -13.3863 -13.3649 -13.3143 -13.1014 -13.0927 -13.0196 -13.0075
   -12.2084 -12.1821 -12.1003 -12.0708 -11.7942 -11.7648 -11.7256 -11.7086
   -11.0705 -11.0682 -11.0433 -10.9989 -10.6439 -10.5970 -10.5939 -10.5644
   -10.4099 -10.3853 -10.3573 -10.3123 -10.1823 -10.1818 -10.1523 -10.1422
    -9.8353  -9.8015  -9.7699  -9.7408  -9.7049  -9.6737  -9.6495  -9.6228
    -9.1666  -9.1563  -9.1386  -9.1224  -8.6721  -8.6607  -8.6286  -8.6247
    -8.4427  -8.3717  -8.3333  -8.3110  -7.7526  -7.6807  -7.6590  -7.6428
    -7.5311  -7.4891  -7.4809  -7.4525  -7.4157  -7.4005  -7.3939  -7.3782
    -7.0755  -7.0257  -6.9481  -6.9211  -6.6243  -6.6126  -6.4533  -6.4296
    -6.3334  -6.3008  -6.3007  -6.2621  -6.2535  -6.2171  -6.0580  -6.0252
    -6.0205  -5.9666  -5.9264  -5.8891  -5.8876  -5.8374  -5.6943  -5.6931
    -5.6688  -5.6255  -5.4924  -5.4472  -5.3954  -5.3793  -5.3479  -5.3311
    -5.3149  -5.2978  -5.1591  -5.1179  -5.0920  -5.0699  -5.0602  -4.9909
    -4.9606  -4.9508  -4.9256  -4.9051  -4.8541  -4.8529  -4.8385  -4.8142
    -4.7339  -4.7198  -4.6161  -4.5914  -4.5324  -4.5222  -4.4624  -4.4622
    -4.4520  -4.4350  -4.3724  -4.3561  -4.2670  -4.2338  -4.1910  -4.1593
    -4.1136  -4.0978  -4.0633  -4.0447  -3.9827  -3.9567  -3.9324  -3.9241
    -3.8440  -3.8100  -3.7709  -3.7699  -3.7329  -3.6883  -3.6871  -3.6391
    -3.6341  -3.6104  -3.5802  -3.5587  -3.5505  -3.5145  -3.4974  -3.4458
    -3.3444  -3.3090  -3.3028  -3.2751  -3.1050  -3.1025  -3.0894  -3.0809
    -2.8913  -2.8383  -2.5746  -2.5373  -2.5215  -2.4729  -2.4338  -2.4313
    -2.1663  -2.1611  -2.1344  -2.1289  -2.0264  -2.0259  -1.9396  -1.9362
    -1.8515  -1.8401  -1.6826  -1.6678  -1.6368  -1.5966  -1.5768  -1.5691
    -1.5157  -1.5104  -1.3698  -1.3545  -1.0597  -1.0513  -1.0340  -1.0255
    -0.7033  -0.7013  -0.5550  -0.5469  -0.4605  -0.4480  -0.4317  -0.4229
    -0.4138  -0.3273  -0.2836  -0.2684  -0.2023  -0.1920  -0.0742  -0.0420
    -0.0332  -0.0246  -0.0171   0.0128   0.0504   0.0591   0.1402   0.1797
     0.2007   0.2936   0.3593   0.3861   1.2918   1.3080   1.6361   1.6403
     2.7896   2.8477   4.0263   4.1010   5.4142   5.4534   5.6779   5.6870
     5.8096   5.8685   5.9786   5.9844   6.3593   6.3654   6.6873   6.7178
     6.8712   6.8730   7.0737   7.0987   7.1537   7.1719   7.1944   7.2349
     7.3701   7.4179   7.5222   7.5437   7.9111   7.9379   8.0808   8.1741
     8.3757   8.4125   8.7470   8.7584   8.9188   8.9278   9.0951   9.1062
     9.1669   9.2201   9.3290   9.3393   9.4663   9.7029   9.7107   9.7336
     9.8878   9.9576  10.0064  10.2575  10.5943  10.6227  10.6462  10.6935
    10.8504  10.8774

     occupation numbers 
     1.0000   1.0000   1.0000   1.0000   1.0000   1.0000   1.0000   1.0000
     1.0000   1.0000   1.0000   1.0000   1.0000   1.0000   1.0000   1.0000
     1.0000   1.0000   1.0000   1.0000   1.0000   1.0000   1.0000   1.0000
     1.0000   1.0000   1.0000   1.0000   1.0000   1.0000   1.0000   1.0000
     1.0000   1.0000   1.0000   1.0000   1.0000   1.0000   1.0000   1.0000
     1.0000   1.0000   1.0000   1.0000   1.0000   1.0000   1.0000   1.0000
     1.0000   1.0000   1.0000   1.0000   1.0000   1.0000   1.0000   1.0000
     1.0000   1.0000   1.0000   1.0000   1.0000   1.0000   1.0000   1.0000
     1.0000   1.0000   1.0000   1.0000   1.0000   1.0000   1.0000   1.0000
     1.0000   1.0000   1.0000   1.0000   1.0000   1.0000   1.0000   1.0000
     1.0000   1.0000   1.0000   1.0000   1.0000   1.0000   1.0000   1.0000
     1.0000   1.0000   1.0000   1.0000   1.0000   1.0000   1.0000   1.0000
     1.0000   1.0000   1.0000   1.0000   1.0000   1.0000   1.0000   1.0000
     1.0000   1.0000   1.0000   1.0000   1.0000   1.0000   1.0000   1.0000
     1.0000   1.0000   1.0000   1.0000   1.0000   1.0000   1.0000   1.0000
     1.0000   1.0000   1.0000   1.0000   1.0000   1.0000   1.0000   1.0000
     1.0000   1.0000   1.0000   1.0000   1.0000   1.0000   1.0000   1.0000
     1.0000   1.0000   1.0000   1.0000   1.0000   1.0000   1.0000   1.0000
     1.0000   1.0000   1.0000   1.0000   1.0000   1.0000   1.0000   1.0000
     1.0000   1.0000   1.0000   1.0000   1.0000   1.0000   1.0000   1.0000
     1.0000   1.0000   1.0000   1.0000   1.0000   1.0000   1.0000   1.0000
     1.0000   1.0000   1.0000   1.0000   1.0000   1.0000   1.0000   1.0000
     1.0000   1.0000   1.0000   1.0000   1.0000   1.0000   1.0000   1.0000
     1.0000   1.0000   1.0000   1.0000   1.0000   1.0000   1.0000   1.0000
     1.0000   1.0000   1.0000   1.0000   1.0000   1.0000   1.0000   1.0000
     1.0000   1.0000   1.0000   1.0000   1.0000   1.0000   1.0000   1.0000
     1.0000   1.0000   1.0000   1.0000   1.0000   1.0000   1.0000   1.0000
     1.0000   1.0000   1.0000   1.0000   1.0000   1.0000   1.0000   1.0000
     1.0000   1.0000   1.0000   1.0000   1.0000   1.0000   1.0000   1.0000
     1.0000   1.0000   1.0000   1.0000   1.0000   1.0000   1.0000   1.0000
     1.0000   1.0000   1.0000   1.0000   1.0000   1.0000   1.0000   1.0000
     1.0000   1.0000   1.0000   1.0000   1.0000   1.0000   1.0000   1.0000
     1.0000   1.0000   1.0000   1.0000   1.0000   1.0000   1.0000   1.0000
     1.0000   1.0000   1.0000   1.0000   1.0000   1.0000   1.0000   1.0000
     1.0000   1.0000   1.0000   1.0000   1.0000   1.0000   1.0000   1.0000
     1.0000   1.0000   0.0000   0.0000   0.0000   0.0000   0.0000   0.0000
     0.0000   0.0000   0.0000   0.0000   0.0000   0.0000   0.0000   0.0000
     0.0000   0.0000   0.0000   0.0000   0.0000   0.0000   0.0000   0.0000
     0.0000   0.0000   0.0000   0.0000   0.0000   0.0000   0.0000   0.0000
     0.0000   0.0000   0.0000   0.0000   0.0000   0.0000   0.0000   0.0000
     0.0000   0.0000   0.0000   0.0000   0.0000   0.0000   0.0000   0.0000
     0.0000   0.0000   0.0000   0.0000   0.0000   0.0000   0.0000   0.0000
     0.0000   0.0000

     the Fermi energy is     3.3430 ev

!    total energy              =   -2435.52609832 Ry
     estimated scf accuracy    <       0.00000162 Ry

     total magnetization       =     0.00 Bohr mag/cell
     absolute magnetization    =     5.36 Bohr mag/cell

     convergence has been achieved in   6 iterations

     Using ACE for calculation of exact exchange

     total energy              =   -2435.52709194 Ry
     Harris-Foulkes estimate   =   -2435.52709264 Ry
     est. exchange err (dexx)  =       0.00099362 Ry
     - averaged Fock potential =     233.39036634 Ry
     + Fock energy (ACE)       =    -116.70248566 Ry

     EXX: now go back to refine exchange calculation

     total cpu time spent up to now is   189656.5 secs

     Self-consistent Calculation

     iteration #  1     ecut=    60.00 Ry     beta= 0.60
     Davidson diagonalization with overlap

---- Real-time Memory Report at c_bands before calling an iterative solver
          1395 MiB given to the printing process from OS
             0 MiB allocation reported by mallinfo(arena+hblkhd)
         47743 MiB available memory on the node where the printing process lives
------------------
     ethr =  2.26E-09,  avg # of iterations =  7.0

     total cpu time spent up to now is   189704.3 secs

     total energy              =   -2435.52741941 Ry
     estimated scf accuracy    <       0.00010040 Ry

     total magnetization       =     0.00 Bohr mag/cell
     absolute magnetization    =     5.58 Bohr mag/cell

     iteration #  2     ecut=    60.00 Ry     beta= 0.60
     Davidson diagonalization with overlap

---- Real-time Memory Report at c_bands before calling an iterative solver
          1395 MiB given to the printing process from OS
             0 MiB allocation reported by mallinfo(arena+hblkhd)
         48333 MiB available memory on the node where the printing process lives
------------------
     ethr =  1.78E-08,  avg # of iterations =  3.0

     total cpu time spent up to now is   189731.2 secs

     total energy              =   -2435.52742862 Ry
     estimated scf accuracy    <       0.00014784 Ry

     total magnetization       =     0.00 Bohr mag/cell
     absolute magnetization    =     5.60 Bohr mag/cell

     iteration #  3     ecut=    60.00 Ry     beta= 0.60
     Davidson diagonalization with overlap

---- Real-time Memory Report at c_bands before calling an iterative solver
          1395 MiB given to the printing process from OS
             0 MiB allocation reported by mallinfo(arena+hblkhd)
         48312 MiB available memory on the node where the printing process lives
------------------
     ethr =  1.78E-08,  avg # of iterations =  2.0

     total cpu time spent up to now is   189753.8 secs

     total energy              =   -2435.52746145 Ry
     estimated scf accuracy    <       0.00002960 Ry

     total magnetization       =    -0.00 Bohr mag/cell
     absolute magnetization    =     5.61 Bohr mag/cell

     iteration #  4     ecut=    60.00 Ry     beta= 0.60
     Davidson diagonalization with overlap

---- Real-time Memory Report at c_bands before calling an iterative solver
          1395 MiB given to the printing process from OS
             0 MiB allocation reported by mallinfo(arena+hblkhd)
         48257 MiB available memory on the node where the printing process lives
------------------
     ethr =  5.25E-09,  avg # of iterations =  2.0
 
     Magnetic moment per site  (integrated on atomic sphere of radius R)
     atom   1 (R=0.035)  charge=  1.9225  magn=  0.0183
     atom   2 (R=0.035)  charge=  1.9222  magn=  0.0114
     atom   3 (R=0.039)  charge=  0.8027  magn=  0.0013
     atom   4 (R=0.039)  charge=  0.8216  magn= -0.0035
     atom   5 (R=0.037)  charge=  1.4484  magn= -0.0032
     atom   6 (R=0.035)  charge=  0.3644  magn= -0.0000
     atom   7 (R=0.039)  charge=  0.8234  magn= -0.0022
     atom   8 (R=0.035)  charge=  0.3980  magn=  0.0000
     atom   9 (R=0.039)  charge=  0.8291  magn=  0.0161
     atom  10 (R=0.035)  charge=  0.3999  magn= -0.0007
     atom  11 (R=0.039)  charge=  0.8258  magn=  0.0217
     atom  12 (R=0.035)  charge=  0.4017  magn= -0.0010
     atom  13 (R=0.039)  charge=  0.8304  magn=  0.0203
     atom  14 (R=0.039)  charge=  0.8358  magn=  0.0163
     atom  15 (R=0.039)  charge=  0.8224  magn=  0.0015
     atom  16 (R=0.039)  charge=  0.7949  magn=  0.0052
     atom  17 (R=0.039)  charge=  0.8189  magn= -0.0035
     atom  18 (R=0.039)  charge=  0.8297  magn= -0.0033
     atom  19 (R=0.035)  charge=  0.3990  magn=  0.0001
     atom  20 (R=0.039)  charge=  0.8239  magn= -0.0075
     atom  21 (R=0.035)  charge=  1.9291  magn=  0.0075
     atom  22 (R=0.035)  charge=  1.9238  magn=  0.0177
     atom  23 (R=0.039)  charge=  0.7993  magn=  0.0263
     atom  24 (R=0.039)  charge=  0.8180  magn=  0.0277
     atom  25 (R=0.037)  charge=  1.4505  magn= -0.0040
     atom  26 (R=0.035)  charge=  0.3544  magn=  0.0000
     atom  27 (R=0.039)  charge=  0.8268  magn=  0.0158
     atom  28 (R=0.035)  charge=  0.3961  magn= -0.0008
     atom  29 (R=0.039)  charge=  0.8269  magn= -0.0061
     atom  30 (R=0.035)  charge=  0.4010  magn=  0.0002
     atom  31 (R=0.039)  charge=  0.8278  magn= -0.0041
     atom  32 (R=0.035)  charge=  0.3992  magn=  0.0001
     atom  33 (R=0.039)  charge=  0.8341  magn= -0.0014
     atom  34 (R=0.039)  charge=  0.8362  magn= -0.0019
     atom  35 (R=0.039)  charge=  0.8212  magn= -0.0092
     atom  36 (R=0.039)  charge=  0.8021  magn=  0.0062
     atom  37 (R=0.039)  charge=  0.8202  magn=  0.0185
     atom  38 (R=0.039)  charge=  0.8251  magn=  0.0219
     atom  39 (R=0.035)  charge=  0.3957  magn= -0.0010
     atom  40 (R=0.039)  charge=  0.8224  magn=  0.0012
     atom  41 (R=0.035)  charge=  1.9277  magn= -0.0075
     atom  42 (R=0.035)  charge=  1.9214  magn= -0.0177
     atom  43 (R=0.039)  charge=  0.8004  magn= -0.0263
     atom  44 (R=0.039)  charge=  0.8174  magn= -0.0276
     atom  45 (R=0.037)  charge=  1.4518  magn=  0.0040
     atom  46 (R=0.035)  charge=  0.3546  magn= -0.0000
     atom  47 (R=0.039)  charge=  0.8275  magn= -0.0158
     atom  48 (R=0.035)  charge=  0.3965  magn=  0.0008
     atom  49 (R=0.039)  charge=  0.8273  magn=  0.0061
     atom  50 (R=0.035)  charge=  0.4006  magn= -0.0002
     atom  51 (R=0.039)  charge=  0.8273  magn=  0.0041
     atom  52 (R=0.035)  charge=  0.3991  magn= -0.0001
     atom  53 (R=0.039)  charge=  0.8341  magn=  0.0014
     atom  54 (R=0.039)  charge=  0.8354  magn=  0.0019
     atom  55 (R=0.039)  charge=  0.8213  magn=  0.0092
     atom  56 (R=0.039)  charge=  0.8025  magn= -0.0062
     atom  57 (R=0.039)  charge=  0.8203  magn= -0.0185
     atom  58 (R=0.039)  charge=  0.8250  magn= -0.0219
     atom  59 (R=0.035)  charge=  0.3952  magn=  0.0010
     atom  60 (R=0.039)  charge=  0.8217  magn= -0.0012
     atom  61 (R=0.035)  charge=  1.9225  magn= -0.0183
     atom  62 (R=0.035)  charge=  1.9203  magn= -0.0114
     atom  63 (R=0.039)  charge=  0.8020  magn= -0.0013
     atom  64 (R=0.039)  charge=  0.8213  magn=  0.0034
     atom  65 (R=0.037)  charge=  1.4495  magn=  0.0032
     atom  66 (R=0.035)  charge=  0.3644  magn=  0.0000
     atom  67 (R=0.039)  charge=  0.8229  magn=  0.0022
     atom  68 (R=0.035)  charge=  0.3978  magn= -0.0000
     atom  69 (R=0.039)  charge=  0.8292  magn= -0.0161
     atom  70 (R=0.035)  charge=  0.4001  magn=  0.0007
     atom  71 (R=0.039)  charge=  0.8255  magn= -0.0217
     atom  72 (R=0.035)  charge=  0.4018  magn=  0.0010
     atom  73 (R=0.039)  charge=  0.8311  magn= -0.0203
     atom  74 (R=0.039)  charge=  0.8355  magn= -0.0164
     atom  75 (R=0.039)  charge=  0.8224  magn= -0.0015
     atom  76 (R=0.039)  charge=  0.7946  magn= -0.0052
     atom  77 (R=0.039)  charge=  0.8190  magn=  0.0035
     atom  78 (R=0.039)  charge=  0.8296  magn=  0.0033
     atom  79 (R=0.035)  charge=  0.3987  magn= -0.0001
     atom  80 (R=0.039)  charge=  0.8242  magn=  0.0075
     atom  81 (R=0.035)  charge=  0.3941  magn= -0.0001
     atom  82 (R=0.035)  charge=  0.3938  magn=  0.0001
     atom  83 (R=0.035)  charge=  1.9226  magn= -0.0183
     atom  84 (R=0.035)  charge=  1.9222  magn= -0.0114
     atom  85 (R=0.039)  charge=  0.8026  magn= -0.0013
     atom  86 (R=0.039)  charge=  0.8216  magn=  0.0034
     atom  87 (R=0.037)  charge=  1.4484  magn=  0.0032
     atom  88 (R=0.035)  charge=  0.3644  magn=  0.0000
     atom  89 (R=0.039)  charge=  0.8234  magn=  0.0022
     atom  90 (R=0.035)  charge=  0.3980  magn= -0.0000
     atom  91 (R=0.039)  charge=  0.8291  magn= -0.0161
     atom  92 (R=0.035)  charge=  0.3999  magn=  0.0007
     atom  93 (R=0.039)  charge=  0.8258  magn= -0.0217
     atom  94 (R=0.035)  charge=  0.4017  magn=  0.0010
     atom  95 (R=0.039)  charge=  0.8304  magn= -0.0203
     atom  96 (R=0.039)  charge=  0.8358  magn= -0.0163
     atom  97 (R=0.039)  charge=  0.8224  magn= -0.0015
     atom  98 (R=0.039)  charge=  0.7949  magn= -0.0052
     atom  99 (R=0.039)  charge=  0.8189  magn=  0.0035
     atom 100 (R=0.039)  charge=  0.8297  magn=  0.0033
     atom 101 (R=0.035)  charge=  0.3990  magn= -0.0001
     atom 102 (R=0.039)  charge=  0.8239  magn=  0.0075
     atom 103 (R=0.035)  charge=  1.9290  magn= -0.0075
     atom 104 (R=0.035)  charge=  1.9238  magn= -0.0177
     atom 105 (R=0.039)  charge=  0.7993  magn= -0.0263
     atom 106 (R=0.039)  charge=  0.8180  magn= -0.0277
     atom 107 (R=0.037)  charge=  1.4505  magn=  0.0040
     atom 108 (R=0.035)  charge=  0.3544  magn= -0.0000
     atom 109 (R=0.039)  charge=  0.8268  magn= -0.0158
     atom 110 (R=0.035)  charge=  0.3961  magn=  0.0008
     atom 111 (R=0.039)  charge=  0.8269  magn=  0.0061
     atom 112 (R=0.035)  charge=  0.4010  magn= -0.0002
     atom 113 (R=0.039)  charge=  0.8278  magn=  0.0041
     atom 114 (R=0.035)  charge=  0.3992  magn= -0.0001
     atom 115 (R=0.039)  charge=  0.8341  magn=  0.0014
     atom 116 (R=0.039)  charge=  0.8362  magn=  0.0019
     atom 117 (R=0.039)  charge=  0.8212  magn=  0.0093
     atom 118 (R=0.039)  charge=  0.8021  magn= -0.0062
     atom 119 (R=0.039)  charge=  0.8202  magn= -0.0185
     atom 120 (R=0.039)  charge=  0.8251  magn= -0.0219
     atom 121 (R=0.035)  charge=  0.3957  magn=  0.0010
     atom 122 (R=0.039)  charge=  0.8224  magn= -0.0012
     atom 123 (R=0.035)  charge=  1.9277  magn=  0.0075
     atom 124 (R=0.035)  charge=  1.9214  magn=  0.0177
     atom 125 (R=0.039)  charge=  0.8004  magn=  0.0263
     atom 126 (R=0.039)  charge=  0.8174  magn=  0.0277
     atom 127 (R=0.037)  charge=  1.4518  magn= -0.0040
     atom 128 (R=0.035)  charge=  0.3546  magn=  0.0000
     atom 129 (R=0.039)  charge=  0.8274  magn=  0.0158
     atom 130 (R=0.035)  charge=  0.3965  magn= -0.0008
     atom 131 (R=0.039)  charge=  0.8273  magn= -0.0061
     atom 132 (R=0.035)  charge=  0.4006  magn=  0.0002
     atom 133 (R=0.039)  charge=  0.8273  magn= -0.0041
     atom 134 (R=0.035)  charge=  0.3991  magn=  0.0001
     atom 135 (R=0.039)  charge=  0.8341  magn= -0.0014
     atom 136 (R=0.039)  charge=  0.8354  magn= -0.0019
     atom 137 (R=0.039)  charge=  0.8213  magn= -0.0092
     atom 138 (R=0.039)  charge=  0.8025  magn=  0.0062
     atom 139 (R=0.039)  charge=  0.8203  magn=  0.0185
     atom 140 (R=0.039)  charge=  0.8251  magn=  0.0219
     atom 141 (R=0.035)  charge=  0.3952  magn= -0.0010
     atom 142 (R=0.039)  charge=  0.8217  magn=  0.0012
     atom 143 (R=0.035)  charge=  1.9225  magn=  0.0183
     atom 144 (R=0.035)  charge=  1.9203  magn=  0.0114
     atom 145 (R=0.039)  charge=  0.8021  magn=  0.0013
     atom 146 (R=0.039)  charge=  0.8213  magn= -0.0035
     atom 147 (R=0.037)  charge=  1.4495  magn= -0.0032
     atom 148 (R=0.035)  charge=  0.3644  magn= -0.0000
     atom 149 (R=0.039)  charge=  0.8230  magn= -0.0022
     atom 150 (R=0.035)  charge=  0.3978  magn=  0.0000
     atom 151 (R=0.039)  charge=  0.8292  magn=  0.0161
     atom 152 (R=0.035)  charge=  0.4001  magn= -0.0007
     atom 153 (R=0.039)  charge=  0.8255  magn=  0.0217
     atom 154 (R=0.035)  charge=  0.4018  magn= -0.0010
     atom 155 (R=0.039)  charge=  0.8311  magn=  0.0203
     atom 156 (R=0.039)  charge=  0.8355  magn=  0.0164
     atom 157 (R=0.039)  charge=  0.8224  magn=  0.0015
     atom 158 (R=0.039)  charge=  0.7946  magn=  0.0052
     atom 159 (R=0.039)  charge=  0.8190  magn= -0.0035
     atom 160 (R=0.039)  charge=  0.8296  magn= -0.0032
     atom 161 (R=0.035)  charge=  0.3987  magn=  0.0001
     atom 162 (R=0.039)  charge=  0.8242  magn= -0.0075
     atom 163 (R=0.035)  charge=  0.3941  magn=  0.0001
     atom 164 (R=0.035)  charge=  0.3938  magn= -0.0001

     total cpu time spent up to now is   189774.4 secs

     End of self-consistent calculation

 ------ SPIN UP ------------


          k = 0.0000 0.0000 0.0000 ( 85105 PWs)   bands (ev):

   -23.5577 -23.5575 -23.5105 -23.5102 -21.8941 -21.8933 -21.8177 -21.8171
   -21.6564 -21.6561 -21.5957 -21.5955 -21.1534 -21.1530 -21.0835 -21.0831
   -19.3711 -19.3710 -19.3350 -19.3348 -18.4294 -18.4273 -18.3874 -18.3872
   -17.7920 -17.7818 -17.7004 -17.6944 -17.0678 -17.0643 -17.0047 -16.9970
   -16.2304 -16.2057 -16.1009 -16.0706 -15.6997 -15.6952 -15.6512 -15.6332
   -15.6322 -15.6246 -15.5612 -15.5443 -14.2757 -14.2696 -14.1942 -14.1920
   -14.0480 -14.0420 -13.9686 -13.9684 -13.8288 -13.7574 -13.7208 -13.6437
   -13.4390 -13.3877 -13.3654 -13.3150 -13.1013 -13.0928 -13.0180 -13.0056
   -12.2115 -12.1847 -12.0978 -12.0682 -11.7946 -11.7653 -11.7259 -11.7086
   -11.0695 -11.0668 -11.0431 -10.9990 -10.6434 -10.5960 -10.5933 -10.5637
   -10.4112 -10.3867 -10.3570 -10.3126 -10.1824 -10.1817 -10.1520 -10.1419
    -9.8384  -9.8028  -9.7717  -9.7422  -9.7040  -9.6730  -9.6489  -9.6226
    -9.1645  -9.1545  -9.1361  -9.1200  -8.6717  -8.6606  -8.6284  -8.6245
    -8.4437  -8.3727  -8.3346  -8.3122  -7.7528  -7.6811  -7.6584  -7.6426
    -7.5328  -7.4917  -7.4824  -7.4541  -7.4176  -7.4023  -7.3960  -7.3802
    -7.0758  -7.0262  -6.9490  -6.9217  -6.6205  -6.6084  -6.4535  -6.4299
    -6.3359  -6.3029  -6.3027  -6.2622  -6.2561  -6.2174  -6.0531  -6.0223
    -6.0199  -5.9675  -5.9285  -5.8914  -5.8895  -5.8379  -5.6949  -5.6944
    -5.6692  -5.6271  -5.4940  -5.4482  -5.3991  -5.3830  -5.3500  -5.3332
    -5.3189  -5.3015  -5.1601  -5.1161  -5.0912  -5.0676  -5.0584  -4.9908
    -4.9653  -4.9550  -4.9278  -4.9057  -4.8559  -4.8550  -4.8403  -4.8142
    -4.7308  -4.7161  -4.6130  -4.5897  -4.5323  -4.5253  -4.4625  -4.4623
    -4.4538  -4.4388  -4.3744  -4.3579  -4.2675  -4.2345  -4.1906  -4.1614
    -4.1120  -4.0974  -4.0654  -4.0464  -3.9843  -3.9583  -3.9344  -3.9268
    -3.8465  -3.8112  -3.7724  -3.7706  -3.7349  -3.6905  -3.6905  -3.6408
    -3.6388  -3.6143  -3.5830  -3.5609  -3.5525  -3.5156  -3.5008  -3.4490
    -3.3469  -3.3089  -3.3039  -3.2753  -3.1072  -3.1040  -3.0914  -3.0827
    -2.8895  -2.8372  -2.5774  -2.5400  -2.5232  -2.4740  -2.4340  -2.4333
    -2.1700  -2.1646  -2.1377  -2.1327  -2.0288  -2.0288  -1.9412  -1.9383
    -1.8488  -1.8366  -1.6854  -1.6704  -1.6393  -1.5992  -1.5757  -1.5688
    -1.5144  -1.5092  -1.3672  -1.3530  -1.0652  -1.0567  -1.0384  -1.0298
    -0.7104  -0.7070  -0.5609  -0.5528  -0.4619  -0.4495  -0.4328  -0.4242
    -0.4125  -0.3253  -0.2852  -0.2706  -0.2042  -0.1929  -0.0808  -0.0487
    -0.0397  -0.0295  -0.0208   0.0047   0.0485   0.0569   0.1422   0.1795
     0.2002   0.2900   0.3612   0.3889   1.2903   1.3057   1.6315   1.6368
     2.7764   2.8343   4.0419   4.1166   5.4189   5.4565   5.6806   5.6887
     5.8170   5.8729   5.9816   5.9898   6.3619   6.3679   6.6877   6.7189
     6.8733   6.8748   7.0756   7.1003   7.1579   7.1761   7.1979   7.2382
     7.3720   7.4199   7.5240   7.5456   7.9130   7.9385   8.0795   8.1736
     8.3798   8.4170   8.7497   8.7591   8.9211   8.9304   9.0969   9.1081
     9.1695   9.2226   9.3286   9.3413   9.4672   9.7040   9.7103   9.7341
     9.8900   9.9592  10.0081  10.2592  10.5827  10.6196  10.6324  10.6894
    10.8468  10.8584

     occupation numbers 
     1.0000   1.0000   1.0000   1.0000   1.0000   1.0000   1.0000   1.0000
     1.0000   1.0000   1.0000   1.0000   1.0000   1.0000   1.0000   1.0000
     1.0000   1.0000   1.0000   1.0000   1.0000   1.0000   1.0000   1.0000
     1.0000   1.0000   1.0000   1.0000   1.0000   1.0000   1.0000   1.0000
     1.0000   1.0000   1.0000   1.0000   1.0000   1.0000   1.0000   1.0000
     1.0000   1.0000   1.0000   1.0000   1.0000   1.0000   1.0000   1.0000
     1.0000   1.0000   1.0000   1.0000   1.0000   1.0000   1.0000   1.0000
     1.0000   1.0000   1.0000   1.0000   1.0000   1.0000   1.0000   1.0000
     1.0000   1.0000   1.0000   1.0000   1.0000   1.0000   1.0000   1.0000
     1.0000   1.0000   1.0000   1.0000   1.0000   1.0000   1.0000   1.0000
     1.0000   1.0000   1.0000   1.0000   1.0000   1.0000   1.0000   1.0000
     1.0000   1.0000   1.0000   1.0000   1.0000   1.0000   1.0000   1.0000
     1.0000   1.0000   1.0000   1.0000   1.0000   1.0000   1.0000   1.0000
     1.0000   1.0000   1.0000   1.0000   1.0000   1.0000   1.0000   1.0000
     1.0000   1.0000   1.0000   1.0000   1.0000   1.0000   1.0000   1.0000
     1.0000   1.0000   1.0000   1.0000   1.0000   1.0000   1.0000   1.0000
     1.0000   1.0000   1.0000   1.0000   1.0000   1.0000   1.0000   1.0000
     1.0000   1.0000   1.0000   1.0000   1.0000   1.0000   1.0000   1.0000
     1.0000   1.0000   1.0000   1.0000   1.0000   1.0000   1.0000   1.0000
     1.0000   1.0000   1.0000   1.0000   1.0000   1.0000   1.0000   1.0000
     1.0000   1.0000   1.0000   1.0000   1.0000   1.0000   1.0000   1.0000
     1.0000   1.0000   1.0000   1.0000   1.0000   1.0000   1.0000   1.0000
     1.0000   1.0000   1.0000   1.0000   1.0000   1.0000   1.0000   1.0000
     1.0000   1.0000   1.0000   1.0000   1.0000   1.0000   1.0000   1.0000
     1.0000   1.0000   1.0000   1.0000   1.0000   1.0000   1.0000   1.0000
     1.0000   1.0000   1.0000   1.0000   1.0000   1.0000   1.0000   1.0000
     1.0000   1.0000   1.0000   1.0000   1.0000   1.0000   1.0000   1.0000
     1.0000   1.0000   1.0000   1.0000   1.0000   1.0000   1.0000   1.0000
     1.0000   1.0000   1.0000   1.0000   1.0000   1.0000   1.0000   1.0000
     1.0000   1.0000   1.0000   1.0000   1.0000   1.0000   1.0000   1.0000
     1.0000   1.0000   1.0000   1.0000   1.0000   1.0000   1.0000   1.0000
     1.0000   1.0000   1.0000   1.0000   1.0000   1.0000   1.0000   1.0000
     1.0000   1.0000   1.0000   1.0000   1.0000   1.0000   1.0000   1.0000
     1.0000   1.0000   1.0000   1.0000   1.0000   1.0000   1.0000   1.0000
     1.0000   1.0000   1.0000   1.0000   1.0000   1.0000   1.0000   1.0000
     1.0000   1.0000   0.0000   0.0000   0.0000   0.0000   0.0000   0.0000
     0.0000   0.0000   0.0000   0.0000   0.0000   0.0000   0.0000   0.0000
     0.0000   0.0000   0.0000   0.0000   0.0000   0.0000   0.0000   0.0000
     0.0000   0.0000   0.0000   0.0000   0.0000   0.0000   0.0000   0.0000
     0.0000   0.0000   0.0000   0.0000   0.0000   0.0000   0.0000   0.0000
     0.0000   0.0000   0.0000   0.0000   0.0000   0.0000   0.0000   0.0000
     0.0000   0.0000   0.0000   0.0000   0.0000   0.0000   0.0000   0.0000
     0.0000   0.0000

 ------ SPIN DOWN ----------


          k = 0.0000 0.0000 0.0000 ( 85105 PWs)   bands (ev):

   -23.5566 -23.5563 -23.5117 -23.5114 -21.8943 -21.8934 -21.8175 -21.8169
   -21.6568 -21.6564 -21.5953 -21.5952 -21.1541 -21.1538 -21.0827 -21.0823
   -19.3711 -19.3709 -19.3350 -19.3348 -18.4297 -18.4275 -18.3871 -18.3870
   -17.7919 -17.7817 -17.7005 -17.6945 -17.0677 -17.0643 -17.0047 -16.9970
   -16.2303 -16.2056 -16.1010 -16.0707 -15.6995 -15.6950 -15.6512 -15.6334
   -15.6322 -15.6246 -15.5613 -15.5444 -14.2755 -14.2694 -14.1944 -14.1922
   -14.0479 -14.0420 -13.9687 -13.9684 -13.8287 -13.7573 -13.7209 -13.6438
   -13.4390 -13.3877 -13.3654 -13.3150 -13.1012 -13.0927 -13.0180 -13.0057
   -12.2110 -12.1842 -12.0982 -12.0687 -11.7949 -11.7657 -11.7256 -11.7081
   -11.0695 -11.0668 -11.0431 -10.9990 -10.6434 -10.5960 -10.5933 -10.5638
   -10.4110 -10.3866 -10.3571 -10.3126 -10.1823 -10.1816 -10.1521 -10.1421
    -9.8383  -9.8027  -9.7717  -9.7422  -9.7039  -9.6731  -9.6489  -9.6226
    -9.1644  -9.1542  -9.1364  -9.1202  -8.6717  -8.6606  -8.6284  -8.6245
    -8.4437  -8.3727  -8.3345  -8.3123  -7.7527  -7.6809  -7.6585  -7.6428
    -7.5328  -7.4916  -7.4824  -7.4542  -7.4177  -7.4023  -7.3960  -7.3802
    -7.0758  -7.0262  -6.9489  -6.9217  -6.6204  -6.6083  -6.4535  -6.4299
    -6.3359  -6.3029  -6.3027  -6.2621  -6.2561  -6.2174  -6.0531  -6.0223
    -6.0198  -5.9675  -5.9285  -5.8915  -5.8896  -5.8379  -5.6948  -5.6941
    -5.6695  -5.6273  -5.4940  -5.4482  -5.3990  -5.3830  -5.3500  -5.3331
    -5.3189  -5.3015  -5.1601  -5.1162  -5.0912  -5.0675  -5.0584  -4.9909
    -4.9653  -4.9549  -4.9276  -4.9058  -4.8557  -4.8549  -4.8405  -4.8143
    -4.7308  -4.7161  -4.6129  -4.5897  -4.5322  -4.5254  -4.4628  -4.4625
    -4.4534  -4.4387  -4.3743  -4.3579  -4.2676  -4.2345  -4.1906  -4.1614
    -4.1120  -4.0974  -4.0654  -4.0465  -3.9843  -3.9585  -3.9343  -3.9269
    -3.8465  -3.8111  -3.7722  -3.7706  -3.7349  -3.6906  -3.6905  -3.6408
    -3.6387  -3.6144  -3.5830  -3.5609  -3.5525  -3.5156  -3.5009  -3.4488
    -3.3469  -3.3089  -3.3039  -3.2752  -3.1072  -3.1040  -3.0914  -3.0827
    -2.8894  -2.8371  -2.5774  -2.5400  -2.5232  -2.4740  -2.4340  -2.4333
    -2.1700  -2.1646  -2.1377  -2.1327  -2.0288  -2.0287  -1.9411  -1.9383
    -1.8489  -1.8368  -1.6854  -1.6704  -1.6394  -1.5992  -1.5757  -1.5688
    -1.5145  -1.5092  -1.3672  -1.3530  -1.0652  -1.0568  -1.0383  -1.0298
    -0.7107  -0.7073  -0.5606  -0.5525  -0.4621  -0.4497  -0.4326  -0.4240
    -0.4125  -0.3253  -0.2852  -0.2706  -0.2042  -0.1930  -0.0818  -0.0482
    -0.0407  -0.0290  -0.0210   0.0057   0.0485   0.0569   0.1422   0.1796
     0.2002   0.2900   0.3611   0.3889   1.2903   1.3056   1.6315   1.6368
     2.7766   2.8345   4.0418   4.1165   5.4191   5.4567   5.6805   5.6886
     5.8170   5.8729   5.9816   5.9898   6.3619   6.3679   6.6875   6.7187
     6.8735   6.8749   7.0756   7.1003   7.1579   7.1761   7.1979   7.2381
     7.3719   7.4198   7.5241   7.5457   7.9128   7.9387   8.0795   8.1736
     8.3798   8.4171   8.7497   8.7591   8.9210   8.9305   9.0970   9.1079
     9.1695   9.2227   9.3285   9.3414   9.4670   9.7038   9.7103   9.7343
     9.8901   9.9591  10.0080  10.2592  10.5825  10.6198  10.6320  10.6892
    10.8468  10.8583

     occupation numbers 
     1.0000   1.0000   1.0000   1.0000   1.0000   1.0000   1.0000   1.0000
     1.0000   1.0000   1.0000   1.0000   1.0000   1.0000   1.0000   1.0000
     1.0000   1.0000   1.0000   1.0000   1.0000   1.0000   1.0000   1.0000
     1.0000   1.0000   1.0000   1.0000   1.0000   1.0000   1.0000   1.0000
     1.0000   1.0000   1.0000   1.0000   1.0000   1.0000   1.0000   1.0000
     1.0000   1.0000   1.0000   1.0000   1.0000   1.0000   1.0000   1.0000
     1.0000   1.0000   1.0000   1.0000   1.0000   1.0000   1.0000   1.0000
     1.0000   1.0000   1.0000   1.0000   1.0000   1.0000   1.0000   1.0000
     1.0000   1.0000   1.0000   1.0000   1.0000   1.0000   1.0000   1.0000
     1.0000   1.0000   1.0000   1.0000   1.0000   1.0000   1.0000   1.0000
     1.0000   1.0000   1.0000   1.0000   1.0000   1.0000   1.0000   1.0000
     1.0000   1.0000   1.0000   1.0000   1.0000   1.0000   1.0000   1.0000
     1.0000   1.0000   1.0000   1.0000   1.0000   1.0000   1.0000   1.0000
     1.0000   1.0000   1.0000   1.0000   1.0000   1.0000   1.0000   1.0000
     1.0000   1.0000   1.0000   1.0000   1.0000   1.0000   1.0000   1.0000
     1.0000   1.0000   1.0000   1.0000   1.0000   1.0000   1.0000   1.0000
     1.0000   1.0000   1.0000   1.0000   1.0000   1.0000   1.0000   1.0000
     1.0000   1.0000   1.0000   1.0000   1.0000   1.0000   1.0000   1.0000
     1.0000   1.0000   1.0000   1.0000   1.0000   1.0000   1.0000   1.0000
     1.0000   1.0000   1.0000   1.0000   1.0000   1.0000   1.0000   1.0000
     1.0000   1.0000   1.0000   1.0000   1.0000   1.0000   1.0000   1.0000
     1.0000   1.0000   1.0000   1.0000   1.0000   1.0000   1.0000   1.0000
     1.0000   1.0000   1.0000   1.0000   1.0000   1.0000   1.0000   1.0000
     1.0000   1.0000   1.0000   1.0000   1.0000   1.0000   1.0000   1.0000
     1.0000   1.0000   1.0000   1.0000   1.0000   1.0000   1.0000   1.0000
     1.0000   1.0000   1.0000   1.0000   1.0000   1.0000   1.0000   1.0000
     1.0000   1.0000   1.0000   1.0000   1.0000   1.0000   1.0000   1.0000
     1.0000   1.0000   1.0000   1.0000   1.0000   1.0000   1.0000   1.0000
     1.0000   1.0000   1.0000   1.0000   1.0000   1.0000   1.0000   1.0000
     1.0000   1.0000   1.0000   1.0000   1.0000   1.0000   1.0000   1.0000
     1.0000   1.0000   1.0000   1.0000   1.0000   1.0000   1.0000   1.0000
     1.0000   1.0000   1.0000   1.0000   1.0000   1.0000   1.0000   1.0000
     1.0000   1.0000   1.0000   1.0000   1.0000   1.0000   1.0000   1.0000
     1.0000   1.0000   1.0000   1.0000   1.0000   1.0000   1.0000   1.0000
     1.0000   1.0000   1.0000   1.0000   1.0000   1.0000   1.0000   1.0000
     1.0000   1.0000   0.0000   0.0000   0.0000   0.0000   0.0000   0.0000
     0.0000   0.0000   0.0000   0.0000   0.0000   0.0000   0.0000   0.0000
     0.0000   0.0000   0.0000   0.0000   0.0000   0.0000   0.0000   0.0000
     0.0000   0.0000   0.0000   0.0000   0.0000   0.0000   0.0000   0.0000
     0.0000   0.0000   0.0000   0.0000   0.0000   0.0000   0.0000   0.0000
     0.0000   0.0000   0.0000   0.0000   0.0000   0.0000   0.0000   0.0000
     0.0000   0.0000   0.0000   0.0000   0.0000   0.0000   0.0000   0.0000
     0.0000   0.0000

     the Fermi energy is     3.3298 ev

!    total energy              =   -2435.52746850 Ry
     estimated scf accuracy    <       0.00000399 Ry

     total magnetization       =    -0.00 Bohr mag/cell
     absolute magnetization    =     5.62 Bohr mag/cell

     convergence has been achieved in   4 iterations

     Using ACE for calculation of exact exchange

     total energy              =   -2435.52764447 Ry
     Harris-Foulkes estimate   =   -2435.52764381 Ry
     est. exchange err (dexx)  =       0.00017597 Ry
     - averaged Fock potential =     233.41130381 Ry
     + Fock energy (ACE)       =    -116.70899412 Ry

     EXX: now go back to refine exchange calculation

     total cpu time spent up to now is   252280.8 secs

     Self-consistent Calculation

     iteration #  1     ecut=    60.00 Ry     beta= 0.60
     Davidson diagonalization with overlap

---- Real-time Memory Report at c_bands before calling an iterative solver
          1395 MiB given to the printing process from OS
             0 MiB allocation reported by mallinfo(arena+hblkhd)
         33046 MiB available memory on the node where the printing process lives
------------------
     ethr =  5.25E-09,  avg # of iterations =  7.0

     total cpu time spent up to now is   252319.3 secs

     total energy              =   -2435.52773856 Ry
     estimated scf accuracy    <       0.00003286 Ry

     total magnetization       =     0.00 Bohr mag/cell
     absolute magnetization    =     5.76 Bohr mag/cell

     iteration #  2     ecut=    60.00 Ry     beta= 0.60
     Davidson diagonalization with overlap

---- Real-time Memory Report at c_bands before calling an iterative solver
          1395 MiB given to the printing process from OS
             0 MiB allocation reported by mallinfo(arena+hblkhd)
         33667 MiB available memory on the node where the printing process lives
------------------
     ethr =  5.83E-09,  avg # of iterations =  3.0

     total cpu time spent up to now is   252347.6 secs

     total energy              =   -2435.52773827 Ry
     estimated scf accuracy    <       0.00010365 Ry

     total magnetization       =     0.00 Bohr mag/cell
     absolute magnetization    =     5.78 Bohr mag/cell

     iteration #  3     ecut=    60.00 Ry     beta= 0.60
     Davidson diagonalization with overlap

---- Real-time Memory Report at c_bands before calling an iterative solver
          1395 MiB given to the printing process from OS
             0 MiB allocation reported by mallinfo(arena+hblkhd)
         33625 MiB available memory on the node where the printing process lives
------------------
     ethr =  5.83E-09,  avg # of iterations =  2.0
 
     Magnetic moment per site  (integrated on atomic sphere of radius R)
     atom   1 (R=0.035)  charge=  1.9226  magn=  0.0187
     atom   2 (R=0.035)  charge=  1.9222  magn=  0.0116
     atom   3 (R=0.039)  charge=  0.8027  magn=  0.0012
     atom   4 (R=0.039)  charge=  0.8216  magn= -0.0040
     atom   5 (R=0.037)  charge=  1.4484  magn= -0.0033
     atom   6 (R=0.035)  charge=  0.3644  magn= -0.0000
     atom   7 (R=0.039)  charge=  0.8234  magn= -0.0027
     atom   8 (R=0.035)  charge=  0.3980  magn=  0.0000
     atom   9 (R=0.039)  charge=  0.8291  magn=  0.0166
     atom  10 (R=0.035)  charge=  0.3999  magn= -0.0008
     atom  11 (R=0.039)  charge=  0.8258  magn=  0.0223
     atom  12 (R=0.035)  charge=  0.4017  magn= -0.0010
     atom  13 (R=0.039)  charge=  0.8305  magn=  0.0208
     atom  14 (R=0.039)  charge=  0.8358  magn=  0.0168
     atom  15 (R=0.039)  charge=  0.8224  magn=  0.0020
     atom  16 (R=0.039)  charge=  0.7949  magn=  0.0052
     atom  17 (R=0.039)  charge=  0.8189  magn= -0.0042
     atom  18 (R=0.039)  charge=  0.8297  magn= -0.0037
     atom  19 (R=0.035)  charge=  0.3990  magn=  0.0001
     atom  20 (R=0.039)  charge=  0.8239  magn= -0.0080
     atom  21 (R=0.035)  charge=  1.9290  magn=  0.0076
     atom  22 (R=0.035)  charge=  1.9238  magn=  0.0180
     atom  23 (R=0.039)  charge=  0.7992  magn=  0.0268
     atom  24 (R=0.039)  charge=  0.8180  magn=  0.0284
     atom  25 (R=0.037)  charge=  1.4505  magn= -0.0043
     atom  26 (R=0.035)  charge=  0.3545  magn=  0.0001
     atom  27 (R=0.039)  charge=  0.8268  magn=  0.0163
     atom  28 (R=0.035)  charge=  0.3961  magn= -0.0008
     atom  29 (R=0.039)  charge=  0.8269  magn= -0.0068
     atom  30 (R=0.035)  charge=  0.4011  magn=  0.0002
     atom  31 (R=0.039)  charge=  0.8278  magn= -0.0047
     atom  32 (R=0.035)  charge=  0.3992  magn=  0.0002
     atom  33 (R=0.039)  charge=  0.8341  magn= -0.0017
     atom  34 (R=0.039)  charge=  0.8362  magn= -0.0023
     atom  35 (R=0.039)  charge=  0.8212  magn= -0.0098
     atom  36 (R=0.039)  charge=  0.8020  magn=  0.0063
     atom  37 (R=0.039)  charge=  0.8202  magn=  0.0190
     atom  38 (R=0.039)  charge=  0.8250  magn=  0.0226
     atom  39 (R=0.035)  charge=  0.3958  magn= -0.0011
     atom  40 (R=0.039)  charge=  0.8224  magn=  0.0015
     atom  41 (R=0.035)  charge=  1.9277  magn= -0.0076
     atom  42 (R=0.035)  charge=  1.9213  magn= -0.0180
     atom  43 (R=0.039)  charge=  0.8004  magn= -0.0268
     atom  44 (R=0.039)  charge=  0.8174  magn= -0.0284
     atom  45 (R=0.037)  charge=  1.4518  magn=  0.0043
     atom  46 (R=0.035)  charge=  0.3547  magn= -0.0001
     atom  47 (R=0.039)  charge=  0.8274  magn= -0.0163
     atom  48 (R=0.035)  charge=  0.3965  magn=  0.0008
     atom  49 (R=0.039)  charge=  0.8273  magn=  0.0068
     atom  50 (R=0.035)  charge=  0.4006  magn= -0.0002
     atom  51 (R=0.039)  charge=  0.8273  magn=  0.0047
     atom  52 (R=0.035)  charge=  0.3991  magn= -0.0002
     atom  53 (R=0.039)  charge=  0.8340  magn=  0.0017
     atom  54 (R=0.039)  charge=  0.8354  magn=  0.0023
     atom  55 (R=0.039)  charge=  0.8213  magn=  0.0098
     atom  56 (R=0.039)  charge=  0.8025  magn= -0.0063
     atom  57 (R=0.039)  charge=  0.8203  magn= -0.0190
     atom  58 (R=0.039)  charge=  0.8250  magn= -0.0226
     atom  59 (R=0.035)  charge=  0.3953  magn=  0.0011
     atom  60 (R=0.039)  charge=  0.8217  magn= -0.0015
     atom  61 (R=0.035)  charge=  1.9225  magn= -0.0186
     atom  62 (R=0.035)  charge=  1.9204  magn= -0.0116
     atom  63 (R=0.039)  charge=  0.8020  magn= -0.0012
     atom  64 (R=0.039)  charge=  0.8213  magn=  0.0040
     atom  65 (R=0.037)  charge=  1.4495  magn=  0.0033
     atom  66 (R=0.035)  charge=  0.3643  magn=  0.0000
     atom  67 (R=0.039)  charge=  0.8230  magn=  0.0027
     atom  68 (R=0.035)  charge=  0.3978  magn= -0.0000
     atom  69 (R=0.039)  charge=  0.8292  magn= -0.0166
     atom  70 (R=0.035)  charge=  0.4001  magn=  0.0008
     atom  71 (R=0.039)  charge=  0.8255  magn= -0.0223
     atom  72 (R=0.035)  charge=  0.4018  magn=  0.0010
     atom  73 (R=0.039)  charge=  0.8311  magn= -0.0208
     atom  74 (R=0.039)  charge=  0.8355  magn= -0.0169
     atom  75 (R=0.039)  charge=  0.8224  magn= -0.0020
     atom  76 (R=0.039)  charge=  0.7946  magn= -0.0052
     atom  77 (R=0.039)  charge=  0.8190  magn=  0.0042
     atom  78 (R=0.039)  charge=  0.8296  magn=  0.0037
     atom  79 (R=0.035)  charge=  0.3987  magn= -0.0001
     atom  80 (R=0.039)  charge=  0.8242  magn=  0.0080
     atom  81 (R=0.035)  charge=  0.3942  magn= -0.0001
     atom  82 (R=0.035)  charge=  0.3939  magn=  0.0001
     atom  83 (R=0.035)  charge=  1.9225  magn= -0.0187
     atom  84 (R=0.035)  charge=  1.9223  magn= -0.0116
     atom  85 (R=0.039)  charge=  0.8026  magn= -0.0012
     atom  86 (R=0.039)  charge=  0.8216  magn=  0.0040
     atom  87 (R=0.037)  charge=  1.4484  magn=  0.0033
     atom  88 (R=0.035)  charge=  0.3644  magn=  0.0000
     atom  89 (R=0.039)  charge=  0.8234  magn=  0.0027
     atom  90 (R=0.035)  charge=  0.3980  magn= -0.0000
     atom  91 (R=0.039)  charge=  0.8291  magn= -0.0166
     atom  92 (R=0.035)  charge=  0.3999  magn=  0.0008
     atom  93 (R=0.039)  charge=  0.8258  magn= -0.0223
     atom  94 (R=0.035)  charge=  0.4017  magn=  0.0010
     atom  95 (R=0.039)  charge=  0.8305  magn= -0.0208
     atom  96 (R=0.039)  charge=  0.8358  magn= -0.0168
     atom  97 (R=0.039)  charge=  0.8224  magn= -0.0020
     atom  98 (R=0.039)  charge=  0.7949  magn= -0.0052
     atom  99 (R=0.039)  charge=  0.8189  magn=  0.0042
     atom 100 (R=0.039)  charge=  0.8297  magn=  0.0037
     atom 101 (R=0.035)  charge=  0.3990  magn= -0.0001
     atom 102 (R=0.039)  charge=  0.8239  magn=  0.0080
     atom 103 (R=0.035)  charge=  1.9290  magn= -0.0076
     atom 104 (R=0.035)  charge=  1.9237  magn= -0.0180
     atom 105 (R=0.039)  charge=  0.7993  magn= -0.0268
     atom 106 (R=0.039)  charge=  0.8180  magn= -0.0284
     atom 107 (R=0.037)  charge=  1.4505  magn=  0.0043
     atom 108 (R=0.035)  charge=  0.3545  magn= -0.0001
     atom 109 (R=0.039)  charge=  0.8268  magn= -0.0163
     atom 110 (R=0.035)  charge=  0.3961  magn=  0.0008
     atom 111 (R=0.039)  charge=  0.8269  magn=  0.0068
     atom 112 (R=0.035)  charge=  0.4011  magn= -0.0002
     atom 113 (R=0.039)  charge=  0.8278  magn=  0.0047
     atom 114 (R=0.035)  charge=  0.3992  magn= -0.0002
     atom 115 (R=0.039)  charge=  0.8341  magn=  0.0017
     atom 116 (R=0.039)  charge=  0.8362  magn=  0.0023
     atom 117 (R=0.039)  charge=  0.8212  magn=  0.0098
     atom 118 (R=0.039)  charge=  0.8021  magn= -0.0063
     atom 119 (R=0.039)  charge=  0.8202  magn= -0.0190
     atom 120 (R=0.039)  charge=  0.8251  magn= -0.0226
     atom 121 (R=0.035)  charge=  0.3958  magn=  0.0011
     atom 122 (R=0.039)  charge=  0.8224  magn= -0.0015
     atom 123 (R=0.035)  charge=  1.9277  magn=  0.0076
     atom 124 (R=0.035)  charge=  1.9213  magn=  0.0180
     atom 125 (R=0.039)  charge=  0.8003  magn=  0.0268
     atom 126 (R=0.039)  charge=  0.8174  magn=  0.0283
     atom 127 (R=0.037)  charge=  1.4518  magn= -0.0043
     atom 128 (R=0.035)  charge=  0.3547  magn=  0.0001
     atom 129 (R=0.039)  charge=  0.8274  magn=  0.0163
     atom 130 (R=0.035)  charge=  0.3965  magn= -0.0008
     atom 131 (R=0.039)  charge=  0.8273  magn= -0.0068
     atom 132 (R=0.035)  charge=  0.4006  magn=  0.0002
     atom 133 (R=0.039)  charge=  0.8273  magn= -0.0047
     atom 134 (R=0.035)  charge=  0.3991  magn=  0.0002
     atom 135 (R=0.039)  charge=  0.8341  magn= -0.0017
     atom 136 (R=0.039)  charge=  0.8354  magn= -0.0023
     atom 137 (R=0.039)  charge=  0.8213  magn= -0.0098
     atom 138 (R=0.039)  charge=  0.8025  magn=  0.0063
     atom 139 (R=0.039)  charge=  0.8203  magn=  0.0190
     atom 140 (R=0.039)  charge=  0.8250  magn=  0.0226
     atom 141 (R=0.035)  charge=  0.3953  magn= -0.0011
     atom 142 (R=0.039)  charge=  0.8217  magn=  0.0015
     atom 143 (R=0.035)  charge=  1.9225  magn=  0.0186
     atom 144 (R=0.035)  charge=  1.9204  magn=  0.0116
     atom 145 (R=0.039)  charge=  0.8021  magn=  0.0012
     atom 146 (R=0.039)  charge=  0.8213  magn= -0.0040
     atom 147 (R=0.037)  charge=  1.4495  magn= -0.0033
     atom 148 (R=0.035)  charge=  0.3643  magn= -0.0000
     atom 149 (R=0.039)  charge=  0.8229  magn= -0.0027
     atom 150 (R=0.035)  charge=  0.3978  magn=  0.0000
     atom 151 (R=0.039)  charge=  0.8292  magn=  0.0166
     atom 152 (R=0.035)  charge=  0.4001  magn= -0.0008
     atom 153 (R=0.039)  charge=  0.8255  magn=  0.0223
     atom 154 (R=0.035)  charge=  0.4017  magn= -0.0010
     atom 155 (R=0.039)  charge=  0.8311  magn=  0.0208
     atom 156 (R=0.039)  charge=  0.8356  magn=  0.0169
     atom 157 (R=0.039)  charge=  0.8224  magn=  0.0020
     atom 158 (R=0.039)  charge=  0.7946  magn=  0.0052
     atom 159 (R=0.039)  charge=  0.8190  magn= -0.0042
     atom 160 (R=0.039)  charge=  0.8296  magn= -0.0037
     atom 161 (R=0.035)  charge=  0.3987  magn=  0.0001
     atom 162 (R=0.039)  charge=  0.8242  magn= -0.0080
     atom 163 (R=0.035)  charge=  0.3942  magn=  0.0001
     atom 164 (R=0.035)  charge=  0.3939  magn= -0.0001

     total cpu time spent up to now is   252370.3 secs

     End of self-consistent calculation

 ------ SPIN UP ------------


          k = 0.0000 0.0000 0.0000 ( 85105 PWs)   bands (ev):

   -23.5474 -23.5471 -23.5041 -23.5038 -21.8969 -21.8960 -21.8189 -21.8183
   -21.6537 -21.6533 -21.5916 -21.5915 -21.1608 -21.1605 -21.0875 -21.0871
   -19.3627 -19.3626 -19.3279 -19.3277 -18.4356 -18.4335 -18.3924 -18.3922
   -17.7915 -17.7813 -17.7005 -17.6946 -17.0682 -17.0648 -17.0044 -16.9967
   -16.2296 -16.2049 -16.1006 -16.0703 -15.6994 -15.6951 -15.6520 -15.6328
   -15.6322 -15.6249 -15.5612 -15.5441 -14.2740 -14.2681 -14.1924 -14.1905
   -14.0481 -14.0422 -13.9693 -13.9690 -13.8283 -13.7564 -13.7205 -13.6432
   -13.4400 -13.3889 -13.3658 -13.3155 -13.1003 -13.0918 -13.0166 -13.0042
   -12.2120 -12.1847 -12.0974 -12.0676 -11.7948 -11.7658 -11.7249 -11.7071
   -11.0682 -11.0650 -11.0424 -10.9987 -10.6427 -10.5948 -10.5925 -10.5628
   -10.4113 -10.3872 -10.3571 -10.3129 -10.1814 -10.1805 -10.1516 -10.1414
    -9.8407  -9.8032  -9.7732  -9.7432  -9.7024  -9.6721  -9.6477  -9.6221
    -9.1611  -9.1508  -9.1339  -9.1173  -8.6710  -8.6600  -8.6281  -8.6243
    -8.4436  -8.3726  -8.3346  -8.3124  -7.7517  -7.6801  -7.6570  -7.6422
    -7.5333  -7.4929  -7.4827  -7.4551  -7.4189  -7.4032  -7.3971  -7.3815
    -7.0750  -7.0254  -6.9486  -6.9209  -6.6159  -6.6037  -6.4527  -6.4294
    -6.3374  -6.3040  -6.3037  -6.2612  -6.2578  -6.2168  -6.0478  -6.0219
    -6.0153  -5.9674  -5.9298  -5.8943  -5.8919  -5.8377  -5.6937  -5.6934
    -5.6688  -5.6273  -5.4943  -5.4478  -5.4013  -5.3850  -5.3507  -5.3336
    -5.3218  -5.3039  -5.1595  -5.1125  -5.0886  -5.0631  -5.0550  -4.9894
    -4.9703  -4.9590  -4.9280  -4.9049  -4.8569  -4.8542  -4.8410  -4.8127
    -4.7268  -4.7116  -4.6096  -4.5877  -4.5302  -4.5270  -4.4621  -4.4609
    -4.4524  -4.4404  -4.3741  -4.3577  -4.2680  -4.2352  -4.1893  -4.1620
    -4.1100  -4.0959  -4.0655  -4.0461  -3.9846  -3.9590  -3.9356  -3.9295
    -3.8476  -3.8110  -3.7716  -3.7692  -3.7349  -3.6924  -3.6915  -3.6427
    -3.6411  -3.6166  -3.5836  -3.5615  -3.5524  -3.5148  -3.5028  -3.4496
    -3.3498  -3.3081  -3.3053  -3.2745  -3.1075  -3.1038  -3.0917  -3.0826
    -2.8871  -2.8350  -2.5783  -2.5407  -2.5229  -2.4748  -2.4345  -2.4332
    -2.1707  -2.1653  -2.1382  -2.1335  -2.0304  -2.0304  -1.9421  -1.9397
    -1.8454  -1.8325  -1.6859  -1.6708  -1.6398  -1.5996  -1.5726  -1.5658
    -1.5133  -1.5083  -1.3633  -1.3496  -1.0677  -1.0592  -1.0408  -1.0321
    -0.7158  -0.7119  -0.5641  -0.5560  -0.4602  -0.4480  -0.4300  -0.4215
    -0.4103  -0.3226  -0.2861  -0.2718  -0.2053  -0.1937  -0.0877  -0.0523
    -0.0465  -0.0315  -0.0243   0.0019   0.0472   0.0555   0.1435   0.1799
     0.1987   0.2866   0.3627   0.3918   1.2905   1.3055   1.6290   1.6347
     2.7706   2.8288   4.0488   4.1233   5.4209   5.4580   5.6815   5.6893
     5.8203   5.8753   5.9827   5.9920   6.3632   6.3692   6.6864   6.7180
     6.8747   6.8757   7.0757   7.1002   7.1596   7.1784   7.2004   7.2395
     7.3719   7.4201   7.5245   7.5461   7.9126   7.9385   8.0772   8.1720
     8.3817   8.4194   8.7511   8.7593   8.9217   8.9321   9.0973   9.1082
     9.1708   9.2238   9.3283   9.3426   9.4665   9.7037   9.7099   9.7346
     9.8915   9.9599  10.0089  10.2604  10.5772  10.6175  10.6235  10.6872
    10.8409  10.8442

     occupation numbers 
     1.0000   1.0000   1.0000   1.0000   1.0000   1.0000   1.0000   1.0000
     1.0000   1.0000   1.0000   1.0000   1.0000   1.0000   1.0000   1.0000
     1.0000   1.0000   1.0000   1.0000   1.0000   1.0000   1.0000   1.0000
     1.0000   1.0000   1.0000   1.0000   1.0000   1.0000   1.0000   1.0000
     1.0000   1.0000   1.0000   1.0000   1.0000   1.0000   1.0000   1.0000
     1.0000   1.0000   1.0000   1.0000   1.0000   1.0000   1.0000   1.0000
     1.0000   1.0000   1.0000   1.0000   1.0000   1.0000   1.0000   1.0000
     1.0000   1.0000   1.0000   1.0000   1.0000   1.0000   1.0000   1.0000
     1.0000   1.0000   1.0000   1.0000   1.0000   1.0000   1.0000   1.0000
     1.0000   1.0000   1.0000   1.0000   1.0000   1.0000   1.0000   1.0000
     1.0000   1.0000   1.0000   1.0000   1.0000   1.0000   1.0000   1.0000
     1.0000   1.0000   1.0000   1.0000   1.0000   1.0000   1.0000   1.0000
     1.0000   1.0000   1.0000   1.0000   1.0000   1.0000   1.0000   1.0000
     1.0000   1.0000   1.0000   1.0000   1.0000   1.0000   1.0000   1.0000
     1.0000   1.0000   1.0000   1.0000   1.0000   1.0000   1.0000   1.0000
     1.0000   1.0000   1.0000   1.0000   1.0000   1.0000   1.0000   1.0000
     1.0000   1.0000   1.0000   1.0000   1.0000   1.0000   1.0000   1.0000
     1.0000   1.0000   1.0000   1.0000   1.0000   1.0000   1.0000   1.0000
     1.0000   1.0000   1.0000   1.0000   1.0000   1.0000   1.0000   1.0000
     1.0000   1.0000   1.0000   1.0000   1.0000   1.0000   1.0000   1.0000
     1.0000   1.0000   1.0000   1.0000   1.0000   1.0000   1.0000   1.0000
     1.0000   1.0000   1.0000   1.0000   1.0000   1.0000   1.0000   1.0000
     1.0000   1.0000   1.0000   1.0000   1.0000   1.0000   1.0000   1.0000
     1.0000   1.0000   1.0000   1.0000   1.0000   1.0000   1.0000   1.0000
     1.0000   1.0000   1.0000   1.0000   1.0000   1.0000   1.0000   1.0000
     1.0000   1.0000   1.0000   1.0000   1.0000   1.0000   1.0000   1.0000
     1.0000   1.0000   1.0000   1.0000   1.0000   1.0000   1.0000   1.0000
     1.0000   1.0000   1.0000   1.0000   1.0000   1.0000   1.0000   1.0000
     1.0000   1.0000   1.0000   1.0000   1.0000   1.0000   1.0000   1.0000
     1.0000   1.0000   1.0000   1.0000   1.0000   1.0000   1.0000   1.0000
     1.0000   1.0000   1.0000   1.0000   1.0000   1.0000   1.0000   1.0000
     1.0000   1.0000   1.0000   1.0000   1.0000   1.0000   1.0000   1.0000
     1.0000   1.0000   1.0000   1.0000   1.0000   1.0000   1.0000   1.0000
     1.0000   1.0000   1.0000   1.0000   1.0000   1.0000   1.0000   1.0000
     1.0000   1.0000   1.0000   1.0000   1.0000   1.0000   1.0000   1.0000
     1.0000   1.0000   0.0000   0.0000   0.0000   0.0000   0.0000   0.0000
     0.0000   0.0000   0.0000   0.0000   0.0000   0.0000   0.0000   0.0000
     0.0000   0.0000   0.0000   0.0000   0.0000   0.0000   0.0000   0.0000
     0.0000   0.0000   0.0000   0.0000   0.0000   0.0000   0.0000   0.0000
     0.0000   0.0000   0.0000   0.0000   0.0000   0.0000   0.0000   0.0000
     0.0000   0.0000   0.0000   0.0000   0.0000   0.0000   0.0000   0.0000
     0.0000   0.0000   0.0000   0.0000   0.0000   0.0000   0.0000   0.0000
     0.0000   0.0000

 ------ SPIN DOWN ----------


          k = 0.0000 0.0000 0.0000 ( 85105 PWs)   bands (ev):

   -23.5511 -23.5507 -23.5004 -23.5001 -21.8969 -21.8961 -21.8188 -21.8182
   -21.6530 -21.6526 -21.5924 -21.5923 -21.1591 -21.1588 -21.0892 -21.0888
   -19.3639 -19.3637 -19.3267 -19.3266 -18.4349 -18.4328 -18.3931 -18.3929
   -17.7915 -17.7813 -17.7005 -17.6946 -17.0683 -17.0648 -17.0044 -16.9967
   -16.2297 -16.2049 -16.1006 -16.0702 -15.6996 -15.6953 -15.6520 -15.6327
   -15.6321 -15.6249 -15.5612 -15.5441 -14.2743 -14.2684 -14.1920 -14.1901
   -14.0482 -14.0423 -13.9692 -13.9689 -13.8283 -13.7565 -13.7205 -13.6432
   -13.4399 -13.3888 -13.3659 -13.3156 -13.1005 -13.0922 -13.0163 -13.0039
   -12.2132 -12.1859 -12.0960 -12.0662 -11.7942 -11.7650 -11.7256 -11.7080
   -11.0683 -11.0654 -11.0420 -10.9986 -10.6427 -10.5948 -10.5924 -10.5627
   -10.4118 -10.3875 -10.3567 -10.3127 -10.1819 -10.1811 -10.1509 -10.1410
    -9.8406  -9.8034  -9.7732  -9.7430  -9.7027  -9.6718  -9.6480  -9.6219
    -9.1616  -9.1519  -9.1328  -9.1168  -8.6712  -8.6603  -8.6279  -8.6241
    -8.4437  -8.3725  -8.3347  -8.3123  -7.7518  -7.6805  -7.6569  -7.6418
    -7.5332  -7.4930  -7.4829  -7.4551  -7.4188  -7.4033  -7.3973  -7.3813
    -7.0748  -7.0255  -6.9484  -6.9211  -6.6163  -6.6041  -6.4528  -6.4293
    -6.3374  -6.3040  -6.3038  -6.2614  -6.2577  -6.2166  -6.0479  -6.0220
    -6.0155  -5.9674  -5.9297  -5.8940  -5.8913  -5.8376  -5.6939  -5.6939
    -5.6683  -5.6271  -5.4942  -5.4478  -5.4015  -5.3854  -5.3507  -5.3337
    -5.3213  -5.3038  -5.1593  -5.1120  -5.0885  -5.0636  -5.0552  -4.9894
    -4.9703  -4.9591  -4.9282  -4.9047  -4.8573  -4.8543  -4.8405  -4.8126
    -4.7268  -4.7117  -4.6096  -4.5876  -4.5303  -4.5267  -4.4610  -4.4609
    -4.4534  -4.4409  -4.3742  -4.3576  -4.2680  -4.2351  -4.1893  -4.1620
    -4.1100  -4.0958  -4.0655  -4.0460  -3.9847  -3.9588  -3.9357  -3.9293
    -3.8476  -3.8110  -3.7720  -3.7693  -3.7349  -3.6921  -3.6915  -3.6427
    -3.6414  -3.6164  -3.5835  -3.5615  -3.5524  -3.5147  -3.5024  -3.4499
    -3.3498  -3.3082  -3.3054  -3.2746  -3.1076  -3.1037  -3.0917  -3.0827
    -2.8871  -2.8350  -2.5783  -2.5408  -2.5230  -2.4747  -2.4345  -2.4332
    -2.1707  -2.1653  -2.1381  -2.1335  -2.0306  -2.0306  -1.9422  -1.9399
    -1.8451  -1.8323  -1.6859  -1.6708  -1.6397  -1.5996  -1.5726  -1.5659
    -1.5133  -1.5082  -1.3633  -1.3495  -1.0682  -1.0597  -1.0403  -1.0316
    -0.7154  -0.7115  -0.5646  -0.5564  -0.4596  -0.4474  -0.4305  -0.4220
    -0.4104  -0.3227  -0.2861  -0.2719  -0.2051  -0.1935  -0.0852  -0.0536
    -0.0441  -0.0325  -0.0239  -0.0005   0.0472   0.0554   0.1434   0.1796
     0.1984   0.2864   0.3628   0.3919   1.2906   1.3055   1.6291   1.6348
     2.7702   2.8284   4.0490   4.1236   5.4207   5.4578   5.6816   5.6894
     5.8205   5.8755   5.9827   5.9919   6.3631   6.3691   6.6868   6.7184
     6.8741   6.8754   7.0756   7.1000   7.1596   7.1784   7.2005   7.2397
     7.3722   7.4204   7.5243   7.5458   7.9132   7.9379   8.0771   8.1720
     8.3818   8.4194   8.7511   8.7593   8.9220   8.9318   9.0970   9.1088
     9.1709   9.2235   9.3284   9.3423   9.4669   9.7041   9.7098   9.7340
     9.8914   9.9600  10.0090  10.2606  10.5772  10.6172  10.6234  10.6872
    10.8407  10.8445

     occupation numbers 
     1.0000   1.0000   1.0000   1.0000   1.0000   1.0000   1.0000   1.0000
     1.0000   1.0000   1.0000   1.0000   1.0000   1.0000   1.0000   1.0000
     1.0000   1.0000   1.0000   1.0000   1.0000   1.0000   1.0000   1.0000
     1.0000   1.0000   1.0000   1.0000   1.0000   1.0000   1.0000   1.0000
     1.0000   1.0000   1.0000   1.0000   1.0000   1.0000   1.0000   1.0000
     1.0000   1.0000   1.0000   1.0000   1.0000   1.0000   1.0000   1.0000
     1.0000   1.0000   1.0000   1.0000   1.0000   1.0000   1.0000   1.0000
     1.0000   1.0000   1.0000   1.0000   1.0000   1.0000   1.0000   1.0000
     1.0000   1.0000   1.0000   1.0000   1.0000   1.0000   1.0000   1.0000
     1.0000   1.0000   1.0000   1.0000   1.0000   1.0000   1.0000   1.0000
     1.0000   1.0000   1.0000   1.0000   1.0000   1.0000   1.0000   1.0000
     1.0000   1.0000   1.0000   1.0000   1.0000   1.0000   1.0000   1.0000
     1.0000   1.0000   1.0000   1.0000   1.0000   1.0000   1.0000   1.0000
     1.0000   1.0000   1.0000   1.0000   1.0000   1.0000   1.0000   1.0000
     1.0000   1.0000   1.0000   1.0000   1.0000   1.0000   1.0000   1.0000
     1.0000   1.0000   1.0000   1.0000   1.0000   1.0000   1.0000   1.0000
     1.0000   1.0000   1.0000   1.0000   1.0000   1.0000   1.0000   1.0000
     1.0000   1.0000   1.0000   1.0000   1.0000   1.0000   1.0000   1.0000
     1.0000   1.0000   1.0000   1.0000   1.0000   1.0000   1.0000   1.0000
     1.0000   1.0000   1.0000   1.0000   1.0000   1.0000   1.0000   1.0000
     1.0000   1.0000   1.0000   1.0000   1.0000   1.0000   1.0000   1.0000
     1.0000   1.0000   1.0000   1.0000   1.0000   1.0000   1.0000   1.0000
     1.0000   1.0000   1.0000   1.0000   1.0000   1.0000   1.0000   1.0000
     1.0000   1.0000   1.0000   1.0000   1.0000   1.0000   1.0000   1.0000
     1.0000   1.0000   1.0000   1.0000   1.0000   1.0000   1.0000   1.0000
     1.0000   1.0000   1.0000   1.0000   1.0000   1.0000   1.0000   1.0000
     1.0000   1.0000   1.0000   1.0000   1.0000   1.0000   1.0000   1.0000
     1.0000   1.0000   1.0000   1.0000   1.0000   1.0000   1.0000   1.0000
     1.0000   1.0000   1.0000   1.0000   1.0000   1.0000   1.0000   1.0000
     1.0000   1.0000   1.0000   1.0000   1.0000   1.0000   1.0000   1.0000
     1.0000   1.0000   1.0000   1.0000   1.0000   1.0000   1.0000   1.0000
     1.0000   1.0000   1.0000   1.0000   1.0000   1.0000   1.0000   1.0000
     1.0000   1.0000   1.0000   1.0000   1.0000   1.0000   1.0000   1.0000
     1.0000   1.0000   1.0000   1.0000   1.0000   1.0000   1.0000   1.0000
     1.0000   1.0000   1.0000   1.0000   1.0000   1.0000   1.0000   1.0000
     1.0000   1.0000   0.0000   0.0000   0.0000   0.0000   0.0000   0.0000
     0.0000   0.0000   0.0000   0.0000   0.0000   0.0000   0.0000   0.0000
     0.0000   0.0000   0.0000   0.0000   0.0000   0.0000   0.0000   0.0000
     0.0000   0.0000   0.0000   0.0000   0.0000   0.0000   0.0000   0.0000
     0.0000   0.0000   0.0000   0.0000   0.0000   0.0000   0.0000   0.0000
     0.0000   0.0000   0.0000   0.0000   0.0000   0.0000   0.0000   0.0000
     0.0000   0.0000   0.0000   0.0000   0.0000   0.0000   0.0000   0.0000
     0.0000   0.0000

     the Fermi energy is     3.3204 ev

!    total energy              =   -2435.52775733 Ry
     estimated scf accuracy    <       0.00000414 Ry

     total magnetization       =    -0.00 Bohr mag/cell
     absolute magnetization    =     5.78 Bohr mag/cell

     convergence has been achieved in   3 iterations

     Using ACE for calculation of exact exchange

     total energy              =   -2435.52781609 Ry
     Harris-Foulkes estimate   =   -2435.52781576 Ry
     est. exchange err (dexx)  =       0.00005875 Ry
     - averaged Fock potential =     233.42035636 Ry
     + Fock energy (ACE)       =    -116.71142099 Ry

     EXX: now go back to refine exchange calculation

     total cpu time spent up to now is   314652.7 secs

     Self-consistent Calculation

     iteration #  1     ecut=    60.00 Ry     beta= 0.60
     Davidson diagonalization with overlap

---- Real-time Memory Report at c_bands before calling an iterative solver
          1395 MiB given to the printing process from OS
             0 MiB allocation reported by mallinfo(arena+hblkhd)
         50574 MiB available memory on the node where the printing process lives
------------------
     ethr =  5.83E-09,  avg # of iterations =  7.0

     total cpu time spent up to now is   314688.5 secs

     total energy              =   -2435.52783207 Ry
     estimated scf accuracy    <       0.00005653 Ry

     total magnetization       =     0.00 Bohr mag/cell
     absolute magnetization    =     5.88 Bohr mag/cell

     iteration #  2     ecut=    60.00 Ry     beta= 0.60
     Davidson diagonalization with overlap

---- Real-time Memory Report at c_bands before calling an iterative solver
          1395 MiB given to the printing process from OS
             0 MiB allocation reported by mallinfo(arena+hblkhd)
         51188 MiB available memory on the node where the printing process lives
------------------
     ethr =  1.00E-08,  avg # of iterations =  3.0

     total cpu time spent up to now is   314716.3 secs

     total energy              =   -2435.52782915 Ry
     estimated scf accuracy    <       0.00021820 Ry

     total magnetization       =    -0.00 Bohr mag/cell
     absolute magnetization    =     5.89 Bohr mag/cell

     iteration #  3     ecut=    60.00 Ry     beta= 0.60
     Davidson diagonalization with overlap

---- Real-time Memory Report at c_bands before calling an iterative solver
          1395 MiB given to the printing process from OS
             0 MiB allocation reported by mallinfo(arena+hblkhd)
         51147 MiB available memory on the node where the printing process lives
------------------
     ethr =  1.00E-08,  avg # of iterations =  2.0
 
     Magnetic moment per site  (integrated on atomic sphere of radius R)
     atom   1 (R=0.035)  charge=  1.9225  magn=  0.0189
     atom   2 (R=0.035)  charge=  1.9223  magn=  0.0118
     atom   3 (R=0.039)  charge=  0.8027  magn=  0.0011
     atom   4 (R=0.039)  charge=  0.8216  magn= -0.0044
     atom   5 (R=0.037)  charge=  1.4484  magn= -0.0033
     atom   6 (R=0.035)  charge=  0.3644  magn= -0.0000
     atom   7 (R=0.039)  charge=  0.8234  magn= -0.0031
     atom   8 (R=0.035)  charge=  0.3980  magn=  0.0001
     atom   9 (R=0.039)  charge=  0.8291  magn=  0.0170
     atom  10 (R=0.035)  charge=  0.3999  magn= -0.0008
     atom  11 (R=0.039)  charge=  0.8258  magn=  0.0227
     atom  12 (R=0.035)  charge=  0.4017  magn= -0.0010
     atom  13 (R=0.039)  charge=  0.8305  magn=  0.0212
     atom  14 (R=0.039)  charge=  0.8358  magn=  0.0172
     atom  15 (R=0.039)  charge=  0.8224  magn=  0.0023
     atom  16 (R=0.039)  charge=  0.7949  magn=  0.0051
     atom  17 (R=0.039)  charge=  0.8189  magn= -0.0046
     atom  18 (R=0.039)  charge=  0.8297  magn= -0.0040
     atom  19 (R=0.035)  charge=  0.3990  magn=  0.0001
     atom  20 (R=0.039)  charge=  0.8239  magn= -0.0084
     atom  21 (R=0.035)  charge=  1.9290  magn=  0.0077
     atom  22 (R=0.035)  charge=  1.9237  magn=  0.0181
     atom  23 (R=0.039)  charge=  0.7993  magn=  0.0271
     atom  24 (R=0.039)  charge=  0.8180  magn=  0.0288
     atom  25 (R=0.037)  charge=  1.4505  magn= -0.0045
     atom  26 (R=0.035)  charge=  0.3545  magn=  0.0001
     atom  27 (R=0.039)  charge=  0.8267  magn=  0.0167
     atom  28 (R=0.035)  charge=  0.3961  magn= -0.0008
     atom  29 (R=0.039)  charge=  0.8269  magn= -0.0073
     atom  30 (R=0.035)  charge=  0.4011  magn=  0.0003
     atom  31 (R=0.039)  charge=  0.8278  magn= -0.0051
     atom  32 (R=0.035)  charge=  0.3992  magn=  0.0002
     atom  33 (R=0.039)  charge=  0.8341  magn= -0.0020
     atom  34 (R=0.039)  charge=  0.8362  magn= -0.0026
     atom  35 (R=0.039)  charge=  0.8213  magn= -0.0102
     atom  36 (R=0.039)  charge=  0.8020  magn=  0.0063
     atom  37 (R=0.039)  charge=  0.8202  magn=  0.0194
     atom  38 (R=0.039)  charge=  0.8251  magn=  0.0231
     atom  39 (R=0.035)  charge=  0.3958  magn= -0.0011
     atom  40 (R=0.039)  charge=  0.8224  magn=  0.0018
     atom  41 (R=0.035)  charge=  1.9277  magn= -0.0077
     atom  42 (R=0.035)  charge=  1.9213  magn= -0.0181
     atom  43 (R=0.039)  charge=  0.8003  magn= -0.0272
     atom  44 (R=0.039)  charge=  0.8174  magn= -0.0288
     atom  45 (R=0.037)  charge=  1.4518  magn=  0.0045
     atom  46 (R=0.035)  charge=  0.3547  magn= -0.0001
     atom  47 (R=0.039)  charge=  0.8274  magn= -0.0167
     atom  48 (R=0.035)  charge=  0.3965  magn=  0.0008
     atom  49 (R=0.039)  charge=  0.8273  magn=  0.0073
     atom  50 (R=0.035)  charge=  0.4006  magn= -0.0003
     atom  51 (R=0.039)  charge=  0.8273  magn=  0.0051
     atom  52 (R=0.035)  charge=  0.3991  magn= -0.0002
     atom  53 (R=0.039)  charge=  0.8341  magn=  0.0020
     atom  54 (R=0.039)  charge=  0.8354  magn=  0.0026
     atom  55 (R=0.039)  charge=  0.8213  magn=  0.0102
     atom  56 (R=0.039)  charge=  0.8024  magn= -0.0063
     atom  57 (R=0.039)  charge=  0.8203  magn= -0.0194
     atom  58 (R=0.039)  charge=  0.8250  magn= -0.0231
     atom  59 (R=0.035)  charge=  0.3953  magn=  0.0011
     atom  60 (R=0.039)  charge=  0.8217  magn= -0.0018
     atom  61 (R=0.035)  charge=  1.9225  magn= -0.0189
     atom  62 (R=0.035)  charge=  1.9204  magn= -0.0118
     atom  63 (R=0.039)  charge=  0.8020  magn= -0.0011
     atom  64 (R=0.039)  charge=  0.8213  magn=  0.0044
     atom  65 (R=0.037)  charge=  1.4495  magn=  0.0033
     atom  66 (R=0.035)  charge=  0.3643  magn=  0.0000
     atom  67 (R=0.039)  charge=  0.8230  magn=  0.0031
     atom  68 (R=0.035)  charge=  0.3978  magn= -0.0001
     atom  69 (R=0.039)  charge=  0.8292  magn= -0.0170
     atom  70 (R=0.035)  charge=  0.4001  magn=  0.0008
     atom  71 (R=0.039)  charge=  0.8255  magn= -0.0227
     atom  72 (R=0.035)  charge=  0.4017  magn=  0.0010
     atom  73 (R=0.039)  charge=  0.8311  magn= -0.0212
     atom  74 (R=0.039)  charge=  0.8356  magn= -0.0172
     atom  75 (R=0.039)  charge=  0.8224  magn= -0.0023
     atom  76 (R=0.039)  charge=  0.7946  magn= -0.0051
     atom  77 (R=0.039)  charge=  0.8190  magn=  0.0046
     atom  78 (R=0.039)  charge=  0.8296  magn=  0.0041
     atom  79 (R=0.035)  charge=  0.3987  magn= -0.0001
     atom  80 (R=0.039)  charge=  0.8242  magn=  0.0084
     atom  81 (R=0.035)  charge=  0.3942  magn= -0.0001
     atom  82 (R=0.035)  charge=  0.3939  magn=  0.0001
     atom  83 (R=0.035)  charge=  1.9226  magn= -0.0189
     atom  84 (R=0.035)  charge=  1.9223  magn= -0.0118
     atom  85 (R=0.039)  charge=  0.8026  magn= -0.0011
     atom  86 (R=0.039)  charge=  0.8216  magn=  0.0044
     atom  87 (R=0.037)  charge=  1.4484  magn=  0.0033
     atom  88 (R=0.035)  charge=  0.3644  magn=  0.0000
     atom  89 (R=0.039)  charge=  0.8234  magn=  0.0031
     atom  90 (R=0.035)  charge=  0.3980  magn= -0.0001
     atom  91 (R=0.039)  charge=  0.8291  magn= -0.0170
     atom  92 (R=0.035)  charge=  0.3999  magn=  0.0008
     atom  93 (R=0.039)  charge=  0.8258  magn= -0.0227
     atom  94 (R=0.035)  charge=  0.4017  magn=  0.0010
     atom  95 (R=0.039)  charge=  0.8305  magn= -0.0212
     atom  96 (R=0.039)  charge=  0.8358  magn= -0.0172
     atom  97 (R=0.039)  charge=  0.8224  magn= -0.0023
     atom  98 (R=0.039)  charge=  0.7949  magn= -0.0051
     atom  99 (R=0.039)  charge=  0.8189  magn=  0.0046
     atom 100 (R=0.039)  charge=  0.8297  magn=  0.0041
     atom 101 (R=0.035)  charge=  0.3990  magn= -0.0001
     atom 102 (R=0.039)  charge=  0.8239  magn=  0.0084
     atom 103 (R=0.035)  charge=  1.9290  magn= -0.0077
     atom 104 (R=0.035)  charge=  1.9237  magn= -0.0181
     atom 105 (R=0.039)  charge=  0.7993  magn= -0.0271
     atom 106 (R=0.039)  charge=  0.8180  magn= -0.0288
     atom 107 (R=0.037)  charge=  1.4505  magn=  0.0045
     atom 108 (R=0.035)  charge=  0.3545  magn= -0.0001
     atom 109 (R=0.039)  charge=  0.8268  magn= -0.0167
     atom 110 (R=0.035)  charge=  0.3961  magn=  0.0008
     atom 111 (R=0.039)  charge=  0.8269  magn=  0.0073
     atom 112 (R=0.035)  charge=  0.4011  magn= -0.0003
     atom 113 (R=0.039)  charge=  0.8278  magn=  0.0051
     atom 114 (R=0.035)  charge=  0.3992  magn= -0.0002
     atom 115 (R=0.039)  charge=  0.8341  magn=  0.0020
     atom 116 (R=0.039)  charge=  0.8362  magn=  0.0026
     atom 117 (R=0.039)  charge=  0.8212  magn=  0.0102
     atom 118 (R=0.039)  charge=  0.8020  magn= -0.0063
     atom 119 (R=0.039)  charge=  0.8202  magn= -0.0194
     atom 120 (R=0.039)  charge=  0.8250  magn= -0.0231
     atom 121 (R=0.035)  charge=  0.3958  magn=  0.0011
     atom 122 (R=0.039)  charge=  0.8224  magn= -0.0018
     atom 123 (R=0.035)  charge=  1.9277  magn=  0.0077
     atom 124 (R=0.035)  charge=  1.9213  magn=  0.0181
     atom 125 (R=0.039)  charge=  0.8004  magn=  0.0272
     atom 126 (R=0.039)  charge=  0.8174  magn=  0.0288
     atom 127 (R=0.037)  charge=  1.4518  magn= -0.0045
     atom 128 (R=0.035)  charge=  0.3547  magn=  0.0001
     atom 129 (R=0.039)  charge=  0.8274  magn=  0.0167
     atom 130 (R=0.035)  charge=  0.3965  magn= -0.0008
     atom 131 (R=0.039)  charge=  0.8273  magn= -0.0073
     atom 132 (R=0.035)  charge=  0.4006  magn=  0.0003
     atom 133 (R=0.039)  charge=  0.8273  magn= -0.0051
     atom 134 (R=0.035)  charge=  0.3991  magn=  0.0002
     atom 135 (R=0.039)  charge=  0.8340  magn= -0.0020
     atom 136 (R=0.039)  charge=  0.8354  magn= -0.0026
     atom 137 (R=0.039)  charge=  0.8213  magn= -0.0102
     atom 138 (R=0.039)  charge=  0.8024  magn=  0.0063
     atom 139 (R=0.039)  charge=  0.8203  magn=  0.0194
     atom 140 (R=0.039)  charge=  0.8250  magn=  0.0231
     atom 141 (R=0.035)  charge=  0.3953  magn= -0.0011
     atom 142 (R=0.039)  charge=  0.8217  magn=  0.0018
     atom 143 (R=0.035)  charge=  1.9225  magn=  0.0189
     atom 144 (R=0.035)  charge=  1.9204  magn=  0.0118
     atom 145 (R=0.039)  charge=  0.8020  magn=  0.0011
     atom 146 (R=0.039)  charge=  0.8213  magn= -0.0044
     atom 147 (R=0.037)  charge=  1.4495  magn= -0.0033
     atom 148 (R=0.035)  charge=  0.3643  magn= -0.0000
     atom 149 (R=0.039)  charge=  0.8230  magn= -0.0031
     atom 150 (R=0.035)  charge=  0.3978  magn=  0.0001
     atom 151 (R=0.039)  charge=  0.8292  magn=  0.0170
     atom 152 (R=0.035)  charge=  0.4001  magn= -0.0008
     atom 153 (R=0.039)  charge=  0.8255  magn=  0.0227
     atom 154 (R=0.035)  charge=  0.4017  magn= -0.0010
     atom 155 (R=0.039)  charge=  0.8311  magn=  0.0212
     atom 156 (R=0.039)  charge=  0.8356  magn=  0.0172
     atom 157 (R=0.039)  charge=  0.8224  magn=  0.0023
     atom 158 (R=0.039)  charge=  0.7946  magn=  0.0051
     atom 159 (R=0.039)  charge=  0.8190  magn= -0.0046
     atom 160 (R=0.039)  charge=  0.8296  magn= -0.0040
     atom 161 (R=0.035)  charge=  0.3987  magn=  0.0001
     atom 162 (R=0.039)  charge=  0.8242  magn= -0.0084
     atom 163 (R=0.035)  charge=  0.3942  magn=  0.0001
     atom 164 (R=0.035)  charge=  0.3939  magn= -0.0001

     total cpu time spent up to now is   314739.4 secs

     End of self-consistent calculation

 ------ SPIN UP ------------


          k = 0.0000 0.0000 0.0000 ( 85105 PWs)   bands (ev):

   -23.5468 -23.5465 -23.4954 -23.4951 -21.8988 -21.8979 -21.8200 -21.8194
   -21.6511 -21.6508 -21.5906 -21.5905 -21.1629 -21.1626 -21.0926 -21.0923
   -19.3594 -19.3592 -19.3228 -19.3226 -18.4384 -18.4363 -18.3964 -18.3962
   -17.7912 -17.7810 -17.7004 -17.6945 -17.0685 -17.0650 -17.0041 -16.9965
   -16.2292 -16.2045 -16.1003 -16.0700 -15.6995 -15.6953 -15.6524 -15.6323
   -15.6320 -15.6249 -15.5610 -15.5438 -14.2735 -14.2677 -14.1908 -14.1889
   -14.0483 -14.0423 -13.9695 -13.9692 -13.8280 -13.7559 -13.7202 -13.6429
   -13.4404 -13.3894 -13.3659 -13.3157 -13.0999 -13.0917 -13.0155 -13.0030
   -12.2140 -12.1865 -12.0951 -12.0652 -11.7940 -11.7648 -11.7253 -11.7075
   -11.0675 -11.0643 -11.0416 -10.9985 -10.6422 -10.5941 -10.5918 -10.5619
   -10.4120 -10.3878 -10.3566 -10.3128 -10.1814 -10.1806 -10.1505 -10.1405
    -9.8419  -9.8036  -9.7739  -9.7435  -9.7018  -9.6712  -9.6473  -9.6215
    -9.1597  -9.1501  -9.1310  -9.1150  -8.6709  -8.6600  -8.6277  -8.6239
    -8.4436  -8.3723  -8.3347  -8.3122  -7.7512  -7.6800  -7.6560  -7.6413
    -7.5335  -7.4937  -7.4829  -7.4555  -7.4194  -7.4038  -7.3980  -7.3820
    -7.0743  -7.0249  -6.9481  -6.9205  -6.6138  -6.6016  -6.4523  -6.4291
    -6.3383  -6.3046  -6.3043  -6.2608  -6.2586  -6.2162  -6.0450  -6.0218
    -6.0130  -5.9673  -5.9305  -5.8956  -5.8925  -5.8374  -5.6935  -5.6931
    -5.6676  -5.6270  -5.4943  -5.4473  -5.4028  -5.3866  -5.3511  -5.3337
    -5.3229  -5.3052  -5.1590  -5.1100  -5.0870  -5.0612  -5.0534  -4.9885
    -4.9733  -4.9616  -4.9283  -4.9040  -4.8580  -4.8538  -4.8405  -4.8114
    -4.7245  -4.7092  -4.6077  -4.5865  -4.5291  -4.5274  -4.4603  -4.4601
    -4.4530  -4.4421  -4.3742  -4.3574  -4.2682  -4.2356  -4.1885  -4.1622
    -4.1089  -4.0949  -4.0653  -4.0456  -3.9848  -3.9590  -3.9364  -3.9309
    -3.8482  -3.8109  -3.7716  -3.7684  -3.7349  -3.6930  -3.6920  -3.6438
    -3.6425  -3.6174  -3.5836  -3.5616  -3.5521  -3.5142  -3.5034  -3.4503
    -3.3517  -3.3076  -3.3065  -3.2739  -3.1077  -3.1035  -3.0918  -3.0827
    -2.8857  -2.8336  -2.5786  -2.5411  -2.5227  -2.4752  -2.4349  -2.4329
    -2.1707  -2.1653  -2.1381  -2.1336  -2.0317  -2.0316  -1.9428  -1.9408
    -1.8430  -1.8298  -1.6860  -1.6707  -1.6397  -1.5997  -1.5709  -1.5641
    -1.5125  -1.5077  -1.3612  -1.3476  -1.0699  -1.0613  -1.0418  -1.0331
    -0.7182  -0.7143  -0.5667  -0.5585  -0.4585  -0.4463  -0.4293  -0.4209
    -0.4090  -0.3211  -0.2866  -0.2726  -0.2055  -0.1938  -0.0883  -0.0566
    -0.0471  -0.0341  -0.0258  -0.0035   0.0465   0.0546   0.1440   0.1798
     0.1973   0.2845   0.3638   0.3937   1.2908   1.3056   1.6276   1.6336
     2.7669   2.8253   4.0529   4.1273   5.4216   5.4585   5.6822   5.6899
     5.8223   5.8768   5.9833   5.9931   6.3638   6.3698   6.6862   6.7180
     6.8746   6.8757   7.0755   7.0997   7.1604   7.1797   7.2021   7.2404
     7.3723   7.4207   7.5244   7.5459   7.9131   7.9377   8.0758   8.1710
     8.3829   8.4205   8.7519   8.7594   8.9225   8.9325   9.0970   9.1090
     9.1717   9.2240   9.3283   9.3429   9.4665   9.7041   9.7095   9.7340
     9.8921   9.9604  10.0094  10.2612  10.5750  10.6139  10.6193  10.6863
    10.8247  10.8421

     occupation numbers 
     1.0000   1.0000   1.0000   1.0000   1.0000   1.0000   1.0000   1.0000
     1.0000   1.0000   1.0000   1.0000   1.0000   1.0000   1.0000   1.0000
     1.0000   1.0000   1.0000   1.0000   1.0000   1.0000   1.0000   1.0000
     1.0000   1.0000   1.0000   1.0000   1.0000   1.0000   1.0000   1.0000
     1.0000   1.0000   1.0000   1.0000   1.0000   1.0000   1.0000   1.0000
     1.0000   1.0000   1.0000   1.0000   1.0000   1.0000   1.0000   1.0000
     1.0000   1.0000   1.0000   1.0000   1.0000   1.0000   1.0000   1.0000
     1.0000   1.0000   1.0000   1.0000   1.0000   1.0000   1.0000   1.0000
     1.0000   1.0000   1.0000   1.0000   1.0000   1.0000   1.0000   1.0000
     1.0000   1.0000   1.0000   1.0000   1.0000   1.0000   1.0000   1.0000
     1.0000   1.0000   1.0000   1.0000   1.0000   1.0000   1.0000   1.0000
     1.0000   1.0000   1.0000   1.0000   1.0000   1.0000   1.0000   1.0000
     1.0000   1.0000   1.0000   1.0000   1.0000   1.0000   1.0000   1.0000
     1.0000   1.0000   1.0000   1.0000   1.0000   1.0000   1.0000   1.0000
     1.0000   1.0000   1.0000   1.0000   1.0000   1.0000   1.0000   1.0000
     1.0000   1.0000   1.0000   1.0000   1.0000   1.0000   1.0000   1.0000
     1.0000   1.0000   1.0000   1.0000   1.0000   1.0000   1.0000   1.0000
     1.0000   1.0000   1.0000   1.0000   1.0000   1.0000   1.0000   1.0000
     1.0000   1.0000   1.0000   1.0000   1.0000   1.0000   1.0000   1.0000
     1.0000   1.0000   1.0000   1.0000   1.0000   1.0000   1.0000   1.0000
     1.0000   1.0000   1.0000   1.0000   1.0000   1.0000   1.0000   1.0000
     1.0000   1.0000   1.0000   1.0000   1.0000   1.0000   1.0000   1.0000
     1.0000   1.0000   1.0000   1.0000   1.0000   1.0000   1.0000   1.0000
     1.0000   1.0000   1.0000   1.0000   1.0000   1.0000   1.0000   1.0000
     1.0000   1.0000   1.0000   1.0000   1.0000   1.0000   1.0000   1.0000
     1.0000   1.0000   1.0000   1.0000   1.0000   1.0000   1.0000   1.0000
     1.0000   1.0000   1.0000   1.0000   1.0000   1.0000   1.0000   1.0000
     1.0000   1.0000   1.0000   1.0000   1.0000   1.0000   1.0000   1.0000
     1.0000   1.0000   1.0000   1.0000   1.0000   1.0000   1.0000   1.0000
     1.0000   1.0000   1.0000   1.0000   1.0000   1.0000   1.0000   1.0000
     1.0000   1.0000   1.0000   1.0000   1.0000   1.0000   1.0000   1.0000
     1.0000   1.0000   1.0000   1.0000   1.0000   1.0000   1.0000   1.0000
     1.0000   1.0000   1.0000   1.0000   1.0000   1.0000   1.0000   1.0000
     1.0000   1.0000   1.0000   1.0000   1.0000   1.0000   1.0000   1.0000
     1.0000   1.0000   1.0000   1.0000   1.0000   1.0000   1.0000   1.0000
     1.0000   1.0000   0.0000   0.0000   0.0000   0.0000   0.0000   0.0000
     0.0000   0.0000   0.0000   0.0000   0.0000   0.0000   0.0000   0.0000
     0.0000   0.0000   0.0000   0.0000   0.0000   0.0000   0.0000   0.0000
     0.0000   0.0000   0.0000   0.0000   0.0000   0.0000   0.0000   0.0000
     0.0000   0.0000   0.0000   0.0000   0.0000   0.0000   0.0000   0.0000
     0.0000   0.0000   0.0000   0.0000   0.0000   0.0000   0.0000   0.0000
     0.0000   0.0000   0.0000   0.0000   0.0000   0.0000   0.0000   0.0000
     0.0000   0.0000

 ------ SPIN DOWN ----------


          k = 0.0000 0.0000 0.0000 ( 85105 PWs)   bands (ev):

   -23.5430 -23.5427 -23.4992 -23.4990 -21.8989 -21.8981 -21.8199 -21.8194
   -21.6521 -21.6517 -21.5896 -21.5895 -21.1648 -21.1645 -21.0907 -21.0903
   -19.3586 -19.3585 -19.3235 -19.3233 -18.4391 -18.4370 -18.3956 -18.3955
   -17.7911 -17.7809 -17.7005 -17.6945 -17.0684 -17.0650 -17.0042 -16.9965
   -16.2291 -16.2044 -16.1005 -16.0701 -15.6992 -15.6950 -15.6523 -15.6325
   -15.6321 -15.6250 -15.5611 -15.5439 -14.2730 -14.2673 -14.1913 -14.1895
   -14.0481 -14.0422 -13.9696 -13.9693 -13.8279 -13.7558 -13.7203 -13.6430
   -13.4404 -13.3894 -13.3659 -13.3157 -13.0997 -13.0914 -13.0157 -13.0033
   -12.2127 -12.1851 -12.0965 -12.0666 -11.7946 -11.7658 -11.7245 -11.7064
   -11.0674 -11.0641 -11.0418 -10.9985 -10.6422 -10.5940 -10.5919 -10.5621
   -10.4115 -10.3875 -10.3570 -10.3131 -10.1810 -10.1800 -10.1511 -10.1409
    -9.8419  -9.8035  -9.7739  -9.7437  -9.7015  -9.6715  -9.6470  -9.6218
    -9.1593  -9.1490  -9.1321  -9.1154  -8.6707  -8.6598  -8.6279  -8.6241
    -8.4435  -8.3724  -8.3346  -8.3124  -7.7510  -7.6795  -7.6561  -7.6418
    -7.5335  -7.4935  -7.4828  -7.4556  -7.4196  -7.4037  -7.3978  -7.3822
    -7.0743  -7.0249  -6.9482  -6.9205  -6.6134  -6.6012  -6.4523  -6.4291
    -6.3383  -6.3046  -6.3043  -6.2607  -6.2587  -6.2164  -6.0448  -6.0218
    -6.0128  -5.9673  -5.9306  -5.8959  -5.8930  -5.8375  -5.6929  -5.6928
    -5.6683  -5.6272  -5.4945  -5.4473  -5.4026  -5.3864  -5.3510  -5.3336
    -5.3232  -5.3053  -5.1591  -5.1105  -5.0871  -5.0608  -5.0531  -4.9886
    -4.9733  -4.9615  -4.9280  -4.9042  -4.8575  -4.8536  -4.8411  -4.8116
    -4.7244  -4.7091  -4.6076  -4.5867  -4.5290  -4.5277  -4.4618  -4.4601
    -4.4518  -4.4415  -4.3740  -4.3575  -4.2683  -4.2357  -4.1885  -4.1623
    -4.1090  -4.0949  -4.0653  -4.0457  -3.9847  -3.9594  -3.9362  -3.9311
    -3.8482  -3.8109  -3.7713  -3.7684  -3.7348  -3.6933  -3.6920  -3.6438
    -3.6422  -3.6176  -3.5837  -3.5617  -3.5520  -3.5143  -3.5037  -3.4499
    -3.3517  -3.3075  -3.3064  -3.2738  -3.1077  -3.1036  -3.0918  -3.0826
    -2.8856  -2.8336  -2.5787  -2.5410  -2.5226  -2.4752  -2.4349  -2.4330
    -2.1707  -2.1653  -2.1381  -2.1335  -2.0315  -2.0313  -1.9426  -1.9406
    -1.8433  -1.8301  -1.6860  -1.6708  -1.6398  -1.5997  -1.5708  -1.5640
    -1.5125  -1.5077  -1.3612  -1.3476  -1.0696  -1.0610  -1.0421  -1.0334
    -0.7188  -0.7149  -0.5660  -0.5580  -0.4593  -0.4471  -0.4286  -0.4202
    -0.4089  -0.3209  -0.2866  -0.2724  -0.2058  -0.1940  -0.0911  -0.0549
    -0.0499  -0.0330  -0.0262  -0.0006   0.0465   0.0547   0.1440   0.1800
     0.1976   0.2846   0.3636   0.3936   1.2908   1.3055   1.6275   1.6335
     2.7674   2.8258   4.0526   4.1270   5.4218   5.4587   5.6821   5.6898
     5.8221   5.8766   5.9834   5.9931   6.3639   6.3699   6.6858   6.7176
     6.8752   6.8761   7.0757   7.1000   7.1604   7.1797   7.2019   7.2401
     7.3720   7.4203   7.5246   7.5462   7.9125   7.9382   8.0758   8.1710
     8.3827   8.4206   8.7518   8.7594   8.9221   8.9328   9.0973   9.1084
     9.1715   9.2243   9.3283   9.3433   9.4661   9.7037   9.7097   9.7347
     9.8923   9.9603  10.0092  10.2611  10.5748  10.6143  10.6192  10.6861
    10.8249  10.8422

     occupation numbers 
     1.0000   1.0000   1.0000   1.0000   1.0000   1.0000   1.0000   1.0000
     1.0000   1.0000   1.0000   1.0000   1.0000   1.0000   1.0000   1.0000
     1.0000   1.0000   1.0000   1.0000   1.0000   1.0000   1.0000   1.0000
     1.0000   1.0000   1.0000   1.0000   1.0000   1.0000   1.0000   1.0000
     1.0000   1.0000   1.0000   1.0000   1.0000   1.0000   1.0000   1.0000
     1.0000   1.0000   1.0000   1.0000   1.0000   1.0000   1.0000   1.0000
     1.0000   1.0000   1.0000   1.0000   1.0000   1.0000   1.0000   1.0000
     1.0000   1.0000   1.0000   1.0000   1.0000   1.0000   1.0000   1.0000
     1.0000   1.0000   1.0000   1.0000   1.0000   1.0000   1.0000   1.0000
     1.0000   1.0000   1.0000   1.0000   1.0000   1.0000   1.0000   1.0000
     1.0000   1.0000   1.0000   1.0000   1.0000   1.0000   1.0000   1.0000
     1.0000   1.0000   1.0000   1.0000   1.0000   1.0000   1.0000   1.0000
     1.0000   1.0000   1.0000   1.0000   1.0000   1.0000   1.0000   1.0000
     1.0000   1.0000   1.0000   1.0000   1.0000   1.0000   1.0000   1.0000
     1.0000   1.0000   1.0000   1.0000   1.0000   1.0000   1.0000   1.0000
     1.0000   1.0000   1.0000   1.0000   1.0000   1.0000   1.0000   1.0000
     1.0000   1.0000   1.0000   1.0000   1.0000   1.0000   1.0000   1.0000
     1.0000   1.0000   1.0000   1.0000   1.0000   1.0000   1.0000   1.0000
     1.0000   1.0000   1.0000   1.0000   1.0000   1.0000   1.0000   1.0000
     1.0000   1.0000   1.0000   1.0000   1.0000   1.0000   1.0000   1.0000
     1.0000   1.0000   1.0000   1.0000   1.0000   1.0000   1.0000   1.0000
     1.0000   1.0000   1.0000   1.0000   1.0000   1.0000   1.0000   1.0000
     1.0000   1.0000   1.0000   1.0000   1.0000   1.0000   1.0000   1.0000
     1.0000   1.0000   1.0000   1.0000   1.0000   1.0000   1.0000   1.0000
     1.0000   1.0000   1.0000   1.0000   1.0000   1.0000   1.0000   1.0000
     1.0000   1.0000   1.0000   1.0000   1.0000   1.0000   1.0000   1.0000
     1.0000   1.0000   1.0000   1.0000   1.0000   1.0000   1.0000   1.0000
     1.0000   1.0000   1.0000   1.0000   1.0000   1.0000   1.0000   1.0000
     1.0000   1.0000   1.0000   1.0000   1.0000   1.0000   1.0000   1.0000
     1.0000   1.0000   1.0000   1.0000   1.0000   1.0000   1.0000   1.0000
     1.0000   1.0000   1.0000   1.0000   1.0000   1.0000   1.0000   1.0000
     1.0000   1.0000   1.0000   1.0000   1.0000   1.0000   1.0000   1.0000
     1.0000   1.0000   1.0000   1.0000   1.0000   1.0000   1.0000   1.0000
     1.0000   1.0000   1.0000   1.0000   1.0000   1.0000   1.0000   1.0000
     1.0000   1.0000   1.0000   1.0000   1.0000   1.0000   1.0000   1.0000
     1.0000   1.0000   0.0000   0.0000   0.0000   0.0000   0.0000   0.0000
     0.0000   0.0000   0.0000   0.0000   0.0000   0.0000   0.0000   0.0000
     0.0000   0.0000   0.0000   0.0000   0.0000   0.0000   0.0000   0.0000
     0.0000   0.0000   0.0000   0.0000   0.0000   0.0000   0.0000   0.0000
     0.0000   0.0000   0.0000   0.0000   0.0000   0.0000   0.0000   0.0000
     0.0000   0.0000   0.0000   0.0000   0.0000   0.0000   0.0000   0.0000
     0.0000   0.0000   0.0000   0.0000   0.0000   0.0000   0.0000   0.0000
     0.0000   0.0000

     the Fermi energy is     3.3196 ev

!    total energy              =   -2435.52786308 Ry
     estimated scf accuracy    <       0.00000500 Ry

     total magnetization       =    -0.00 Bohr mag/cell
     absolute magnetization    =     5.90 Bohr mag/cell

     convergence has been achieved in   3 iterations

     Using ACE for calculation of exact exchange

     total energy              =   -2435.52788832 Ry
     Harris-Foulkes estimate   =   -2435.52789117 Ry
     est. exchange err (dexx)  =       0.00002523 Ry
     - averaged Fock potential =     233.42413711 Ry
     + Fock energy (ACE)       =    -116.71274135 Ry

     EXX: now go back to refine exchange calculation

     total cpu time spent up to now is   377085.8 secs

     Self-consistent Calculation

     iteration #  1     ecut=    60.00 Ry     beta= 0.60
     Davidson diagonalization with overlap

---- Real-time Memory Report at c_bands before calling an iterative solver
          1395 MiB given to the printing process from OS
             0 MiB allocation reported by mallinfo(arena+hblkhd)
         51288 MiB available memory on the node where the printing process lives
------------------
     ethr =  1.00E-08,  avg # of iterations =  7.0

     total cpu time spent up to now is   377123.7 secs

     total energy              =   -2435.52787491 Ry
     estimated scf accuracy    <       0.00006601 Ry

     total magnetization       =     0.00 Bohr mag/cell
     absolute magnetization    =     5.97 Bohr mag/cell

     iteration #  2     ecut=    60.00 Ry     beta= 0.60
     Davidson diagonalization with overlap

---- Real-time Memory Report at c_bands before calling an iterative solver
          1395 MiB given to the printing process from OS
             0 MiB allocation reported by mallinfo(arena+hblkhd)
         51879 MiB available memory on the node where the printing process lives
------------------
     ethr =  1.17E-08,  avg # of iterations =  3.0

     total cpu time spent up to now is   377150.7 secs

     total energy              =   -2435.52787277 Ry
     estimated scf accuracy    <       0.00024244 Ry

     total magnetization       =     0.00 Bohr mag/cell
     absolute magnetization    =     5.97 Bohr mag/cell

     iteration #  3     ecut=    60.00 Ry     beta= 0.60
     Davidson diagonalization with overlap

---- Real-time Memory Report at c_bands before calling an iterative solver
          1395 MiB given to the printing process from OS
             0 MiB allocation reported by mallinfo(arena+hblkhd)
         51887 MiB available memory on the node where the printing process lives
------------------
     ethr =  1.17E-08,  avg # of iterations =  2.0
 
     Magnetic moment per site  (integrated on atomic sphere of radius R)
     atom   1 (R=0.035)  charge=  1.9226  magn=  0.0190
     atom   2 (R=0.035)  charge=  1.9223  magn=  0.0119
     atom   3 (R=0.039)  charge=  0.8027  magn=  0.0010
     atom   4 (R=0.039)  charge=  0.8216  magn= -0.0047
     atom   5 (R=0.037)  charge=  1.4485  magn= -0.0033
     atom   6 (R=0.035)  charge=  0.3643  magn= -0.0000
     atom   7 (R=0.039)  charge=  0.8234  magn= -0.0034
     atom   8 (R=0.035)  charge=  0.3980  magn=  0.0001
     atom   9 (R=0.039)  charge=  0.8291  magn=  0.0173
     atom  10 (R=0.035)  charge=  0.3999  magn= -0.0008
     atom  11 (R=0.039)  charge=  0.8258  magn=  0.0230
     atom  12 (R=0.035)  charge=  0.4017  magn= -0.0011
     atom  13 (R=0.039)  charge=  0.8305  magn=  0.0214
     atom  14 (R=0.039)  charge=  0.8359  magn=  0.0174
     atom  15 (R=0.039)  charge=  0.8224  magn=  0.0025
     atom  16 (R=0.039)  charge=  0.7949  magn=  0.0051
     atom  17 (R=0.039)  charge=  0.8189  magn= -0.0049
     atom  18 (R=0.039)  charge=  0.8297  magn= -0.0043
     atom  19 (R=0.035)  charge=  0.3990  magn=  0.0001
     atom  20 (R=0.039)  charge=  0.8239  magn= -0.0086
     atom  21 (R=0.035)  charge=  1.9290  magn=  0.0077
     atom  22 (R=0.035)  charge=  1.9237  magn=  0.0182
     atom  23 (R=0.039)  charge=  0.7993  magn=  0.0273
     atom  24 (R=0.039)  charge=  0.8180  magn=  0.0291
     atom  25 (R=0.037)  charge=  1.4505  magn= -0.0046
     atom  26 (R=0.035)  charge=  0.3545  magn=  0.0001
     atom  27 (R=0.039)  charge=  0.8268  magn=  0.0169
     atom  28 (R=0.035)  charge=  0.3961  magn= -0.0009
     atom  29 (R=0.039)  charge=  0.8269  magn= -0.0076
     atom  30 (R=0.035)  charge=  0.4011  magn=  0.0003
     atom  31 (R=0.039)  charge=  0.8279  magn= -0.0053
     atom  32 (R=0.035)  charge=  0.3992  magn=  0.0002
     atom  33 (R=0.039)  charge=  0.8341  magn= -0.0022
     atom  34 (R=0.039)  charge=  0.8362  magn= -0.0028
     atom  35 (R=0.039)  charge=  0.8213  magn= -0.0105
     atom  36 (R=0.039)  charge=  0.8020  magn=  0.0064
     atom  37 (R=0.039)  charge=  0.8202  magn=  0.0197
     atom  38 (R=0.039)  charge=  0.8250  magn=  0.0234
     atom  39 (R=0.035)  charge=  0.3958  magn= -0.0012
     atom  40 (R=0.039)  charge=  0.8224  magn=  0.0020
     atom  41 (R=0.035)  charge=  1.9277  magn= -0.0077
     atom  42 (R=0.035)  charge=  1.9213  magn= -0.0181
     atom  43 (R=0.039)  charge=  0.8004  magn= -0.0274
     atom  44 (R=0.039)  charge=  0.8174  magn= -0.0291
     atom  45 (R=0.037)  charge=  1.4518  magn=  0.0046
     atom  46 (R=0.035)  charge=  0.3548  magn= -0.0001
     atom  47 (R=0.039)  charge=  0.8274  magn= -0.0169
     atom  48 (R=0.035)  charge=  0.3965  magn=  0.0009
     atom  49 (R=0.039)  charge=  0.8273  magn=  0.0077
     atom  50 (R=0.035)  charge=  0.4006  magn= -0.0003
     atom  51 (R=0.039)  charge=  0.8273  magn=  0.0053
     atom  52 (R=0.035)  charge=  0.3991  magn= -0.0002
     atom  53 (R=0.039)  charge=  0.8340  magn=  0.0022
     atom  54 (R=0.039)  charge=  0.8354  magn=  0.0028
     atom  55 (R=0.039)  charge=  0.8213  magn=  0.0105
     atom  56 (R=0.039)  charge=  0.8024  magn= -0.0064
     atom  57 (R=0.039)  charge=  0.8203  magn= -0.0197
     atom  58 (R=0.039)  charge=  0.8250  magn= -0.0234
     atom  59 (R=0.035)  charge=  0.3953  magn=  0.0012
     atom  60 (R=0.039)  charge=  0.8217  magn= -0.0020
     atom  61 (R=0.035)  charge=  1.9224  magn= -0.0190
     atom  62 (R=0.035)  charge=  1.9205  magn= -0.0119
     atom  63 (R=0.039)  charge=  0.8020  magn= -0.0010
     atom  64 (R=0.039)  charge=  0.8213  magn=  0.0047
     atom  65 (R=0.037)  charge=  1.4495  magn=  0.0033
     atom  66 (R=0.035)  charge=  0.3643  magn=  0.0000
     atom  67 (R=0.039)  charge=  0.8230  magn=  0.0034
     atom  68 (R=0.035)  charge=  0.3978  magn= -0.0001
     atom  69 (R=0.039)  charge=  0.8292  magn= -0.0173
     atom  70 (R=0.035)  charge=  0.4001  magn=  0.0008
     atom  71 (R=0.039)  charge=  0.8255  magn= -0.0230
     atom  72 (R=0.035)  charge=  0.4017  magn=  0.0011
     atom  73 (R=0.039)  charge=  0.8312  magn= -0.0214
     atom  74 (R=0.039)  charge=  0.8356  magn= -0.0174
     atom  75 (R=0.039)  charge=  0.8224  magn= -0.0025
     atom  76 (R=0.039)  charge=  0.7946  magn= -0.0051
     atom  77 (R=0.039)  charge=  0.8190  magn=  0.0049
     atom  78 (R=0.039)  charge=  0.8296  magn=  0.0043
     atom  79 (R=0.035)  charge=  0.3987  magn= -0.0001
     atom  80 (R=0.039)  charge=  0.8243  magn=  0.0086
     atom  81 (R=0.035)  charge=  0.3942  magn= -0.0001
     atom  82 (R=0.035)  charge=  0.3939  magn=  0.0001
     atom  83 (R=0.035)  charge=  1.9225  magn= -0.0190
     atom  84 (R=0.035)  charge=  1.9223  magn= -0.0119
     atom  85 (R=0.039)  charge=  0.8026  magn= -0.0010
     atom  86 (R=0.039)  charge=  0.8216  magn=  0.0047
     atom  87 (R=0.037)  charge=  1.4484  magn=  0.0033
     atom  88 (R=0.035)  charge=  0.3643  magn=  0.0000
     atom  89 (R=0.039)  charge=  0.8234  magn=  0.0034
     atom  90 (R=0.035)  charge=  0.3980  magn= -0.0001
     atom  91 (R=0.039)  charge=  0.8291  magn= -0.0173
     atom  92 (R=0.035)  charge=  0.3999  magn=  0.0008
     atom  93 (R=0.039)  charge=  0.8258  magn= -0.0230
     atom  94 (R=0.035)  charge=  0.4017  magn=  0.0011
     atom  95 (R=0.039)  charge=  0.8305  magn= -0.0214
     atom  96 (R=0.039)  charge=  0.8358  magn= -0.0174
     atom  97 (R=0.039)  charge=  0.8224  magn= -0.0025
     atom  98 (R=0.039)  charge=  0.7949  magn= -0.0051
     atom  99 (R=0.039)  charge=  0.8189  magn=  0.0049
     atom 100 (R=0.039)  charge=  0.8297  magn=  0.0043
     atom 101 (R=0.035)  charge=  0.3990  magn= -0.0001
     atom 102 (R=0.039)  charge=  0.8239  magn=  0.0086
     atom 103 (R=0.035)  charge=  1.9290  magn= -0.0077
     atom 104 (R=0.035)  charge=  1.9237  magn= -0.0182
     atom 105 (R=0.039)  charge=  0.7993  magn= -0.0273
     atom 106 (R=0.039)  charge=  0.8180  magn= -0.0291
     atom 107 (R=0.037)  charge=  1.4505  magn=  0.0046
     atom 108 (R=0.035)  charge=  0.3545  magn= -0.0001
     atom 109 (R=0.039)  charge=  0.8267  magn= -0.0169
     atom 110 (R=0.035)  charge=  0.3961  magn=  0.0009
     atom 111 (R=0.039)  charge=  0.8269  magn=  0.0076
     atom 112 (R=0.035)  charge=  0.4011  magn= -0.0003
     atom 113 (R=0.039)  charge=  0.8278  magn=  0.0053
     atom 114 (R=0.035)  charge=  0.3992  magn= -0.0002
     atom 115 (R=0.039)  charge=  0.8341  magn=  0.0022
     atom 116 (R=0.039)  charge=  0.8362  magn=  0.0028
     atom 117 (R=0.039)  charge=  0.8213  magn=  0.0105
     atom 118 (R=0.039)  charge=  0.8020  magn= -0.0064
     atom 119 (R=0.039)  charge=  0.8202  magn= -0.0197
     atom 120 (R=0.039)  charge=  0.8251  magn= -0.0234
     atom 121 (R=0.035)  charge=  0.3958  magn=  0.0012
     atom 122 (R=0.039)  charge=  0.8224  magn= -0.0020
     atom 123 (R=0.035)  charge=  1.9277  magn=  0.0077
     atom 124 (R=0.035)  charge=  1.9213  magn=  0.0181
     atom 125 (R=0.039)  charge=  0.8003  magn=  0.0274
     atom 126 (R=0.039)  charge=  0.8174  magn=  0.0291
     atom 127 (R=0.037)  charge=  1.4518  magn= -0.0046
     atom 128 (R=0.035)  charge=  0.3547  magn=  0.0001
     atom 129 (R=0.039)  charge=  0.8274  magn=  0.0169
     atom 130 (R=0.035)  charge=  0.3965  magn= -0.0009
     atom 131 (R=0.039)  charge=  0.8273  magn= -0.0076
     atom 132 (R=0.035)  charge=  0.4006  magn=  0.0003
     atom 133 (R=0.039)  charge=  0.8273  magn= -0.0053
     atom 134 (R=0.035)  charge=  0.3991  magn=  0.0002
     atom 135 (R=0.039)  charge=  0.8341  magn= -0.0022
     atom 136 (R=0.039)  charge=  0.8354  magn= -0.0028
     atom 137 (R=0.039)  charge=  0.8213  magn= -0.0105
     atom 138 (R=0.039)  charge=  0.8024  magn=  0.0064
     atom 139 (R=0.039)  charge=  0.8203  magn=  0.0197
     atom 140 (R=0.039)  charge=  0.8250  magn=  0.0234
     atom 141 (R=0.035)  charge=  0.3953  magn= -0.0012
     atom 142 (R=0.039)  charge=  0.8217  magn=  0.0020
     atom 143 (R=0.035)  charge=  1.9225  magn=  0.0190
     atom 144 (R=0.035)  charge=  1.9204  magn=  0.0119
     atom 145 (R=0.039)  charge=  0.8021  magn=  0.0010
     atom 146 (R=0.039)  charge=  0.8213  magn= -0.0047
     atom 147 (R=0.037)  charge=  1.4495  magn= -0.0033
     atom 148 (R=0.035)  charge=  0.3643  magn= -0.0000
     atom 149 (R=0.039)  charge=  0.8230  magn= -0.0034
     atom 150 (R=0.035)  charge=  0.3978  magn=  0.0001
     atom 151 (R=0.039)  charge=  0.8292  magn=  0.0173
     atom 152 (R=0.035)  charge=  0.4001  magn= -0.0008
     atom 153 (R=0.039)  charge=  0.8255  magn=  0.0230
     atom 154 (R=0.035)  charge=  0.4017  magn= -0.0011
     atom 155 (R=0.039)  charge=  0.8312  magn=  0.0214
     atom 156 (R=0.039)  charge=  0.8356  magn=  0.0174
     atom 157 (R=0.039)  charge=  0.8224  magn=  0.0025
     atom 158 (R=0.039)  charge=  0.7946  magn=  0.0051
     atom 159 (R=0.039)  charge=  0.8190  magn= -0.0049
     atom 160 (R=0.039)  charge=  0.8296  magn= -0.0043
     atom 161 (R=0.035)  charge=  0.3987  magn=  0.0001
     atom 162 (R=0.039)  charge=  0.8243  magn= -0.0086
     atom 163 (R=0.035)  charge=  0.3942  magn=  0.0001
     atom 164 (R=0.035)  charge=  0.3939  magn= -0.0001

     total cpu time spent up to now is   377174.4 secs

     End of self-consistent calculation

 ------ SPIN UP ------------


          k = 0.0000 0.0000 0.0000 ( 85105 PWs)   bands (ev):

   -23.5397 -23.5394 -23.4968 -23.4965 -21.9001 -21.8993 -21.8208 -21.8202
   -21.6510 -21.6507 -21.5883 -21.5882 -21.1675 -21.1672 -21.0925 -21.0921
   -19.3556 -19.3555 -19.3214 -19.3212 -18.4415 -18.4394 -18.3976 -18.3974
   -17.7909 -17.7807 -17.7004 -17.6945 -17.0686 -17.0651 -17.0040 -16.9963
   -16.2288 -16.2041 -16.1003 -16.0699 -15.6991 -15.6950 -15.6525 -15.6323
   -15.6320 -15.6250 -15.5610 -15.5438 -14.2724 -14.2668 -14.1907 -14.1889
   -14.0481 -14.0422 -13.9698 -13.9695 -13.8277 -13.7555 -13.7201 -13.6428
   -13.4407 -13.3897 -13.3659 -13.3157 -13.0993 -13.0910 -13.0153 -13.0029
   -12.2130 -12.1853 -12.0962 -12.0662 -11.7946 -11.7658 -11.7242 -11.7060
   -11.0669 -11.0633 -11.0417 -10.9984 -10.6419 -10.5935 -10.5916 -10.5617
   -10.4116 -10.3877 -10.3570 -10.3132 -10.1806 -10.1796 -10.1509 -10.1408
    -9.8427  -9.8036  -9.7744  -9.7440  -9.7010  -9.6711  -9.6466  -9.6216
    -9.1580  -9.1477  -9.1311  -9.1144  -8.6704  -8.6596  -8.6278  -8.6241
    -8.4434  -8.3723  -8.3346  -8.3123  -7.7506  -7.6791  -7.6556  -7.6416
    -7.5337  -7.4939  -7.4828  -7.4558  -7.4200  -7.4041  -7.3982  -7.3826
    -7.0740  -7.0245  -6.9480  -6.9201  -6.6119  -6.5997  -6.4520  -6.4290
    -6.3388  -6.3050  -6.3046  -6.2603  -6.2592  -6.2161  -6.0431  -6.0216
    -6.0113  -5.9672  -5.9311  -5.8970  -5.8938  -5.8374  -5.6925  -5.6923
    -5.6680  -5.6272  -5.4945  -5.4471  -5.4034  -5.3871  -5.3512  -5.3336
    -5.3242  -5.3061  -5.1589  -5.1093  -5.0863  -5.0593  -5.0520  -4.9881
    -4.9753  -4.9631  -4.9281  -4.9038  -4.8578  -4.8533  -4.8411  -4.8109
    -4.7229  -4.7075  -4.6065  -4.5861  -4.5282  -4.5281  -4.4617  -4.4595
    -4.4513  -4.4422  -4.3740  -4.3574  -4.2685  -4.2360  -4.1881  -4.1624
    -4.1084  -4.0943  -4.0652  -4.0454  -3.9848  -3.9596  -3.9366  -3.9321
    -3.8485  -3.8108  -3.7710  -3.7678  -3.7348  -3.6939  -3.6923  -3.6445
    -3.6428  -3.6182  -3.5837  -3.5617  -3.5518  -3.5139  -3.5043  -3.4500
    -3.3530  -3.3072  -3.3070  -3.2733  -3.1077  -3.1035  -3.0919  -3.0825
    -2.8847  -2.8327  -2.5788  -2.5411  -2.5224  -2.4754  -2.4351  -2.4328
    -2.1707  -2.1652  -2.1381  -2.1335  -2.0321  -2.0319  -1.9430  -1.9411
    -1.8420  -1.8286  -1.6860  -1.6707  -1.6397  -1.5997  -1.5697  -1.5629
    -1.5121  -1.5074  -1.3600  -1.3465  -1.0705  -1.0619  -1.0431  -1.0344
    -0.7207  -0.7168  -0.5671  -0.5592  -0.4586  -0.4464  -0.4278  -0.4194
    -0.4080  -0.3198  -0.2869  -0.2728  -0.2060  -0.1942  -0.0934  -0.0565
    -0.0521  -0.0339  -0.0274  -0.0020   0.0460   0.0542   0.1443   0.1800
     0.1969   0.2834   0.3642   0.3947   1.2910   1.3056   1.6266   1.6326
     2.7655   2.8241   4.0548   4.1290   5.4223   5.4592   5.6824   5.6901
     5.8230   5.8773   5.9838   5.9937   6.3643   6.3703   6.6853   6.7173
     6.8756   6.8764   7.0756   7.0999   7.1608   7.1806   7.2029   7.2404
     7.3719   7.4204   7.5247   7.5463   7.9123   7.9382   8.0750   8.1704
     8.3833   8.4213   8.7522   8.7595   8.9224   8.9333   9.0972   9.1085
     9.1720   9.2246   9.3283   9.3437   9.4658   9.7036   9.7096   9.7348
     9.8927   9.9605  10.0094  10.2615  10.5735  10.6108  10.6182  10.6856
    10.8102  10.8403

     occupation numbers 
     1.0000   1.0000   1.0000   1.0000   1.0000   1.0000   1.0000   1.0000
     1.0000   1.0000   1.0000   1.0000   1.0000   1.0000   1.0000   1.0000
     1.0000   1.0000   1.0000   1.0000   1.0000   1.0000   1.0000   1.0000
     1.0000   1.0000   1.0000   1.0000   1.0000   1.0000   1.0000   1.0000
     1.0000   1.0000   1.0000   1.0000   1.0000   1.0000   1.0000   1.0000
     1.0000   1.0000   1.0000   1.0000   1.0000   1.0000   1.0000   1.0000
     1.0000   1.0000   1.0000   1.0000   1.0000   1.0000   1.0000   1.0000
     1.0000   1.0000   1.0000   1.0000   1.0000   1.0000   1.0000   1.0000
     1.0000   1.0000   1.0000   1.0000   1.0000   1.0000   1.0000   1.0000
     1.0000   1.0000   1.0000   1.0000   1.0000   1.0000   1.0000   1.0000
     1.0000   1.0000   1.0000   1.0000   1.0000   1.0000   1.0000   1.0000
     1.0000   1.0000   1.0000   1.0000   1.0000   1.0000   1.0000   1.0000
     1.0000   1.0000   1.0000   1.0000   1.0000   1.0000   1.0000   1.0000
     1.0000   1.0000   1.0000   1.0000   1.0000   1.0000   1.0000   1.0000
     1.0000   1.0000   1.0000   1.0000   1.0000   1.0000   1.0000   1.0000
     1.0000   1.0000   1.0000   1.0000   1.0000   1.0000   1.0000   1.0000
     1.0000   1.0000   1.0000   1.0000   1.0000   1.0000   1.0000   1.0000
     1.0000   1.0000   1.0000   1.0000   1.0000   1.0000   1.0000   1.0000
     1.0000   1.0000   1.0000   1.0000   1.0000   1.0000   1.0000   1.0000
     1.0000   1.0000   1.0000   1.0000   1.0000   1.0000   1.0000   1.0000
     1.0000   1.0000   1.0000   1.0000   1.0000   1.0000   1.0000   1.0000
     1.0000   1.0000   1.0000   1.0000   1.0000   1.0000   1.0000   1.0000
     1.0000   1.0000   1.0000   1.0000   1.0000   1.0000   1.0000   1.0000
     1.0000   1.0000   1.0000   1.0000   1.0000   1.0000   1.0000   1.0000
     1.0000   1.0000   1.0000   1.0000   1.0000   1.0000   1.0000   1.0000
     1.0000   1.0000   1.0000   1.0000   1.0000   1.0000   1.0000   1.0000
     1.0000   1.0000   1.0000   1.0000   1.0000   1.0000   1.0000   1.0000
     1.0000   1.0000   1.0000   1.0000   1.0000   1.0000   1.0000   1.0000
     1.0000   1.0000   1.0000   1.0000   1.0000   1.0000   1.0000   1.0000
     1.0000   1.0000   1.0000   1.0000   1.0000   1.0000   1.0000   1.0000
     1.0000   1.0000   1.0000   1.0000   1.0000   1.0000   1.0000   1.0000
     1.0000   1.0000   1.0000   1.0000   1.0000   1.0000   1.0000   1.0000
     1.0000   1.0000   1.0000   1.0000   1.0000   1.0000   1.0000   1.0000
     1.0000   1.0000   1.0000   1.0000   1.0000   1.0000   1.0000   1.0000
     1.0000   1.0000   1.0000   1.0000   1.0000   1.0000   1.0000   1.0000
     1.0000   1.0000   0.0000   0.0000   0.0000   0.0000   0.0000   0.0000
     0.0000   0.0000   0.0000   0.0000   0.0000   0.0000   0.0000   0.0000
     0.0000   0.0000   0.0000   0.0000   0.0000   0.0000   0.0000   0.0000
     0.0000   0.0000   0.0000   0.0000   0.0000   0.0000   0.0000   0.0000
     0.0000   0.0000   0.0000   0.0000   0.0000   0.0000   0.0000   0.0000
     0.0000   0.0000   0.0000   0.0000   0.0000   0.0000   0.0000   0.0000
     0.0000   0.0000   0.0000   0.0000   0.0000   0.0000   0.0000   0.0000
     0.0000   0.0000

 ------ SPIN DOWN ----------


          k = 0.0000 0.0000 0.0000 ( 85105 PWs)   bands (ev):

   -23.5447 -23.5444 -23.4918 -23.4915 -21.9001 -21.8993 -21.8207 -21.8201
   -21.6499 -21.6496 -21.5895 -21.5894 -21.1651 -21.1649 -21.0949 -21.0945
   -19.3571 -19.3570 -19.3199 -19.3197 -18.4405 -18.4384 -18.3986 -18.3984
   -17.7910 -17.7807 -17.7004 -17.6945 -17.0686 -17.0651 -17.0040 -16.9963
   -16.2289 -16.2042 -16.1002 -16.0699 -15.6994 -15.6952 -15.6525 -15.6321
   -15.6319 -15.6250 -15.5610 -15.5437 -14.2729 -14.2673 -14.1901 -14.1883
   -14.0483 -14.0423 -13.9697 -13.9694 -13.8277 -13.7556 -13.7201 -13.6427
   -13.4406 -13.3896 -13.3661 -13.3158 -13.0997 -13.0915 -13.0150 -13.0024
   -12.2146 -12.1870 -12.0944 -12.0644 -11.7938 -11.7647 -11.7251 -11.7072
   -11.0670 -11.0638 -11.0412 -10.9983 -10.6419 -10.5936 -10.5915 -10.5615
   -10.4122 -10.3881 -10.3565 -10.3129 -10.1812 -10.1804 -10.1501 -10.1402
    -9.8426  -9.8038  -9.7744  -9.7437  -9.7014  -9.6708  -9.6470  -9.6212
    -9.1586  -9.1492  -9.1297  -9.1138  -8.6707  -8.6599  -8.6275  -8.6238
    -8.4435  -8.3722  -8.3347  -8.3123  -7.7508  -7.6797  -7.6555  -7.6410
    -7.5335  -7.4940  -7.4831  -7.4558  -7.4198  -7.4042  -7.3984  -7.3824
    -7.0738  -7.0246  -6.9478  -6.9203  -6.6124  -6.6002  -6.4520  -6.4288
    -6.3388  -6.3050  -6.3046  -6.2605  -6.2592  -6.2159  -6.0432  -6.0217
    -6.0115  -5.9672  -5.9310  -5.8966  -5.8930  -5.8373  -5.6932  -5.6927
    -5.6673  -5.6269  -5.4944  -5.4470  -5.4037  -5.3875  -5.3513  -5.3337
    -5.3237  -5.3059  -5.1587  -5.1086  -5.0861  -5.0599  -5.0523  -4.9880
    -4.9753  -4.9633  -4.9284  -4.9035  -4.8584  -4.8534  -4.8405  -4.8107
    -4.7230  -4.7077  -4.6066  -4.5859  -4.5283  -4.5277  -4.4599  -4.4596
    -4.4527  -4.4429  -4.3741  -4.3573  -4.2684  -4.2358  -4.1880  -4.1623
    -4.1083  -4.0943  -4.0652  -4.0454  -3.9849  -3.9592  -3.9367  -3.9318
    -3.8485  -3.8108  -3.7715  -3.7679  -3.7349  -3.6935  -3.6922  -3.6445
    -3.6432  -3.6180  -3.5836  -3.5617  -3.5519  -3.5138  -3.5039  -3.4505
    -3.3530  -3.3073  -3.3071  -3.2734  -3.1078  -3.1033  -3.0918  -3.0826
    -2.8847  -2.8327  -2.5788  -2.5412  -2.5225  -2.4754  -2.4351  -2.4327
    -2.1706  -2.1652  -2.1380  -2.1336  -2.0324  -2.0322  -1.9432  -1.9413
    -1.8417  -1.8283  -1.6860  -1.6707  -1.6397  -1.5997  -1.5698  -1.5630
    -1.5121  -1.5074  -1.3599  -1.3464  -1.0712  -1.0626  -1.0425  -1.0338
    -0.7200  -0.7161  -0.5679  -0.5598  -0.4577  -0.4456  -0.4286  -0.4202
    -0.4081  -0.3200  -0.2869  -0.2729  -0.2057  -0.1939  -0.0900  -0.0584
    -0.0488  -0.0351  -0.0269  -0.0054   0.0461   0.0541   0.1443   0.1798
     0.1965   0.2832   0.3644   0.3948   1.2910   1.3057   1.6267   1.6327
     2.7649   2.8235   4.0551   4.1294   5.4220   5.4589   5.6826   5.6902
     5.8232   5.8776   5.9837   5.9937   6.3642   6.3702   6.6859   6.7178
     6.8748   6.8759   7.0755   7.0995   7.1608   7.1805   7.2031   7.2407
     7.3723   7.4209   7.5244   7.5459   7.9131   7.9375   8.0750   8.1704
     8.3835   8.4212   8.7523   8.7594   8.9227   8.9329   9.0969   9.1092
     9.1722   9.2242   9.3283   9.3432   9.4663   9.7041   9.7094   9.7339
     9.8925   9.9606  10.0096  10.2617  10.5736  10.6102  10.6179  10.6857
    10.8099  10.8405

     occupation numbers 
     1.0000   1.0000   1.0000   1.0000   1.0000   1.0000   1.0000   1.0000
     1.0000   1.0000   1.0000   1.0000   1.0000   1.0000   1.0000   1.0000
     1.0000   1.0000   1.0000   1.0000   1.0000   1.0000   1.0000   1.0000
     1.0000   1.0000   1.0000   1.0000   1.0000   1.0000   1.0000   1.0000
     1.0000   1.0000   1.0000   1.0000   1.0000   1.0000   1.0000   1.0000
     1.0000   1.0000   1.0000   1.0000   1.0000   1.0000   1.0000   1.0000
     1.0000   1.0000   1.0000   1.0000   1.0000   1.0000   1.0000   1.0000
     1.0000   1.0000   1.0000   1.0000   1.0000   1.0000   1.0000   1.0000
     1.0000   1.0000   1.0000   1.0000   1.0000   1.0000   1.0000   1.0000
     1.0000   1.0000   1.0000   1.0000   1.0000   1.0000   1.0000   1.0000
     1.0000   1.0000   1.0000   1.0000   1.0000   1.0000   1.0000   1.0000
     1.0000   1.0000   1.0000   1.0000   1.0000   1.0000   1.0000   1.0000
     1.0000   1.0000   1.0000   1.0000   1.0000   1.0000   1.0000   1.0000
     1.0000   1.0000   1.0000   1.0000   1.0000   1.0000   1.0000   1.0000
     1.0000   1.0000   1.0000   1.0000   1.0000   1.0000   1.0000   1.0000
     1.0000   1.0000   1.0000   1.0000   1.0000   1.0000   1.0000   1.0000
     1.0000   1.0000   1.0000   1.0000   1.0000   1.0000   1.0000   1.0000
     1.0000   1.0000   1.0000   1.0000   1.0000   1.0000   1.0000   1.0000
     1.0000   1.0000   1.0000   1.0000   1.0000   1.0000   1.0000   1.0000
     1.0000   1.0000   1.0000   1.0000   1.0000   1.0000   1.0000   1.0000
     1.0000   1.0000   1.0000   1.0000   1.0000   1.0000   1.0000   1.0000
     1.0000   1.0000   1.0000   1.0000   1.0000   1.0000   1.0000   1.0000
     1.0000   1.0000   1.0000   1.0000   1.0000   1.0000   1.0000   1.0000
     1.0000   1.0000   1.0000   1.0000   1.0000   1.0000   1.0000   1.0000
     1.0000   1.0000   1.0000   1.0000   1.0000   1.0000   1.0000   1.0000
     1.0000   1.0000   1.0000   1.0000   1.0000   1.0000   1.0000   1.0000
     1.0000   1.0000   1.0000   1.0000   1.0000   1.0000   1.0000   1.0000
     1.0000   1.0000   1.0000   1.0000   1.0000   1.0000   1.0000   1.0000
     1.0000   1.0000   1.0000   1.0000   1.0000   1.0000   1.0000   1.0000
     1.0000   1.0000   1.0000   1.0000   1.0000   1.0000   1.0000   1.0000
     1.0000   1.0000   1.0000   1.0000   1.0000   1.0000   1.0000   1.0000
     1.0000   1.0000   1.0000   1.0000   1.0000   1.0000   1.0000   1.0000
     1.0000   1.0000   1.0000   1.0000   1.0000   1.0000   1.0000   1.0000
     1.0000   1.0000   1.0000   1.0000   1.0000   1.0000   1.0000   1.0000
     1.0000   1.0000   1.0000   1.0000   1.0000   1.0000   1.0000   1.0000
     1.0000   1.0000   0.0000   0.0000   0.0000   0.0000   0.0000   0.0000
     0.0000   0.0000   0.0000   0.0000   0.0000   0.0000   0.0000   0.0000
     0.0000   0.0000   0.0000   0.0000   0.0000   0.0000   0.0000   0.0000
     0.0000   0.0000   0.0000   0.0000   0.0000   0.0000   0.0000   0.0000
     0.0000   0.0000   0.0000   0.0000   0.0000   0.0000   0.0000   0.0000
     0.0000   0.0000   0.0000   0.0000   0.0000   0.0000   0.0000   0.0000
     0.0000   0.0000   0.0000   0.0000   0.0000   0.0000   0.0000   0.0000
     0.0000   0.0000

     the Fermi energy is     3.3187 ev

!    total energy              =   -2435.52790891 Ry
     estimated scf accuracy    <       0.00000686 Ry

     total magnetization       =    -0.00 Bohr mag/cell
     absolute magnetization    =     5.97 Bohr mag/cell

     convergence has been achieved in   3 iterations

     Using ACE for calculation of exact exchange

     total energy              =   -2435.52792074 Ry
     Harris-Foulkes estimate   =   -2435.52792651 Ry
     est. exchange err (dexx)  =       0.00001183 Ry
     - averaged Fock potential =     233.42626342 Ry
     + Fock energy (ACE)       =    -116.71353390 Ry

     EXX: now go back to refine exchange calculation

     total cpu time spent up to now is   439581.1 secs

     Self-consistent Calculation

     iteration #  1     ecut=    60.00 Ry     beta= 0.60
     Davidson diagonalization with overlap

---- Real-time Memory Report at c_bands before calling an iterative solver
          1395 MiB given to the printing process from OS
             0 MiB allocation reported by mallinfo(arena+hblkhd)
         52056 MiB available memory on the node where the printing process lives
------------------
     ethr =  1.17E-08,  avg # of iterations =  7.0

     total cpu time spent up to now is   439617.9 secs

     total energy              =   -2435.52788069 Ry
     estimated scf accuracy    <       0.00009185 Ry

     total magnetization       =     0.00 Bohr mag/cell
     absolute magnetization    =     6.02 Bohr mag/cell

     iteration #  2     ecut=    60.00 Ry     beta= 0.60
     Davidson diagonalization with overlap

---- Real-time Memory Report at c_bands before calling an iterative solver
          1395 MiB given to the printing process from OS
             0 MiB allocation reported by mallinfo(arena+hblkhd)
         52683 MiB available memory on the node where the printing process lives
------------------
     ethr =  1.63E-08,  avg # of iterations =  3.0

     total cpu time spent up to now is   439645.6 secs

     total energy              =   -2435.52787447 Ry
     estimated scf accuracy    <       0.00038819 Ry

     total magnetization       =    -0.00 Bohr mag/cell
     absolute magnetization    =     6.02 Bohr mag/cell

     iteration #  3     ecut=    60.00 Ry     beta= 0.60
     Davidson diagonalization with overlap

---- Real-time Memory Report at c_bands before calling an iterative solver
          1395 MiB given to the printing process from OS
             0 MiB allocation reported by mallinfo(arena+hblkhd)
         52620 MiB available memory on the node where the printing process lives
------------------
     ethr =  1.63E-08,  avg # of iterations =  2.0
 
     Magnetic moment per site  (integrated on atomic sphere of radius R)
     atom   1 (R=0.035)  charge=  1.9225  magn=  0.0191
     atom   2 (R=0.035)  charge=  1.9223  magn=  0.0119
     atom   3 (R=0.039)  charge=  0.8027  magn=  0.0010
     atom   4 (R=0.039)  charge=  0.8216  magn= -0.0049
     atom   5 (R=0.037)  charge=  1.4485  magn= -0.0033
     atom   6 (R=0.035)  charge=  0.3643  magn= -0.0000
     atom   7 (R=0.039)  charge=  0.8234  magn= -0.0036
     atom   8 (R=0.035)  charge=  0.3980  magn=  0.0001
     atom   9 (R=0.039)  charge=  0.8291  magn=  0.0175
     atom  10 (R=0.035)  charge=  0.3999  magn= -0.0008
     atom  11 (R=0.039)  charge=  0.8258  magn=  0.0232
     atom  12 (R=0.035)  charge=  0.4017  magn= -0.0011
     atom  13 (R=0.039)  charge=  0.8305  magn=  0.0216
     atom  14 (R=0.039)  charge=  0.8358  magn=  0.0176
     atom  15 (R=0.039)  charge=  0.8224  magn=  0.0027
     atom  16 (R=0.039)  charge=  0.7949  magn=  0.0050
     atom  17 (R=0.039)  charge=  0.8189  magn= -0.0051
     atom  18 (R=0.039)  charge=  0.8297  magn= -0.0045
     atom  19 (R=0.035)  charge=  0.3990  magn=  0.0002
     atom  20 (R=0.039)  charge=  0.8239  magn= -0.0088
     atom  21 (R=0.035)  charge=  1.9291  magn=  0.0077
     atom  22 (R=0.035)  charge=  1.9237  magn=  0.0182
     atom  23 (R=0.039)  charge=  0.7993  magn=  0.0275
     atom  24 (R=0.039)  charge=  0.8181  magn=  0.0293
     atom  25 (R=0.037)  charge=  1.4505  magn= -0.0047
     atom  26 (R=0.035)  charge=  0.3545  magn=  0.0001
     atom  27 (R=0.039)  charge=  0.8267  magn=  0.0171
     atom  28 (R=0.035)  charge=  0.3961  magn= -0.0009
     atom  29 (R=0.039)  charge=  0.8269  magn= -0.0079
     atom  30 (R=0.035)  charge=  0.4011  magn=  0.0003
     atom  31 (R=0.039)  charge=  0.8278  magn= -0.0055
     atom  32 (R=0.035)  charge=  0.3992  magn=  0.0002
     atom  33 (R=0.039)  charge=  0.8341  magn= -0.0024
     atom  34 (R=0.039)  charge=  0.8362  magn= -0.0030
     atom  35 (R=0.039)  charge=  0.8213  magn= -0.0107
     atom  36 (R=0.039)  charge=  0.8020  magn=  0.0064
     atom  37 (R=0.039)  charge=  0.8202  magn=  0.0199
     atom  38 (R=0.039)  charge=  0.8251  magn=  0.0236
     atom  39 (R=0.035)  charge=  0.3958  magn= -0.0012
     atom  40 (R=0.039)  charge=  0.8224  magn=  0.0021
     atom  41 (R=0.035)  charge=  1.9277  magn= -0.0077
     atom  42 (R=0.035)  charge=  1.9213  magn= -0.0182
     atom  43 (R=0.039)  charge=  0.8004  magn= -0.0275
     atom  44 (R=0.039)  charge=  0.8174  magn= -0.0293
     atom  45 (R=0.037)  charge=  1.4518  magn=  0.0047
     atom  46 (R=0.035)  charge=  0.3548  magn= -0.0001
     atom  47 (R=0.039)  charge=  0.8274  magn= -0.0171
     atom  48 (R=0.035)  charge=  0.3965  magn=  0.0009
     atom  49 (R=0.039)  charge=  0.8273  magn=  0.0079
     atom  50 (R=0.035)  charge=  0.4006  magn= -0.0003
     atom  51 (R=0.039)  charge=  0.8273  magn=  0.0055
     atom  52 (R=0.035)  charge=  0.3991  magn= -0.0002
     atom  53 (R=0.039)  charge=  0.8340  magn=  0.0024
     atom  54 (R=0.039)  charge=  0.8354  magn=  0.0030
     atom  55 (R=0.039)  charge=  0.8213  magn=  0.0107
     atom  56 (R=0.039)  charge=  0.8024  magn= -0.0064
     atom  57 (R=0.039)  charge=  0.8203  magn= -0.0199
     atom  58 (R=0.039)  charge=  0.8250  magn= -0.0236
     atom  59 (R=0.035)  charge=  0.3953  magn=  0.0012
     atom  60 (R=0.039)  charge=  0.8217  magn= -0.0021
     atom  61 (R=0.035)  charge=  1.9225  magn= -0.0191
     atom  62 (R=0.035)  charge=  1.9204  magn= -0.0119
     atom  63 (R=0.039)  charge=  0.8020  magn= -0.0010
     atom  64 (R=0.039)  charge=  0.8213  magn=  0.0049
     atom  65 (R=0.037)  charge=  1.4495  magn=  0.0033
     atom  66 (R=0.035)  charge=  0.3642  magn=  0.0000
     atom  67 (R=0.039)  charge=  0.8230  magn=  0.0036
     atom  68 (R=0.035)  charge=  0.3978  magn= -0.0001
     atom  69 (R=0.039)  charge=  0.8292  magn= -0.0175
     atom  70 (R=0.035)  charge=  0.4001  magn=  0.0008
     atom  71 (R=0.039)  charge=  0.8255  magn= -0.0232
     atom  72 (R=0.035)  charge=  0.4017  magn=  0.0011
     atom  73 (R=0.039)  charge=  0.8312  magn= -0.0216
     atom  74 (R=0.039)  charge=  0.8356  magn= -0.0176
     atom  75 (R=0.039)  charge=  0.8224  magn= -0.0027
     atom  76 (R=0.039)  charge=  0.7946  magn= -0.0050
     atom  77 (R=0.039)  charge=  0.8190  magn=  0.0051
     atom  78 (R=0.039)  charge=  0.8296  magn=  0.0045
     atom  79 (R=0.035)  charge=  0.3987  magn= -0.0002
     atom  80 (R=0.039)  charge=  0.8243  magn=  0.0088
     atom  81 (R=0.035)  charge=  0.3943  magn= -0.0001
     atom  82 (R=0.035)  charge=  0.3939  magn=  0.0001
     atom  83 (R=0.035)  charge=  1.9225  magn= -0.0191
     atom  84 (R=0.035)  charge=  1.9223  magn= -0.0119
     atom  85 (R=0.039)  charge=  0.8026  magn= -0.0010
     atom  86 (R=0.039)  charge=  0.8216  magn=  0.0049
     atom  87 (R=0.037)  charge=  1.4485  magn=  0.0033
     atom  88 (R=0.035)  charge=  0.3643  magn=  0.0000
     atom  89 (R=0.039)  charge=  0.8234  magn=  0.0036
     atom  90 (R=0.035)  charge=  0.3980  magn= -0.0001
     atom  91 (R=0.039)  charge=  0.8291  magn= -0.0175
     atom  92 (R=0.035)  charge=  0.3999  magn=  0.0008
     atom  93 (R=0.039)  charge=  0.8258  magn= -0.0232
     atom  94 (R=0.035)  charge=  0.4017  magn=  0.0011
     atom  95 (R=0.039)  charge=  0.8305  magn= -0.0215
     atom  96 (R=0.039)  charge=  0.8358  magn= -0.0176
     atom  97 (R=0.039)  charge=  0.8224  magn= -0.0027
     atom  98 (R=0.039)  charge=  0.7949  magn= -0.0050
     atom  99 (R=0.039)  charge=  0.8188  magn=  0.0051
     atom 100 (R=0.039)  charge=  0.8297  magn=  0.0045
     atom 101 (R=0.035)  charge=  0.3990  magn= -0.0002
     atom 102 (R=0.039)  charge=  0.8239  magn=  0.0088
     atom 103 (R=0.035)  charge=  1.9290  magn= -0.0077
     atom 104 (R=0.035)  charge=  1.9237  magn= -0.0182
     atom 105 (R=0.039)  charge=  0.7993  magn= -0.0275
     atom 106 (R=0.039)  charge=  0.8180  magn= -0.0293
     atom 107 (R=0.037)  charge=  1.4505  magn=  0.0047
     atom 108 (R=0.035)  charge=  0.3546  magn= -0.0001
     atom 109 (R=0.039)  charge=  0.8267  magn= -0.0171
     atom 110 (R=0.035)  charge=  0.3961  magn=  0.0009
     atom 111 (R=0.039)  charge=  0.8269  magn=  0.0079
     atom 112 (R=0.035)  charge=  0.4011  magn= -0.0003
     atom 113 (R=0.039)  charge=  0.8279  magn=  0.0055
     atom 114 (R=0.035)  charge=  0.3992  magn= -0.0002
     atom 115 (R=0.039)  charge=  0.8341  magn=  0.0024
     atom 116 (R=0.039)  charge=  0.8361  magn=  0.0030
     atom 117 (R=0.039)  charge=  0.8213  magn=  0.0107
     atom 118 (R=0.039)  charge=  0.8020  magn= -0.0064
     atom 119 (R=0.039)  charge=  0.8202  magn= -0.0199
     atom 120 (R=0.039)  charge=  0.8250  magn= -0.0236
     atom 121 (R=0.035)  charge=  0.3958  magn=  0.0012
     atom 122 (R=0.039)  charge=  0.8224  magn= -0.0021
     atom 123 (R=0.035)  charge=  1.9277  magn=  0.0077
     atom 124 (R=0.035)  charge=  1.9213  magn=  0.0182
     atom 125 (R=0.039)  charge=  0.8004  magn=  0.0275
     atom 126 (R=0.039)  charge=  0.8174  magn=  0.0293
     atom 127 (R=0.037)  charge=  1.4518  magn= -0.0047
     atom 128 (R=0.035)  charge=  0.3548  magn=  0.0001
     atom 129 (R=0.039)  charge=  0.8274  magn=  0.0171
     atom 130 (R=0.035)  charge=  0.3965  magn= -0.0009
     atom 131 (R=0.039)  charge=  0.8273  magn= -0.0079
     atom 132 (R=0.035)  charge=  0.4006  magn=  0.0003
     atom 133 (R=0.039)  charge=  0.8273  magn= -0.0055
     atom 134 (R=0.035)  charge=  0.3991  magn=  0.0002
     atom 135 (R=0.039)  charge=  0.8340  magn= -0.0024
     atom 136 (R=0.039)  charge=  0.8354  magn= -0.0030
     atom 137 (R=0.039)  charge=  0.8213  magn= -0.0107
     atom 138 (R=0.039)  charge=  0.8024  magn=  0.0064
     atom 139 (R=0.039)  charge=  0.8203  magn=  0.0199
     atom 140 (R=0.039)  charge=  0.8250  magn=  0.0236
     atom 141 (R=0.035)  charge=  0.3953  magn= -0.0012
     atom 142 (R=0.039)  charge=  0.8217  magn=  0.0021
     atom 143 (R=0.035)  charge=  1.9224  magn=  0.0191
     atom 144 (R=0.035)  charge=  1.9204  magn=  0.0119
     atom 145 (R=0.039)  charge=  0.8021  magn=  0.0010
     atom 146 (R=0.039)  charge=  0.8213  magn= -0.0049
     atom 147 (R=0.037)  charge=  1.4495  magn= -0.0033
     atom 148 (R=0.035)  charge=  0.3642  magn= -0.0000
     atom 149 (R=0.039)  charge=  0.8230  magn= -0.0036
     atom 150 (R=0.035)  charge=  0.3978  magn=  0.0001
     atom 151 (R=0.039)  charge=  0.8292  magn=  0.0175
     atom 152 (R=0.035)  charge=  0.4001  magn= -0.0008
     atom 153 (R=0.039)  charge=  0.8255  magn=  0.0232
     atom 154 (R=0.035)  charge=  0.4017  magn= -0.0011
     atom 155 (R=0.039)  charge=  0.8312  magn=  0.0216
     atom 156 (R=0.039)  charge=  0.8356  magn=  0.0176
     atom 157 (R=0.039)  charge=  0.8224  magn=  0.0027
     atom 158 (R=0.039)  charge=  0.7946  magn=  0.0050
     atom 159 (R=0.039)  charge=  0.8190  magn= -0.0051
     atom 160 (R=0.039)  charge=  0.8296  magn= -0.0045
     atom 161 (R=0.035)  charge=  0.3987  magn=  0.0002
     atom 162 (R=0.039)  charge=  0.8243  magn= -0.0088
     atom 163 (R=0.035)  charge=  0.3942  magn=  0.0001
     atom 164 (R=0.035)  charge=  0.3940  magn= -0.0001

     total cpu time spent up to now is   439669.7 secs

     End of self-consistent calculation

 ------ SPIN UP ------------


          k = 0.0000 0.0000 0.0000 ( 85105 PWs)   bands (ev):

   -23.5426 -23.5423 -23.4901 -23.4898 -21.9010 -21.9002 -21.8214 -21.8209
   -21.6491 -21.6488 -21.5887 -21.5885 -21.1670 -21.1667 -21.0964 -21.0960
   -19.3550 -19.3548 -19.3184 -19.3183 -18.4422 -18.4401 -18.4000 -18.3999
   -17.7908 -17.7806 -17.7003 -17.6944 -17.0688 -17.0653 -17.0038 -16.9962
   -16.2287 -16.2039 -16.1001 -16.0697 -15.6993 -15.6952 -15.6527 -15.6320
   -15.6319 -15.6249 -15.5609 -15.5436 -14.2726 -14.2670 -14.1896 -14.1879
   -14.0483 -14.0423 -13.9698 -13.9695 -13.8276 -13.7553 -13.7200 -13.6426
   -13.4408 -13.3899 -13.3660 -13.3158 -13.0994 -13.0912 -13.0147 -13.0021
   -12.2149 -12.1871 -12.0942 -12.0641 -11.7937 -11.7646 -11.7250 -11.7070
   -11.0666 -11.0632 -11.0411 -10.9983 -10.6416 -10.5932 -10.5912 -10.5612
   -10.4123 -10.3882 -10.3565 -10.3130 -10.1810 -10.1801 -10.1500 -10.1401
    -9.8432  -9.8039  -9.7748  -9.7440  -9.7010  -9.6705  -9.6467  -9.6211
    -9.1578  -9.1483  -9.1290  -9.1130  -8.6705  -8.6598  -8.6275  -8.6237
    -8.4435  -8.3722  -8.3347  -8.3122  -7.7505  -7.6794  -7.6551  -7.6409
    -7.5337  -7.4943  -7.4830  -7.4560  -7.4201  -7.4044  -7.3988  -7.3828
    -7.0736  -7.0244  -6.9477  -6.9200  -6.6113  -6.5991  -6.4518  -6.4287
    -6.3391  -6.3052  -6.3049  -6.2602  -6.2596  -6.2158  -6.0420  -6.0217
    -6.0106  -5.9672  -5.9314  -5.8974  -5.8936  -5.8373  -5.6930  -5.6923
    -5.6670  -5.6268  -5.4944  -5.4468  -5.4042  -5.3881  -5.3514  -5.3337
    -5.3244  -5.3066  -5.1585  -5.1078  -5.0855  -5.0589  -5.0516  -4.9876
    -4.9767  -4.9645  -4.9284  -4.9032  -4.8587  -4.8532  -4.8406  -4.8101
    -4.7219  -4.7065  -4.6058  -4.5855  -4.5280  -4.5277  -4.4597  -4.4592
    -4.4525  -4.4435  -4.3741  -4.3572  -4.2686  -4.2360  -4.1877  -4.1624
    -4.1079  -4.0938  -4.0651  -4.0452  -3.9850  -3.9593  -3.9370  -3.9325
    -3.8487  -3.8107  -3.7713  -3.7675  -3.7349  -3.6939  -3.6925  -3.6450
    -3.6436  -3.6184  -3.5836  -3.5617  -3.5516  -3.5136  -3.5043  -3.4506
    -3.3540  -3.3079  -3.3067  -3.2729  -3.1078  -3.1032  -3.0918  -3.0825
    -2.8841  -2.8321  -2.5789  -2.5413  -2.5223  -2.4756  -2.4353  -2.4326
    -2.1706  -2.1651  -2.1379  -2.1335  -2.0329  -2.0325  -1.9434  -1.9416
    -1.8407  -1.8272  -1.6860  -1.6706  -1.6396  -1.5997  -1.5690  -1.5622
    -1.5117  -1.5071  -1.3590  -1.3456  -1.0718  -1.0632  -1.0433  -1.0345
    -0.7213  -0.7174  -0.5688  -0.5606  -0.4572  -0.4451  -0.4280  -0.4196
    -0.4074  -0.3192  -0.2871  -0.2732  -0.2059  -0.1940  -0.0915  -0.0597
    -0.0502  -0.0358  -0.0278  -0.0066   0.0458   0.0538   0.1445   0.1798
     0.1960   0.2823   0.3648   0.3957   1.2912   1.3058   1.6260   1.6322
     2.7638   2.8224   4.0565   4.1307   5.4224   5.4592   5.6828   5.6905
     5.8238   5.8780   5.9840   5.9941   6.3645   6.3706   6.6856   6.7176
     6.8751   6.8761   7.0754   7.0994   7.1611   7.1811   7.2038   7.2410
     7.3723   7.4209   7.5244   7.5459   7.9130   7.9374   8.0744   8.1699
     8.3839   8.4216   8.7526   8.7595   8.9229   8.9333   9.0968   9.1092
     9.1725   9.2243   9.3283   9.3435   9.4661   9.7041   9.7093   9.7340
     9.8928   9.9607  10.0098  10.2620  10.5729  10.6076  10.6174  10.6854
    10.7968  10.8390

     occupation numbers 
     1.0000   1.0000   1.0000   1.0000   1.0000   1.0000   1.0000   1.0000
     1.0000   1.0000   1.0000   1.0000   1.0000   1.0000   1.0000   1.0000
     1.0000   1.0000   1.0000   1.0000   1.0000   1.0000   1.0000   1.0000
     1.0000   1.0000   1.0000   1.0000   1.0000   1.0000   1.0000   1.0000
     1.0000   1.0000   1.0000   1.0000   1.0000   1.0000   1.0000   1.0000
     1.0000   1.0000   1.0000   1.0000   1.0000   1.0000   1.0000   1.0000
     1.0000   1.0000   1.0000   1.0000   1.0000   1.0000   1.0000   1.0000
     1.0000   1.0000   1.0000   1.0000   1.0000   1.0000   1.0000   1.0000
     1.0000   1.0000   1.0000   1.0000   1.0000   1.0000   1.0000   1.0000
     1.0000   1.0000   1.0000   1.0000   1.0000   1.0000   1.0000   1.0000
     1.0000   1.0000   1.0000   1.0000   1.0000   1.0000   1.0000   1.0000
     1.0000   1.0000   1.0000   1.0000   1.0000   1.0000   1.0000   1.0000
     1.0000   1.0000   1.0000   1.0000   1.0000   1.0000   1.0000   1.0000
     1.0000   1.0000   1.0000   1.0000   1.0000   1.0000   1.0000   1.0000
     1.0000   1.0000   1.0000   1.0000   1.0000   1.0000   1.0000   1.0000
     1.0000   1.0000   1.0000   1.0000   1.0000   1.0000   1.0000   1.0000
     1.0000   1.0000   1.0000   1.0000   1.0000   1.0000   1.0000   1.0000
     1.0000   1.0000   1.0000   1.0000   1.0000   1.0000   1.0000   1.0000
     1.0000   1.0000   1.0000   1.0000   1.0000   1.0000   1.0000   1.0000
     1.0000   1.0000   1.0000   1.0000   1.0000   1.0000   1.0000   1.0000
     1.0000   1.0000   1.0000   1.0000   1.0000   1.0000   1.0000   1.0000
     1.0000   1.0000   1.0000   1.0000   1.0000   1.0000   1.0000   1.0000
     1.0000   1.0000   1.0000   1.0000   1.0000   1.0000   1.0000   1.0000
     1.0000   1.0000   1.0000   1.0000   1.0000   1.0000   1.0000   1.0000
     1.0000   1.0000   1.0000   1.0000   1.0000   1.0000   1.0000   1.0000
     1.0000   1.0000   1.0000   1.0000   1.0000   1.0000   1.0000   1.0000
     1.0000   1.0000   1.0000   1.0000   1.0000   1.0000   1.0000   1.0000
     1.0000   1.0000   1.0000   1.0000   1.0000   1.0000   1.0000   1.0000
     1.0000   1.0000   1.0000   1.0000   1.0000   1.0000   1.0000   1.0000
     1.0000   1.0000   1.0000   1.0000   1.0000   1.0000   1.0000   1.0000
     1.0000   1.0000   1.0000   1.0000   1.0000   1.0000   1.0000   1.0000
     1.0000   1.0000   1.0000   1.0000   1.0000   1.0000   1.0000   1.0000
     1.0000   1.0000   1.0000   1.0000   1.0000   1.0000   1.0000   1.0000
     1.0000   1.0000   1.0000   1.0000   1.0000   1.0000   1.0000   1.0000
     1.0000   1.0000   1.0000   1.0000   1.0000   1.0000   1.0000   1.0000
     1.0000   1.0000   0.0000   0.0000   0.0000   0.0000   0.0000   0.0000
     0.0000   0.0000   0.0000   0.0000   0.0000   0.0000   0.0000   0.0000
     0.0000   0.0000   0.0000   0.0000   0.0000   0.0000   0.0000   0.0000
     0.0000   0.0000   0.0000   0.0000   0.0000   0.0000   0.0000   0.0000
     0.0000   0.0000   0.0000   0.0000   0.0000   0.0000   0.0000   0.0000
     0.0000   0.0000   0.0000   0.0000   0.0000   0.0000   0.0000   0.0000
     0.0000   0.0000   0.0000   0.0000   0.0000   0.0000   0.0000   0.0000
     0.0000   0.0000

 ------ SPIN DOWN ----------


          k = 0.0000 0.0000 0.0000 ( 85105 PWs)   bands (ev):

   -23.5383 -23.5380 -23.4945 -23.4942 -21.9012 -21.9003 -21.8214 -21.8208
   -21.6503 -21.6499 -21.5875 -21.5874 -21.1692 -21.1690 -21.0941 -21.0937
   -19.3541 -19.3539 -19.3193 -19.3192 -18.4431 -18.4410 -18.3992 -18.3990
   -17.7907 -17.7805 -17.7004 -17.6945 -17.0687 -17.0652 -17.0039 -16.9962
   -16.2285 -16.2038 -16.1003 -16.0699 -15.6990 -15.6949 -15.6526 -15.6322
   -15.6320 -15.6250 -15.5610 -15.5437 -14.2720 -14.2664 -14.1902 -14.1885
   -14.0481 -14.0422 -13.9699 -13.9696 -13.8275 -13.7552 -13.7201 -13.6427
   -13.4408 -13.3899 -13.3660 -13.3158 -13.0992 -13.0909 -13.0150 -13.0025
   -12.2134 -12.1856 -12.0958 -12.0657 -11.7945 -11.7657 -11.7240 -11.7057
   -11.0666 -11.0630 -11.0414 -10.9984 -10.6416 -10.5931 -10.5913 -10.5614
   -10.4118 -10.3879 -10.3569 -10.3132 -10.1806 -10.1795 -10.1507 -10.1406
    -9.8432  -9.8037  -9.7748  -9.7442  -9.7007  -9.6709  -9.6463  -9.6214
    -9.1573  -9.1471  -9.1302  -9.1135  -8.6703  -8.6596  -8.6277  -8.6240
    -8.4434  -8.3723  -8.3346  -8.3123  -7.7503  -7.6788  -7.6552  -7.6414
    -7.5337  -7.4941  -7.4829  -7.4560  -7.4203  -7.4043  -7.3986  -7.3829
    -7.0736  -7.0243  -6.9477  -6.9199  -6.6108  -6.5987  -6.4518  -6.4288
    -6.3391  -6.3053  -6.3048  -6.2601  -6.2596  -6.2159  -6.0419  -6.0216
    -6.0103  -5.9672  -5.9315  -5.8977  -5.8943  -5.8373  -5.6922  -5.6920
    -5.6678  -5.6271  -5.4946  -5.4468  -5.4040  -5.3878  -5.3514  -5.3336
    -5.3248  -5.3067  -5.1587  -5.1083  -5.0856  -5.0584  -5.0512  -4.9878
    -4.9767  -4.9643  -4.9282  -4.9035  -4.8581  -4.8530  -4.8412  -4.8104
    -4.7219  -4.7064  -4.6057  -4.5857  -4.5284  -4.5276  -4.4615  -4.4592
    -4.4510  -4.4427  -4.3740  -4.3573  -4.2687  -4.2362  -4.1877  -4.1625
    -4.1079  -4.0939  -4.0651  -4.0452  -3.9849  -3.9597  -3.9369  -3.9328
    -3.8487  -3.8107  -3.7708  -3.7674  -3.7347  -3.6942  -3.6925  -3.6450
    -3.6432  -3.6186  -3.5836  -3.5618  -3.5516  -3.5136  -3.5047  -3.4502
    -3.3540  -3.3078  -3.3066  -3.2728  -3.1078  -3.1033  -3.0919  -3.0824
    -2.8840  -2.8321  -2.5789  -2.5412  -2.5222  -2.4756  -2.4353  -2.4327
    -2.1706  -2.1651  -2.1379  -2.1335  -2.0326  -2.0323  -1.9432  -1.9414
    -1.8411  -1.8275  -1.6860  -1.6706  -1.6397  -1.5997  -1.5689  -1.5621
    -1.5118  -1.5072  -1.3591  -1.3456  -1.0715  -1.0628  -1.0437  -1.0349
    -0.7220  -0.7181  -0.5680  -0.5600  -0.4581  -0.4459  -0.4272  -0.4189
    -0.4073  -0.3190  -0.2871  -0.2731  -0.2062  -0.1942  -0.0948  -0.0577
    -0.0535  -0.0346  -0.0282  -0.0032   0.0457   0.0539   0.1445   0.1800
     0.1962   0.2824   0.3647   0.3955   1.2912   1.3058   1.6259   1.6321
     2.7643   2.8230   4.0562   4.1304   5.4227   5.4595   5.6827   5.6904
     5.8235   5.8778   5.9840   5.9941   6.3646   6.3707   6.6851   6.7171
     6.8757   6.8765   7.0755   7.0997   7.1611   7.1811   7.2036   7.2407
     7.3720   7.4205   7.5246   7.5462   7.9123   7.9379   8.0744   8.1700
     8.3837   8.4218   8.7525   8.7595   8.9225   8.9337   9.0972   9.1086
     9.1723   9.2248   9.3283   9.3439   9.4656   9.7036   9.7095   9.7347
     9.8931   9.9607  10.0096  10.2618  10.5727  10.6073  10.6177  10.6852
    10.7969  10.8387

     occupation numbers 
     1.0000   1.0000   1.0000   1.0000   1.0000   1.0000   1.0000   1.0000
     1.0000   1.0000   1.0000   1.0000   1.0000   1.0000   1.0000   1.0000
     1.0000   1.0000   1.0000   1.0000   1.0000   1.0000   1.0000   1.0000
     1.0000   1.0000   1.0000   1.0000   1.0000   1.0000   1.0000   1.0000
     1.0000   1.0000   1.0000   1.0000   1.0000   1.0000   1.0000   1.0000
     1.0000   1.0000   1.0000   1.0000   1.0000   1.0000   1.0000   1.0000
     1.0000   1.0000   1.0000   1.0000   1.0000   1.0000   1.0000   1.0000
     1.0000   1.0000   1.0000   1.0000   1.0000   1.0000   1.0000   1.0000
     1.0000   1.0000   1.0000   1.0000   1.0000   1.0000   1.0000   1.0000
     1.0000   1.0000   1.0000   1.0000   1.0000   1.0000   1.0000   1.0000
     1.0000   1.0000   1.0000   1.0000   1.0000   1.0000   1.0000   1.0000
     1.0000   1.0000   1.0000   1.0000   1.0000   1.0000   1.0000   1.0000
     1.0000   1.0000   1.0000   1.0000   1.0000   1.0000   1.0000   1.0000
     1.0000   1.0000   1.0000   1.0000   1.0000   1.0000   1.0000   1.0000
     1.0000   1.0000   1.0000   1.0000   1.0000   1.0000   1.0000   1.0000
     1.0000   1.0000   1.0000   1.0000   1.0000   1.0000   1.0000   1.0000
     1.0000   1.0000   1.0000   1.0000   1.0000   1.0000   1.0000   1.0000
     1.0000   1.0000   1.0000   1.0000   1.0000   1.0000   1.0000   1.0000
     1.0000   1.0000   1.0000   1.0000   1.0000   1.0000   1.0000   1.0000
     1.0000   1.0000   1.0000   1.0000   1.0000   1.0000   1.0000   1.0000
     1.0000   1.0000   1.0000   1.0000   1.0000   1.0000   1.0000   1.0000
     1.0000   1.0000   1.0000   1.0000   1.0000   1.0000   1.0000   1.0000
     1.0000   1.0000   1.0000   1.0000   1.0000   1.0000   1.0000   1.0000
     1.0000   1.0000   1.0000   1.0000   1.0000   1.0000   1.0000   1.0000
     1.0000   1.0000   1.0000   1.0000   1.0000   1.0000   1.0000   1.0000
     1.0000   1.0000   1.0000   1.0000   1.0000   1.0000   1.0000   1.0000
     1.0000   1.0000   1.0000   1.0000   1.0000   1.0000   1.0000   1.0000
     1.0000   1.0000   1.0000   1.0000   1.0000   1.0000   1.0000   1.0000
     1.0000   1.0000   1.0000   1.0000   1.0000   1.0000   1.0000   1.0000
     1.0000   1.0000   1.0000   1.0000   1.0000   1.0000   1.0000   1.0000
     1.0000   1.0000   1.0000   1.0000   1.0000   1.0000   1.0000   1.0000
     1.0000   1.0000   1.0000   1.0000   1.0000   1.0000   1.0000   1.0000
     1.0000   1.0000   1.0000   1.0000   1.0000   1.0000   1.0000   1.0000
     1.0000   1.0000   1.0000   1.0000   1.0000   1.0000   1.0000   1.0000
     1.0000   1.0000   1.0000   1.0000   1.0000   1.0000   1.0000   1.0000
     1.0000   1.0000   0.0000   0.0000   0.0000   0.0000   0.0000   0.0000
     0.0000   0.0000   0.0000   0.0000   0.0000   0.0000   0.0000   0.0000
     0.0000   0.0000   0.0000   0.0000   0.0000   0.0000   0.0000   0.0000
     0.0000   0.0000   0.0000   0.0000   0.0000   0.0000   0.0000   0.0000
     0.0000   0.0000   0.0000   0.0000   0.0000   0.0000   0.0000   0.0000
     0.0000   0.0000   0.0000   0.0000   0.0000   0.0000   0.0000   0.0000
     0.0000   0.0000   0.0000   0.0000   0.0000   0.0000   0.0000   0.0000
     0.0000   0.0000

     the Fermi energy is     3.3180 ev

!    total energy              =   -2435.52793134 Ry
     estimated scf accuracy    <       0.00000655 Ry

     total magnetization       =     0.00 Bohr mag/cell
     absolute magnetization    =     6.03 Bohr mag/cell

     convergence has been achieved in   3 iterations

     Using ACE for calculation of exact exchange

!!   total energy              =   -2435.52793711 Ry
     Harris-Foulkes estimate   =   -2435.52794303 Ry
     est. exchange err (dexx)  =       0.00000576 Ry
     - averaged Fock potential =     233.42756335 Ry
     + Fock energy (ACE)       =    -116.71403521 Ry

     EXX self-consistency reached

     Writing all to output data dir ./pbi1-afm-scf.save/
 
     init_run     :      6.30s CPU      7.66s WALL (       1 calls)
     electrons    :   1192.07s CPU   1210.09s WALL (       8 calls)

     Called by init_run:
     wfcinit      :      1.55s CPU      2.54s WALL (       1 calls)
     potinit      :      0.52s CPU      0.73s WALL (       1 calls)
     hinit0       :      2.61s CPU      2.67s WALL (       1 calls)

     Called by electrons:
     c_bands      :   1049.81s CPU   1062.68s WALL (      41 calls)
     sum_band     :     95.30s CPU     97.77s WALL (      41 calls)
     v_of_rho     :      9.58s CPU      9.98s WALL (      42 calls)
     v_h          :      0.36s CPU      0.38s WALL (      42 calls)
     v_xc         :      9.22s CPU      9.59s WALL (      42 calls)
     newd         :     15.41s CPU     16.00s WALL (      41 calls)
     PAW_pot      :      9.47s CPU      9.76s WALL (      42 calls)
     mix_rho      :      1.52s CPU      1.70s WALL (      41 calls)
     energy_dftd3 :     10.38s CPU     10.42s WALL (       8 calls)

     Called by c_bands:
     init_us_2    :     86.34s CPU     87.06s WALL (    5588 calls)
     init_us_2:cp :     86.29s CPU     87.03s WALL (    5588 calls)
     cegterg      :   1040.93s CPU   1053.52s WALL (      82 calls)

     Called by sum_band:
     sum_band:wei :      0.31s CPU      0.34s WALL (      41 calls)
     sum_band:loo :     75.20s CPU     76.96s WALL (      41 calls)
     sum_band:buf :      0.39s CPU      0.43s WALL (      82 calls)
     sum_band:ini :      1.26s CPU      1.28s WALL (      82 calls)
     sum_band:cal :     39.97s CPU     41.11s WALL (      82 calls)
     sum_band:bec :      0.32s CPU      0.34s WALL (      82 calls)
     addusdens    :     16.69s CPU     17.23s WALL (      41 calls)
     addusd:skk   :      1.18s CPU      1.31s WALL (     205 calls)
     addusd:dgemm :      9.71s CPU      9.97s WALL (     410 calls)
     addusd:qvan2 :      5.55s CPU      5.66s WALL (     410 calls)

     Called by *egterg:
     cdiaghg      :    193.26s CPU    195.31s WALL (     346 calls)
     cegterg:over :     93.17s CPU     95.12s WALL (     282 calls)
     cegterg:upda :     44.87s CPU     45.16s WALL (     282 calls)
     cegterg:last :    118.26s CPU    119.26s WALL (     200 calls)
     h_psi        :    447.64s CPU    453.16s WALL (     364 calls)
     s_psi        :    106.98s CPU    107.71s WALL (     364 calls)
     g_psi        :      0.61s CPU      0.62s WALL (     282 calls)

     Called by h_psi:
     h_psi:calbec :    112.21s CPU    114.27s WALL (     364 calls)
     vloc_psi     :    162.53s CPU    164.00s WALL (     364 calls)
     add_vuspsi   :    107.34s CPU    108.35s WALL (     364 calls)

     General routines
     calbec       :    205.93s CPU    210.30s WALL (     857 calls)
     fft          :      9.31s CPU      9.66s WALL (    1010 calls)
     ffts         :      0.72s CPU      0.73s WALL (     166 calls)
     fftw         :    188.27s CPU    189.96s WALL (  185906 calls)
     fftc         :  26532.13s CPU  26798.95s WALL ( 3655808 calls)
     fftcw        :     28.09s CPU     32.55s WALL (   16224 calls)
     interpolate  :      1.22s CPU      1.27s WALL (      84 calls)
 
     Parallel routines
     fft_scatt_xy :    408.19s CPU    413.37s WALL ( 3672032 calls)
     fft_scatt_yz :  24012.71s CPU  24247.28s WALL ( 3672032 calls)

     EXX routines
     exx_grid     :      0.00s CPU      0.00s WALL (       1 calls)
     exxinit      :     73.74s CPU    108.32s WALL (       8 calls)
     vexx         : 497583.61s CPU 500687.63s WALL (      16 calls)
     matcalc      :     45.96s CPU     46.90s WALL (     395 calls)
     aceupdate    :      1.47s CPU      1.59s WALL (      16 calls)
     vexxace      :     78.36s CPU     79.44s WALL (     349 calls)
     aceinit      : 497587.85s CPU 500692.15s WALL (      16 calls)

     EXX+US  routines
     becxx        :      0.07s CPU      0.09s WALL (       8 calls)
     addusxx      : 214229.76s CPU 215459.32s WALL ( 1827904 calls)
     newdxx       : 253162.35s CPU 254674.70s WALL ( 1827904 calls)
     qvan_init    :      0.32s CPU      0.46s WALL (      16 calls)
     nlxx_pot     :    111.67s CPU    112.47s WALL (    5408 calls)

     EXX+PAW routines
     PAW_newdxx   :   2964.59s CPU   2994.76s WALL ( 1827904 calls)

     PAW routines
     PAW_pot      :      9.47s CPU      9.76s WALL (      42 calls)
 
     PWSCF        :   5d18h34m CPU   5d19h27m WALL

 
   This run was terminated on:  20:58: 3   8Dec2024            

=------------------------------------------------------------------------------=
   JOB DONE.
=------------------------------------------------------------------------------=
