# Supplementary material for: Achieving high-performance room-temperature organic ferromagnetic semiconductor films via topochemical reduction
Source: Nat Commun. 2026 Apr 15;17:5197. doi: 10.1038/s41467-026-71866-2 (PMC13253818; doi:10.1038/s41467-026-71866-2)
Supplement: Supplementary file 3 — Source Data [file 41467_2026_71866_MOESM3_ESM.zip › Source Data/Figure_4/H-doped-PDI-FM.out]

     Program PWSCF v.7.0 starts on  3Dec2024 at  0:15:34 

     This program is part of the open-source Quantum ESPRESSO suite
     for quantum simulation of materials; please cite
         "P. Giannozzi et al., J. Phys.:Condens. Matter 21 395502 (2009);
         "P. Giannozzi et al., J. Phys.:Condens. Matter 29 465901 (2017);
         "P. Giannozzi et al., J. Chem. Phys. 152 154105 (2020);
          URL http://www.quantum-espresso.org", 
     in publications or presentations arising from this work. More details at
     http://www.quantum-espresso.org/quote

     Parallel version (MPI), running on    64 processors

     MPI processes distributed on     1 nodes
     R & G space division:  proc/nbgrp/npool/nimage =      64
     135820 MiB available memory on the printing compute node when the environment starts
 
     Waiting for input...
     Reading input from standard input
Warning: card &CELL ignored
Warning: card  PRESS_CONV_THR = 3.00D-01 ignored
Warning: card / ignored

     Current dimensions of program PWSCF are:
     Max number of different atomic species (ntypx) = 10
     Max number of k-points (npk) =  40000
     Max angular momentum in pseudopotentials (lmaxx) =  4
     file C.pbe-n-kjpaw_psl.1.0.0.UPF: wavefunction(s)  2S 2P renormalized
     file O.pbe-n-kjpaw_psl.0.1.UPF: wavefunction(s)  2P renormalized

     IMPORTANT: XC functional enforced from input :
     Exchange-correlation= PBE0
                           (   6   4   8   4   0   0   0)
     EXX-fraction              =        0.25
     Any further DFT definition will be discarded
     Please, verify this is what you really want


     --------------------------------------------
     DFT-D3 Dispersion Correction (3-body terms):
     --------------------------------------------
       Reference C6 values for interpolation: 

         atom   Coordination number   C6
         H          0.912             6.05
         H          0.000            15.18
         C          0.000            98.23
         C          0.987            86.49
         C          1.998            58.72
         C          2.999            51.56
         C          3.984            36.41
         N          0.000            50.54
         N          0.994            44.25
         N          2.014            39.35
         N          2.990            31.16
         O          0.000            31.01
         O          0.993            25.63
         O          1.989            20.74

       Values used:

         atom   Coordination number  R0_AB[au]  C6      C8
         O          1.071            2.345     25.51    514.71
         O          1.103            2.345     25.44    513.49
         C          3.160            2.750     50.45   1459.14
         C          3.258            2.750     49.29   1425.44
         N          3.167            2.478     31.21    688.42
         H          1.030            2.062      6.16     74.42
         C          3.168            2.750     50.38   1457.10
         H          1.006            2.062      6.18     74.65
         C          3.181            2.750     50.25   1453.40
         H          1.007            2.062      6.17     74.64
         C          3.173            2.750     50.33   1455.76
         H          1.007            2.062      6.17     74.64
         C          3.245            2.750     49.49   1431.23
         C          3.257            2.750     49.30   1425.84
         C          3.319            2.750     48.19   1393.75
         C          3.158            2.750     50.47   1459.58
         C          3.245            2.750     49.48   1431.08
         C          3.185            2.750     50.22   1452.43
         H          1.009            2.062      6.17     74.63
         C          3.318            2.750     48.20   1393.89
         O          2.057            2.345     20.79    419.57
         O          1.093            2.345     25.46    513.87
         C          3.208            2.750     49.97   1445.22
         C          3.246            2.750     49.48   1430.95
         N          3.172            2.478     31.20    688.39
         H          1.037            2.062      6.15     74.36
         C          3.180            2.750     50.27   1453.76
         H          1.006            2.062      6.18     74.65
         C          3.175            2.750     50.31   1455.16
         H          1.008            2.062      6.17     74.63
         C          3.179            2.750     50.28   1454.07
         H          1.007            2.062      6.17     74.64
         C          3.262            2.750     49.23   1423.71
         C          3.251            2.750     49.40   1428.68
         C          3.315            2.750     48.27   1396.04
         C          3.180            2.750     50.26   1453.70
         C          3.258            2.750     49.29   1425.60
         C          3.166            2.750     50.40   1457.52
         H          1.007            2.062      6.17     74.64
         C          3.333            2.750     47.88   1384.86
         O          2.057            2.345     20.79    419.57
         O          1.093            2.345     25.46    513.87
         C          3.208            2.750     49.97   1445.22
         C          3.246            2.750     49.48   1430.95
         N          3.172            2.478     31.20    688.39
         H          1.037            2.062      6.15     74.36
         C          3.180            2.750     50.27   1453.76
         H          1.006            2.062      6.18     74.65
         C          3.175            2.750     50.31   1455.16
         H          1.008            2.062      6.17     74.63
         C          3.179            2.750     50.28   1454.07
         H          1.007            2.062      6.17     74.64
         C          3.262            2.750     49.23   1423.70
         C          3.251            2.750     49.40   1428.69
         C          3.315            2.750     48.27   1396.04
         C          3.180            2.750     50.26   1453.69
         C          3.258            2.750     49.29   1425.60
         C          3.166            2.750     50.40   1457.52
         H          1.007            2.062      6.17     74.64
         C          3.333            2.750     47.88   1384.86
         O          1.071            2.345     25.51    514.71
         O          1.103            2.345     25.44    513.49
         C          3.160            2.750     50.45   1459.15
         C          3.258            2.750     49.29   1425.45
         N          3.167            2.478     31.21    688.42
         H          1.030            2.062      6.16     74.42
         C          3.168            2.750     50.38   1457.10
         H          1.006            2.062      6.18     74.65
         C          3.181            2.750     50.25   1453.41
         H          1.007            2.062      6.17     74.64
         C          3.173            2.750     50.33   1455.75
         H          1.007            2.062      6.17     74.64
         C          3.245            2.750     49.49   1431.21
         C          3.257            2.750     49.30   1425.85
         C          3.319            2.750     48.19   1393.74
         C          3.158            2.750     50.47   1459.58
         C          3.245            2.750     49.48   1431.06
         C          3.185            2.750     50.22   1452.43
         H          1.009            2.062      6.17     74.63
         C          3.318            2.750     48.20   1393.89
         H          1.014            2.062      6.17     74.58
         H          1.014            2.062      6.17     74.58
         O          1.071            2.345     25.51    514.71
         O          1.103            2.345     25.44    513.49
         C          3.160            2.750     50.45   1459.15
         C          3.258            2.750     49.29   1425.45
         N          3.167            2.478     31.21    688.42
         H          1.030            2.062      6.16     74.42
         C          3.168            2.750     50.38   1457.11
         H          1.006            2.062      6.18     74.65
         C          3.181            2.750     50.25   1453.41
         H          1.007            2.062      6.17     74.64
         C          3.173            2.750     50.33   1455.76
         H          1.007            2.062      6.17     74.64
         C          3.245            2.750     49.49   1431.23
         C          3.257            2.750     49.30   1425.85
         C          3.319            2.750     48.19   1393.76
         C          3.158            2.750     50.47   1459.58
         C          3.245            2.750     49.48   1431.08
         C          3.185            2.750     50.22   1452.43
         H          1.009            2.062      6.17     74.63
         C          3.318            2.750     48.20   1393.90
         O          2.057            2.345     20.79    419.57
         O          1.093            2.345     25.46    513.87
         C          3.208            2.750     49.97   1445.22
         C          3.246            2.750     49.48   1430.96
         N          3.172            2.478     31.20    688.39
         H          1.037            2.062      6.15     74.36
         C          3.180            2.750     50.27   1453.76
         H          1.006            2.062      6.18     74.65
         C          3.175            2.750     50.31   1455.17
         H          1.008            2.062      6.17     74.63
         C          3.179            2.750     50.28   1454.08
         H          1.007            2.062      6.17     74.64
         C          3.262            2.750     49.23   1423.71
         C          3.251            2.750     49.40   1428.68
         C          3.315            2.750     48.27   1396.04
         C          3.180            2.750     50.26   1453.70
         C          3.258            2.750     49.29   1425.61
         C          3.166            2.750     50.40   1457.52
         H          1.007            2.062      6.17     74.64
         C          3.333            2.750     47.88   1384.86
         O          2.057            2.345     20.79    419.57
         O          1.093            2.345     25.46    513.87
         C          3.208            2.750     49.97   1445.23
         C          3.246            2.750     49.48   1430.94
         N          3.172            2.478     31.20    688.39
         H          1.037            2.062      6.15     74.36
         C          3.180            2.750     50.27   1453.76
         H          1.006            2.062      6.18     74.65
         C          3.175            2.750     50.31   1455.16
         H          1.008            2.062      6.17     74.63
         C          3.179            2.750     50.28   1454.07
         H          1.007            2.062      6.17     74.64
         C          3.262            2.750     49.23   1423.71
         C          3.251            2.750     49.40   1428.69
         C          3.315            2.750     48.27   1396.04
         C          3.180            2.750     50.26   1453.69
         C          3.258            2.750     49.29   1425.60
         C          3.166            2.750     50.40   1457.52
         H          1.007            2.062      6.17     74.64
         C          3.333            2.750     47.88   1384.86
         O          1.071            2.345     25.51    514.71
         O          1.103            2.345     25.44    513.49
         C          3.160            2.750     50.45   1459.15
         C          3.258            2.750     49.29   1425.44
         N          3.167            2.478     31.21    688.42
         H          1.030            2.062      6.16     74.42
         C          3.168            2.750     50.38   1457.09
         H          1.006            2.062      6.18     74.65
         C          3.181            2.750     50.25   1453.40
         H          1.007            2.062      6.17     74.64
         C          3.173            2.750     50.33   1455.75
         H          1.007            2.062      6.17     74.64
         C          3.245            2.750     49.49   1431.21
         C          3.257            2.750     49.30   1425.84
         C          3.319            2.750     48.19   1393.73
         C          3.158            2.750     50.47   1459.58
         C          3.245            2.750     49.48   1431.06
         C          3.185            2.750     50.22   1452.43
         H          1.009            2.062      6.17     74.63
         C          3.318            2.750     48.19   1393.87
         H          1.014            2.062      6.17     74.58
         H          1.014            2.062      6.17     74.58

         Molecular C6 ( Ry / a.u.^6 ) =    822539.39

     Message from routine setup :
     BEWARE: nonlinear core correction is not consistent with hybrid XC
     [opt_tetra]  Optimized tetrahedron method is used.
     EXX: q-point mesh:     1    1    1
     EXX: grid of k+q points same as grid of k-points

     Subspace diagonalization in iterative solution of the eigenvalue problem:
     a serial algorithm will be used

 
     Parallelization info
     --------------------
     sticks:   dense  smooth     PW     G-vecs:    dense   smooth      PW
     Min         442     221     55                30109    10644    1329
     Max         443     222     56                30113    10646    1331
     Sum       28339   14167   3533              1927111   681279   85105
 
     Using Slab Decomposition
 


     bravais-lattice index     =            0
     lattice parameter (alat)  =      21.8497  a.u.
     unit-cell volume          =   10851.2221 (a.u.)^3
     number of atoms/cell      =          164
     number of atomic types    =            4
     number of electrons       =       564.00
     number of Kohn-Sham states=          338
     kinetic-energy cutoff     =      60.0000  Ry
     charge density cutoff     =     480.0000  Ry
     cutoff for Fock operator  =     240.0000  Ry
     scf convergence threshold =      1.0E-05
     mixing beta               =       0.6000
     number of iterations used =            8  plain     mixing
     Exchange-correlation= PBE0
                           (   6   4   8   4   0   0   0)
     EXX-fraction              =        0.25

     celldm(1)=  21.849737  celldm(2)=   0.000000  celldm(3)=   0.000000
     celldm(4)=   0.000000  celldm(5)=   0.000000  celldm(6)=   0.000000

     crystal axes: (cart. coord. in units of alat)
               a(1) = (   0.982747  -0.178641   0.047905 )  
               a(2) = (  -0.413865   1.628436   0.248408 )  
               a(3) = (  -0.012285   0.117669   0.700868 )  

     reciprocal axes: (cart. coord. in units 2 pi/alat)
               b(1) = (  1.069054  0.275906 -0.027584 )  
               b(2) = (  0.125778  0.662688 -0.109054 )  
               b(3) = ( -0.117650 -0.253734  1.467339 )  


     PseudoPot. # 1 for C  read from file:
     ./pseudos/C.pbe-n-kjpaw_psl.1.0.0.UPF
     MD5 check sum: 5d2aebdfa2cae82b50a7e79e9516da0f
     Pseudo is Projector augmented-wave + core cor, Zval =  4.0
     Generated using "atomic" code by A. Dal Corso  v.5.1
     Shape of augmentation charge: PSQ
     Using radial grid of 1073 points,  4 beta functions with: 
                l(1) =   0
                l(2) =   0
                l(3) =   1
                l(4) =   1
     Q(r) pseudized with 0 coefficients 


     PseudoPot. # 2 for H  read from file:
     ./pseudos/H.pbe-rrkjus_psl.1.0.0.UPF
     MD5 check sum: f52b6d4d1c606e5624b1dc7b2218f220
     Pseudo is Ultrasoft, Zval =  1.0
     Generated using "atomic" code by A. Dal Corso  v.5.1
     Using radial grid of  929 points,  2 beta functions with: 
                l(1) =   0
                l(2) =   0
     Q(r) pseudized with 0 coefficients 


     PseudoPot. # 3 for N  read from file:
     ./pseudos/N.pbe-n-radius_5.UPF
     MD5 check sum: 16739722b17309cd8fe442a2ace49922
     Pseudo is Ultrasoft + core correction, Zval =  5.0
     Generated using "atomic" code by A. Dal Corso  v.5.1
     Using radial grid of 1085 points,  4 beta functions with: 
                l(1) =   0
                l(2) =   0
                l(3) =   1
                l(4) =   1
     Q(r) pseudized with 0 coefficients 


     PseudoPot. # 4 for O  read from file:
     ./pseudos/O.pbe-n-kjpaw_psl.0.1.UPF
     MD5 check sum: 0234752ac141de4415c5fc33072bef88
     Pseudo is Projector augmented-wave + core cor, Zval =  6.0
     Generated using "atomic" code by A. Dal Corso  v.5.0.99 svn rev. 10869
     Shape of augmentation charge: BESSEL
     Using radial grid of 1095 points,  4 beta functions with: 
                l(1) =   0
                l(2) =   0
                l(3) =   1
                l(4) =   1
     Q(r) pseudized with 0 coefficients 


     atomic species   valence    mass     pseudopotential
        C              4.00    12.01070     C ( 1.00)
        H              1.00     1.00794     H ( 1.00)
        N              5.00    14.00670     N ( 1.00)
        O              6.00    15.99940     O ( 1.00)

     Starting magnetic structure 
     atomic species   magnetization
        C            0.500
        H            0.000
        N            0.000
        O            0.500

     No symmetry found


                                    s                        frac. trans.

      isym =  1     identity                                     

 cryst.   s( 1) = (     1          0          0      )
                  (     0          1          0      )
                  (     0          0          1      )

 cart.    s( 1) = (  1.0000000  0.0000000 -0.0000000 )
                  ( -0.0000000  1.0000000  0.0000000 )
                  (  0.0000000  0.0000000  1.0000000 )


   Cartesian axes

     site n.     atom                  positions (alat units)
         1           O   tau(   1) = (   0.4365067   0.0658264   0.1939518  )
         2           O   tau(   2) = (   0.4429346   0.5648312   0.7985990  )
         3           C   tau(   3) = (   0.4870759   0.1590240   0.2091618  )
         4           C   tau(   4) = (   0.7809262   0.1970643   0.4313428  )
         5           N   tau(   5) = (   0.4493373   0.2579700   0.1523064  )
         6           H   tau(   6) = (   0.3744821   0.2453626   0.1023918  )
         7           C   tau(   7) = (   0.6630884   0.4836242   0.2323234  )
         8           H   tau(   8) = (   0.6328335   0.5562004   0.1805545  )
         9           C   tau(   9) = (   0.7197548   0.0918527   0.4228966  )
        10           H   tau(  10) = (   0.7483328   0.0166000   0.4716558  )
        11           C   tau(  11) = (   0.7599554   0.4952325   0.3020046  )
        12           H   tau(  12) = (  -0.1786236   0.7568936   0.2551515  )
        13           C   tau(  13) = (   0.6028880   0.3786710   0.2264730  )
        14           C   tau(  14) = (   0.5865532   0.1745542   0.2851783  )
        15           C   tau(  15) = (   0.7425633   0.2944683   0.3655480  )
        16           C   tau(  16) = (   0.4994746   0.3656964   0.1555300  )
        17           C   tau(  17) = (   0.8019983   0.4031069   0.3708168  )
        18           C   tau(  18) = (   0.6247886   0.0812701   0.3512536  )
        19           H   tau(  19) = (   0.5770098   0.0005987   0.3455469  )
        20           C   tau(  20) = (   0.6433950   0.2826777   0.2920625  )
        21           O   tau(  21) = (   0.2725507   0.7170870   0.6309274  )
        22           O   tau(  22) = (   0.2388593   0.3356855   0.7296388  )
        23           C   tau(  23) = (   0.2137193   0.6181131   0.6164906  )
        24           C   tau(  24) = (  -0.0806152   0.5927568   0.3969324  )
        25           N   tau(  25) = (   0.2503409   0.5246781   0.6748851  )
        26           H   tau(  26) = (   0.3254776   0.5334027   0.7274161  )
        27           C   tau(  27) = (   0.0374832   0.3016651   0.5906474  )
        28           H   tau(  28) = (   0.0713584   0.2278825   0.6384380  )
        29           C   tau(  29) = (  -0.0152069   0.6963097   0.4034923  )
        30           H   tau(  30) = (  -0.0380558   0.7697620   0.3494495  )
        31           C   tau(  31) = (  -0.0586354   0.2913348   0.5210829  )
        32           H   tau(  32) = (   0.8836724   0.0281047   0.5612042  )
        33           C   tau(  33) = (   0.0957213   0.4079943   0.5993655  )
        34           C   tau(  34) = (   0.1169434   0.6131563   0.5428953  )
        35           C   tau(  35) = (  -0.0430513   0.4952011   0.4635705  )
        36           C   tau(  36) = (   0.1973910   0.4165168   0.6716628  )
        37           C   tau(  37) = (   0.8812669   0.2079338   0.5050369  )
        38           C   tau(  38) = (   0.0799780   0.7072497   0.4740997  )
        39           H   tau(  39) = (   0.1303166   0.7867416   0.4722876  )
        40           C   tau(  40) = (   0.0567656   0.5052428   0.5360665  )
        41           O   tau(  41) = (   0.8304273  -0.0249185   0.1569044  )
        42           O   tau(  42) = (  -0.1308661   0.6527574   0.7110539  )
        43           C   tau(  43) = (   0.8892800   0.0740473   0.1713055  )
        44           C   tau(  44) = (   0.2009145   0.2780503   0.3429002  )
        45           N   tau(  45) = (   0.8526625   0.1674725   0.1128934  )
        46           H   tau(  46) = (   0.7652289   0.2764223   0.7612441  )
        47           C   tau(  47) = (   0.0828036   0.5691170   0.1491563  )
        48           H   tau(  48) = (   0.0366523   0.7605558   0.8022107  )
        49           C   tau(  49) = (   0.1354991   0.1745005   0.3363649  )
        50           H   tau(  50) = (   0.1583535   0.1010559   0.3904161  )
        51           C   tau(  51) = (   0.1789206   0.5794598   0.2187238  )
        52           H   tau(  52) = (   0.2193616   0.6640486   0.2264905  )
        53           C   tau(  53) = (   0.0245590   0.4627891   0.1404624  )
        54           C   tau(  54) = (   0.0033246   0.2576419   0.1969785  )
        55           C   tau(  55) = (   0.1633427   0.3756002   0.2762592  )
        56           C   tau(  56) = (  -0.0894017   0.5719321   0.7690446  )
        57           C   tau(  57) = (   0.2217595   0.4842330   0.2826964  )
        58           C   tau(  58) = (   0.0402913   0.1635575   0.2657870  )
        59           H   tau(  59) = (  -0.0100570   0.0840717   0.2676286  )
        60           C   tau(  60) = (   0.0635162   0.3655490   0.2037748  )
        61           O   tau(  61) = (   0.6664685   0.6264046   0.5938584  )
        62           O   tau(  62) = (   0.6477642   0.2450559   0.6900558  )
        63           C   tau(  63) = (   0.6159052   0.5332022   0.5786394  )
        64           C   tau(  64) = (   0.3220823   0.4951262   0.3564139  )
        65           N   tau(  65) = (   0.6536519   0.4342500   0.6354797  )
        66           H   tau(  66) = (   0.7285181   0.4468395   0.6853829  )
        67           C   tau(  67) = (   0.4399357   0.2085745   0.5554385  )
        68           H   tau(  68) = (   0.4701970   0.1360051   0.6072111  )
        69           C   tau(  69) = (   0.3832102   0.6003582   0.3649056  )
        70           H   tau(  70) = (   0.3546042   0.6756221   0.3161778  )
        71           C   tau(  71) = (   0.3430936   0.1969496   0.4857299  )
        72           H   tau(  72) = (   0.2989415   0.1139219   0.4846616  )
        73           C   tau(  73) = (   0.5001101   0.3135404   0.5613039  )
        74           C   tau(  74) = (   0.5164243   0.5176663   0.5026227  )
        75           C   tau(  75) = (   0.3604589   0.3977238   0.4222028  )
        76           C   tau(  76) = (   0.6035135   0.3265207   0.6322581  )
        77           C   tau(  77) = (   0.3010495   0.2890716   0.4169169  )
        78           C   tau(  78) = (   0.4781587   0.6109548   0.4365703  )
        79           H   tau(  79) = (   0.5259031   0.6916432   0.4423095  )
        80           C   tau(  80) = (   0.4596074   0.4095305   0.4957116  )
        81           H   tau(  81) = (   0.3380208   0.7044299   0.6831239  )
        82           H   tau(  82) = (   0.7649346  -0.0122672   0.1047348  )
        83           O   tau(  83) = (   0.2295691   0.8800377   0.3181525  )
        84           O   tau(  84) = (   0.2360043   1.3790482   0.9228054  )
        85           C   tau(  85) = (   0.2801386   0.9732362   0.3333630  )
        86           C   tau(  86) = (   0.5739934   1.0112831   0.5555460  )
        87           N   tau(  87) = (   0.2424035   1.0721852   0.2765105  )
        88           H   tau(  88) = (   0.1675486   1.0595810   0.2265945  )
        89           C   tau(  89) = (   0.4561555   1.2978436   0.3565263  )
        90           H   tau(  90) = (   0.4259004   1.3704192   0.3047575  )
        91           C   tau(  91) = (   0.5128223   0.9060715   0.5470999  )
        92           H   tau(  92) = (   0.5413998   0.8308180   0.5958591  )
        93           C   tau(  93) = (   0.5530223   1.3094514   0.4262075  )
        94           H   tau(  94) = (  -0.3855562   1.5711119   0.3793551  )
        95           C   tau(  95) = (   0.3959553   1.1928892   0.3506764  )
        96           C   tau(  96) = (   0.3796175   0.9887708   0.4093794  )
        97           C   tau(  97) = (   0.5356296   1.1086867   0.4897505  )
        98           C   tau(  98) = (   0.2925419   1.1799137   0.2797342  )
        99           C   tau(  99) = (   0.5950653   1.2173257   0.4950199  )
       100           C   tau( 100) = (   0.4178560   0.8954886   0.4754564  )
       101           H   tau( 101) = (   0.3700777   0.8148170   0.4697506  )
       102           C   tau( 102) = (   0.4364607   1.0968954   0.4162647  )
       103           O   tau( 103) = (   0.0656214   1.5312951   0.7551351  )
       104           O   tau( 104) = (   0.0319311   1.1499013   0.8538458  )
       105           C   tau( 105) = (   0.0067880   1.4323247   0.7406964  )
       106           C   tau( 106) = (  -0.2875478   1.4069757   0.5211359  )
       107           N   tau( 107) = (   0.0434087   1.3388905   0.7990897  )
       108           H   tau( 108) = (   0.1185452   1.3476209   0.8516197  )
       109           C   tau( 109) = (  -0.1694488   1.1158840   0.7148516  )
       110           H   tau( 110) = (  -0.1355742   1.0421006   0.7626416  )
       111           C   tau( 111) = (  -0.2221391   1.5105284   0.5276958  )
       112           H   tau( 112) = (  -0.2449885   1.5839805   0.4736528  )
       113           C   tau( 113) = (  -0.2655674   1.1055539   0.6452873  )
       114           H   tau( 114) = (   0.6767406   0.8423232   0.6854085  )
       115           C   tau( 115) = (  -0.1112090   1.2222123   0.7235712  )
       116           C   tau( 116) = (  -0.0899889   1.4273738   0.6670994  )
       117           C   tau( 117) = (  -0.2499830   1.3094199   0.5877750  )
       118           C   tau( 118) = (  -0.0095387   1.2307324   0.7958689  )
       119           C   tau( 119) = (   0.6743346   1.0221527   0.6292408  )
       120           C   tau( 120) = (  -0.1269536   1.5214684   0.5983034  )
       121           H   tau( 121) = (  -0.0766152   1.6009602   0.5964918  )
       122           C   tau( 122) = (  -0.1501657   1.3194612   0.6602715  )
       123           O   tau( 123) = (   0.6234972   0.7892906   0.2811113  )
       124           O   tau( 124) = (  -0.3377950   1.4669739   0.8352602  )
       125           C   tau( 125) = (   0.6823478   0.8882595   0.2955108  )
       126           C   tau( 126) = (  -0.0060177   1.0922690   0.4671040  )
       127           N   tau( 127) = (   0.6457299   0.9816861   0.2370979  )
       128           H   tau( 128) = (   0.5582964   1.0906409   0.8854472  )
       129           C   tau( 129) = (  -0.1241280   1.3833359   0.2733603  )
       130           H   tau( 130) = (  -0.1702802   1.5747741   0.9264143  )
       131           C   tau( 131) = (  -0.0714330   0.9887192   0.4605685  )
       132           H   tau( 132) = (  -0.0485792   0.9152742   0.5146196  )
       133           C   tau( 133) = (  -0.0280109   1.3936788   0.3429282  )
       134           H   tau( 134) = (   0.0124300   1.4782672   0.3506949  )
       135           C   tau( 135) = (  -0.1823713   1.2770074   0.2646680  )
       136           C   tau( 136) = (  -0.2036079   1.0718596   0.3211828  )
       137           C   tau( 137) = (  -0.0435887   1.1898189   0.4004639  )
       138           C   tau( 138) = (  -0.2963318   1.3861489   0.8932502  )
       139           C   tau( 139) = (   0.0148276   1.2984518   0.4069004  )
       140           C   tau( 140) = (  -0.1666407   0.9777763   0.3899906  )
       141           H   tau( 141) = (  -0.2169891   0.8982902   0.3918327  )
       142           C   tau( 142) = (  -0.1434152   1.1797675   0.3279799  )
       143           O   tau( 143) = (   0.4595311   1.4406155   0.7180596  )
       144           O   tau( 144) = (   0.4408332   1.0592725   0.8142626  )
       145           C   tau( 145) = (   0.4089684   1.3474141   0.7028410  )
       146           C   tau( 146) = (   0.1151500   1.3093447   0.4806176  )
       147           N   tau( 147) = (   0.4467186   1.2484647   0.7596835  )
       148           H   tau( 148) = (   0.5215846   1.2610574   0.8095854  )
       149           C   tau( 149) = (   0.2330031   1.0227936   0.6796413  )
       150           H   tau( 150) = (   0.2632642   0.9502238   0.7314141  )
       151           C   tau( 151) = (   0.1762780   1.4145766   0.4891092  )
       152           H   tau( 152) = (   0.1476715   1.4898397   0.4403814  )
       153           C   tau( 153) = (   0.1361612   1.0111683   0.6099331  )
       154           H   tau( 154) = (   0.0920092   0.9281402   0.6088653  )
       155           C   tau( 155) = (   0.2931780   1.1277585   0.6855074  )
       156           C   tau( 156) = (   0.3094891   1.3318826   0.6268243  )
       157           C   tau( 157) = (   0.1535259   1.2119421   0.5464060  )
       158           C   tau( 158) = (   0.3965807   1.1407381   0.7564620  )
       159           C   tau( 159) = (   0.0941171   1.1032902   0.5411203  )
       160           C   tau( 160) = (   0.2712262   1.4251732   0.5607733  )
       161           H   tau( 161) = (   0.3189710   1.5058614   0.5665134  )
       162           C   tau( 162) = (   0.2526736   1.2237480   0.6199143  )
       163           H   tau( 163) = (   0.1310933   1.5186439   0.8073326  )
       164           H   tau( 164) = (   0.5580063   0.8019476   0.2289425  )

   Crystallographic axes

     site n.     atom                  positions (cryst. coord.)
         1           O   tau(   1) = (  0.4794610  0.0773739  0.2165359  )
         2           O   tau(   2) = (  0.6073329  0.3429277  0.9763879  )
         3           C   tau(   3) = (  0.5588165  0.1438366  0.2092572  )
         4           C   tau(   4) = (  0.8773252  0.1817755  0.4910488  )
         5           N   tau(   5) = (  0.5473400  0.2108606  0.1051651  )
         6           H   tau(   6) = (  0.4652141  0.1985341  0.0439290  )
         7           C   tau(   7) = (  0.8359036  0.3785578  0.1401734  )
         8           H   tau(   8) = (  0.8250117  0.4284934  0.0493552  )
         9           C   tau(   9) = (  0.7831342  0.1052802  0.5125478  )
        10           H   tau(  10) = (  0.7915779  0.0536882  0.5998262  )
        11           C   tau(  11) = (  0.9407404  0.3908351  0.2280775  )
        12           H   tau(  12) = (  0.0108355  0.4512921  0.2033593  )
        13           C   tau(  13) = (  0.7427503  0.3020727  0.1653016  )
        14           C   tau(  14) = (  0.6673511  0.1583504  0.3051553  )
        15           C   tau(  15) = (  0.8650024  0.2486739  0.3743041  )
        16           C   tau(  16) = (  0.6305730  0.2882041  0.0766628  )
        17           C   tau(  17) = (  0.9583704  0.3275684  0.3474775  )
        18           C   tau(  18) = (  0.6806666  0.0941355  0.4212811  )
        19           H   tau(  19) = (  0.6074881  0.0352884  0.4389977  )
        20           C   tau(  20) = (  0.7577601  0.2364012  0.2811348  )
        21           O   tau(  21) = (  0.4718167  0.4406805  0.7117699  )
        22           O   tau(  22) = (  0.3278450  0.1729279  0.9573512  )
        23           C   tau(  23) = (  0.3820136  0.3692665  0.7226207  )
        24           C   tau(  24) = (  0.0664145  0.3393861  0.4415164  )
        25           N   tau(  25) = (  0.3937740  0.3055862  0.8277045  )
        26           H   tau(  26) = (  0.4750573  0.3150897  0.8937317  )
        27           C   tau(  27) = (  0.1070106  0.1402120  0.7857276  )
        28           H   tau(  28) = (  0.1215497  0.0903661  0.8705884  )
        29           C   tau(  29) = (  0.1647294  0.4155209  0.4171719  )
        30           H   tau(  30) = (  0.1620593  0.4672165  0.3219236  )
        31           C   tau(  31) = (  0.0033234  0.1288629  0.6975824  )
        32           H   tau(  32) = (  0.9369673  0.0685693  0.7123822  )
        33           C   tau(  33) = (  0.1983667  0.2170493  0.7646890  )
        34           C   tau(  34) = (  0.2792173  0.3618352  0.6272749  )
        35           C   tau(  35) = (  0.0778180  0.2721947  0.5596309  )
        36           C   tau(  36) = (  0.3074142  0.2276005  0.8566500  )
        37           C   tau(  37) = (  0.9855610  0.1935625  0.5846201  )
        38           C   tau(  38) = (  0.2675580  0.4270428  0.5068027  )
        39           H   tau(  39) = (  0.3433549  0.4862502  0.4780516  )
        40           C   tau(  40) = (  0.1852984  0.2834980  0.6517159  )
        41           O   tau(  41) = (  0.8765682  0.0708249  0.1388552  )
        42           O   tau(  42) = (  0.0205835  0.3385712  0.8931271  )
        43           C   tau(  43) = (  0.9663928  0.1422402  0.1279515  )
        44           C   tau(  44) = (  0.2820457  0.1721365  0.4089626  )
        45           N   tau(  45) = (  0.9546346  0.2059163  0.0228440  )
        46           H   tau(  46) = (  0.8733394  0.1964137  0.9568369  )
        47           C   tau(  47) = (  0.2414301  0.3712957  0.0647168  )
        48           H   tau(  48) = (  0.2268974  0.4211370  0.9798246  )
        49           C   tau(  49) = (  0.1837234  0.0960002  0.4333434  )
        50           H   tau(  50) = (  0.1864012  0.0443094  0.5286014  )
        51           C   tau(  51) = (  0.3451190  0.3826525  0.1528636  )
        52           H   tau(  52) = (  0.4114771  0.4429481  0.1380390  )
        53           C   tau(  53) = (  0.1500668  0.2944557  0.0857914  )
        54           C   tau(  54) = (  0.0692058  0.1496731  0.2232707  )
        55           C   tau(  55) = (  0.2706323  0.2393234  0.2908464  )
        56           C   tau(  56) = (  0.0410113  0.2839004  0.9938490  )
        57           C   tau(  57) = (  0.3628778  0.3179586  0.2658553  )
        58           C   tau(  58) = (  0.0808687  0.0844702  0.3437595  )
        59           H   tau(  59) = (  0.0050622  0.0252624  0.3725533  )
        60           C   tau(  60) = (  0.1631386  0.2280114  0.1987820  )
        61           O   tau(  61) = (  0.8689387  0.4341750  0.6340420  )
        62           O   tau(  62) = (  0.7410727  0.1686165  0.8741580  )
        63           C   tau(  63) = (  0.7895884  0.3677108  0.6413080  )
        64           C   tau(  64) = (  0.4711004  0.3297565  0.3594571  )
        65           N   tau(  65) = (  0.8010723  0.3006854  0.7453787  )
        66           H   tau(  66) = (  0.8832052  0.3130027  0.8066011  )
        67           C   tau(  67) = (  0.5125408  0.1329811  0.7103361  )
        68           H   tau(  68) = (  0.5234413  0.0830504  0.8011573  )
        69           C   tau(  69) = (  0.5652494  0.4062550  0.3380246  )
        70           H   tau(  70) = (  0.5567778  0.4578474  0.2507929  )
        71           C   tau(  71) = (  0.4077268  0.1206988  0.6223931  )
        72           H   tau(  72) = (  0.3376475  0.0602406  0.6470869  )
        73           C   tau(  73) = (  0.6056694  0.2094696  0.6852297  )
        74           C   tau(  74) = (  0.6810485  0.3531928  0.5454115  )
        75           C   tau(  75) = (  0.4834384  0.2628615  0.4761909  )
        76           C   tau(  76) = (  0.7178373  0.2233396  0.7738848  )
        77           C   tau(  77) = (  0.3900946  0.1839631  0.5029930  )
        78           C   tau(  78) = (  0.6677013  0.4174043  0.4293216  )
        79           H   tau(  79) = (  0.7408467  0.4762548  0.4116526  )
        80           C   tau(  80) = (  0.5906634  0.2751399  0.5693928  )
        81           H   tau(  81) = (  0.5368758  0.4348353  0.7838689  )
        82           H   tau(  82) = (  0.8114825  0.0766606  0.0667998  )
        83           O   tau(  83) = (  0.4794537  0.5773692  0.2165337  )
        84           O   tau(  84) = (  0.6073349  0.8429271  0.9763917  )
        85           C   tau(  85) = (  0.5588098  0.6438325  0.2092554  )
        86           C   tau(  86) = (  0.8773250  0.6817761  0.4910477  )
        87           N   tau(  87) = (  0.5473377  0.7108585  0.1051664  )
        88           H   tau(  88) = (  0.4652131  0.6985344  0.0439275  )
        89           C   tau(  89) = (  0.8359034  0.8785588  0.1401717  )
        90           H   tau(  90) = (  0.8250112  0.9284940  0.0493539  )
        91           C   tau(  91) = (  0.7831342  0.6052807  0.5125469  )
        92           H   tau(  92) = (  0.7915772  0.5536882  0.5998254  )
        93           C   tau(  93) = (  0.9407399  0.8908358  0.2280760  )
        94           H   tau(  94) = (  0.0108353  0.9512923  0.2033589  )
        95           C   tau(  95) = (  0.7427501  0.8020729  0.1653009  )
        96           C   tau(  96) = (  0.6673473  0.6583494  0.3051520  )
        97           C   tau(  97) = (  0.8650012  0.7486743  0.3743022  )
        98           C   tau(  98) = (  0.6305724  0.7882036  0.0766636  )
        99           C   tau(  99) = (  0.9583699  0.8275690  0.3474762  )
       100           C   tau( 100) = (  0.6806665  0.5941360  0.4212795  )
       101           H   tau( 101) = (  0.6074885  0.5352887  0.4389975  )
       102           C   tau( 102) = (  0.7577580  0.7364010  0.2811327  )
       103           O   tau( 103) = (  0.4718172  0.9406740  0.7117777  )
       104           O   tau( 104) = (  0.3278487  0.6729266  0.9573560  )
       105           C   tau( 105) = (  0.3820129  0.8692622  0.7226251  )
       106           C   tau( 106) = (  0.0664146  0.8393868  0.4415158  )
       107           N   tau( 107) = (  0.3937727  0.8055825  0.8277069  )
       108           H   tau( 108) = (  0.4750573  0.8150899  0.8937313  )
       109           C   tau( 109) = (  0.1070112  0.6402126  0.7857280  )
       110           H   tau( 110) = (  0.1215496  0.5903662  0.8705882  )
       111           C   tau( 111) = (  0.1647298  0.9155215  0.4171713  )
       112           H   tau( 112) = (  0.1620592  0.9672169  0.3219227  )
       113           C   tau( 113) = (  0.0033241  0.6288637  0.6975829  )
       114           H   tau( 114) = (  0.9369681  0.5685697  0.7123827  )
       115           C   tau( 115) = (  0.1983688  0.7170494  0.7646916  )
       116           C   tau( 116) = (  0.2792173  0.8618349  0.6272754  )
       117           C   tau( 117) = (  0.0778189  0.7721953  0.5596316  )
       118           C   tau( 118) = (  0.3074164  0.7275991  0.8566535  )
       119           C   tau( 119) = (  0.9855613  0.6935632  0.5846199  )
       120           C   tau( 120) = (  0.2675590  0.9270435  0.5068021  )
       121           H   tau( 121) = (  0.3433557  0.9862507  0.4780518  )
       122           C   tau( 122) = (  0.1852997  0.7834983  0.6517173  )
       123           O   tau( 123) = (  0.8765681  0.5708190  0.1388618  )
       124           O   tau( 124) = (  0.0205867  0.8385704  0.8931308  )
       125           C   tau( 125) = (  0.9663914  0.6422362  0.1279552  )
       126           C   tau( 126) = (  0.2820461  0.6721370  0.4089625  )
       127           N   tau( 127) = (  0.9546331  0.7059134  0.0228462  )
       128           H   tau( 128) = (  0.8733395  0.6964142  0.9568358  )
       129           C   tau( 129) = (  0.2414312  0.8712964  0.0647169  )
       130           H   tau( 130) = (  0.2268974  0.9211372  0.9798242  )
       131           C   tau( 131) = (  0.1837239  0.5960008  0.4333429  )
       132           H   tau( 132) = (  0.1864010  0.5443097  0.5286008  )
       133           C   tau( 133) = (  0.3451203  0.8826533  0.1528641  )
       134           H   tau( 134) = (  0.4114781  0.9429486  0.1380396  )
       135           C   tau( 135) = (  0.1500690  0.7944560  0.0857936  )
       136           C   tau( 136) = (  0.0692055  0.6496728  0.2232714  )
       137           C   tau( 137) = (  0.2706335  0.7393240  0.2908474  )
       138           C   tau( 138) = (  0.0410134  0.7838998  0.9938516  )
       139           C   tau( 139) = (  0.3628787  0.8179592  0.2658554  )
       140           C   tau( 140) = (  0.0808694  0.5844709  0.3437589  )
       141           H   tau( 141) = (  0.0050627  0.5252628  0.3725537  )
       142           C   tau( 142) = (  0.1631398  0.7280117  0.1987836  )
       143           O   tau( 143) = (  0.8689314  0.9341700  0.6340405  )
       144           O   tau( 144) = (  0.7410738  0.6686155  0.8741624  )
       145           C   tau( 145) = (  0.7895821  0.8677065  0.6413068  )
       146           C   tau( 146) = (  0.4711007  0.8297569  0.3594568  )
       147           N   tau( 147) = (  0.8010704  0.8006831  0.7453795  )
       148           H   tau( 148) = (  0.8832041  0.8130026  0.8065994  )
       149           C   tau( 149) = (  0.5125409  0.6329820  0.7103344  )
       150           H   tau( 150) = (  0.5234411  0.5830510  0.8011559  )
       151           C   tau( 151) = (  0.5652497  0.9062554  0.3380242  )
       152           H   tau( 152) = (  0.5567774  0.9578472  0.2507927  )
       153           C   tau( 153) = (  0.4077270  0.6206994  0.6223920  )
       154           H   tau( 154) = (  0.3376477  0.5602408  0.6470867  )
       155           C   tau( 155) = (  0.6056698  0.7094699  0.6852292  )
       156           C   tau( 156) = (  0.6810450  0.8531916  0.5454091  )
       157           C   tau( 157) = (  0.4834379  0.7628617  0.4761900  )
       158           C   tau( 158) = (  0.7178368  0.7233391  0.7738851  )
       159           C   tau( 159) = (  0.3900948  0.6839636  0.5029922  )
       160           C   tau( 160) = (  0.6677013  0.9174047  0.4293205  )
       161           H   tau( 161) = (  0.7408471  0.9762550  0.4116526  )
       162           C   tau( 162) = (  0.5906618  0.7751396  0.5693914  )
       163           H   tau( 163) = (  0.5368799  0.9348328  0.7838765  )
       164           H   tau( 164) = (  0.8114859  0.5766585  0.0668059  )

     number of k points=     1 (tetrahedron method)
                       cart. coord. in units 2pi/alat
        k(    1) = (   0.0000000   0.0000000   0.0000000), wk =   1.0000000

                       cryst. coord.
        k(    1) = (   0.0000000   0.0000000   0.0000000), wk =   1.0000000

     Dense  grid:  1927111 G-vectors     FFT dimensions: ( 160, 270, 120)

     Smooth grid:   681279 G-vectors     FFT dimensions: ( 108, 192,  80)

     Dynamical RAM for                 wfc:       6.86 MB

     Dynamical RAM for     wfc (w. buffer):      20.58 MB

     Dynamical RAM for                 EXX:     275.56 MB

     Dynamical RAM for           str. fact:       1.84 MB

     Dynamical RAM for           local pot:       0.00 MB

     Dynamical RAM for          nlocal pot:      21.27 MB

     Dynamical RAM for                qrad:       2.01 MB

     Dynamical RAM for          rho,v,vnew:       6.71 MB

     Dynamical RAM for               rhoin:       2.24 MB

     Dynamical RAM for            rho*nmix:      14.70 MB

     Dynamical RAM for           G-vectors:       1.80 MB

     Dynamical RAM for          h,s,v(r/c):      20.92 MB

     Dynamical RAM for          <psi|beta>:       5.41 MB

     Dynamical RAM for                 psi:      13.72 MB

     Dynamical RAM for                hpsi:      13.72 MB

     Dynamical RAM for                spsi:      13.72 MB

     Dynamical RAM for      wfcinit/wfcrot:      16.34 MB

     Dynamical RAM for           addusdens:      64.33 MB

     Estimated static dynamical RAM per process >     338.26 MB

     Estimated max dynamical RAM per process >     420.44 MB

     Estimated total dynamical RAM >      26.28 GB

     Check: negative core charge=   -0.000002
     Generating pointlists ...
     new r_m :   0.0387 (alat units)  0.8466 (a.u.) for type    1
     new r_m :   0.0349 (alat units)  0.7632 (a.u.) for type    2
     new r_m :   0.0375 (alat units)  0.8188 (a.u.) for type    3
     new r_m :   0.0349 (alat units)  0.7632 (a.u.) for type    4

     The initial density is read from file :
     ./pbi1-relax.save/charge-density

     Starting wfcs from file

     total cpu time spent up to now is        8.0 secs

     Self-consistent Calculation

     iteration #  1     ecut=    60.00 Ry     beta= 0.60
     Davidson diagonalization with overlap

---- Real-time Memory Report at c_bands before calling an iterative solver
           339 MiB given to the printing process from OS
             0 MiB allocation reported by mallinfo(arena+hblkhd)
        128262 MiB available memory on the node where the printing process lives
------------------
     ethr =  1.00E-05,  avg # of iterations =  1.0

     Threshold (ethr) on eigenvalues was too large:
     Diagonalizing with lowered threshold

     Davidson diagonalization with overlap

---- Real-time Memory Report at c_bands before calling an iterative solver
           454 MiB given to the printing process from OS
             0 MiB allocation reported by mallinfo(arena+hblkhd)
        122265 MiB available memory on the node where the printing process lives
------------------
     ethr =  6.13E-08,  avg # of iterations =  1.0

     total cpu time spent up to now is       49.8 secs

     total energy              =   -2651.06058475 Ry
     estimated scf accuracy    <       0.00034570 Ry

     total magnetization       =     4.00 Bohr mag/cell
     absolute magnetization    =     4.70 Bohr mag/cell

     iteration #  2     ecut=    60.00 Ry     beta= 0.60
     Davidson diagonalization with overlap

---- Real-time Memory Report at c_bands before calling an iterative solver
           483 MiB given to the printing process from OS
             0 MiB allocation reported by mallinfo(arena+hblkhd)
        121693 MiB available memory on the node where the printing process lives
------------------
     ethr =  6.13E-08,  avg # of iterations =  3.0

     total cpu time spent up to now is       75.5 secs

     total energy              =   -2651.06064398 Ry
     estimated scf accuracy    <       0.00031038 Ry

     total magnetization       =     4.00 Bohr mag/cell
     absolute magnetization    =     4.70 Bohr mag/cell

     iteration #  3     ecut=    60.00 Ry     beta= 0.60
     Davidson diagonalization with overlap

---- Real-time Memory Report at c_bands before calling an iterative solver
           489 MiB given to the printing process from OS
             0 MiB allocation reported by mallinfo(arena+hblkhd)
        120800 MiB available memory on the node where the printing process lives
------------------
     ethr =  5.50E-08,  avg # of iterations =  2.0

     total cpu time spent up to now is       96.3 secs

     total energy              =   -2651.06071207 Ry
     estimated scf accuracy    <       0.00003680 Ry

     total magnetization       =     4.00 Bohr mag/cell
     absolute magnetization    =     4.70 Bohr mag/cell

     iteration #  4     ecut=    60.00 Ry     beta= 0.60
     Davidson diagonalization with overlap

---- Real-time Memory Report at c_bands before calling an iterative solver
           490 MiB given to the printing process from OS
             0 MiB allocation reported by mallinfo(arena+hblkhd)
        121342 MiB available memory on the node where the printing process lives
------------------
     ethr =  6.53E-09,  avg # of iterations =  2.0

     total cpu time spent up to now is      118.6 secs

     total energy              =   -2651.06071932 Ry
     estimated scf accuracy    <       0.00002688 Ry

     total magnetization       =     4.00 Bohr mag/cell
     absolute magnetization    =     4.71 Bohr mag/cell

     iteration #  5     ecut=    60.00 Ry     beta= 0.60
     Davidson diagonalization with overlap

---- Real-time Memory Report at c_bands before calling an iterative solver
           490 MiB given to the printing process from OS
             0 MiB allocation reported by mallinfo(arena+hblkhd)
        121397 MiB available memory on the node where the printing process lives
------------------
     ethr =  4.77E-09,  avg # of iterations =  2.0

     total cpu time spent up to now is      138.8 secs

     total energy              =   -2651.06072393 Ry
     estimated scf accuracy    <       0.00002298 Ry

     total magnetization       =     4.00 Bohr mag/cell
     absolute magnetization    =     4.71 Bohr mag/cell

     iteration #  6     ecut=    60.00 Ry     beta= 0.60
     Davidson diagonalization with overlap

---- Real-time Memory Report at c_bands before calling an iterative solver
           491 MiB given to the printing process from OS
             0 MiB allocation reported by mallinfo(arena+hblkhd)
        121621 MiB available memory on the node where the printing process lives
------------------
     ethr =  4.07E-09,  avg # of iterations =  1.5
 
     Magnetic moment per site  (integrated on atomic sphere of radius R)
     atom   1 (R=0.035)  charge=  1.9510  magn=  0.0163
     atom   2 (R=0.035)  charge=  1.9505  magn=  0.0147
     atom   3 (R=0.039)  charge=  0.8305  magn=  0.0029
     atom   4 (R=0.039)  charge=  0.8440  magn=  0.0001
     atom   5 (R=0.037)  charge=  1.4615  magn= -0.0014
     atom   6 (R=0.035)  charge=  0.3670  magn= -0.0001
     atom   7 (R=0.039)  charge=  0.8469  magn=  0.0014
     atom   8 (R=0.035)  charge=  0.3963  magn= -0.0001
     atom   9 (R=0.039)  charge=  0.8514  magn=  0.0136
     atom  10 (R=0.035)  charge=  0.3982  magn= -0.0006
     atom  11 (R=0.039)  charge=  0.8482  magn=  0.0180
     atom  12 (R=0.035)  charge=  0.3999  magn= -0.0007
     atom  13 (R=0.039)  charge=  0.8512  magn=  0.0178
     atom  14 (R=0.039)  charge=  0.8565  magn=  0.0154
     atom  15 (R=0.039)  charge=  0.8444  magn=  0.0002
     atom  16 (R=0.039)  charge=  0.8232  magn=  0.0062
     atom  17 (R=0.039)  charge=  0.8413  magn=  0.0007
     atom  18 (R=0.039)  charge=  0.8529  magn= -0.0005
     atom  19 (R=0.035)  charge=  0.3974  magn= -0.0000
     atom  20 (R=0.039)  charge=  0.8466  magn= -0.0040
     atom  21 (R=0.035)  charge=  1.9576  magn=  0.0119
     atom  22 (R=0.035)  charge=  1.9521  magn=  0.0186
     atom  23 (R=0.039)  charge=  0.8269  magn=  0.0251
     atom  24 (R=0.039)  charge=  0.8403  magn=  0.0217
     atom  25 (R=0.037)  charge=  1.4640  magn= -0.0014
     atom  26 (R=0.035)  charge=  0.3577  magn= -0.0000
     atom  27 (R=0.039)  charge=  0.8498  magn=  0.0128
     atom  28 (R=0.035)  charge=  0.3945  magn= -0.0005
     atom  29 (R=0.039)  charge=  0.8493  magn= -0.0002
     atom  30 (R=0.035)  charge=  0.3993  magn=  0.0000
     atom  31 (R=0.039)  charge=  0.8504  magn= -0.0008
     atom  32 (R=0.035)  charge=  0.3975  magn= -0.0000
     atom  33 (R=0.039)  charge=  0.8549  magn=  0.0015
     atom  34 (R=0.039)  charge=  0.8567  magn=  0.0012
     atom  35 (R=0.039)  charge=  0.8433  magn= -0.0039
     atom  36 (R=0.039)  charge=  0.8299  magn=  0.0067
     atom  37 (R=0.039)  charge=  0.8424  magn=  0.0144
     atom  38 (R=0.039)  charge=  0.8483  magn=  0.0188
     atom  39 (R=0.035)  charge=  0.3942  magn= -0.0008
     atom  40 (R=0.039)  charge=  0.8452  magn=  0.0004
     atom  41 (R=0.035)  charge=  1.9563  magn=  0.0119
     atom  42 (R=0.035)  charge=  1.9497  magn=  0.0185
     atom  43 (R=0.039)  charge=  0.8280  magn=  0.0251
     atom  44 (R=0.039)  charge=  0.8397  magn=  0.0217
     atom  45 (R=0.037)  charge=  1.4653  magn= -0.0014
     atom  46 (R=0.035)  charge=  0.3579  magn= -0.0000
     atom  47 (R=0.039)  charge=  0.8505  magn=  0.0128
     atom  48 (R=0.035)  charge=  0.3948  magn= -0.0005
     atom  49 (R=0.039)  charge=  0.8498  magn= -0.0002
     atom  50 (R=0.035)  charge=  0.3989  magn=  0.0000
     atom  51 (R=0.039)  charge=  0.8498  magn= -0.0008
     atom  52 (R=0.035)  charge=  0.3974  magn= -0.0000
     atom  53 (R=0.039)  charge=  0.8549  magn=  0.0015
     atom  54 (R=0.039)  charge=  0.8559  magn=  0.0012
     atom  55 (R=0.039)  charge=  0.8433  magn= -0.0039
     atom  56 (R=0.039)  charge=  0.8303  magn=  0.0067
     atom  57 (R=0.039)  charge=  0.8425  magn=  0.0144
     atom  58 (R=0.039)  charge=  0.8483  magn=  0.0188
     atom  59 (R=0.035)  charge=  0.3938  magn= -0.0008
     atom  60 (R=0.039)  charge=  0.8445  magn=  0.0004
     atom  61 (R=0.035)  charge=  1.9510  magn=  0.0163
     atom  62 (R=0.035)  charge=  1.9486  magn=  0.0147
     atom  63 (R=0.039)  charge=  0.8299  magn=  0.0029
     atom  64 (R=0.039)  charge=  0.8437  magn=  0.0001
     atom  65 (R=0.037)  charge=  1.4626  magn= -0.0014
     atom  66 (R=0.035)  charge=  0.3669  magn= -0.0001
     atom  67 (R=0.039)  charge=  0.8464  magn=  0.0014
     atom  68 (R=0.035)  charge=  0.3961  magn= -0.0001
     atom  69 (R=0.039)  charge=  0.8516  magn=  0.0136
     atom  70 (R=0.035)  charge=  0.3984  magn= -0.0006
     atom  71 (R=0.039)  charge=  0.8479  magn=  0.0180
     atom  72 (R=0.035)  charge=  0.3999  magn= -0.0007
     atom  73 (R=0.039)  charge=  0.8518  magn=  0.0178
     atom  74 (R=0.039)  charge=  0.8563  magn=  0.0155
     atom  75 (R=0.039)  charge=  0.8444  magn=  0.0002
     atom  76 (R=0.039)  charge=  0.8229  magn=  0.0062
     atom  77 (R=0.039)  charge=  0.8414  magn=  0.0007
     atom  78 (R=0.039)  charge=  0.8528  magn= -0.0005
     atom  79 (R=0.035)  charge=  0.3971  magn= -0.0000
     atom  80 (R=0.039)  charge=  0.8470  magn= -0.0040
     atom  81 (R=0.035)  charge=  0.3943  magn= -0.0001
     atom  82 (R=0.035)  charge=  0.3940  magn= -0.0001
     atom  83 (R=0.035)  charge=  1.9510  magn=  0.0163
     atom  84 (R=0.035)  charge=  1.9504  magn=  0.0147
     atom  85 (R=0.039)  charge=  0.8305  magn=  0.0029
     atom  86 (R=0.039)  charge=  0.8440  magn=  0.0001
     atom  87 (R=0.037)  charge=  1.4615  magn= -0.0014
     atom  88 (R=0.035)  charge=  0.3670  magn= -0.0001
     atom  89 (R=0.039)  charge=  0.8469  magn=  0.0014
     atom  90 (R=0.035)  charge=  0.3963  magn= -0.0001
     atom  91 (R=0.039)  charge=  0.8515  magn=  0.0136
     atom  92 (R=0.035)  charge=  0.3982  magn= -0.0006
     atom  93 (R=0.039)  charge=  0.8482  magn=  0.0180
     atom  94 (R=0.035)  charge=  0.3999  magn= -0.0007
     atom  95 (R=0.039)  charge=  0.8512  magn=  0.0178
     atom  96 (R=0.039)  charge=  0.8565  magn=  0.0154
     atom  97 (R=0.039)  charge=  0.8444  magn=  0.0002
     atom  98 (R=0.039)  charge=  0.8232  magn=  0.0062
     atom  99 (R=0.039)  charge=  0.8413  magn=  0.0007
     atom 100 (R=0.039)  charge=  0.8529  magn= -0.0005
     atom 101 (R=0.035)  charge=  0.3974  magn= -0.0000
     atom 102 (R=0.039)  charge=  0.8466  magn= -0.0040
     atom 103 (R=0.035)  charge=  1.9576  magn=  0.0119
     atom 104 (R=0.035)  charge=  1.9521  magn=  0.0186
     atom 105 (R=0.039)  charge=  0.8269  magn=  0.0251
     atom 106 (R=0.039)  charge=  0.8403  magn=  0.0217
     atom 107 (R=0.037)  charge=  1.4640  magn= -0.0014
     atom 108 (R=0.035)  charge=  0.3577  magn= -0.0000
     atom 109 (R=0.039)  charge=  0.8499  magn=  0.0128
     atom 110 (R=0.035)  charge=  0.3945  magn= -0.0005
     atom 111 (R=0.039)  charge=  0.8493  magn= -0.0002
     atom 112 (R=0.035)  charge=  0.3993  magn=  0.0000
     atom 113 (R=0.039)  charge=  0.8504  magn= -0.0008
     atom 114 (R=0.035)  charge=  0.3975  magn= -0.0000
     atom 115 (R=0.039)  charge=  0.8549  magn=  0.0015
     atom 116 (R=0.039)  charge=  0.8567  magn=  0.0012
     atom 117 (R=0.039)  charge=  0.8433  magn= -0.0039
     atom 118 (R=0.039)  charge=  0.8299  magn=  0.0067
     atom 119 (R=0.039)  charge=  0.8424  magn=  0.0144
     atom 120 (R=0.039)  charge=  0.8483  magn=  0.0188
     atom 121 (R=0.035)  charge=  0.3942  magn= -0.0008
     atom 122 (R=0.039)  charge=  0.8452  magn=  0.0004
     atom 123 (R=0.035)  charge=  1.9563  magn=  0.0119
     atom 124 (R=0.035)  charge=  1.9497  magn=  0.0185
     atom 125 (R=0.039)  charge=  0.8281  magn=  0.0251
     atom 126 (R=0.039)  charge=  0.8397  magn=  0.0217
     atom 127 (R=0.037)  charge=  1.4653  magn= -0.0014
     atom 128 (R=0.035)  charge=  0.3579  magn= -0.0000
     atom 129 (R=0.039)  charge=  0.8505  magn=  0.0128
     atom 130 (R=0.035)  charge=  0.3948  magn= -0.0005
     atom 131 (R=0.039)  charge=  0.8498  magn= -0.0002
     atom 132 (R=0.035)  charge=  0.3989  magn=  0.0000
     atom 133 (R=0.039)  charge=  0.8498  magn= -0.0008
     atom 134 (R=0.035)  charge=  0.3974  magn= -0.0000
     atom 135 (R=0.039)  charge=  0.8549  magn=  0.0015
     atom 136 (R=0.039)  charge=  0.8559  magn=  0.0012
     atom 137 (R=0.039)  charge=  0.8433  magn= -0.0039
     atom 138 (R=0.039)  charge=  0.8303  magn=  0.0067
     atom 139 (R=0.039)  charge=  0.8425  magn=  0.0144
     atom 140 (R=0.039)  charge=  0.8483  magn=  0.0188
     atom 141 (R=0.035)  charge=  0.3938  magn= -0.0008
     atom 142 (R=0.039)  charge=  0.8445  magn=  0.0004
     atom 143 (R=0.035)  charge=  1.9509  magn=  0.0163
     atom 144 (R=0.035)  charge=  1.9486  magn=  0.0147
     atom 145 (R=0.039)  charge=  0.8299  magn=  0.0029
     atom 146 (R=0.039)  charge=  0.8437  magn=  0.0001
     atom 147 (R=0.037)  charge=  1.4626  magn= -0.0014
     atom 148 (R=0.035)  charge=  0.3669  magn= -0.0001
     atom 149 (R=0.039)  charge=  0.8464  magn=  0.0014
     atom 150 (R=0.035)  charge=  0.3961  magn= -0.0001
     atom 151 (R=0.039)  charge=  0.8516  magn=  0.0136
     atom 152 (R=0.035)  charge=  0.3984  magn= -0.0006
     atom 153 (R=0.039)  charge=  0.8479  magn=  0.0180
     atom 154 (R=0.035)  charge=  0.3999  magn= -0.0007
     atom 155 (R=0.039)  charge=  0.8518  magn=  0.0178
     atom 156 (R=0.039)  charge=  0.8563  magn=  0.0154
     atom 157 (R=0.039)  charge=  0.8444  magn=  0.0002
     atom 158 (R=0.039)  charge=  0.8229  magn=  0.0062
     atom 159 (R=0.039)  charge=  0.8414  magn=  0.0007
     atom 160 (R=0.039)  charge=  0.8528  magn= -0.0005
     atom 161 (R=0.035)  charge=  0.3971  magn= -0.0000
     atom 162 (R=0.039)  charge=  0.8470  magn= -0.0040
     atom 163 (R=0.035)  charge=  0.3943  magn= -0.0001
     atom 164 (R=0.035)  charge=  0.3940  magn= -0.0001

     total cpu time spent up to now is      157.2 secs

     End of self-consistent calculation

 ------ SPIN UP ------------


          k = 0.0000 0.0000 0.0000 ( 85105 PWs)   bands (ev):

   -20.5403 -20.5401 -20.5382 -20.5380 -18.9111 -18.9105 -18.8568 -18.8564
   -18.6974 -18.6969 -18.6665 -18.6663 -18.2211 -18.2211 -18.1871 -18.1866
   -16.4965 -16.4964 -16.4863 -16.4863 -15.6022 -15.5997 -15.5662 -15.5661
   -15.0857 -15.0752 -15.0157 -15.0107 -14.4209 -14.4179 -14.3662 -14.3590
   -13.6634 -13.6415 -13.5619 -13.5336 -13.1637 -13.1580 -13.1283 -13.1256
   -13.1250 -13.1038 -13.0635 -13.0500 -11.8682 -11.8586 -11.8350 -11.8332
   -11.6502 -11.6440 -11.5918 -11.5912 -11.4548 -11.3898 -11.3687 -11.2978
   -11.0956 -11.0477 -11.0428 -10.9997 -10.7884 -10.7842 -10.7812 -10.7660
    -9.9714  -9.9606  -9.9547  -9.9119  -9.5807  -9.5499  -9.5403  -9.5347
    -8.9484  -8.9406  -8.9356  -8.8874  -8.5380  -8.4971  -8.4940  -8.4729
    -8.3220  -8.3155  -8.3075  -8.2655  -8.1264  -8.1238  -8.1142  -8.1017
    -7.7915  -7.7667  -7.7530  -7.7245  -7.6870  -7.6653  -7.6341  -7.6151
    -7.1972  -7.1803  -7.1779  -7.1597  -6.7259  -6.7148  -6.6953  -6.6927
    -6.4796  -6.4215  -6.3763  -6.3680  -5.8606  -5.7913  -5.7859  -5.7854
    -5.6416  -5.6153  -5.6122  -5.5935  -5.5553  -5.5296  -5.5273  -5.5265
    -5.2305  -5.1843  -5.1020  -5.0884  -4.8208  -4.8115  -4.6422  -4.6233
    -4.5493  -4.5260  -4.5217  -4.4818  -4.4723  -4.4284  -4.2912  -4.2579
    -4.2510  -4.1999  -4.1689  -4.1652  -4.1500  -4.0908  -3.9341  -3.9188
    -3.9147  -3.8701  -3.7524  -3.7182  -3.6534  -3.6425  -3.6189  -3.5839
    -3.5740  -3.5570  -3.4318  -3.3450  -3.3361  -3.3195  -3.3031  -3.2879
    -3.2775  -3.2500  -3.1932  -3.1778  -3.1244  -3.1146  -3.1062  -3.0820
    -3.0664  -3.0525  -2.9940  -2.9759  -2.8401  -2.8247  -2.7539  -2.7191
    -2.7121  -2.7016  -2.6954  -2.6781  -2.6431  -2.6424  -2.6007  -2.5486
    -2.5355  -2.4730  -2.4120  -2.4021  -2.3803  -2.3674  -2.3614  -2.3411
    -2.2497  -2.2206  -2.1844  -2.1631  -2.1628  -2.1428  -2.1191  -2.0966
    -2.0571  -2.0335  -1.9963  -1.9723  -1.9674  -1.9137  -1.9131  -1.8764
    -1.8700  -1.8474  -1.8427  -1.7787  -1.5264  -1.5239  -1.5193  -1.5089
    -1.4628  -1.4132  -1.1897  -1.1502  -1.0887  -1.0339  -1.0326  -0.9501
    -0.7294  -0.7179  -0.6972  -0.6881  -0.6678  -0.6657  -0.6633  -0.6614
    -0.5652  -0.5342  -0.3511  -0.3415  -0.2688  -0.2545  -0.2319  -0.2200
    -0.2025  -0.1697  -0.0844  -0.0612   0.4631   0.4955   0.5802   0.5913
     0.5943   0.5977   0.6690   0.6812   0.6907   0.7191   0.7307   0.7505
     0.7992   0.8037   0.9567   0.9615   0.9689   0.9917   1.0179   1.0621
     1.0646   1.1508   1.1633   1.1686   1.1707   1.1741   1.2490   1.2903
     1.5858   1.6034   1.6178   1.6274   2.0725   2.0888   2.2541   2.2554
     3.3228   3.3269   3.3367   3.4424   4.7272   4.7786   4.8924   4.9199
     4.9769   5.0211   5.1048   5.1103   5.5203   5.5243   5.7974   5.8180
     5.9284   5.9326   6.0795   6.1078   6.1617   6.1967   6.2230   6.2302
     6.3641   6.3968   6.4201   6.4447   6.9650   6.9688   6.9953   7.1495
     7.1957   7.2429   7.6859   7.7209   7.8321   7.8587   7.9075   8.0062
     8.0713   8.1003   8.3067   8.4195   8.4478   8.5718   8.6032   8.6659
     8.6831   8.7151   8.9874   9.2288   9.3547   9.4593   9.4850   9.5289
     9.5512   9.6087

     occupation numbers 
     1.0000   1.0000   1.0000   1.0000   1.0000   1.0000   1.0000   1.0000
     1.0000   1.0000   1.0000   1.0000   1.0000   1.0000   1.0000   1.0000
     1.0000   1.0000   1.0000   1.0000   1.0000   1.0000   1.0000   1.0000
     1.0000   1.0000   1.0000   1.0000   1.0000   1.0000   1.0000   1.0000
     1.0000   1.0000   1.0000   1.0000   1.0000   1.0000   1.0000   1.0000
     1.0000   1.0000   1.0000   1.0000   1.0000   1.0000   1.0000   1.0000
     1.0000   1.0000   1.0000   1.0000   1.0000   1.0000   1.0000   1.0000
     1.0000   1.0000   1.0000   1.0000   1.0000   1.0000   1.0000   1.0000
     1.0000   1.0000   1.0000   1.0000   1.0000   1.0000   1.0000   1.0000
     1.0000   1.0000   1.0000   1.0000   1.0000   1.0000   1.0000   1.0000
     1.0000   1.0000   1.0000   1.0000   1.0000   1.0000   1.0000   1.0000
     1.0000   1.0000   1.0000   1.0000   1.0000   1.0000   1.0000   1.0000
     1.0000   1.0000   1.0000   1.0000   1.0000   1.0000   1.0000   1.0000
     1.0000   1.0000   1.0000   1.0000   1.0000   1.0000   1.0000   1.0000
     1.0000   1.0000   1.0000   1.0000   1.0000   1.0000   1.0000   1.0000
     1.0000   1.0000   1.0000   1.0000   1.0000   1.0000   1.0000   1.0000
     1.0000   1.0000   1.0000   1.0000   1.0000   1.0000   1.0000   1.0000
     1.0000   1.0000   1.0000   1.0000   1.0000   1.0000   1.0000   1.0000
     1.0000   1.0000   1.0000   1.0000   1.0000   1.0000   1.0000   1.0000
     1.0000   1.0000   1.0000   1.0000   1.0000   1.0000   1.0000   1.0000
     1.0000   1.0000   1.0000   1.0000   1.0000   1.0000   1.0000   1.0000
     1.0000   1.0000   1.0000   1.0000   1.0000   1.0000   1.0000   1.0000
     1.0000   1.0000   1.0000   1.0000   1.0000   1.0000   1.0000   1.0000
     1.0000   1.0000   1.0000   1.0000   1.0000   1.0000   1.0000   1.0000
     1.0000   1.0000   1.0000   1.0000   1.0000   1.0000   1.0000   1.0000
     1.0000   1.0000   1.0000   1.0000   1.0000   1.0000   1.0000   1.0000
     1.0000   1.0000   1.0000   1.0000   1.0000   1.0000   1.0000   1.0000
     1.0000   1.0000   1.0000   1.0000   1.0000   1.0000   1.0000   1.0000
     1.0000   1.0000   1.0000   1.0000   1.0000   1.0000   1.0000   1.0000
     1.0000   1.0000   1.0000   1.0000   1.0000   1.0000   1.0000   1.0000
     1.0000   1.0000   1.0000   1.0000   1.0000   1.0000   1.0000   1.0000
     1.0000   1.0000   1.0000   1.0000   1.0000   1.0000   1.0000   1.0000
     1.0000   1.0000   1.0000   1.0000   1.0000   1.0000   1.0000   1.0000
     1.0000   1.0000   1.0000   1.0000   1.0000   1.0000   1.0000   1.0000
     1.0000   1.0000   1.0000   1.0000   1.0000   1.0000   1.0000   1.0000
     1.0000   1.0000   1.0000   1.0000   0.0000   0.0000   0.0000   0.0000
     0.0000   0.0000   0.0000   0.0000   0.0000   0.0000   0.0000   0.0000
     0.0000   0.0000   0.0000   0.0000   0.0000   0.0000   0.0000   0.0000
     0.0000   0.0000   0.0000   0.0000   0.0000   0.0000   0.0000   0.0000
     0.0000   0.0000   0.0000   0.0000   0.0000   0.0000   0.0000   0.0000
     0.0000   0.0000   0.0000   0.0000   0.0000   0.0000   0.0000   0.0000
     0.0000   0.0000   0.0000   0.0000   0.0000   0.0000   0.0000   0.0000
     0.0000   0.0000

 ------ SPIN DOWN ----------


          k = 0.0000 0.0000 0.0000 ( 85105 PWs)   bands (ev):

   -20.4943 -20.4941 -20.4922 -20.4920 -18.8716 -18.8710 -18.8160 -18.8156
   -18.6519 -18.6514 -18.6218 -18.6216 -18.1764 -18.1764 -18.1421 -18.1416
   -16.4635 -16.4634 -16.4539 -16.4538 -15.5765 -15.5741 -15.5419 -15.5418
   -15.0568 -15.0465 -14.9864 -14.9814 -14.4002 -14.3972 -14.3459 -14.3389
   -13.6150 -13.5931 -13.5137 -13.4855 -13.1211 -13.1158 -13.0859 -13.0825
   -13.0783 -13.0559 -13.0171 -13.0031 -11.8137 -11.8036 -11.7792 -11.7780
   -11.6130 -11.6070 -11.5532 -11.5520 -11.4150 -11.3502 -11.3286 -11.2577
   -11.0592 -11.0107 -11.0056 -10.9612 -10.7286 -10.7230 -10.7181 -10.7024
    -9.8987  -9.8862  -9.8798  -9.8431  -9.5412  -9.5063  -9.5014  -9.4958
    -8.9229  -8.9163  -8.9099  -8.8632  -8.5190  -8.4762  -8.4748  -8.4515
    -8.2820  -8.2770  -8.2677  -8.2242  -8.0985  -8.0963  -8.0885  -8.0751
    -7.7538  -7.7351  -7.7166  -7.6899  -7.6646  -7.6450  -7.6107  -7.5872
    -7.1769  -7.1603  -7.1580  -7.1398  -6.7027  -6.6918  -6.6717  -6.6695
    -6.4591  -6.4006  -6.3560  -6.3477  -5.8291  -5.7561  -5.7531  -5.7519
    -5.6122  -5.5834  -5.5786  -5.5596  -5.5349  -5.5106  -5.5067  -5.5066
    -5.2103  -5.1638  -5.0807  -5.0679  -4.7275  -4.7147  -4.6138  -4.6017
    -4.5221  -4.4989  -4.4935  -4.4547  -4.4494  -4.4016  -4.2343  -4.1909
    -4.1846  -4.1369  -4.1249  -4.0813  -4.0766  -4.0568  -3.9074  -3.8938
    -3.8889  -3.8442  -3.7255  -3.6926  -3.6251  -3.6107  -3.5971  -3.5645
    -3.5486  -3.5329  -3.4131  -3.3214  -3.3064  -3.2703  -3.2572  -3.2322
    -3.2243  -3.2198  -3.1761  -3.1598  -3.1003  -3.0909  -3.0847  -3.0593
    -2.9757  -2.9511  -2.8961  -2.8767  -2.8141  -2.7970  -2.7196  -2.6916
    -2.6798  -2.6706  -2.6342  -2.6179  -2.6045  -2.5996  -2.5396  -2.5112
    -2.4573  -2.4300  -2.3911  -2.3818  -2.3408  -2.3196  -2.2799  -2.2739
    -2.2198  -2.1924  -2.1539  -2.1354  -2.1053  -2.0915  -2.0883  -2.0619
    -2.0267  -2.0067  -1.9610  -1.9496  -1.9428  -1.8839  -1.8679  -1.8454
    -1.8225  -1.8010  -1.7498  -1.7045  -1.5069  -1.5011  -1.5000  -1.4902
    -1.3575  -1.3057  -1.0706  -1.0698  -1.0450  -1.0110  -1.0013  -0.9313
    -0.6680  -0.6662  -0.6408  -0.6382  -0.6081  -0.6044  -0.5820  -0.5791
    -0.4610  -0.4335  -0.2592  -0.2481  -0.2463  -0.2252  -0.2097  -0.1662
    -0.1182  -0.1147   0.0073   0.0246   0.5402   0.5756   0.6147   0.6243
     0.6247   0.6290   0.7493   0.7648   0.7767   0.8025   0.8468   0.8529
     0.8740   0.8834   1.0324   1.0367   1.0521   1.0662   1.1076   1.1421
     1.1647   1.1983   1.2059   1.2359   1.2361   1.2545   1.3348   1.3781
     1.6172   1.6362   1.6488   1.6587   2.1810   2.1995   2.3986   2.3996
     3.5310   3.5362   3.5519   3.6644   4.8454   4.9040   5.0360   5.0452
     5.0979   5.1668   5.2234   5.2298   5.5718   5.5753   5.8730   5.8923
     6.0548   6.0613   6.1957   6.2377   6.2498   6.2875   6.2940   6.2961
     6.4524   6.4828   6.5330   6.5574   6.9989   7.0285   7.1253   7.2330
     7.3442   7.3895   7.7590   7.8096   7.8957   7.9341   8.0041   8.0391
     8.0979   8.1467   8.3808   8.4997   8.5184   8.6507   8.6588   8.7441
     8.7569   8.8039   9.0377   9.2605   9.4622   9.5674   9.5838   9.6012
     9.6608   9.6751

     occupation numbers 
     1.0000   1.0000   1.0000   1.0000   1.0000   1.0000   1.0000   1.0000
     1.0000   1.0000   1.0000   1.0000   1.0000   1.0000   1.0000   1.0000
     1.0000   1.0000   1.0000   1.0000   1.0000   1.0000   1.0000   1.0000
     1.0000   1.0000   1.0000   1.0000   1.0000   1.0000   1.0000   1.0000
     1.0000   1.0000   1.0000   1.0000   1.0000   1.0000   1.0000   1.0000
     1.0000   1.0000   1.0000   1.0000   1.0000   1.0000   1.0000   1.0000
     1.0000   1.0000   1.0000   1.0000   1.0000   1.0000   1.0000   1.0000
     1.0000   1.0000   1.0000   1.0000   1.0000   1.0000   1.0000   1.0000
     1.0000   1.0000   1.0000   1.0000   1.0000   1.0000   1.0000   1.0000
     1.0000   1.0000   1.0000   1.0000   1.0000   1.0000   1.0000   1.0000
     1.0000   1.0000   1.0000   1.0000   1.0000   1.0000   1.0000   1.0000
     1.0000   1.0000   1.0000   1.0000   1.0000   1.0000   1.0000   1.0000
     1.0000   1.0000   1.0000   1.0000   1.0000   1.0000   1.0000   1.0000
     1.0000   1.0000   1.0000   1.0000   1.0000   1.0000   1.0000   1.0000
     1.0000   1.0000   1.0000   1.0000   1.0000   1.0000   1.0000   1.0000
     1.0000   1.0000   1.0000   1.0000   1.0000   1.0000   1.0000   1.0000
     1.0000   1.0000   1.0000   1.0000   1.0000   1.0000   1.0000   1.0000
     1.0000   1.0000   1.0000   1.0000   1.0000   1.0000   1.0000   1.0000
     1.0000   1.0000   1.0000   1.0000   1.0000   1.0000   1.0000   1.0000
     1.0000   1.0000   1.0000   1.0000   1.0000   1.0000   1.0000   1.0000
     1.0000   1.0000   1.0000   1.0000   1.0000   1.0000   1.0000   1.0000
     1.0000   1.0000   1.0000   1.0000   1.0000   1.0000   1.0000   1.0000
     1.0000   1.0000   1.0000   1.0000   1.0000   1.0000   1.0000   1.0000
     1.0000   1.0000   1.0000   1.0000   1.0000   1.0000   1.0000   1.0000
     1.0000   1.0000   1.0000   1.0000   1.0000   1.0000   1.0000   1.0000
     1.0000   1.0000   1.0000   1.0000   1.0000   1.0000   1.0000   1.0000
     1.0000   1.0000   1.0000   1.0000   1.0000   1.0000   1.0000   1.0000
     1.0000   1.0000   1.0000   1.0000   1.0000   1.0000   1.0000   1.0000
     1.0000   1.0000   1.0000   1.0000   1.0000   1.0000   1.0000   1.0000
     1.0000   1.0000   1.0000   1.0000   1.0000   1.0000   1.0000   1.0000
     1.0000   1.0000   1.0000   1.0000   1.0000   1.0000   1.0000   1.0000
     1.0000   1.0000   1.0000   1.0000   1.0000   1.0000   1.0000   1.0000
     1.0000   1.0000   1.0000   1.0000   1.0000   1.0000   1.0000   1.0000
     1.0000   1.0000   1.0000   1.0000   1.0000   1.0000   1.0000   1.0000
     1.0000   1.0000   1.0000   1.0000   1.0000   1.0000   1.0000   1.0000
     0.0000   0.0000   0.0000   0.0000   0.0000   0.0000   0.0000   0.0000
     0.0000   0.0000   0.0000   0.0000   0.0000   0.0000   0.0000   0.0000
     0.0000   0.0000   0.0000   0.0000   0.0000   0.0000   0.0000   0.0000
     0.0000   0.0000   0.0000   0.0000   0.0000   0.0000   0.0000   0.0000
     0.0000   0.0000   0.0000   0.0000   0.0000   0.0000   0.0000   0.0000
     0.0000   0.0000   0.0000   0.0000   0.0000   0.0000   0.0000   0.0000
     0.0000   0.0000   0.0000   0.0000   0.0000   0.0000   0.0000   0.0000
     0.0000   0.0000

     the Fermi energy is     3.4786 ev

!    total energy              =   -2651.06072709 Ry
     estimated scf accuracy    <       0.00000137 Ry

     total magnetization       =     4.00 Bohr mag/cell
     absolute magnetization    =     4.71 Bohr mag/cell

     convergence has been achieved in   6 iterations

     Using ACE for calculation of exact exchange

     EXX grid:   681279 G-vectors     FFT dimensions: ( 108, 192,  80)

     EXX: now go back to refine exchange calculation

     total cpu time spent up to now is    61702.1 secs

     Self-consistent Calculation

     iteration #  1     ecut=    60.00 Ry     beta= 0.60
     Davidson diagonalization with overlap

---- Real-time Memory Report at c_bands before calling an iterative solver
          1367 MiB given to the printing process from OS
             0 MiB allocation reported by mallinfo(arena+hblkhd)
         91948 MiB available memory on the node where the printing process lives
------------------
     ethr =  4.07E-09,  avg # of iterations = 14.0

     total cpu time spent up to now is    61819.0 secs

     total energy              =   -2446.11504401 Ry
     estimated scf accuracy    <       0.35050432 Ry

     total magnetization       =     4.00 Bohr mag/cell
     absolute magnetization    =     5.21 Bohr mag/cell

     iteration #  2     ecut=    60.00 Ry     beta= 0.60
     Davidson diagonalization with overlap

---- Real-time Memory Report at c_bands before calling an iterative solver
          1367 MiB given to the printing process from OS
             0 MiB allocation reported by mallinfo(arena+hblkhd)
         93081 MiB available memory on the node where the printing process lives
------------------
     ethr =  6.21E-05,  avg # of iterations =  6.0

     total cpu time spent up to now is    61861.7 secs

     total energy              =   -2435.47211987 Ry
     estimated scf accuracy    <       1.27591992 Ry

     total magnetization       =     4.00 Bohr mag/cell
     absolute magnetization    =     5.25 Bohr mag/cell

     iteration #  3     ecut=    60.00 Ry     beta= 0.60
     Davidson diagonalization with overlap

---- Real-time Memory Report at c_bands before calling an iterative solver
          1367 MiB given to the printing process from OS
             0 MiB allocation reported by mallinfo(arena+hblkhd)
         93078 MiB available memory on the node where the printing process lives
------------------
     ethr =  6.21E-05,  avg # of iterations =  3.0

     total cpu time spent up to now is    61885.7 secs

     total energy              =   -2435.52647797 Ry
     estimated scf accuracy    <       0.21905353 Ry

     total magnetization       =     4.00 Bohr mag/cell
     absolute magnetization    =     5.28 Bohr mag/cell

     iteration #  4     ecut=    60.00 Ry     beta= 0.60
     Davidson diagonalization with overlap

---- Real-time Memory Report at c_bands before calling an iterative solver
          1367 MiB given to the printing process from OS
             0 MiB allocation reported by mallinfo(arena+hblkhd)
         93034 MiB available memory on the node where the printing process lives
------------------
     ethr =  3.88E-05,  avg # of iterations =  1.5

     total cpu time spent up to now is    61905.3 secs

     total energy              =   -2435.45777902 Ry
     estimated scf accuracy    <       0.10692835 Ry

     total magnetization       =     4.00 Bohr mag/cell
     absolute magnetization    =     5.28 Bohr mag/cell

     iteration #  5     ecut=    60.00 Ry     beta= 0.60
     Davidson diagonalization with overlap

---- Real-time Memory Report at c_bands before calling an iterative solver
          1367 MiB given to the printing process from OS
             0 MiB allocation reported by mallinfo(arena+hblkhd)
         92974 MiB available memory on the node where the printing process lives
------------------
     ethr =  1.90E-05,  avg # of iterations =  3.0

     total cpu time spent up to now is    61933.2 secs

     total energy              =   -2435.49863614 Ry
     estimated scf accuracy    <       0.01244375 Ry

     total magnetization       =     4.00 Bohr mag/cell
     absolute magnetization    =     5.32 Bohr mag/cell

     iteration #  6     ecut=    60.00 Ry     beta= 0.60
     Davidson diagonalization with overlap

---- Real-time Memory Report at c_bands before calling an iterative solver
          1367 MiB given to the printing process from OS
             0 MiB allocation reported by mallinfo(arena+hblkhd)
         92913 MiB available memory on the node where the printing process lives
------------------
     ethr =  2.21E-06,  avg # of iterations =  5.0

     total cpu time spent up to now is    61956.9 secs

     total energy              =   -2435.49783779 Ry
     estimated scf accuracy    <       0.00741942 Ry

     total magnetization       =     4.00 Bohr mag/cell
     absolute magnetization    =     5.33 Bohr mag/cell

     iteration #  7     ecut=    60.00 Ry     beta= 0.60
     Davidson diagonalization with overlap

---- Real-time Memory Report at c_bands before calling an iterative solver
          1367 MiB given to the printing process from OS
             0 MiB allocation reported by mallinfo(arena+hblkhd)
         92847 MiB available memory on the node where the printing process lives
------------------
     ethr =  1.32E-06,  avg # of iterations =  2.0

     total cpu time spent up to now is    61976.8 secs

     total energy              =   -2435.49670227 Ry
     estimated scf accuracy    <       0.00352695 Ry

     total magnetization       =     4.00 Bohr mag/cell
     absolute magnetization    =     5.33 Bohr mag/cell

     iteration #  8     ecut=    60.00 Ry     beta= 0.60
     Davidson diagonalization with overlap

---- Real-time Memory Report at c_bands before calling an iterative solver
          1367 MiB given to the printing process from OS
             0 MiB allocation reported by mallinfo(arena+hblkhd)
         92828 MiB available memory on the node where the printing process lives
------------------
     ethr =  6.25E-07,  avg # of iterations =  2.0

     total cpu time spent up to now is    61998.9 secs

     total energy              =   -2435.49703979 Ry
     estimated scf accuracy    <       0.00024419 Ry

     total magnetization       =     4.00 Bohr mag/cell
     absolute magnetization    =     5.34 Bohr mag/cell

     iteration #  9     ecut=    60.00 Ry     beta= 0.60
     Davidson diagonalization with overlap

---- Real-time Memory Report at c_bands before calling an iterative solver
          1367 MiB given to the printing process from OS
             0 MiB allocation reported by mallinfo(arena+hblkhd)
         92767 MiB available memory on the node where the printing process lives
------------------
     ethr =  4.33E-08,  avg # of iterations =  4.0

     total cpu time spent up to now is    62031.0 secs

     total energy              =   -2435.49714573 Ry
     estimated scf accuracy    <       0.00003683 Ry

     total magnetization       =     4.00 Bohr mag/cell
     absolute magnetization    =     5.34 Bohr mag/cell

     iteration # 10     ecut=    60.00 Ry     beta= 0.60
     Davidson diagonalization with overlap

---- Real-time Memory Report at c_bands before calling an iterative solver
          1367 MiB given to the printing process from OS
             0 MiB allocation reported by mallinfo(arena+hblkhd)
         92681 MiB available memory on the node where the printing process lives
------------------
     ethr =  6.53E-09,  avg # of iterations =  2.0

     total cpu time spent up to now is    62051.5 secs

     total energy              =   -2435.49713306 Ry
     estimated scf accuracy    <       0.00002551 Ry

     total magnetization       =     4.00 Bohr mag/cell
     absolute magnetization    =     5.34 Bohr mag/cell

     iteration # 11     ecut=    60.00 Ry     beta= 0.60
     Davidson diagonalization with overlap

---- Real-time Memory Report at c_bands before calling an iterative solver
          1367 MiB given to the printing process from OS
             0 MiB allocation reported by mallinfo(arena+hblkhd)
         92672 MiB available memory on the node where the printing process lives
------------------
     ethr =  4.52E-09,  avg # of iterations =  2.0
 
     Magnetic moment per site  (integrated on atomic sphere of radius R)
     atom   1 (R=0.035)  charge=  1.9245  magn=  0.0174
     atom   2 (R=0.035)  charge=  1.9240  magn=  0.0157
     atom   3 (R=0.039)  charge=  0.8050  magn=  0.0020
     atom   4 (R=0.039)  charge=  0.8231  magn= -0.0018
     atom   5 (R=0.037)  charge=  1.4489  magn= -0.0025
     atom   6 (R=0.035)  charge=  0.3648  magn= -0.0001
     atom   7 (R=0.039)  charge=  0.8252  magn= -0.0003
     atom   8 (R=0.035)  charge=  0.3975  magn= -0.0001
     atom   9 (R=0.039)  charge=  0.8305  magn=  0.0149
     atom  10 (R=0.035)  charge=  0.3994  magn= -0.0007
     atom  11 (R=0.039)  charge=  0.8272  magn=  0.0197
     atom  12 (R=0.035)  charge=  0.4012  magn= -0.0008
     atom  13 (R=0.039)  charge=  0.8316  magn=  0.0195
     atom  14 (R=0.039)  charge=  0.8368  magn=  0.0170
     atom  15 (R=0.039)  charge=  0.8238  magn=  0.0004
     atom  16 (R=0.039)  charge=  0.7974  magn=  0.0057
     atom  17 (R=0.039)  charge=  0.8204  magn= -0.0013
     atom  18 (R=0.039)  charge=  0.8314  magn= -0.0021
     atom  19 (R=0.035)  charge=  0.3985  magn=  0.0000
     atom  20 (R=0.039)  charge=  0.8256  magn= -0.0060
     atom  21 (R=0.035)  charge=  1.9310  magn=  0.0123
     atom  22 (R=0.035)  charge=  1.9256  magn=  0.0199
     atom  23 (R=0.039)  charge=  0.8017  magn=  0.0272
     atom  24 (R=0.039)  charge=  0.8195  magn=  0.0242
     atom  25 (R=0.037)  charge=  1.4510  magn= -0.0034
     atom  26 (R=0.035)  charge=  0.3549  magn= -0.0000
     atom  27 (R=0.039)  charge=  0.8284  magn=  0.0142
     atom  28 (R=0.035)  charge=  0.3956  magn= -0.0006
     atom  29 (R=0.039)  charge=  0.8283  magn= -0.0025
     atom  30 (R=0.035)  charge=  0.4006  magn=  0.0000
     atom  31 (R=0.039)  charge=  0.8293  magn= -0.0025
     atom  32 (R=0.035)  charge=  0.3987  magn=  0.0000
     atom  33 (R=0.039)  charge=  0.8352  magn=  0.0002
     atom  34 (R=0.039)  charge=  0.8372  magn= -0.0005
     atom  35 (R=0.039)  charge=  0.8226  magn= -0.0059
     atom  36 (R=0.039)  charge=  0.8045  magn=  0.0064
     atom  37 (R=0.039)  charge=  0.8216  magn=  0.0161
     atom  38 (R=0.039)  charge=  0.8269  magn=  0.0209
     atom  39 (R=0.035)  charge=  0.3953  magn= -0.0009
     atom  40 (R=0.039)  charge=  0.8241  magn=  0.0003
     atom  41 (R=0.035)  charge=  1.9297  magn=  0.0123
     atom  42 (R=0.035)  charge=  1.9232  magn=  0.0198
     atom  43 (R=0.039)  charge=  0.8028  magn=  0.0272
     atom  44 (R=0.039)  charge=  0.8188  magn=  0.0242
     atom  45 (R=0.037)  charge=  1.4523  magn= -0.0034
     atom  46 (R=0.035)  charge=  0.3552  magn= -0.0000
     atom  47 (R=0.039)  charge=  0.8291  magn=  0.0142
     atom  48 (R=0.035)  charge=  0.3960  magn= -0.0006
     atom  49 (R=0.039)  charge=  0.8287  magn= -0.0025
     atom  50 (R=0.035)  charge=  0.4001  magn=  0.0000
     atom  51 (R=0.039)  charge=  0.8288  magn= -0.0025
     atom  52 (R=0.035)  charge=  0.3986  magn=  0.0000
     atom  53 (R=0.039)  charge=  0.8352  magn=  0.0002
     atom  54 (R=0.039)  charge=  0.8364  magn= -0.0005
     atom  55 (R=0.039)  charge=  0.8227  magn= -0.0059
     atom  56 (R=0.039)  charge=  0.8049  magn=  0.0064
     atom  57 (R=0.039)  charge=  0.8217  magn=  0.0161
     atom  58 (R=0.039)  charge=  0.8268  magn=  0.0209
     atom  59 (R=0.035)  charge=  0.3948  magn= -0.0009
     atom  60 (R=0.039)  charge=  0.8234  magn=  0.0003
     atom  61 (R=0.035)  charge=  1.9244  magn=  0.0173
     atom  62 (R=0.035)  charge=  1.9221  magn=  0.0157
     atom  63 (R=0.039)  charge=  0.8044  magn=  0.0020
     atom  64 (R=0.039)  charge=  0.8228  magn= -0.0018
     atom  65 (R=0.037)  charge=  1.4499  magn= -0.0025
     atom  66 (R=0.035)  charge=  0.3647  magn= -0.0001
     atom  67 (R=0.039)  charge=  0.8247  magn= -0.0003
     atom  68 (R=0.035)  charge=  0.3973  magn= -0.0001
     atom  69 (R=0.039)  charge=  0.8306  magn=  0.0150
     atom  70 (R=0.035)  charge=  0.3996  magn= -0.0007
     atom  71 (R=0.039)  charge=  0.8269  magn=  0.0197
     atom  72 (R=0.035)  charge=  0.4012  magn= -0.0008
     atom  73 (R=0.039)  charge=  0.8322  magn=  0.0195
     atom  74 (R=0.039)  charge=  0.8366  magn=  0.0170
     atom  75 (R=0.039)  charge=  0.8238  magn=  0.0004
     atom  76 (R=0.039)  charge=  0.7971  magn=  0.0057
     atom  77 (R=0.039)  charge=  0.8205  magn= -0.0013
     atom  78 (R=0.039)  charge=  0.8313  magn= -0.0021
     atom  79 (R=0.035)  charge=  0.3982  magn=  0.0000
     atom  80 (R=0.039)  charge=  0.8259  magn= -0.0060
     atom  81 (R=0.035)  charge=  0.3942  magn= -0.0001
     atom  82 (R=0.035)  charge=  0.3939  magn= -0.0001
     atom  83 (R=0.035)  charge=  1.9245  magn=  0.0174
     atom  84 (R=0.035)  charge=  1.9240  magn=  0.0157
     atom  85 (R=0.039)  charge=  0.8050  magn=  0.0020
     atom  86 (R=0.039)  charge=  0.8231  magn= -0.0018
     atom  87 (R=0.037)  charge=  1.4489  magn= -0.0025
     atom  88 (R=0.035)  charge=  0.3648  magn= -0.0001
     atom  89 (R=0.039)  charge=  0.8252  magn= -0.0003
     atom  90 (R=0.035)  charge=  0.3975  magn= -0.0001
     atom  91 (R=0.039)  charge=  0.8305  magn=  0.0149
     atom  92 (R=0.035)  charge=  0.3994  magn= -0.0007
     atom  93 (R=0.039)  charge=  0.8272  magn=  0.0197
     atom  94 (R=0.035)  charge=  0.4012  magn= -0.0008
     atom  95 (R=0.039)  charge=  0.8316  magn=  0.0195
     atom  96 (R=0.039)  charge=  0.8368  magn=  0.0170
     atom  97 (R=0.039)  charge=  0.8238  magn=  0.0004
     atom  98 (R=0.039)  charge=  0.7974  magn=  0.0057
     atom  99 (R=0.039)  charge=  0.8204  magn= -0.0013
     atom 100 (R=0.039)  charge=  0.8314  magn= -0.0021
     atom 101 (R=0.035)  charge=  0.3985  magn=  0.0000
     atom 102 (R=0.039)  charge=  0.8256  magn= -0.0060
     atom 103 (R=0.035)  charge=  1.9310  magn=  0.0123
     atom 104 (R=0.035)  charge=  1.9256  magn=  0.0199
     atom 105 (R=0.039)  charge=  0.8017  magn=  0.0272
     atom 106 (R=0.039)  charge=  0.8195  magn=  0.0242
     atom 107 (R=0.037)  charge=  1.4510  magn= -0.0034
     atom 108 (R=0.035)  charge=  0.3549  magn= -0.0000
     atom 109 (R=0.039)  charge=  0.8284  magn=  0.0142
     atom 110 (R=0.035)  charge=  0.3956  magn= -0.0006
     atom 111 (R=0.039)  charge=  0.8283  magn= -0.0025
     atom 112 (R=0.035)  charge=  0.4006  magn=  0.0000
     atom 113 (R=0.039)  charge=  0.8293  magn= -0.0025
     atom 114 (R=0.035)  charge=  0.3987  magn=  0.0000
     atom 115 (R=0.039)  charge=  0.8352  magn=  0.0002
     atom 116 (R=0.039)  charge=  0.8372  magn= -0.0005
     atom 117 (R=0.039)  charge=  0.8226  magn= -0.0059
     atom 118 (R=0.039)  charge=  0.8045  magn=  0.0064
     atom 119 (R=0.039)  charge=  0.8216  magn=  0.0161
     atom 120 (R=0.039)  charge=  0.8269  magn=  0.0209
     atom 121 (R=0.035)  charge=  0.3953  magn= -0.0009
     atom 122 (R=0.039)  charge=  0.8241  magn=  0.0003
     atom 123 (R=0.035)  charge=  1.9297  magn=  0.0123
     atom 124 (R=0.035)  charge=  1.9232  magn=  0.0198
     atom 125 (R=0.039)  charge=  0.8028  magn=  0.0272
     atom 126 (R=0.039)  charge=  0.8188  magn=  0.0242
     atom 127 (R=0.037)  charge=  1.4522  magn= -0.0034
     atom 128 (R=0.035)  charge=  0.3552  magn= -0.0000
     atom 129 (R=0.039)  charge=  0.8291  magn=  0.0142
     atom 130 (R=0.035)  charge=  0.3960  magn= -0.0006
     atom 131 (R=0.039)  charge=  0.8287  magn= -0.0025
     atom 132 (R=0.035)  charge=  0.4001  magn=  0.0000
     atom 133 (R=0.039)  charge=  0.8288  magn= -0.0025
     atom 134 (R=0.035)  charge=  0.3986  magn=  0.0000
     atom 135 (R=0.039)  charge=  0.8352  magn=  0.0002
     atom 136 (R=0.039)  charge=  0.8364  magn= -0.0005
     atom 137 (R=0.039)  charge=  0.8227  magn= -0.0059
     atom 138 (R=0.039)  charge=  0.8049  magn=  0.0064
     atom 139 (R=0.039)  charge=  0.8217  magn=  0.0161
     atom 140 (R=0.039)  charge=  0.8268  magn=  0.0209
     atom 141 (R=0.035)  charge=  0.3948  magn= -0.0009
     atom 142 (R=0.039)  charge=  0.8234  magn=  0.0003
     atom 143 (R=0.035)  charge=  1.9244  magn=  0.0173
     atom 144 (R=0.035)  charge=  1.9221  magn=  0.0157
     atom 145 (R=0.039)  charge=  0.8044  magn=  0.0020
     atom 146 (R=0.039)  charge=  0.8228  magn= -0.0018
     atom 147 (R=0.037)  charge=  1.4500  magn= -0.0025
     atom 148 (R=0.035)  charge=  0.3647  magn= -0.0001
     atom 149 (R=0.039)  charge=  0.8247  magn= -0.0003
     atom 150 (R=0.035)  charge=  0.3973  magn= -0.0001
     atom 151 (R=0.039)  charge=  0.8306  magn=  0.0150
     atom 152 (R=0.035)  charge=  0.3996  magn= -0.0007
     atom 153 (R=0.039)  charge=  0.8269  magn=  0.0197
     atom 154 (R=0.035)  charge=  0.4012  magn= -0.0008
     atom 155 (R=0.039)  charge=  0.8322  magn=  0.0195
     atom 156 (R=0.039)  charge=  0.8366  magn=  0.0170
     atom 157 (R=0.039)  charge=  0.8238  magn=  0.0004
     atom 158 (R=0.039)  charge=  0.7971  magn=  0.0057
     atom 159 (R=0.039)  charge=  0.8205  magn= -0.0013
     atom 160 (R=0.039)  charge=  0.8313  magn= -0.0021
     atom 161 (R=0.035)  charge=  0.3982  magn=  0.0000
     atom 162 (R=0.039)  charge=  0.8259  magn= -0.0060
     atom 163 (R=0.035)  charge=  0.3942  magn= -0.0001
     atom 164 (R=0.035)  charge=  0.3939  magn= -0.0001

     total cpu time spent up to now is    62075.5 secs

     End of self-consistent calculation

 ------ SPIN UP ------------


          k = 0.0000 0.0000 0.0000 ( 85105 PWs)   bands (ev):

   -23.5462 -23.5456 -23.5434 -23.5434 -21.9099 -21.9091 -21.8463 -21.8458
   -21.6632 -21.6624 -21.6324 -21.6321 -21.1649 -21.1648 -21.1269 -21.1263
   -19.3556 -19.3556 -19.3469 -19.3469 -18.4318 -18.4294 -18.3990 -18.3989
   -17.7939 -17.7831 -17.7099 -17.7043 -17.0675 -17.0639 -17.0060 -16.9982
   -16.2428 -16.2187 -16.1305 -16.0992 -15.7019 -15.6973 -15.6625 -15.6608
   -15.6598 -15.6353 -15.5928 -15.5772 -14.2791 -14.2697 -14.2424 -14.2400
   -14.0536 -14.0468 -13.9892 -13.9889 -13.8404 -13.7684 -13.7458 -13.6680
   -13.4465 -13.3948 -13.3896 -13.3408 -13.0963 -13.0945 -13.0874 -13.0698
   -12.2059 -12.1908 -12.1856 -12.1387 -11.7947 -11.7578 -11.7519 -11.7456
   -11.0709 -11.0622 -11.0522 -11.0023 -10.6411 -10.5947 -10.5917 -10.5659
   -10.4036 -10.3977 -10.3914 -10.3421 -10.1791 -10.1754 -10.1620 -10.1498
    -9.8424  -9.8046  -9.7977  -9.7628  -9.7009  -9.6749  -9.6419  -9.6349
    -9.1560  -9.1390  -9.1375  -9.1145  -8.6715  -8.6593  -8.6382  -8.6351
    -8.4373  -8.3696  -8.3230  -8.3139  -7.7536  -7.6703  -7.6687  -7.6648
    -7.5280  -7.4930  -7.4852  -7.4715  -7.4211  -7.4005  -7.3964  -7.3899
    -7.0695  -7.0248  -6.9383  -6.9227  -6.6773  -6.6657  -6.4507  -6.4395
    -6.3346  -6.3129  -6.3032  -6.2678  -6.2597  -6.2323  -6.1182  -6.0878
    -6.0160  -5.9706  -5.9640  -5.9600  -5.9259  -5.8439  -5.6845  -5.6791
    -5.6697  -5.6217  -5.4933  -5.4432  -5.4028  -5.3860  -5.3516  -5.3271
    -5.3261  -5.3082  -5.1516  -5.1110  -5.0897  -5.0782  -5.0637  -5.0270
    -5.0052  -4.9931  -4.9154  -4.8921  -4.8525  -4.8516  -4.8340  -4.8061
    -4.7851  -4.7684  -4.6763  -4.6551  -4.5302  -4.5250  -4.4633  -4.4598
    -4.4512  -4.4419  -4.3759  -4.3532  -4.3198  -4.2955  -4.2321  -4.1839
    -4.1583  -4.1092  -4.0568  -4.0392  -4.0126  -3.9991  -3.9783  -3.9534
    -3.8467  -3.8129  -3.7661  -3.7580  -3.7370  -3.7251  -3.6951  -3.6858
    -3.6271  -3.6212  -3.5768  -3.5596  -3.5520  -3.5161  -3.5156  -3.4468
    -3.4259  -3.3561  -3.3474  -3.3141  -3.0962  -3.0927  -3.0914  -3.0788
    -2.9554  -2.9044  -2.5851  -2.5664  -2.5540  -2.5078  -2.5034  -2.4203
    -2.1596  -2.1505  -2.1248  -2.1188  -2.0994  -2.0908  -2.0039  -1.9957
    -1.9649  -1.9361  -1.6775  -1.6606  -1.6379  -1.6315  -1.6204  -1.6102
    -1.5842  -1.5758  -1.4594  -1.4323  -1.0611  -1.0568  -1.0549  -1.0467
    -0.7678  -0.7597  -0.6451  -0.6372  -0.4846  -0.4564  -0.4500  -0.4370
    -0.4264  -0.3867  -0.3701  -0.3612  -0.2401  -0.2293  -0.0814  -0.0786
    -0.0678  -0.0556  -0.0447  -0.0371  -0.0326  -0.0072  -0.0044   0.0293
     0.0740   0.1647   0.2686   0.2888   1.2266   1.2439   1.4318   1.4350
     2.7603   2.7746   2.7813   2.8800   5.3250   5.3810   5.4994   5.5470
     5.6441   5.6801   5.7935   5.8003   6.3267   6.3333   6.6240   6.6599
     6.7676   6.7773   6.9482   6.9787   7.0443   7.0831   7.1351   7.1447
     7.3130   7.3519   7.3749   7.4052   7.8705   7.8974   7.9846   8.1127
     8.2063   8.2592   8.7064   8.7344   8.8732   8.8940   8.9796   9.0628
     9.1077   9.1431   9.2990   9.3106   9.4331   9.6438   9.6661   9.6927
     9.7884   9.8507   9.9626  10.2330  10.5852  10.6045  10.6380  10.6519
    10.7774  10.8139

     occupation numbers 
     1.0000   1.0000   1.0000   1.0000   1.0000   1.0000   1.0000   1.0000
     1.0000   1.0000   1.0000   1.0000   1.0000   1.0000   1.0000   1.0000
     1.0000   1.0000   1.0000   1.0000   1.0000   1.0000   1.0000   1.0000
     1.0000   1.0000   1.0000   1.0000   1.0000   1.0000   1.0000   1.0000
     1.0000   1.0000   1.0000   1.0000   1.0000   1.0000   1.0000   1.0000
     1.0000   1.0000   1.0000   1.0000   1.0000   1.0000   1.0000   1.0000
     1.0000   1.0000   1.0000   1.0000   1.0000   1.0000   1.0000   1.0000
     1.0000   1.0000   1.0000   1.0000   1.0000   1.0000   1.0000   1.0000
     1.0000   1.0000   1.0000   1.0000   1.0000   1.0000   1.0000   1.0000
     1.0000   1.0000   1.0000   1.0000   1.0000   1.0000   1.0000   1.0000
     1.0000   1.0000   1.0000   1.0000   1.0000   1.0000   1.0000   1.0000
     1.0000   1.0000   1.0000   1.0000   1.0000   1.0000   1.0000   1.0000
     1.0000   1.0000   1.0000   1.0000   1.0000   1.0000   1.0000   1.0000
     1.0000   1.0000   1.0000   1.0000   1.0000   1.0000   1.0000   1.0000
     1.0000   1.0000   1.0000   1.0000   1.0000   1.0000   1.0000   1.0000
     1.0000   1.0000   1.0000   1.0000   1.0000   1.0000   1.0000   1.0000
     1.0000   1.0000   1.0000   1.0000   1.0000   1.0000   1.0000   1.0000
     1.0000   1.0000   1.0000   1.0000   1.0000   1.0000   1.0000   1.0000
     1.0000   1.0000   1.0000   1.0000   1.0000   1.0000   1.0000   1.0000
     1.0000   1.0000   1.0000   1.0000   1.0000   1.0000   1.0000   1.0000
     1.0000   1.0000   1.0000   1.0000   1.0000   1.0000   1.0000   1.0000
     1.0000   1.0000   1.0000   1.0000   1.0000   1.0000   1.0000   1.0000
     1.0000   1.0000   1.0000   1.0000   1.0000   1.0000   1.0000   1.0000
     1.0000   1.0000   1.0000   1.0000   1.0000   1.0000   1.0000   1.0000
     1.0000   1.0000   1.0000   1.0000   1.0000   1.0000   1.0000   1.0000
     1.0000   1.0000   1.0000   1.0000   1.0000   1.0000   1.0000   1.0000
     1.0000   1.0000   1.0000   1.0000   1.0000   1.0000   1.0000   1.0000
     1.0000   1.0000   1.0000   1.0000   1.0000   1.0000   1.0000   1.0000
     1.0000   1.0000   1.0000   1.0000   1.0000   1.0000   1.0000   1.0000
     1.0000   1.0000   1.0000   1.0000   1.0000   1.0000   1.0000   1.0000
     1.0000   1.0000   1.0000   1.0000   1.0000   1.0000   1.0000   1.0000
     1.0000   1.0000   1.0000   1.0000   1.0000   1.0000   1.0000   1.0000
     1.0000   1.0000   1.0000   1.0000   1.0000   1.0000   1.0000   1.0000
     1.0000   1.0000   1.0000   1.0000   1.0000   1.0000   1.0000   1.0000
     1.0000   1.0000   1.0000   1.0000   1.0000   1.0000   1.0000   1.0000
     1.0000   1.0000   1.0000   1.0000   0.0000   0.0000   0.0000   0.0000
     0.0000   0.0000   0.0000   0.0000   0.0000   0.0000   0.0000   0.0000
     0.0000   0.0000   0.0000   0.0000   0.0000   0.0000   0.0000   0.0000
     0.0000   0.0000   0.0000   0.0000   0.0000   0.0000   0.0000   0.0000
     0.0000   0.0000   0.0000   0.0000   0.0000   0.0000   0.0000   0.0000
     0.0000   0.0000   0.0000   0.0000   0.0000   0.0000   0.0000   0.0000
     0.0000   0.0000   0.0000   0.0000   0.0000   0.0000   0.0000   0.0000
     0.0000   0.0000

 ------ SPIN DOWN ----------


          k = 0.0000 0.0000 0.0000 ( 85105 PWs)   bands (ev):

   -23.4839 -23.4836 -23.4814 -23.4811 -21.8573 -21.8566 -21.7921 -21.7916
   -21.6012 -21.6004 -21.5712 -21.5709 -21.1026 -21.1025 -21.0642 -21.0636
   -19.3121 -19.3120 -19.3043 -19.3042 -18.3966 -18.3943 -18.3658 -18.3657
   -17.7565 -17.7459 -17.6720 -17.6665 -17.0428 -17.0393 -16.9819 -16.9745
   -16.1779 -16.1536 -16.0659 -16.0348 -15.6464 -15.6418 -15.6070 -15.6039
   -15.5978 -15.5718 -15.5310 -15.5147 -14.2048 -14.1946 -14.1649 -14.1635
   -14.0051 -13.9987 -13.9395 -13.9380 -13.7848 -13.7132 -13.6899 -13.6121
   -13.3979 -13.3452 -13.3391 -13.2887 -13.0108 -13.0062 -12.9963 -12.9787
   -12.1005 -12.0841 -12.0782 -12.0411 -11.7408 -11.6991 -11.6964 -11.6929
   -11.0395 -11.0336 -11.0205 -10.9740 -10.6203 -10.5710 -10.5705 -10.5416
   -10.3474 -10.3441 -10.3362 -10.2849 -10.1441 -10.1411 -10.1303 -10.1169
    -9.7914  -9.7616  -9.7469  -9.7152  -9.6773  -9.6533  -9.6167  -9.6022
    -9.1336  -9.1170  -9.1155  -9.0927  -8.6429  -8.6308  -8.6090  -8.6066
    -8.4139  -8.3458  -8.2998  -8.2908  -7.7157  -7.6271  -7.6266  -7.6263
    -7.4933  -7.4542  -7.4423  -7.4329  -7.3918  -7.3768  -7.3725  -7.3635
    -7.0447  -6.9995  -6.9112  -6.8973  -6.5338  -6.5169  -6.4143  -6.4112
    -6.3026  -6.2816  -6.2683  -6.2327  -6.2293  -6.1913  -5.9948  -5.9584
    -5.9554  -5.9044  -5.8924  -5.8339  -5.8296  -5.8063  -5.6543  -5.6497
    -5.6398  -5.5929  -5.4603  -5.4127  -5.3725  -5.3507  -5.3138  -5.3039
    -5.2939  -5.2769  -5.1263  -5.0702  -5.0536  -5.0374  -5.0247  -4.9579
    -4.9098  -4.9053  -4.8969  -4.8744  -4.8174  -4.8171  -4.8124  -4.7823
    -4.6352  -4.6101  -4.5290  -4.5238  -4.4910  -4.4731  -4.4198  -4.4155
    -4.4105  -4.4038  -4.3415  -4.3267  -4.2072  -4.1658  -4.1455  -4.1151
    -4.0524  -4.0408  -4.0186  -4.0094  -3.9575  -3.9198  -3.8561  -3.8511
    -3.7931  -3.7817  -3.7340  -3.7239  -3.7027  -3.6458  -3.6415  -3.5939
    -3.5899  -3.5831  -3.5321  -3.5267  -3.5240  -3.4790  -3.4576  -3.4128
    -3.2716  -3.2613  -3.2425  -3.2203  -3.0737  -3.0731  -3.0681  -3.0586
    -2.7748  -2.7223  -2.5437  -2.5071  -2.4864  -2.3988  -2.3764  -2.3355
    -2.1198  -2.1147  -2.0923  -2.0869  -1.9292  -1.9151  -1.8210  -1.8204
    -1.7641  -1.7434  -1.6494  -1.6281  -1.5995  -1.5588  -1.4477  -1.4461
    -1.4413  -1.4402  -1.2832  -1.2690  -1.0238  -1.0213  -1.0189  -1.0073
    -0.5749  -0.5690  -0.4797  -0.4711  -0.4134  -0.4011  -0.3968  -0.3888
    -0.3277  -0.2339  -0.1303  -0.1300  -0.1039  -0.0823  -0.0315  -0.0091
     0.0117   0.0485   0.0584   0.0801   0.1048   0.1126   0.2441   0.2818
     0.2948   0.3763   0.4502   0.4835   1.4833   1.5063   1.7635   1.7678
     4.0439   4.0497   4.0530   4.1821   5.5954   5.6666   5.8304   5.8380
     5.9158   6.0035   6.0478   6.0562   6.3872   6.3926   6.7522   6.7752
     7.0215   7.0337   7.1669   7.2076   7.2159   7.2347   7.2503   7.2690
     7.4611   7.4984   7.5837   7.6121   7.9291   7.9657   8.2026   8.2840
     8.4489   8.5013   8.7762   8.7805   8.9497   9.0110   9.1408   9.1823
     9.2198   9.2343   9.3486   9.3741   9.4767   9.7257   9.8150   9.8208
     9.9300  10.0241  10.0416  10.2791  10.6438  10.6641  10.7132  10.7908
    10.9277  10.9557

     occupation numbers 
     1.0000   1.0000   1.0000   1.0000   1.0000   1.0000   1.0000   1.0000
     1.0000   1.0000   1.0000   1.0000   1.0000   1.0000   1.0000   1.0000
     1.0000   1.0000   1.0000   1.0000   1.0000   1.0000   1.0000   1.0000
     1.0000   1.0000   1.0000   1.0000   1.0000   1.0000   1.0000   1.0000
     1.0000   1.0000   1.0000   1.0000   1.0000   1.0000   1.0000   1.0000
     1.0000   1.0000   1.0000   1.0000   1.0000   1.0000   1.0000   1.0000
     1.0000   1.0000   1.0000   1.0000   1.0000   1.0000   1.0000   1.0000
     1.0000   1.0000   1.0000   1.0000   1.0000   1.0000   1.0000   1.0000
     1.0000   1.0000   1.0000   1.0000   1.0000   1.0000   1.0000   1.0000
     1.0000   1.0000   1.0000   1.0000   1.0000   1.0000   1.0000   1.0000
     1.0000   1.0000   1.0000   1.0000   1.0000   1.0000   1.0000   1.0000
     1.0000   1.0000   1.0000   1.0000   1.0000   1.0000   1.0000   1.0000
     1.0000   1.0000   1.0000   1.0000   1.0000   1.0000   1.0000   1.0000
     1.0000   1.0000   1.0000   1.0000   1.0000   1.0000   1.0000   1.0000
     1.0000   1.0000   1.0000   1.0000   1.0000   1.0000   1.0000   1.0000
     1.0000   1.0000   1.0000   1.0000   1.0000   1.0000   1.0000   1.0000
     1.0000   1.0000   1.0000   1.0000   1.0000   1.0000   1.0000   1.0000
     1.0000   1.0000   1.0000   1.0000   1.0000   1.0000   1.0000   1.0000
     1.0000   1.0000   1.0000   1.0000   1.0000   1.0000   1.0000   1.0000
     1.0000   1.0000   1.0000   1.0000   1.0000   1.0000   1.0000   1.0000
     1.0000   1.0000   1.0000   1.0000   1.0000   1.0000   1.0000   1.0000
     1.0000   1.0000   1.0000   1.0000   1.0000   1.0000   1.0000   1.0000
     1.0000   1.0000   1.0000   1.0000   1.0000   1.0000   1.0000   1.0000
     1.0000   1.0000   1.0000   1.0000   1.0000   1.0000   1.0000   1.0000
     1.0000   1.0000   1.0000   1.0000   1.0000   1.0000   1.0000   1.0000
     1.0000   1.0000   1.0000   1.0000   1.0000   1.0000   1.0000   1.0000
     1.0000   1.0000   1.0000   1.0000   1.0000   1.0000   1.0000   1.0000
     1.0000   1.0000   1.0000   1.0000   1.0000   1.0000   1.0000   1.0000
     1.0000   1.0000   1.0000   1.0000   1.0000   1.0000   1.0000   1.0000
     1.0000   1.0000   1.0000   1.0000   1.0000   1.0000   1.0000   1.0000
     1.0000   1.0000   1.0000   1.0000   1.0000   1.0000   1.0000   1.0000
     1.0000   1.0000   1.0000   1.0000   1.0000   1.0000   1.0000   1.0000
     1.0000   1.0000   1.0000   1.0000   1.0000   1.0000   1.0000   1.0000
     1.0000   1.0000   1.0000   1.0000   1.0000   1.0000   1.0000   1.0000
     1.0000   1.0000   1.0000   1.0000   1.0000   1.0000   1.0000   1.0000
     0.0000   0.0000   0.0000   0.0000   0.0000   0.0000   0.0000   0.0000
     0.0000   0.0000   0.0000   0.0000   0.0000   0.0000   0.0000   0.0000
     0.0000   0.0000   0.0000   0.0000   0.0000   0.0000   0.0000   0.0000
     0.0000   0.0000   0.0000   0.0000   0.0000   0.0000   0.0000   0.0000
     0.0000   0.0000   0.0000   0.0000   0.0000   0.0000   0.0000   0.0000
     0.0000   0.0000   0.0000   0.0000   0.0000   0.0000   0.0000   0.0000
     0.0000   0.0000   0.0000   0.0000   0.0000   0.0000   0.0000   0.0000
     0.0000   0.0000

     the Fermi energy is     3.4084 ev

!    total energy              =   -2435.49713877 Ry
     estimated scf accuracy    <       0.00000023 Ry

     total magnetization       =     4.00 Bohr mag/cell
     absolute magnetization    =     5.34 Bohr mag/cell

     convergence has been achieved in  11 iterations

     Using ACE for calculation of exact exchange

     total energy              =   -2435.52730342 Ry
     Harris-Foulkes estimate   =   -2435.52730356 Ry
     est. exchange err (dexx)  =       0.03016465 Ry
     - averaged Fock potential =     233.38568558 Ry
     + Fock energy (ACE)       =    -116.69598440 Ry

     EXX: now go back to refine exchange calculation

     total cpu time spent up to now is   123627.2 secs

     Self-consistent Calculation

     iteration #  1     ecut=    60.00 Ry     beta= 0.60
     Davidson diagonalization with overlap

---- Real-time Memory Report at c_bands before calling an iterative solver
          1391 MiB given to the printing process from OS
             0 MiB allocation reported by mallinfo(arena+hblkhd)
        109575 MiB available memory on the node where the printing process lives
------------------
     ethr =  4.52E-09,  avg # of iterations =  8.5

     total cpu time spent up to now is   123695.8 secs

     total energy              =   -2435.53077146 Ry
     estimated scf accuracy    <       0.00152037 Ry

     total magnetization       =     4.00 Bohr mag/cell
     absolute magnetization    =     5.63 Bohr mag/cell

     iteration #  2     ecut=    60.00 Ry     beta= 0.60
     Davidson diagonalization with overlap

---- Real-time Memory Report at c_bands before calling an iterative solver
          1391 MiB given to the printing process from OS
             0 MiB allocation reported by mallinfo(arena+hblkhd)
        110776 MiB available memory on the node where the printing process lives
------------------
     ethr =  2.70E-07,  avg # of iterations =  2.0

     total cpu time spent up to now is   123722.2 secs

     total energy              =   -2435.53106392 Ry
     estimated scf accuracy    <       0.00025332 Ry

     total magnetization       =     4.00 Bohr mag/cell
     absolute magnetization    =     5.67 Bohr mag/cell

     iteration #  3     ecut=    60.00 Ry     beta= 0.60
     Davidson diagonalization with overlap

---- Real-time Memory Report at c_bands before calling an iterative solver
          1391 MiB given to the printing process from OS
             0 MiB allocation reported by mallinfo(arena+hblkhd)
        110774 MiB available memory on the node where the printing process lives
------------------
     ethr =  4.49E-08,  avg # of iterations =  3.0

     total cpu time spent up to now is   123747.0 secs

     total energy              =   -2435.53112667 Ry
     estimated scf accuracy    <       0.00006339 Ry

     total magnetization       =     4.00 Bohr mag/cell
     absolute magnetization    =     5.69 Bohr mag/cell

     iteration #  4     ecut=    60.00 Ry     beta= 0.60
     Davidson diagonalization with overlap

---- Real-time Memory Report at c_bands before calling an iterative solver
          1391 MiB given to the printing process from OS
             0 MiB allocation reported by mallinfo(arena+hblkhd)
        110725 MiB available memory on the node where the printing process lives
------------------
     ethr =  1.12E-08,  avg # of iterations =  3.0
 
     Magnetic moment per site  (integrated on atomic sphere of radius R)
     atom   1 (R=0.035)  charge=  1.9225  magn=  0.0179
     atom   2 (R=0.035)  charge=  1.9223  magn=  0.0161
     atom   3 (R=0.039)  charge=  0.8029  magn=  0.0016
     atom   4 (R=0.039)  charge=  0.8217  magn= -0.0030
     atom   5 (R=0.037)  charge=  1.4485  magn= -0.0029
     atom   6 (R=0.035)  charge=  0.3644  magn= -0.0000
     atom   7 (R=0.039)  charge=  0.8236  magn= -0.0014
     atom   8 (R=0.035)  charge=  0.3979  magn= -0.0000
     atom   9 (R=0.039)  charge=  0.8291  magn=  0.0160
     atom  10 (R=0.035)  charge=  0.3998  magn= -0.0007
     atom  11 (R=0.039)  charge=  0.8258  magn=  0.0209
     atom  12 (R=0.035)  charge=  0.4016  magn= -0.0009
     atom  13 (R=0.039)  charge=  0.8305  magn=  0.0205
     atom  14 (R=0.039)  charge=  0.8357  magn=  0.0179
     atom  15 (R=0.039)  charge=  0.8225  magn=  0.0010
     atom  16 (R=0.039)  charge=  0.7951  magn=  0.0055
     atom  17 (R=0.039)  charge=  0.8189  magn= -0.0027
     atom  18 (R=0.039)  charge=  0.8299  magn= -0.0031
     atom  19 (R=0.035)  charge=  0.3989  magn=  0.0001
     atom  20 (R=0.039)  charge=  0.8241  magn= -0.0072
     atom  21 (R=0.035)  charge=  1.9293  magn=  0.0124
     atom  22 (R=0.035)  charge=  1.9239  magn=  0.0204
     atom  23 (R=0.039)  charge=  0.7997  magn=  0.0284
     atom  24 (R=0.039)  charge=  0.8181  magn=  0.0259
     atom  25 (R=0.037)  charge=  1.4505  magn= -0.0043
     atom  26 (R=0.035)  charge=  0.3546  magn=  0.0000
     atom  27 (R=0.039)  charge=  0.8269  magn=  0.0152
     atom  28 (R=0.035)  charge=  0.3960  magn= -0.0007
     atom  29 (R=0.039)  charge=  0.8268  magn= -0.0041
     atom  30 (R=0.035)  charge=  0.4010  magn=  0.0001
     atom  31 (R=0.039)  charge=  0.8279  magn= -0.0036
     atom  32 (R=0.035)  charge=  0.3991  magn=  0.0001
     atom  33 (R=0.039)  charge=  0.8340  magn= -0.0007
     atom  34 (R=0.039)  charge=  0.8361  magn= -0.0016
     atom  35 (R=0.039)  charge=  0.8213  magn= -0.0072
     atom  36 (R=0.039)  charge=  0.8023  magn=  0.0064
     atom  37 (R=0.039)  charge=  0.8202  magn=  0.0173
     atom  38 (R=0.039)  charge=  0.8253  magn=  0.0224
     atom  39 (R=0.035)  charge=  0.3957  magn= -0.0010
     atom  40 (R=0.039)  charge=  0.8226  magn=  0.0006
     atom  41 (R=0.035)  charge=  1.9279  magn=  0.0124
     atom  42 (R=0.035)  charge=  1.9215  magn=  0.0204
     atom  43 (R=0.039)  charge=  0.8008  magn=  0.0285
     atom  44 (R=0.039)  charge=  0.8175  magn=  0.0259
     atom  45 (R=0.037)  charge=  1.4518  magn= -0.0043
     atom  46 (R=0.035)  charge=  0.3548  magn=  0.0000
     atom  47 (R=0.039)  charge=  0.8275  magn=  0.0152
     atom  48 (R=0.035)  charge=  0.3964  magn= -0.0007
     atom  49 (R=0.039)  charge=  0.8273  magn= -0.0041
     atom  50 (R=0.035)  charge=  0.4005  magn=  0.0001
     atom  51 (R=0.039)  charge=  0.8274  magn= -0.0036
     atom  52 (R=0.035)  charge=  0.3990  magn=  0.0001
     atom  53 (R=0.039)  charge=  0.8340  magn= -0.0007
     atom  54 (R=0.039)  charge=  0.8353  magn= -0.0016
     atom  55 (R=0.039)  charge=  0.8213  magn= -0.0072
     atom  56 (R=0.039)  charge=  0.8027  magn=  0.0064
     atom  57 (R=0.039)  charge=  0.8203  magn=  0.0173
     atom  58 (R=0.039)  charge=  0.8253  magn=  0.0224
     atom  59 (R=0.035)  charge=  0.3952  magn= -0.0010
     atom  60 (R=0.039)  charge=  0.8219  magn=  0.0006
     atom  61 (R=0.035)  charge=  1.9224  magn=  0.0179
     atom  62 (R=0.035)  charge=  1.9204  magn=  0.0161
     atom  63 (R=0.039)  charge=  0.8023  magn=  0.0016
     atom  64 (R=0.039)  charge=  0.8214  magn= -0.0030
     atom  65 (R=0.037)  charge=  1.4495  magn= -0.0029
     atom  66 (R=0.035)  charge=  0.3643  magn= -0.0000
     atom  67 (R=0.039)  charge=  0.8231  magn= -0.0014
     atom  68 (R=0.035)  charge=  0.3977  magn= -0.0000
     atom  69 (R=0.039)  charge=  0.8292  magn=  0.0160
     atom  70 (R=0.035)  charge=  0.4000  magn= -0.0007
     atom  71 (R=0.039)  charge=  0.8255  magn=  0.0209
     atom  72 (R=0.035)  charge=  0.4016  magn= -0.0009
     atom  73 (R=0.039)  charge=  0.8311  magn=  0.0206
     atom  74 (R=0.039)  charge=  0.8355  magn=  0.0180
     atom  75 (R=0.039)  charge=  0.8225  magn=  0.0010
     atom  76 (R=0.039)  charge=  0.7948  magn=  0.0055
     atom  77 (R=0.039)  charge=  0.8191  magn= -0.0027
     atom  78 (R=0.039)  charge=  0.8298  magn= -0.0031
     atom  79 (R=0.035)  charge=  0.3985  magn=  0.0001
     atom  80 (R=0.039)  charge=  0.8245  magn= -0.0072
     atom  81 (R=0.035)  charge=  0.3943  magn= -0.0001
     atom  82 (R=0.035)  charge=  0.3939  magn= -0.0001
     atom  83 (R=0.035)  charge=  1.9225  magn=  0.0179
     atom  84 (R=0.035)  charge=  1.9223  magn=  0.0161
     atom  85 (R=0.039)  charge=  0.8029  magn=  0.0016
     atom  86 (R=0.039)  charge=  0.8217  magn= -0.0030
     atom  87 (R=0.037)  charge=  1.4485  magn= -0.0029
     atom  88 (R=0.035)  charge=  0.3644  magn= -0.0000
     atom  89 (R=0.039)  charge=  0.8236  magn= -0.0014
     atom  90 (R=0.035)  charge=  0.3979  magn= -0.0000
     atom  91 (R=0.039)  charge=  0.8291  magn=  0.0160
     atom  92 (R=0.035)  charge=  0.3998  magn= -0.0007
     atom  93 (R=0.039)  charge=  0.8258  magn=  0.0209
     atom  94 (R=0.035)  charge=  0.4016  magn= -0.0009
     atom  95 (R=0.039)  charge=  0.8305  magn=  0.0205
     atom  96 (R=0.039)  charge=  0.8357  magn=  0.0179
     atom  97 (R=0.039)  charge=  0.8225  magn=  0.0010
     atom  98 (R=0.039)  charge=  0.7951  magn=  0.0055
     atom  99 (R=0.039)  charge=  0.8189  magn= -0.0027
     atom 100 (R=0.039)  charge=  0.8299  magn= -0.0031
     atom 101 (R=0.035)  charge=  0.3989  magn=  0.0001
     atom 102 (R=0.039)  charge=  0.8241  magn= -0.0072
     atom 103 (R=0.035)  charge=  1.9292  magn=  0.0124
     atom 104 (R=0.035)  charge=  1.9239  magn=  0.0204
     atom 105 (R=0.039)  charge=  0.7997  magn=  0.0284
     atom 106 (R=0.039)  charge=  0.8181  magn=  0.0259
     atom 107 (R=0.037)  charge=  1.4505  magn= -0.0043
     atom 108 (R=0.035)  charge=  0.3546  magn=  0.0000
     atom 109 (R=0.039)  charge=  0.8269  magn=  0.0152
     atom 110 (R=0.035)  charge=  0.3960  magn= -0.0007
     atom 111 (R=0.039)  charge=  0.8268  magn= -0.0041
     atom 112 (R=0.035)  charge=  0.4010  magn=  0.0001
     atom 113 (R=0.039)  charge=  0.8279  magn= -0.0036
     atom 114 (R=0.035)  charge=  0.3991  magn=  0.0001
     atom 115 (R=0.039)  charge=  0.8340  magn= -0.0007
     atom 116 (R=0.039)  charge=  0.8361  magn= -0.0016
     atom 117 (R=0.039)  charge=  0.8213  magn= -0.0072
     atom 118 (R=0.039)  charge=  0.8023  magn=  0.0064
     atom 119 (R=0.039)  charge=  0.8202  magn=  0.0173
     atom 120 (R=0.039)  charge=  0.8253  magn=  0.0224
     atom 121 (R=0.035)  charge=  0.3957  magn= -0.0010
     atom 122 (R=0.039)  charge=  0.8226  magn=  0.0006
     atom 123 (R=0.035)  charge=  1.9279  magn=  0.0124
     atom 124 (R=0.035)  charge=  1.9215  magn=  0.0204
     atom 125 (R=0.039)  charge=  0.8008  magn=  0.0285
     atom 126 (R=0.039)  charge=  0.8175  magn=  0.0259
     atom 127 (R=0.037)  charge=  1.4518  magn= -0.0043
     atom 128 (R=0.035)  charge=  0.3548  magn=  0.0000
     atom 129 (R=0.039)  charge=  0.8275  magn=  0.0152
     atom 130 (R=0.035)  charge=  0.3964  magn= -0.0007
     atom 131 (R=0.039)  charge=  0.8273  magn= -0.0041
     atom 132 (R=0.035)  charge=  0.4005  magn=  0.0001
     atom 133 (R=0.039)  charge=  0.8273  magn= -0.0036
     atom 134 (R=0.035)  charge=  0.3990  magn=  0.0001
     atom 135 (R=0.039)  charge=  0.8340  magn= -0.0007
     atom 136 (R=0.039)  charge=  0.8353  magn= -0.0016
     atom 137 (R=0.039)  charge=  0.8213  magn= -0.0072
     atom 138 (R=0.039)  charge=  0.8027  magn=  0.0064
     atom 139 (R=0.039)  charge=  0.8203  magn=  0.0173
     atom 140 (R=0.039)  charge=  0.8253  magn=  0.0224
     atom 141 (R=0.035)  charge=  0.3952  magn= -0.0010
     atom 142 (R=0.039)  charge=  0.8219  magn=  0.0006
     atom 143 (R=0.035)  charge=  1.9224  magn=  0.0179
     atom 144 (R=0.035)  charge=  1.9204  magn=  0.0161
     atom 145 (R=0.039)  charge=  0.8023  magn=  0.0016
     atom 146 (R=0.039)  charge=  0.8214  magn= -0.0030
     atom 147 (R=0.037)  charge=  1.4495  magn= -0.0029
     atom 148 (R=0.035)  charge=  0.3643  magn= -0.0000
     atom 149 (R=0.039)  charge=  0.8231  magn= -0.0014
     atom 150 (R=0.035)  charge=  0.3977  magn= -0.0000
     atom 151 (R=0.039)  charge=  0.8292  magn=  0.0160
     atom 152 (R=0.035)  charge=  0.4000  magn= -0.0007
     atom 153 (R=0.039)  charge=  0.8255  magn=  0.0209
     atom 154 (R=0.035)  charge=  0.4016  magn= -0.0009
     atom 155 (R=0.039)  charge=  0.8311  magn=  0.0206
     atom 156 (R=0.039)  charge=  0.8355  magn=  0.0180
     atom 157 (R=0.039)  charge=  0.8225  magn=  0.0010
     atom 158 (R=0.039)  charge=  0.7949  magn=  0.0055
     atom 159 (R=0.039)  charge=  0.8191  magn= -0.0027
     atom 160 (R=0.039)  charge=  0.8298  magn= -0.0031
     atom 161 (R=0.035)  charge=  0.3985  magn=  0.0001
     atom 162 (R=0.039)  charge=  0.8245  magn= -0.0072
     atom 163 (R=0.035)  charge=  0.3942  magn= -0.0001
     atom 164 (R=0.035)  charge=  0.3940  magn= -0.0001

     total cpu time spent up to now is   123770.2 secs

     End of self-consistent calculation

 ------ SPIN UP ------------


          k = 0.0000 0.0000 0.0000 ( 85105 PWs)   bands (ev):

   -23.5476 -23.5471 -23.5448 -23.5447 -21.9201 -21.9193 -21.8552 -21.8547
   -21.6676 -21.6669 -21.6381 -21.6377 -21.1746 -21.1746 -21.1367 -21.1360
   -19.3639 -19.3639 -19.3554 -19.3553 -18.4503 -18.4480 -18.4178 -18.4177
   -17.8070 -17.7963 -17.7233 -17.7177 -17.0804 -17.0768 -17.0180 -17.0102
   -16.2542 -16.2302 -16.1423 -16.1112 -15.7154 -15.7112 -15.6755 -15.6737
   -15.6729 -15.6480 -15.6049 -15.5892 -14.2909 -14.2818 -14.2538 -14.2513
   -14.0669 -14.0602 -14.0034 -14.0030 -13.8505 -13.7784 -13.7562 -13.6785
   -13.4579 -13.4066 -13.4006 -13.3521 -13.1082 -13.1066 -13.0994 -13.0818
   -12.2209 -12.2056 -12.2006 -12.1535 -11.8091 -11.7725 -11.7669 -11.7606
   -11.0795 -11.0709 -11.0603 -11.0115 -10.6509 -10.6050 -10.6019 -10.5762
   -10.4155 -10.4096 -10.4035 -10.3548 -10.1917 -10.1880 -10.1743 -10.1622
    -9.8573  -9.8169  -9.8121  -9.7767  -9.7099  -9.6839  -9.6515  -9.6455
    -9.1668  -9.1501  -9.1489  -9.1257  -8.6808  -8.6689  -8.6479  -8.6448
    -8.4528  -8.3851  -8.3389  -8.3301  -7.7668  -7.6823  -7.6814  -7.6780
    -7.5436  -7.5092  -7.5006  -7.4866  -7.4339  -7.4126  -7.4081  -7.4027
    -7.0838  -7.0405  -6.9555  -6.9394  -6.6800  -6.6684  -6.4616  -6.4509
    -6.3485  -6.3271  -6.3173  -6.2826  -6.2714  -6.2434  -6.1233  -6.0918
    -6.0304  -5.9835  -5.9718  -5.9686  -5.9376  -5.8560  -5.7031  -5.6974
    -5.6880  -5.6413  -5.5079  -5.4589  -5.4169  -5.4025  -5.3682  -5.3437
    -5.3432  -5.3247  -5.1687  -5.1215  -5.1023  -5.0886  -5.0729  -5.0353
    -5.0152  -5.0071  -4.9346  -4.9110  -4.8701  -4.8681  -4.8514  -4.8246
    -4.7921  -4.7762  -4.6795  -4.6584  -4.5464  -4.5419  -4.4765  -4.4749
    -4.4656  -4.4573  -4.3900  -4.3693  -4.3272  -4.3019  -4.2386  -4.1869
    -4.1795  -4.1277  -4.0786  -4.0577  -4.0228  -4.0059  -3.9930  -3.9689
    -3.8640  -3.8273  -3.7834  -3.7770  -3.7560  -3.7355  -3.7148  -3.6915
    -3.6471  -3.6460  -3.5976  -3.5758  -3.5718  -3.5307  -3.5303  -3.4671
    -3.4339  -3.3694  -3.3491  -3.3141  -3.1137  -3.1093  -3.1078  -3.0953
    -2.9619  -2.9115  -2.5933  -2.5880  -2.5677  -2.5245  -2.5244  -2.4421
    -2.1830  -2.1786  -2.1522  -2.1479  -2.1099  -2.1066  -2.0126  -2.0048
    -1.9728  -1.9453  -1.6979  -1.6825  -1.6573  -1.6392  -1.6321  -1.6161
    -1.6001  -1.5937  -1.4666  -1.4414  -1.0767  -1.0729  -1.0709  -1.0626
    -0.7824  -0.7754  -0.6651  -0.6572  -0.4914  -0.4705  -0.4621  -0.4524
    -0.4425  -0.3908  -0.3807  -0.3707  -0.2475  -0.2366  -0.0957  -0.0862
    -0.0736  -0.0708  -0.0546  -0.0529  -0.0407  -0.0254  -0.0151   0.0171
     0.0687   0.1572   0.2648   0.2871   1.2190   1.2362   1.4175   1.4211
     2.7372   2.7491   2.7566   2.8552   5.3403   5.3938   5.5119   5.5595
     5.6480   5.6823   5.7944   5.8006   6.3384   6.3453   6.6303   6.6662
     6.7770   6.7855   6.9579   6.9886   7.0536   7.0929   7.1458   7.1556
     7.3215   7.3606   7.3805   7.4106   7.8819   7.9051   7.9879   8.1185
     8.2097   8.2625   8.7158   8.7380   8.8807   8.9039   8.9852   9.0681
     9.1161   9.1529   9.3046   9.3076   9.4415   9.6442   9.6689   9.6996
     9.7891   9.8490   9.9702  10.2385  10.5756  10.5794  10.6193  10.6413
    10.7737  10.7998

     occupation numbers 
     1.0000   1.0000   1.0000   1.0000   1.0000   1.0000   1.0000   1.0000
     1.0000   1.0000   1.0000   1.0000   1.0000   1.0000   1.0000   1.0000
     1.0000   1.0000   1.0000   1.0000   1.0000   1.0000   1.0000   1.0000
     1.0000   1.0000   1.0000   1.0000   1.0000   1.0000   1.0000   1.0000
     1.0000   1.0000   1.0000   1.0000   1.0000   1.0000   1.0000   1.0000
     1.0000   1.0000   1.0000   1.0000   1.0000   1.0000   1.0000   1.0000
     1.0000   1.0000   1.0000   1.0000   1.0000   1.0000   1.0000   1.0000
     1.0000   1.0000   1.0000   1.0000   1.0000   1.0000   1.0000   1.0000
     1.0000   1.0000   1.0000   1.0000   1.0000   1.0000   1.0000   1.0000
     1.0000   1.0000   1.0000   1.0000   1.0000   1.0000   1.0000   1.0000
     1.0000   1.0000   1.0000   1.0000   1.0000   1.0000   1.0000   1.0000
     1.0000   1.0000   1.0000   1.0000   1.0000   1.0000   1.0000   1.0000
     1.0000   1.0000   1.0000   1.0000   1.0000   1.0000   1.0000   1.0000
     1.0000   1.0000   1.0000   1.0000   1.0000   1.0000   1.0000   1.0000
     1.0000   1.0000   1.0000   1.0000   1.0000   1.0000   1.0000   1.0000
     1.0000   1.0000   1.0000   1.0000   1.0000   1.0000   1.0000   1.0000
     1.0000   1.0000   1.0000   1.0000   1.0000   1.0000   1.0000   1.0000
     1.0000   1.0000   1.0000   1.0000   1.0000   1.0000   1.0000   1.0000
     1.0000   1.0000   1.0000   1.0000   1.0000   1.0000   1.0000   1.0000
     1.0000   1.0000   1.0000   1.0000   1.0000   1.0000   1.0000   1.0000
     1.0000   1.0000   1.0000   1.0000   1.0000   1.0000   1.0000   1.0000
     1.0000   1.0000   1.0000   1.0000   1.0000   1.0000   1.0000   1.0000
     1.0000   1.0000   1.0000   1.0000   1.0000   1.0000   1.0000   1.0000
     1.0000   1.0000   1.0000   1.0000   1.0000   1.0000   1.0000   1.0000
     1.0000   1.0000   1.0000   1.0000   1.0000   1.0000   1.0000   1.0000
     1.0000   1.0000   1.0000   1.0000   1.0000   1.0000   1.0000   1.0000
     1.0000   1.0000   1.0000   1.0000   1.0000   1.0000   1.0000   1.0000
     1.0000   1.0000   1.0000   1.0000   1.0000   1.0000   1.0000   1.0000
     1.0000   1.0000   1.0000   1.0000   1.0000   1.0000   1.0000   1.0000
     1.0000   1.0000   1.0000   1.0000   1.0000   1.0000   1.0000   1.0000
     1.0000   1.0000   1.0000   1.0000   1.0000   1.0000   1.0000   1.0000
     1.0000   1.0000   1.0000   1.0000   1.0000   1.0000   1.0000   1.0000
     1.0000   1.0000   1.0000   1.0000   1.0000   1.0000   1.0000   1.0000
     1.0000   1.0000   1.0000   1.0000   1.0000   1.0000   1.0000   1.0000
     1.0000   1.0000   1.0000   1.0000   1.0000   1.0000   1.0000   1.0000
     1.0000   1.0000   1.0000   1.0000   0.0000   0.0000   0.0000   0.0000
     0.0000   0.0000   0.0000   0.0000   0.0000   0.0000   0.0000   0.0000
     0.0000   0.0000   0.0000   0.0000   0.0000   0.0000   0.0000   0.0000
     0.0000   0.0000   0.0000   0.0000   0.0000   0.0000   0.0000   0.0000
     0.0000   0.0000   0.0000   0.0000   0.0000   0.0000   0.0000   0.0000
     0.0000   0.0000   0.0000   0.0000   0.0000   0.0000   0.0000   0.0000
     0.0000   0.0000   0.0000   0.0000   0.0000   0.0000   0.0000   0.0000
     0.0000   0.0000

 ------ SPIN DOWN ----------


          k = 0.0000 0.0000 0.0000 ( 85105 PWs)   bands (ev):

   -23.4839 -23.4836 -23.4813 -23.4810 -21.8675 -21.8667 -21.8010 -21.8004
   -21.6048 -21.6041 -21.5760 -21.5756 -21.1113 -21.1113 -21.0728 -21.0722
   -19.3216 -19.3215 -19.3140 -19.3139 -18.4155 -18.4133 -18.3851 -18.3849
   -17.7710 -17.7606 -17.6868 -17.6812 -17.0585 -17.0551 -16.9968 -16.9894
   -16.1890 -16.1649 -16.0775 -16.0466 -15.6597 -15.6553 -15.6198 -15.6169
   -15.6104 -15.5843 -15.5428 -15.5264 -14.2157 -14.2057 -14.1751 -14.1738
   -14.0194 -14.0131 -13.9542 -13.9526 -13.7946 -13.7230 -13.7001 -13.6224
   -13.4096 -13.3571 -13.3499 -13.2997 -13.0207 -13.0160 -13.0059 -12.9882
   -12.1082 -12.0912 -12.0854 -12.0493 -11.7533 -11.7122 -11.7083 -11.7059
   -11.0516 -11.0459 -11.0320 -10.9868 -10.6321 -10.5829 -10.5826 -10.5533
   -10.3577 -10.3548 -10.3469 -10.2959 -10.1576 -10.1545 -10.1436 -10.1303
    -9.8047  -9.7734  -9.7598  -9.7278  -9.6882  -9.6643  -9.6280  -9.6139
    -9.1454  -9.1291  -9.1280  -9.1050  -8.6527  -8.6408  -8.6191  -8.6168
    -8.4295  -8.3615  -8.3159  -8.3073  -7.7292  -7.6398  -7.6398  -7.6384
    -7.5081  -7.4694  -7.4564  -7.4466  -7.4056  -7.3898  -7.3852  -7.3773
    -7.0590  -7.0151  -6.9283  -6.9140  -6.5362  -6.5180  -6.4245  -6.4237
    -6.3165  -6.2957  -6.2824  -6.2476  -6.2416  -6.2038  -6.0104  -5.9712
    -5.9570  -5.9165  -5.8914  -5.8402  -5.8358  -5.8161  -5.6729  -5.6680
    -5.6582  -5.6126  -5.4749  -5.4286  -5.3867  -5.3666  -5.3303  -5.3217
    -5.3105  -5.2931  -5.1442  -5.0800  -5.0668  -5.0469  -5.0324  -4.9707
    -4.9192  -4.9176  -4.9150  -4.8943  -4.8346  -4.8331  -4.8312  -4.8008
    -4.6419  -4.6139  -4.5351  -4.5348  -4.5057  -4.4846  -4.4343  -4.4249
    -4.4221  -4.4185  -4.3565  -4.3432  -4.2195  -4.1720  -4.1609  -4.1307
    -4.0680  -4.0531  -4.0314  -4.0296  -3.9724  -3.9342  -3.8705  -3.8575
    -3.8026  -3.7964  -3.7520  -3.7411  -3.7212  -3.6628  -3.6565  -3.6138
    -3.6067  -3.6036  -3.5515  -3.5434  -3.5431  -3.4933  -3.4748  -3.4330
    -3.2815  -3.2659  -3.2519  -3.2263  -3.0908  -3.0908  -3.0855  -3.0758
    -2.7806  -2.7288  -2.5662  -2.5295  -2.5078  -2.4212  -2.3820  -2.3428
    -2.1487  -2.1426  -2.1214  -2.1134  -1.9406  -1.9260  -1.8299  -1.8295
    -1.7710  -1.7518  -1.6748  -1.6528  -1.6237  -1.5841  -1.4598  -1.4543
    -1.4527  -1.4492  -1.2912  -1.2791  -1.0386  -1.0366  -1.0342  -1.0225
    -0.5927  -0.5878  -0.5010  -0.4927  -0.4282  -0.4162  -0.4115  -0.4039
    -0.3359  -0.2426  -0.1469  -0.1418  -0.1156  -0.0896  -0.0471  -0.0247
    -0.0049   0.0324   0.0486   0.0706   0.0887   0.0969   0.2398   0.2757
     0.2901   0.3694   0.4470   0.4824   1.4673   1.4905   1.7508   1.7558
     4.0673   4.0772   4.0782   4.2097   5.6068   5.6778   5.8398   5.8464
     5.9269   6.0161   6.0559   6.0639   6.3841   6.3888   6.7521   6.7737
     7.0303   7.0446   7.1764   7.2111   7.2150   7.2344   7.2615   7.2717
     7.4631   7.5010   7.5870   7.6156   7.9413   7.9753   8.2104   8.2920
     8.4593   8.5117   8.7789   8.7898   8.9609   9.0158   9.1452   9.1923
     9.2241   9.2405   9.3451   9.3819   9.4860   9.7329   9.8192   9.8262
     9.9345  10.0239  10.0476  10.2836  10.6175  10.6573  10.6915  10.7754
    10.9217  10.9271

     occupation numbers 
     1.0000   1.0000   1.0000   1.0000   1.0000   1.0000   1.0000   1.0000
     1.0000   1.0000   1.0000   1.0000   1.0000   1.0000   1.0000   1.0000
     1.0000   1.0000   1.0000   1.0000   1.0000   1.0000   1.0000   1.0000
     1.0000   1.0000   1.0000   1.0000   1.0000   1.0000   1.0000   1.0000
     1.0000   1.0000   1.0000   1.0000   1.0000   1.0000   1.0000   1.0000
     1.0000   1.0000   1.0000   1.0000   1.0000   1.0000   1.0000   1.0000
     1.0000   1.0000   1.0000   1.0000   1.0000   1.0000   1.0000   1.0000
     1.0000   1.0000   1.0000   1.0000   1.0000   1.0000   1.0000   1.0000
     1.0000   1.0000   1.0000   1.0000   1.0000   1.0000   1.0000   1.0000
     1.0000   1.0000   1.0000   1.0000   1.0000   1.0000   1.0000   1.0000
     1.0000   1.0000   1.0000   1.0000   1.0000   1.0000   1.0000   1.0000
     1.0000   1.0000   1.0000   1.0000   1.0000   1.0000   1.0000   1.0000
     1.0000   1.0000   1.0000   1.0000   1.0000   1.0000   1.0000   1.0000
     1.0000   1.0000   1.0000   1.0000   1.0000   1.0000   1.0000   1.0000
     1.0000   1.0000   1.0000   1.0000   1.0000   1.0000   1.0000   1.0000
     1.0000   1.0000   1.0000   1.0000   1.0000   1.0000   1.0000   1.0000
     1.0000   1.0000   1.0000   1.0000   1.0000   1.0000   1.0000   1.0000
     1.0000   1.0000   1.0000   1.0000   1.0000   1.0000   1.0000   1.0000
     1.0000   1.0000   1.0000   1.0000   1.0000   1.0000   1.0000   1.0000
     1.0000   1.0000   1.0000   1.0000   1.0000   1.0000   1.0000   1.0000
     1.0000   1.0000   1.0000   1.0000   1.0000   1.0000   1.0000   1.0000
     1.0000   1.0000   1.0000   1.0000   1.0000   1.0000   1.0000   1.0000
     1.0000   1.0000   1.0000   1.0000   1.0000   1.0000   1.0000   1.0000
     1.0000   1.0000   1.0000   1.0000   1.0000   1.0000   1.0000   1.0000
     1.0000   1.0000   1.0000   1.0000   1.0000   1.0000   1.0000   1.0000
     1.0000   1.0000   1.0000   1.0000   1.0000   1.0000   1.0000   1.0000
     1.0000   1.0000   1.0000   1.0000   1.0000   1.0000   1.0000   1.0000
     1.0000   1.0000   1.0000   1.0000   1.0000   1.0000   1.0000   1.0000
     1.0000   1.0000   1.0000   1.0000   1.0000   1.0000   1.0000   1.0000
     1.0000   1.0000   1.0000   1.0000   1.0000   1.0000   1.0000   1.0000
     1.0000   1.0000   1.0000   1.0000   1.0000   1.0000   1.0000   1.0000
     1.0000   1.0000   1.0000   1.0000   1.0000   1.0000   1.0000   1.0000
     1.0000   1.0000   1.0000   1.0000   1.0000   1.0000   1.0000   1.0000
     1.0000   1.0000   1.0000   1.0000   1.0000   1.0000   1.0000   1.0000
     1.0000   1.0000   1.0000   1.0000   1.0000   1.0000   1.0000   1.0000
     0.0000   0.0000   0.0000   0.0000   0.0000   0.0000   0.0000   0.0000
     0.0000   0.0000   0.0000   0.0000   0.0000   0.0000   0.0000   0.0000
     0.0000   0.0000   0.0000   0.0000   0.0000   0.0000   0.0000   0.0000
     0.0000   0.0000   0.0000   0.0000   0.0000   0.0000   0.0000   0.0000
     0.0000   0.0000   0.0000   0.0000   0.0000   0.0000   0.0000   0.0000
     0.0000   0.0000   0.0000   0.0000   0.0000   0.0000   0.0000   0.0000
     0.0000   0.0000   0.0000   0.0000   0.0000   0.0000   0.0000   0.0000
     0.0000   0.0000

     the Fermi energy is     3.3857 ev

!    total energy              =   -2435.53114221 Ry
     estimated scf accuracy    <       0.00000618 Ry

     total magnetization       =     4.00 Bohr mag/cell
     absolute magnetization    =     5.71 Bohr mag/cell

     convergence has been achieved in   4 iterations

     Using ACE for calculation of exact exchange

     total energy              =   -2435.53189533 Ry
     Harris-Foulkes estimate   =   -2435.53189564 Ry
     est. exchange err (dexx)  =       0.00075311 Ry
     - averaged Fock potential =     233.40324149 Ry
     + Fock energy (ACE)       =    -116.70801020 Ry

     EXX: now go back to refine exchange calculation

     total cpu time spent up to now is   185219.2 secs

     Self-consistent Calculation

     iteration #  1     ecut=    60.00 Ry     beta= 0.60
     Davidson diagonalization with overlap

---- Real-time Memory Report at c_bands before calling an iterative solver
          1391 MiB given to the printing process from OS
             0 MiB allocation reported by mallinfo(arena+hblkhd)
        109584 MiB available memory on the node where the printing process lives
------------------
     ethr =  1.12E-08,  avg # of iterations =  6.5

     total cpu time spent up to now is   185259.4 secs

     total energy              =   -2435.53211581 Ry
     estimated scf accuracy    <       0.00008158 Ry

     total magnetization       =     4.00 Bohr mag/cell
     absolute magnetization    =     5.89 Bohr mag/cell

     iteration #  2     ecut=    60.00 Ry     beta= 0.60
     Davidson diagonalization with overlap

---- Real-time Memory Report at c_bands before calling an iterative solver
          1391 MiB given to the printing process from OS
             0 MiB allocation reported by mallinfo(arena+hblkhd)
        110772 MiB available memory on the node where the printing process lives
------------------
     ethr =  1.45E-08,  avg # of iterations =  3.0

     total cpu time spent up to now is   185287.1 secs

     total energy              =   -2435.53213477 Ry
     estimated scf accuracy    <       0.00007468 Ry

     total magnetization       =     4.00 Bohr mag/cell
     absolute magnetization    =     5.91 Bohr mag/cell

     iteration #  3     ecut=    60.00 Ry     beta= 0.60
     Davidson diagonalization with overlap

---- Real-time Memory Report at c_bands before calling an iterative solver
          1391 MiB given to the printing process from OS
             0 MiB allocation reported by mallinfo(arena+hblkhd)
        110771 MiB available memory on the node where the printing process lives
------------------
     ethr =  1.32E-08,  avg # of iterations =  2.0

     total cpu time spent up to now is   185308.9 secs

     total energy              =   -2435.53215268 Ry
     estimated scf accuracy    <       0.00001354 Ry

     total magnetization       =     4.00 Bohr mag/cell
     absolute magnetization    =     5.93 Bohr mag/cell

     iteration #  4     ecut=    60.00 Ry     beta= 0.60
     Davidson diagonalization with overlap

---- Real-time Memory Report at c_bands before calling an iterative solver
          1391 MiB given to the printing process from OS
             0 MiB allocation reported by mallinfo(arena+hblkhd)
        110685 MiB available memory on the node where the printing process lives
------------------
     ethr =  2.40E-09,  avg # of iterations =  2.0
 
     Magnetic moment per site  (integrated on atomic sphere of radius R)
     atom   1 (R=0.035)  charge=  1.9225  magn=  0.0183
     atom   2 (R=0.035)  charge=  1.9222  magn=  0.0164
     atom   3 (R=0.039)  charge=  0.8026  magn=  0.0014
     atom   4 (R=0.039)  charge=  0.8216  magn= -0.0038
     atom   5 (R=0.037)  charge=  1.4484  magn= -0.0030
     atom   6 (R=0.035)  charge=  0.3643  magn= -0.0000
     atom   7 (R=0.039)  charge=  0.8234  magn= -0.0022
     atom   8 (R=0.035)  charge=  0.3980  magn=  0.0000
     atom   9 (R=0.039)  charge=  0.8290  magn=  0.0167
     atom  10 (R=0.035)  charge=  0.3999  magn= -0.0008
     atom  11 (R=0.039)  charge=  0.8257  magn=  0.0218
     atom  12 (R=0.035)  charge=  0.4017  magn= -0.0010
     atom  13 (R=0.039)  charge=  0.8304  magn=  0.0212
     atom  14 (R=0.039)  charge=  0.8356  magn=  0.0186
     atom  15 (R=0.039)  charge=  0.8224  magn=  0.0016
     atom  16 (R=0.039)  charge=  0.7949  magn=  0.0054
     atom  17 (R=0.039)  charge=  0.8189  magn= -0.0036
     atom  18 (R=0.039)  charge=  0.8297  magn= -0.0038
     atom  19 (R=0.035)  charge=  0.3990  magn=  0.0001
     atom  20 (R=0.039)  charge=  0.8240  magn= -0.0079
     atom  21 (R=0.035)  charge=  1.9292  magn=  0.0125
     atom  22 (R=0.035)  charge=  1.9238  magn=  0.0206
     atom  23 (R=0.039)  charge=  0.7996  magn=  0.0292
     atom  24 (R=0.039)  charge=  0.8181  magn=  0.0270
     atom  25 (R=0.037)  charge=  1.4505  magn= -0.0048
     atom  26 (R=0.035)  charge=  0.3545  magn=  0.0000
     atom  27 (R=0.039)  charge=  0.8268  magn=  0.0159
     atom  28 (R=0.035)  charge=  0.3961  magn= -0.0008
     atom  29 (R=0.039)  charge=  0.8268  magn= -0.0052
     atom  30 (R=0.035)  charge=  0.4011  magn=  0.0002
     atom  31 (R=0.039)  charge=  0.8278  magn= -0.0044
     atom  32 (R=0.035)  charge=  0.3992  magn=  0.0001
     atom  33 (R=0.039)  charge=  0.8340  magn= -0.0013
     atom  34 (R=0.039)  charge=  0.8361  magn= -0.0023
     atom  35 (R=0.039)  charge=  0.8212  magn= -0.0080
     atom  36 (R=0.039)  charge=  0.8021  magn=  0.0064
     atom  37 (R=0.039)  charge=  0.8201  magn=  0.0181
     atom  38 (R=0.039)  charge=  0.8253  magn=  0.0234
     atom  39 (R=0.035)  charge=  0.3958  magn= -0.0011
     atom  40 (R=0.039)  charge=  0.8224  magn=  0.0010
     atom  41 (R=0.035)  charge=  1.9278  magn=  0.0125
     atom  42 (R=0.035)  charge=  1.9215  magn=  0.0206
     atom  43 (R=0.039)  charge=  0.8006  magn=  0.0292
     atom  44 (R=0.039)  charge=  0.8174  magn=  0.0269
     atom  45 (R=0.037)  charge=  1.4518  magn= -0.0049
     atom  46 (R=0.035)  charge=  0.3548  magn=  0.0000
     atom  47 (R=0.039)  charge=  0.8275  magn=  0.0159
     atom  48 (R=0.035)  charge=  0.3965  magn= -0.0008
     atom  49 (R=0.039)  charge=  0.8272  magn= -0.0052
     atom  50 (R=0.035)  charge=  0.4006  magn=  0.0002
     atom  51 (R=0.039)  charge=  0.8273  magn= -0.0044
     atom  52 (R=0.035)  charge=  0.3991  magn=  0.0001
     atom  53 (R=0.039)  charge=  0.8340  magn= -0.0013
     atom  54 (R=0.039)  charge=  0.8353  magn= -0.0023
     atom  55 (R=0.039)  charge=  0.8213  magn= -0.0080
     atom  56 (R=0.039)  charge=  0.8025  magn=  0.0064
     atom  57 (R=0.039)  charge=  0.8202  magn=  0.0181
     atom  58 (R=0.039)  charge=  0.8252  magn=  0.0234
     atom  59 (R=0.035)  charge=  0.3953  magn= -0.0011
     atom  60 (R=0.039)  charge=  0.8217  magn=  0.0009
     atom  61 (R=0.035)  charge=  1.9226  magn=  0.0183
     atom  62 (R=0.035)  charge=  1.9202  magn=  0.0164
     atom  63 (R=0.039)  charge=  0.8020  magn=  0.0014
     atom  64 (R=0.039)  charge=  0.8213  magn= -0.0038
     atom  65 (R=0.037)  charge=  1.4495  magn= -0.0031
     atom  66 (R=0.035)  charge=  0.3643  magn= -0.0000
     atom  67 (R=0.039)  charge=  0.8230  magn= -0.0022
     atom  68 (R=0.035)  charge=  0.3978  magn=  0.0000
     atom  69 (R=0.039)  charge=  0.8291  magn=  0.0167
     atom  70 (R=0.035)  charge=  0.4001  magn= -0.0008
     atom  71 (R=0.039)  charge=  0.8254  magn=  0.0218
     atom  72 (R=0.035)  charge=  0.4017  magn= -0.0010
     atom  73 (R=0.039)  charge=  0.8310  magn=  0.0212
     atom  74 (R=0.039)  charge=  0.8354  magn=  0.0186
     atom  75 (R=0.039)  charge=  0.8224  magn=  0.0016
     atom  76 (R=0.039)  charge=  0.7946  magn=  0.0054
     atom  77 (R=0.039)  charge=  0.8190  magn= -0.0036
     atom  78 (R=0.039)  charge=  0.8297  magn= -0.0038
     atom  79 (R=0.035)  charge=  0.3986  magn=  0.0001
     atom  80 (R=0.039)  charge=  0.8243  magn= -0.0079
     atom  81 (R=0.035)  charge=  0.3943  magn= -0.0001
     atom  82 (R=0.035)  charge=  0.3940  magn= -0.0001
     atom  83 (R=0.035)  charge=  1.9226  magn=  0.0183
     atom  84 (R=0.035)  charge=  1.9221  magn=  0.0164
     atom  85 (R=0.039)  charge=  0.8026  magn=  0.0014
     atom  86 (R=0.039)  charge=  0.8216  magn= -0.0038
     atom  87 (R=0.037)  charge=  1.4485  magn= -0.0031
     atom  88 (R=0.035)  charge=  0.3643  magn= -0.0000
     atom  89 (R=0.039)  charge=  0.8234  magn= -0.0022
     atom  90 (R=0.035)  charge=  0.3980  magn=  0.0000
     atom  91 (R=0.039)  charge=  0.8290  magn=  0.0167
     atom  92 (R=0.035)  charge=  0.3999  magn= -0.0008
     atom  93 (R=0.039)  charge=  0.8257  magn=  0.0218
     atom  94 (R=0.035)  charge=  0.4017  magn= -0.0010
     atom  95 (R=0.039)  charge=  0.8304  magn=  0.0212
     atom  96 (R=0.039)  charge=  0.8356  magn=  0.0186
     atom  97 (R=0.039)  charge=  0.8224  magn=  0.0016
     atom  98 (R=0.039)  charge=  0.7949  magn=  0.0054
     atom  99 (R=0.039)  charge=  0.8188  magn= -0.0036
     atom 100 (R=0.039)  charge=  0.8298  magn= -0.0038
     atom 101 (R=0.035)  charge=  0.3990  magn=  0.0001
     atom 102 (R=0.039)  charge=  0.8239  magn= -0.0079
     atom 103 (R=0.035)  charge=  1.9291  magn=  0.0125
     atom 104 (R=0.035)  charge=  1.9239  magn=  0.0206
     atom 105 (R=0.039)  charge=  0.7995  magn=  0.0291
     atom 106 (R=0.039)  charge=  0.8180  magn=  0.0269
     atom 107 (R=0.037)  charge=  1.4505  magn= -0.0048
     atom 108 (R=0.035)  charge=  0.3545  magn=  0.0000
     atom 109 (R=0.039)  charge=  0.8268  magn=  0.0159
     atom 110 (R=0.035)  charge=  0.3961  magn= -0.0008
     atom 111 (R=0.039)  charge=  0.8268  magn= -0.0052
     atom 112 (R=0.035)  charge=  0.4011  magn=  0.0002
     atom 113 (R=0.039)  charge=  0.8278  magn= -0.0044
     atom 114 (R=0.035)  charge=  0.3992  magn=  0.0001
     atom 115 (R=0.039)  charge=  0.8340  magn= -0.0013
     atom 116 (R=0.039)  charge=  0.8360  magn= -0.0023
     atom 117 (R=0.039)  charge=  0.8212  magn= -0.0080
     atom 118 (R=0.039)  charge=  0.8021  magn=  0.0064
     atom 119 (R=0.039)  charge=  0.8201  magn=  0.0181
     atom 120 (R=0.039)  charge=  0.8252  magn=  0.0234
     atom 121 (R=0.035)  charge=  0.3958  magn= -0.0011
     atom 122 (R=0.039)  charge=  0.8224  magn=  0.0009
     atom 123 (R=0.035)  charge=  1.9279  magn=  0.0125
     atom 124 (R=0.035)  charge=  1.9214  magn=  0.0206
     atom 125 (R=0.039)  charge=  0.8007  magn=  0.0292
     atom 126 (R=0.039)  charge=  0.8175  magn=  0.0269
     atom 127 (R=0.037)  charge=  1.4518  magn= -0.0048
     atom 128 (R=0.035)  charge=  0.3548  magn=  0.0000
     atom 129 (R=0.039)  charge=  0.8274  magn=  0.0159
     atom 130 (R=0.035)  charge=  0.3965  magn= -0.0008
     atom 131 (R=0.039)  charge=  0.8272  magn= -0.0052
     atom 132 (R=0.035)  charge=  0.4006  magn=  0.0002
     atom 133 (R=0.039)  charge=  0.8272  magn= -0.0044
     atom 134 (R=0.035)  charge=  0.3991  magn=  0.0001
     atom 135 (R=0.039)  charge=  0.8340  magn= -0.0013
     atom 136 (R=0.039)  charge=  0.8353  magn= -0.0023
     atom 137 (R=0.039)  charge=  0.8213  magn= -0.0080
     atom 138 (R=0.039)  charge=  0.8025  magn=  0.0064
     atom 139 (R=0.039)  charge=  0.8202  magn=  0.0181
     atom 140 (R=0.039)  charge=  0.8252  magn=  0.0234
     atom 141 (R=0.035)  charge=  0.3953  magn= -0.0011
     atom 142 (R=0.039)  charge=  0.8218  magn=  0.0010
     atom 143 (R=0.035)  charge=  1.9225  magn=  0.0183
     atom 144 (R=0.035)  charge=  1.9203  magn=  0.0164
     atom 145 (R=0.039)  charge=  0.8020  magn=  0.0013
     atom 146 (R=0.039)  charge=  0.8213  magn= -0.0038
     atom 147 (R=0.037)  charge=  1.4495  magn= -0.0030
     atom 148 (R=0.035)  charge=  0.3643  magn= -0.0000
     atom 149 (R=0.039)  charge=  0.8230  magn= -0.0022
     atom 150 (R=0.035)  charge=  0.3978  magn=  0.0000
     atom 151 (R=0.039)  charge=  0.8291  magn=  0.0167
     atom 152 (R=0.035)  charge=  0.4001  magn= -0.0008
     atom 153 (R=0.039)  charge=  0.8254  magn=  0.0218
     atom 154 (R=0.035)  charge=  0.4017  magn= -0.0010
     atom 155 (R=0.039)  charge=  0.8310  magn=  0.0213
     atom 156 (R=0.039)  charge=  0.8354  magn=  0.0186
     atom 157 (R=0.039)  charge=  0.8224  magn=  0.0016
     atom 158 (R=0.039)  charge=  0.7946  magn=  0.0054
     atom 159 (R=0.039)  charge=  0.8190  magn= -0.0036
     atom 160 (R=0.039)  charge=  0.8296  magn= -0.0038
     atom 161 (R=0.035)  charge=  0.3986  magn=  0.0001
     atom 162 (R=0.039)  charge=  0.8243  magn= -0.0079
     atom 163 (R=0.035)  charge=  0.3943  magn= -0.0001
     atom 164 (R=0.035)  charge=  0.3940  magn= -0.0001

     total cpu time spent up to now is   185331.7 secs

     End of self-consistent calculation

 ------ SPIN UP ------------


          k = 0.0000 0.0000 0.0000 ( 85105 PWs)   bands (ev):

   -23.5445 -23.5441 -23.5403 -23.5400 -21.9202 -21.9194 -21.8548 -21.8543
   -21.6651 -21.6644 -21.6361 -21.6357 -21.1790 -21.1790 -21.1411 -21.1404
   -19.3594 -19.3594 -19.3508 -19.3508 -18.4518 -18.4495 -18.4193 -18.4192
   -17.8065 -17.7958 -17.7229 -17.7173 -17.0793 -17.0756 -17.0167 -17.0089
   -16.2545 -16.2305 -16.1428 -16.1116 -15.7149 -15.7106 -15.6748 -15.6742
   -15.6722 -15.6485 -15.6051 -15.5894 -14.2903 -14.2814 -14.2531 -14.2505
   -14.0663 -14.0596 -14.0030 -14.0027 -13.8509 -13.7787 -13.7566 -13.6789
   -13.4582 -13.4070 -13.4008 -13.3524 -13.1078 -13.1064 -13.0992 -13.0815
   -12.2226 -12.2072 -12.2023 -12.1548 -11.8092 -11.7729 -11.7672 -11.7608
   -11.0776 -11.0691 -11.0582 -11.0098 -10.6505 -10.6047 -10.6015 -10.5759
   -10.4159 -10.4100 -10.4041 -10.3552 -10.1907 -10.1870 -10.1732 -10.1612
    -9.8587  -9.8173  -9.8132  -9.7778  -9.7088  -9.6828  -9.6506  -9.6450
    -9.1657  -9.1491  -9.1477  -9.1247  -8.6796  -8.6678  -8.6467  -8.6437
    -8.4536  -8.3859  -8.3397  -8.3310  -7.7670  -7.6827  -7.6817  -7.6781
    -7.5447  -7.5106  -7.5025  -7.4882  -7.4346  -7.4128  -7.4082  -7.4032
    -7.0847  -7.0415  -6.9567  -6.9406  -6.6776  -6.6660  -6.4622  -6.4515
    -6.3496  -6.3283  -6.3184  -6.2838  -6.2720  -6.2439  -6.1215  -6.0895
    -6.0315  -5.9848  -5.9720  -5.9689  -5.9390  -5.8570  -5.7039  -5.6986
    -5.6889  -5.6430  -5.5093  -5.4605  -5.4186  -5.4040  -5.3697  -5.3453
    -5.3448  -5.3260  -5.1700  -5.1212  -5.1024  -5.0881  -5.0725  -5.0360
    -5.0161  -5.0080  -4.9354  -4.9117  -4.8713  -4.8692  -4.8520  -4.8258
    -4.7912  -4.7755  -4.6778  -4.6570  -4.5502  -4.5433  -4.4778  -4.4767
    -4.4682  -4.4613  -4.3922  -4.3709  -4.3270  -4.3014  -4.2376  -4.1851
    -4.1813  -4.1288  -4.0810  -4.0597  -4.0236  -4.0066  -3.9948  -3.9704
    -3.8661  -3.8292  -3.7857  -3.7794  -3.7591  -3.7361  -3.7179  -3.6902
    -3.6501  -3.6494  -3.6009  -3.5774  -3.5747  -3.5331  -3.5328  -3.4701
    -3.4366  -3.3724  -3.3467  -3.3109  -3.1156  -3.1110  -3.1095  -3.0972
    -2.9616  -2.9115  -2.5939  -2.5903  -2.5693  -2.5268  -2.5261  -2.4445
    -2.1860  -2.1821  -2.1556  -2.1516  -2.1113  -2.1087  -2.0126  -2.0048
    -1.9720  -1.9446  -1.6999  -1.6849  -1.6597  -1.6377  -1.6308  -1.6153
    -1.6027  -1.5932  -1.4653  -1.4403  -1.0785  -1.0748  -1.0727  -1.0643
    -0.7851  -0.7784  -0.6696  -0.6619  -0.4910  -0.4711  -0.4619  -0.4529
    -0.4432  -0.3896  -0.3813  -0.3714  -0.2465  -0.2354  -0.1018  -0.0883
    -0.0747  -0.0728  -0.0593  -0.0565  -0.0412  -0.0326  -0.0162   0.0148
     0.0689   0.1566   0.2654   0.2882   1.2201   1.2372   1.4145   1.4184
     2.7283   2.7394   2.7471   2.8456   5.3468   5.3992   5.5156   5.5638
     5.6516   5.6850   5.7957   5.8016   6.3433   6.3505   6.6320   6.6683
     6.7803   6.7887   6.9601   6.9907   7.0582   7.0976   7.1503   7.1601
     7.3250   7.3642   7.3837   7.4138   7.8834   7.9064   7.9886   8.1194
     8.2107   8.2635   8.7181   8.7393   8.8839   8.9049   8.9875   9.0701
     9.1185   9.1550   9.3055   9.3077   9.4422   9.6444   9.6699   9.7003
     9.7891   9.8482   9.9710  10.2387  10.5625  10.5756  10.6065  10.6385
    10.7725  10.7918

     occupation numbers 
     1.0000   1.0000   1.0000   1.0000   1.0000   1.0000   1.0000   1.0000
     1.0000   1.0000   1.0000   1.0000   1.0000   1.0000   1.0000   1.0000
     1.0000   1.0000   1.0000   1.0000   1.0000   1.0000   1.0000   1.0000
     1.0000   1.0000   1.0000   1.0000   1.0000   1.0000   1.0000   1.0000
     1.0000   1.0000   1.0000   1.0000   1.0000   1.0000   1.0000   1.0000
     1.0000   1.0000   1.0000   1.0000   1.0000   1.0000   1.0000   1.0000
     1.0000   1.0000   1.0000   1.0000   1.0000   1.0000   1.0000   1.0000
     1.0000   1.0000   1.0000   1.0000   1.0000   1.0000   1.0000   1.0000
     1.0000   1.0000   1.0000   1.0000   1.0000   1.0000   1.0000   1.0000
     1.0000   1.0000   1.0000   1.0000   1.0000   1.0000   1.0000   1.0000
     1.0000   1.0000   1.0000   1.0000   1.0000   1.0000   1.0000   1.0000
     1.0000   1.0000   1.0000   1.0000   1.0000   1.0000   1.0000   1.0000
     1.0000   1.0000   1.0000   1.0000   1.0000   1.0000   1.0000   1.0000
     1.0000   1.0000   1.0000   1.0000   1.0000   1.0000   1.0000   1.0000
     1.0000   1.0000   1.0000   1.0000   1.0000   1.0000   1.0000   1.0000
     1.0000   1.0000   1.0000   1.0000   1.0000   1.0000   1.0000   1.0000
     1.0000   1.0000   1.0000   1.0000   1.0000   1.0000   1.0000   1.0000
     1.0000   1.0000   1.0000   1.0000   1.0000   1.0000   1.0000   1.0000
     1.0000   1.0000   1.0000   1.0000   1.0000   1.0000   1.0000   1.0000
     1.0000   1.0000   1.0000   1.0000   1.0000   1.0000   1.0000   1.0000
     1.0000   1.0000   1.0000   1.0000   1.0000   1.0000   1.0000   1.0000
     1.0000   1.0000   1.0000   1.0000   1.0000   1.0000   1.0000   1.0000
     1.0000   1.0000   1.0000   1.0000   1.0000   1.0000   1.0000   1.0000
     1.0000   1.0000   1.0000   1.0000   1.0000   1.0000   1.0000   1.0000
     1.0000   1.0000   1.0000   1.0000   1.0000   1.0000   1.0000   1.0000
     1.0000   1.0000   1.0000   1.0000   1.0000   1.0000   1.0000   1.0000
     1.0000   1.0000   1.0000   1.0000   1.0000   1.0000   1.0000   1.0000
     1.0000   1.0000   1.0000   1.0000   1.0000   1.0000   1.0000   1.0000
     1.0000   1.0000   1.0000   1.0000   1.0000   1.0000   1.0000   1.0000
     1.0000   1.0000   1.0000   1.0000   1.0000   1.0000   1.0000   1.0000
     1.0000   1.0000   1.0000   1.0000   1.0000   1.0000   1.0000   1.0000
     1.0000   1.0000   1.0000   1.0000   1.0000   1.0000   1.0000   1.0000
     1.0000   1.0000   1.0000   1.0000   1.0000   1.0000   1.0000   1.0000
     1.0000   1.0000   1.0000   1.0000   1.0000   1.0000   1.0000   1.0000
     1.0000   1.0000   1.0000   1.0000   1.0000   1.0000   1.0000   1.0000
     1.0000   1.0000   1.0000   1.0000   0.0000   0.0000   0.0000   0.0000
     0.0000   0.0000   0.0000   0.0000   0.0000   0.0000   0.0000   0.0000
     0.0000   0.0000   0.0000   0.0000   0.0000   0.0000   0.0000   0.0000
     0.0000   0.0000   0.0000   0.0000   0.0000   0.0000   0.0000   0.0000
     0.0000   0.0000   0.0000   0.0000   0.0000   0.0000   0.0000   0.0000
     0.0000   0.0000   0.0000   0.0000   0.0000   0.0000   0.0000   0.0000
     0.0000   0.0000   0.0000   0.0000   0.0000   0.0000   0.0000   0.0000
     0.0000   0.0000

 ------ SPIN DOWN ----------


          k = 0.0000 0.0000 0.0000 ( 85105 PWs)   bands (ev):

   -23.4800 -23.4797 -23.4759 -23.4755 -21.8674 -21.8666 -21.8003 -21.7998
   -21.6018 -21.6011 -21.5734 -21.5731 -21.1148 -21.1147 -21.0763 -21.0757
   -19.3178 -19.3177 -19.3102 -19.3101 -18.4170 -18.4147 -18.3865 -18.3864
   -17.7712 -17.7608 -17.6870 -17.6815 -17.0586 -17.0551 -16.9967 -16.9893
   -16.1895 -16.1654 -16.0781 -16.0472 -15.6592 -15.6547 -15.6191 -15.6162
   -15.6109 -15.5848 -15.5430 -15.5266 -14.2150 -14.2051 -14.1743 -14.1729
   -14.0195 -14.0132 -13.9543 -13.9527 -13.7950 -13.7234 -13.7006 -13.6228
   -13.4101 -13.3576 -13.3502 -13.2999 -13.0199 -13.0152 -13.0050 -12.9873
   -12.1063 -12.0888 -12.0830 -12.0473 -11.7526 -11.7116 -11.7075 -11.7052
   -11.0520 -11.0464 -11.0320 -10.9875 -10.6326 -10.5832 -10.5829 -10.5536
   -10.3575 -10.3545 -10.3468 -10.2956 -10.1571 -10.1540 -10.1431 -10.1297
    -9.8054  -9.7735  -9.7603  -9.7283  -9.6878  -9.6640  -9.6278  -9.6139
    -9.1447  -9.1285  -9.1272  -9.1043  -8.6517  -8.6399  -8.6181  -8.6159
    -8.4304  -8.3624  -8.3168  -8.3083  -7.7297  -7.6405  -7.6402  -7.6388
    -7.5089  -7.4704  -7.4577  -7.4474  -7.4067  -7.3903  -7.3858  -7.3781
    -7.0597  -7.0159  -6.9294  -6.9150  -6.5337  -6.5150  -6.4248  -6.4247
    -6.3176  -6.2968  -6.2834  -6.2487  -6.2424  -6.2047  -6.0120  -5.9725
    -5.9535  -5.9181  -5.8865  -5.8394  -5.8350  -5.8160  -5.6738  -5.6691
    -5.6592  -5.6144  -5.4763  -5.4303  -5.3883  -5.3676  -5.3316  -5.3238
    -5.3115  -5.2940  -5.1456  -5.0792  -5.0669  -5.0459  -5.0313  -4.9710
    -4.9198  -4.9186  -4.9160  -4.8952  -4.8358  -4.8343  -4.8320  -4.8021
    -4.6404  -4.6116  -4.5372  -4.5344  -4.5065  -4.4849  -4.4370  -4.4254
    -4.4225  -4.4219  -4.3590  -4.3450  -4.2202  -4.1717  -4.1620  -4.1316
    -4.0701  -4.0531  -4.0335  -4.0290  -3.9742  -3.9355  -3.8724  -3.8578
    -3.8033  -3.7980  -3.7544  -3.7430  -3.7239  -3.6652  -3.6583  -3.6176
    -3.6079  -3.6063  -3.5539  -3.5462  -3.5452  -3.4953  -3.4778  -3.4360
    -3.2821  -3.2672  -3.2524  -3.2277  -3.0929  -3.0928  -3.0875  -3.0779
    -2.7805  -2.7288  -2.5688  -2.5322  -2.5101  -2.4237  -2.3825  -2.3436
    -2.1523  -2.1461  -2.1250  -2.1167  -1.9424  -1.9280  -1.8300  -1.8296
    -1.7700  -1.7509  -1.6779  -1.6558  -1.6267  -1.5874  -1.4596  -1.4544
    -1.4524  -1.4494  -1.2906  -1.2788  -1.0398  -1.0379  -1.0355  -1.0237
    -0.5954  -0.5907  -0.5047  -0.4965  -0.4285  -0.4164  -0.4116  -0.4041
    -0.3374  -0.2443  -0.1506  -0.1441  -0.1178  -0.0905  -0.0531  -0.0303
    -0.0112   0.0269   0.0477   0.0699   0.0862   0.0947   0.2404   0.2758
     0.2908   0.3698   0.4472   0.4831   1.4619   1.4851   1.7477   1.7530
     4.0778   4.0880   4.0895   4.2212   5.6096   5.6811   5.8424   5.8488
     5.9317   6.0215   6.0605   6.0686   6.3827   6.3870   6.7528   6.7742
     7.0336   7.0486   7.1785   7.2123   7.2152   7.2350   7.2641   7.2725
     7.4641   7.5022   7.5890   7.6176   7.9434   7.9769   8.2130   8.2944
     8.4633   8.5156   8.7800   8.7916   8.9627   9.0175   9.1471   9.1950
     9.2260   9.2424   9.3453   9.3840   9.4868   9.7340   9.8211   9.8280
     9.9353  10.0244  10.0488  10.2831  10.6060  10.6499  10.6798  10.7708
    10.9029  10.9181

     occupation numbers 
     1.0000   1.0000   1.0000   1.0000   1.0000   1.0000   1.0000   1.0000
     1.0000   1.0000   1.0000   1.0000   1.0000   1.0000   1.0000   1.0000
     1.0000   1.0000   1.0000   1.0000   1.0000   1.0000   1.0000   1.0000
     1.0000   1.0000   1.0000   1.0000   1.0000   1.0000   1.0000   1.0000
     1.0000   1.0000   1.0000   1.0000   1.0000   1.0000   1.0000   1.0000
     1.0000   1.0000   1.0000   1.0000   1.0000   1.0000   1.0000   1.0000
     1.0000   1.0000   1.0000   1.0000   1.0000   1.0000   1.0000   1.0000
     1.0000   1.0000   1.0000   1.0000   1.0000   1.0000   1.0000   1.0000
     1.0000   1.0000   1.0000   1.0000   1.0000   1.0000   1.0000   1.0000
     1.0000   1.0000   1.0000   1.0000   1.0000   1.0000   1.0000   1.0000
     1.0000   1.0000   1.0000   1.0000   1.0000   1.0000   1.0000   1.0000
     1.0000   1.0000   1.0000   1.0000   1.0000   1.0000   1.0000   1.0000
     1.0000   1.0000   1.0000   1.0000   1.0000   1.0000   1.0000   1.0000
     1.0000   1.0000   1.0000   1.0000   1.0000   1.0000   1.0000   1.0000
     1.0000   1.0000   1.0000   1.0000   1.0000   1.0000   1.0000   1.0000
     1.0000   1.0000   1.0000   1.0000   1.0000   1.0000   1.0000   1.0000
     1.0000   1.0000   1.0000   1.0000   1.0000   1.0000   1.0000   1.0000
     1.0000   1.0000   1.0000   1.0000   1.0000   1.0000   1.0000   1.0000
     1.0000   1.0000   1.0000   1.0000   1.0000   1.0000   1.0000   1.0000
     1.0000   1.0000   1.0000   1.0000   1.0000   1.0000   1.0000   1.0000
     1.0000   1.0000   1.0000   1.0000   1.0000   1.0000   1.0000   1.0000
     1.0000   1.0000   1.0000   1.0000   1.0000   1.0000   1.0000   1.0000
     1.0000   1.0000   1.0000   1.0000   1.0000   1.0000   1.0000   1.0000
     1.0000   1.0000   1.0000   1.0000   1.0000   1.0000   1.0000   1.0000
     1.0000   1.0000   1.0000   1.0000   1.0000   1.0000   1.0000   1.0000
     1.0000   1.0000   1.0000   1.0000   1.0000   1.0000   1.0000   1.0000
     1.0000   1.0000   1.0000   1.0000   1.0000   1.0000   1.0000   1.0000
     1.0000   1.0000   1.0000   1.0000   1.0000   1.0000   1.0000   1.0000
     1.0000   1.0000   1.0000   1.0000   1.0000   1.0000   1.0000   1.0000
     1.0000   1.0000   1.0000   1.0000   1.0000   1.0000   1.0000   1.0000
     1.0000   1.0000   1.0000   1.0000   1.0000   1.0000   1.0000   1.0000
     1.0000   1.0000   1.0000   1.0000   1.0000   1.0000   1.0000   1.0000
     1.0000   1.0000   1.0000   1.0000   1.0000   1.0000   1.0000   1.0000
     1.0000   1.0000   1.0000   1.0000   1.0000   1.0000   1.0000   1.0000
     1.0000   1.0000   1.0000   1.0000   1.0000   1.0000   1.0000   1.0000
     0.0000   0.0000   0.0000   0.0000   0.0000   0.0000   0.0000   0.0000
     0.0000   0.0000   0.0000   0.0000   0.0000   0.0000   0.0000   0.0000
     0.0000   0.0000   0.0000   0.0000   0.0000   0.0000   0.0000   0.0000
     0.0000   0.0000   0.0000   0.0000   0.0000   0.0000   0.0000   0.0000
     0.0000   0.0000   0.0000   0.0000   0.0000   0.0000   0.0000   0.0000
     0.0000   0.0000   0.0000   0.0000   0.0000   0.0000   0.0000   0.0000
     0.0000   0.0000   0.0000   0.0000   0.0000   0.0000   0.0000   0.0000
     0.0000   0.0000

     the Fermi energy is     3.3794 ev

!    total energy              =   -2435.53215485 Ry
     estimated scf accuracy    <       0.00000626 Ry

     total magnetization       =     4.00 Bohr mag/cell
     absolute magnetization    =     5.93 Bohr mag/cell

     convergence has been achieved in   4 iterations

     Using ACE for calculation of exact exchange

     total energy              =   -2435.53226541 Ry
     Harris-Foulkes estimate   =   -2435.53226778 Ry
     est. exchange err (dexx)  =       0.00011056 Ry
     - averaged Fock potential =     233.42124786 Ry
     + Fock energy (ACE)       =    -116.71334822 Ry

     EXX: now go back to refine exchange calculation

     total cpu time spent up to now is   246780.4 secs

     Self-consistent Calculation

     iteration #  1     ecut=    60.00 Ry     beta= 0.60
     Davidson diagonalization with overlap

---- Real-time Memory Report at c_bands before calling an iterative solver
          1391 MiB given to the printing process from OS
             0 MiB allocation reported by mallinfo(arena+hblkhd)
         92011 MiB available memory on the node where the printing process lives
------------------
     ethr =  2.40E-09,  avg # of iterations =  8.0

     total cpu time spent up to now is   246824.0 secs

     total energy              =   -2435.53228226 Ry
     estimated scf accuracy    <       0.00009162 Ry

     total magnetization       =     4.00 Bohr mag/cell
     absolute magnetization    =     6.05 Bohr mag/cell

     iteration #  2     ecut=    60.00 Ry     beta= 0.60
     Davidson diagonalization with overlap

---- Real-time Memory Report at c_bands before calling an iterative solver
          1391 MiB given to the printing process from OS
             0 MiB allocation reported by mallinfo(arena+hblkhd)
         93228 MiB available memory on the node where the printing process lives
------------------
     ethr =  1.62E-08,  avg # of iterations =  3.0

     total cpu time spent up to now is   246851.1 secs

     total energy              =   -2435.53227061 Ry
     estimated scf accuracy    <       0.00048286 Ry

     total magnetization       =     4.00 Bohr mag/cell
     absolute magnetization    =     6.07 Bohr mag/cell

     iteration #  3     ecut=    60.00 Ry     beta= 0.60
     Davidson diagonalization with overlap

---- Real-time Memory Report at c_bands before calling an iterative solver
          1391 MiB given to the printing process from OS
             0 MiB allocation reported by mallinfo(arena+hblkhd)
         93228 MiB available memory on the node where the printing process lives
------------------
     ethr =  1.62E-08,  avg # of iterations =  2.0
 
     Magnetic moment per site  (integrated on atomic sphere of radius R)
     atom   1 (R=0.035)  charge=  1.9226  magn=  0.0185
     atom   2 (R=0.035)  charge=  1.9222  magn=  0.0165
     atom   3 (R=0.039)  charge=  0.8026  magn=  0.0012
     atom   4 (R=0.039)  charge=  0.8216  magn= -0.0044
     atom   5 (R=0.037)  charge=  1.4484  magn= -0.0031
     atom   6 (R=0.035)  charge=  0.3643  magn= -0.0000
     atom   7 (R=0.039)  charge=  0.8234  magn= -0.0027
     atom   8 (R=0.035)  charge=  0.3980  magn=  0.0000
     atom   9 (R=0.039)  charge=  0.8290  magn=  0.0172
     atom  10 (R=0.035)  charge=  0.3999  magn= -0.0008
     atom  11 (R=0.039)  charge=  0.8257  magn=  0.0224
     atom  12 (R=0.035)  charge=  0.4017  magn= -0.0010
     atom  13 (R=0.039)  charge=  0.8304  magn=  0.0217
     atom  14 (R=0.039)  charge=  0.8356  magn=  0.0190
     atom  15 (R=0.039)  charge=  0.8224  magn=  0.0020
     atom  16 (R=0.039)  charge=  0.7949  magn=  0.0053
     atom  17 (R=0.039)  charge=  0.8188  magn= -0.0043
     atom  18 (R=0.039)  charge=  0.8297  magn= -0.0042
     atom  19 (R=0.035)  charge=  0.3990  magn=  0.0001
     atom  20 (R=0.039)  charge=  0.8239  magn= -0.0083
     atom  21 (R=0.035)  charge=  1.9292  magn=  0.0125
     atom  22 (R=0.035)  charge=  1.9238  magn=  0.0207
     atom  23 (R=0.039)  charge=  0.7996  magn=  0.0296
     atom  24 (R=0.039)  charge=  0.8181  magn=  0.0276
     atom  25 (R=0.037)  charge=  1.4505  magn= -0.0051
     atom  26 (R=0.035)  charge=  0.3546  magn=  0.0001
     atom  27 (R=0.039)  charge=  0.8268  magn=  0.0164
     atom  28 (R=0.035)  charge=  0.3961  magn= -0.0008
     atom  29 (R=0.039)  charge=  0.8268  magn= -0.0059
     atom  30 (R=0.035)  charge=  0.4011  magn=  0.0002
     atom  31 (R=0.039)  charge=  0.8278  magn= -0.0050
     atom  32 (R=0.035)  charge=  0.3992  magn=  0.0002
     atom  33 (R=0.039)  charge=  0.8340  magn= -0.0017
     atom  34 (R=0.039)  charge=  0.8360  magn= -0.0027
     atom  35 (R=0.039)  charge=  0.8212  magn= -0.0085
     atom  36 (R=0.039)  charge=  0.8021  magn=  0.0065
     atom  37 (R=0.039)  charge=  0.8201  magn=  0.0186
     atom  38 (R=0.039)  charge=  0.8253  magn=  0.0241
     atom  39 (R=0.035)  charge=  0.3958  magn= -0.0011
     atom  40 (R=0.039)  charge=  0.8224  magn=  0.0013
     atom  41 (R=0.035)  charge=  1.9278  magn=  0.0125
     atom  42 (R=0.035)  charge=  1.9214  magn=  0.0207
     atom  43 (R=0.039)  charge=  0.8006  magn=  0.0296
     atom  44 (R=0.039)  charge=  0.8175  magn=  0.0276
     atom  45 (R=0.037)  charge=  1.4517  magn= -0.0051
     atom  46 (R=0.035)  charge=  0.3548  magn=  0.0001
     atom  47 (R=0.039)  charge=  0.8274  magn=  0.0164
     atom  48 (R=0.035)  charge=  0.3965  magn= -0.0008
     atom  49 (R=0.039)  charge=  0.8272  magn= -0.0059
     atom  50 (R=0.035)  charge=  0.4006  magn=  0.0002
     atom  51 (R=0.039)  charge=  0.8273  magn= -0.0050
     atom  52 (R=0.035)  charge=  0.3991  magn=  0.0002
     atom  53 (R=0.039)  charge=  0.8340  magn= -0.0017
     atom  54 (R=0.039)  charge=  0.8353  magn= -0.0027
     atom  55 (R=0.039)  charge=  0.8213  magn= -0.0085
     atom  56 (R=0.039)  charge=  0.8025  magn=  0.0065
     atom  57 (R=0.039)  charge=  0.8202  magn=  0.0186
     atom  58 (R=0.039)  charge=  0.8252  magn=  0.0241
     atom  59 (R=0.035)  charge=  0.3954  magn= -0.0011
     atom  60 (R=0.039)  charge=  0.8217  magn=  0.0013
     atom  61 (R=0.035)  charge=  1.9225  magn=  0.0185
     atom  62 (R=0.035)  charge=  1.9202  magn=  0.0165
     atom  63 (R=0.039)  charge=  0.8020  magn=  0.0012
     atom  64 (R=0.039)  charge=  0.8213  magn= -0.0044
     atom  65 (R=0.037)  charge=  1.4495  magn= -0.0031
     atom  66 (R=0.035)  charge=  0.3642  magn= -0.0000
     atom  67 (R=0.039)  charge=  0.8230  magn= -0.0027
     atom  68 (R=0.035)  charge=  0.3978  magn=  0.0000
     atom  69 (R=0.039)  charge=  0.8291  magn=  0.0172
     atom  70 (R=0.035)  charge=  0.4001  magn= -0.0008
     atom  71 (R=0.039)  charge=  0.8254  magn=  0.0224
     atom  72 (R=0.035)  charge=  0.4017  magn= -0.0010
     atom  73 (R=0.039)  charge=  0.8310  magn=  0.0217
     atom  74 (R=0.039)  charge=  0.8354  magn=  0.0190
     atom  75 (R=0.039)  charge=  0.8224  magn=  0.0020
     atom  76 (R=0.039)  charge=  0.7946  magn=  0.0053
     atom  77 (R=0.039)  charge=  0.8190  magn= -0.0043
     atom  78 (R=0.039)  charge=  0.8297  magn= -0.0042
     atom  79 (R=0.035)  charge=  0.3986  magn=  0.0001
     atom  80 (R=0.039)  charge=  0.8243  magn= -0.0084
     atom  81 (R=0.035)  charge=  0.3943  magn= -0.0001
     atom  82 (R=0.035)  charge=  0.3940  magn= -0.0001
     atom  83 (R=0.035)  charge=  1.9226  magn=  0.0185
     atom  84 (R=0.035)  charge=  1.9221  magn=  0.0165
     atom  85 (R=0.039)  charge=  0.8026  magn=  0.0012
     atom  86 (R=0.039)  charge=  0.8216  magn= -0.0044
     atom  87 (R=0.037)  charge=  1.4485  magn= -0.0031
     atom  88 (R=0.035)  charge=  0.3643  magn= -0.0000
     atom  89 (R=0.039)  charge=  0.8234  magn= -0.0027
     atom  90 (R=0.035)  charge=  0.3980  magn=  0.0000
     atom  91 (R=0.039)  charge=  0.8290  magn=  0.0172
     atom  92 (R=0.035)  charge=  0.3999  magn= -0.0008
     atom  93 (R=0.039)  charge=  0.8257  magn=  0.0224
     atom  94 (R=0.035)  charge=  0.4017  magn= -0.0010
     atom  95 (R=0.039)  charge=  0.8304  magn=  0.0217
     atom  96 (R=0.039)  charge=  0.8356  magn=  0.0190
     atom  97 (R=0.039)  charge=  0.8224  magn=  0.0020
     atom  98 (R=0.039)  charge=  0.7949  magn=  0.0053
     atom  99 (R=0.039)  charge=  0.8188  magn= -0.0043
     atom 100 (R=0.039)  charge=  0.8297  magn= -0.0042
     atom 101 (R=0.035)  charge=  0.3990  magn=  0.0001
     atom 102 (R=0.039)  charge=  0.8239  magn= -0.0083
     atom 103 (R=0.035)  charge=  1.9291  magn=  0.0125
     atom 104 (R=0.035)  charge=  1.9238  magn=  0.0207
     atom 105 (R=0.039)  charge=  0.7995  magn=  0.0295
     atom 106 (R=0.039)  charge=  0.8181  magn=  0.0276
     atom 107 (R=0.037)  charge=  1.4505  magn= -0.0051
     atom 108 (R=0.035)  charge=  0.3546  magn=  0.0001
     atom 109 (R=0.039)  charge=  0.8268  magn=  0.0164
     atom 110 (R=0.035)  charge=  0.3961  magn= -0.0008
     atom 111 (R=0.039)  charge=  0.8268  magn= -0.0059
     atom 112 (R=0.035)  charge=  0.4011  magn=  0.0002
     atom 113 (R=0.039)  charge=  0.8278  magn= -0.0050
     atom 114 (R=0.035)  charge=  0.3992  magn=  0.0002
     atom 115 (R=0.039)  charge=  0.8340  magn= -0.0017
     atom 116 (R=0.039)  charge=  0.8360  magn= -0.0027
     atom 117 (R=0.039)  charge=  0.8212  magn= -0.0085
     atom 118 (R=0.039)  charge=  0.8021  magn=  0.0065
     atom 119 (R=0.039)  charge=  0.8201  magn=  0.0186
     atom 120 (R=0.039)  charge=  0.8252  magn=  0.0241
     atom 121 (R=0.035)  charge=  0.3958  magn= -0.0011
     atom 122 (R=0.039)  charge=  0.8224  magn=  0.0013
     atom 123 (R=0.035)  charge=  1.9278  magn=  0.0125
     atom 124 (R=0.035)  charge=  1.9214  magn=  0.0207
     atom 125 (R=0.039)  charge=  0.8006  magn=  0.0296
     atom 126 (R=0.039)  charge=  0.8175  magn=  0.0276
     atom 127 (R=0.037)  charge=  1.4517  magn= -0.0051
     atom 128 (R=0.035)  charge=  0.3548  magn=  0.0001
     atom 129 (R=0.039)  charge=  0.8274  magn=  0.0164
     atom 130 (R=0.035)  charge=  0.3965  magn= -0.0008
     atom 131 (R=0.039)  charge=  0.8272  magn= -0.0059
     atom 132 (R=0.035)  charge=  0.4006  magn=  0.0002
     atom 133 (R=0.039)  charge=  0.8273  magn= -0.0050
     atom 134 (R=0.035)  charge=  0.3991  magn=  0.0002
     atom 135 (R=0.039)  charge=  0.8340  magn= -0.0017
     atom 136 (R=0.039)  charge=  0.8353  magn= -0.0027
     atom 137 (R=0.039)  charge=  0.8213  magn= -0.0085
     atom 138 (R=0.039)  charge=  0.8025  magn=  0.0065
     atom 139 (R=0.039)  charge=  0.8202  magn=  0.0186
     atom 140 (R=0.039)  charge=  0.8252  magn=  0.0241
     atom 141 (R=0.035)  charge=  0.3953  magn= -0.0011
     atom 142 (R=0.039)  charge=  0.8217  magn=  0.0013
     atom 143 (R=0.035)  charge=  1.9225  magn=  0.0185
     atom 144 (R=0.035)  charge=  1.9203  magn=  0.0165
     atom 145 (R=0.039)  charge=  0.8020  magn=  0.0012
     atom 146 (R=0.039)  charge=  0.8213  magn= -0.0044
     atom 147 (R=0.037)  charge=  1.4495  magn= -0.0031
     atom 148 (R=0.035)  charge=  0.3642  magn= -0.0000
     atom 149 (R=0.039)  charge=  0.8230  magn= -0.0027
     atom 150 (R=0.035)  charge=  0.3978  magn=  0.0000
     atom 151 (R=0.039)  charge=  0.8291  magn=  0.0172
     atom 152 (R=0.035)  charge=  0.4001  magn= -0.0008
     atom 153 (R=0.039)  charge=  0.8254  magn=  0.0224
     atom 154 (R=0.035)  charge=  0.4017  magn= -0.0010
     atom 155 (R=0.039)  charge=  0.8310  magn=  0.0217
     atom 156 (R=0.039)  charge=  0.8354  magn=  0.0190
     atom 157 (R=0.039)  charge=  0.8224  magn=  0.0020
     atom 158 (R=0.039)  charge=  0.7946  magn=  0.0053
     atom 159 (R=0.039)  charge=  0.8190  magn= -0.0043
     atom 160 (R=0.039)  charge=  0.8296  magn= -0.0042
     atom 161 (R=0.035)  charge=  0.3986  magn=  0.0001
     atom 162 (R=0.039)  charge=  0.8243  magn= -0.0084
     atom 163 (R=0.035)  charge=  0.3943  magn= -0.0001
     atom 164 (R=0.035)  charge=  0.3940  magn= -0.0001

     total cpu time spent up to now is   246875.1 secs

     End of self-consistent calculation

 ------ SPIN UP ------------


          k = 0.0000 0.0000 0.0000 ( 85105 PWs)   bands (ev):

   -23.5402 -23.5398 -23.5369 -23.5367 -21.9223 -21.9215 -21.8561 -21.8556
   -21.6629 -21.6622 -21.6347 -21.6344 -21.1827 -21.1826 -21.1448 -21.1441
   -19.3551 -19.3551 -19.3465 -19.3465 -18.4554 -18.4530 -18.4229 -18.4228
   -17.8060 -17.7953 -17.7227 -17.7171 -17.0794 -17.0757 -17.0162 -17.0084
   -16.2539 -16.2299 -16.1425 -16.1113 -15.7148 -15.7106 -15.6745 -15.6744
   -15.6718 -15.6487 -15.6050 -15.5892 -14.2894 -14.2807 -14.2521 -14.2493
   -14.0661 -14.0594 -14.0033 -14.0029 -13.8505 -13.7781 -13.7563 -13.6785
   -13.4585 -13.4075 -13.4008 -13.3525 -13.1073 -13.1061 -13.0987 -13.0810
   -12.2238 -12.2082 -12.2034 -12.1556 -11.8093 -11.7729 -11.7675 -11.7611
   -11.0763 -11.0680 -11.0567 -11.0089 -10.6499 -10.6042 -10.6007 -10.5752
   -10.4162 -10.4104 -10.4046 -10.3557 -10.1904 -10.1866 -10.1728 -10.1608
    -9.8601  -9.8175  -9.8142  -9.7785  -9.7079  -9.6821  -9.6498  -9.6446
    -9.1641  -9.1475  -9.1463  -9.1231  -8.6792  -8.6675  -8.6465  -8.6435
    -8.4538  -8.3860  -8.3399  -8.3312  -7.7664  -7.6822  -7.6814  -7.6772
    -7.5451  -7.5111  -7.5032  -7.4892  -7.4353  -7.4135  -7.4087  -7.4038
    -7.0842  -7.0412  -6.9565  -6.9403  -6.6754  -6.6639  -6.4618  -6.4513
    -6.3504  -6.3292  -6.3189  -6.2849  -6.2714  -6.2434  -6.1191  -6.0868
    -6.0316  -5.9850  -5.9742  -5.9711  -5.9398  -5.8570  -5.7034  -5.6985
    -5.6886  -5.6432  -5.5095  -5.4602  -5.4201  -5.4055  -5.3704  -5.3469
    -5.3453  -5.3276  -5.1698  -5.1194  -5.1012  -5.0863  -5.0711  -5.0392
    -5.0190  -5.0075  -4.9360  -4.9114  -4.8720  -4.8688  -4.8523  -4.8249
    -4.7894  -4.7736  -4.6760  -4.6555  -4.5517  -4.5424  -4.4772  -4.4762
    -4.4684  -4.4628  -4.3924  -4.3708  -4.3273  -4.3017  -4.2364  -4.1835
    -4.1816  -4.1283  -4.0813  -4.0599  -4.0245  -4.0080  -3.9951  -3.9703
    -3.8666  -3.8293  -3.7856  -3.7786  -3.7597  -3.7370  -3.7189  -3.6912
    -3.6515  -3.6503  -3.6019  -3.5776  -3.5745  -3.5340  -3.5329  -3.4707
    -3.4394  -3.3744  -3.3449  -3.3088  -3.1157  -3.1107  -3.1095  -3.0972
    -2.9601  -2.9101  -2.5940  -2.5909  -2.5696  -2.5269  -2.5266  -2.4447
    -2.1865  -2.1827  -2.1560  -2.1522  -2.1125  -2.1098  -2.0135  -2.0056
    -1.9697  -1.9422  -1.6997  -1.6850  -1.6598  -1.6355  -1.6287  -1.6147
    -1.6028  -1.5927  -1.4635  -1.4386  -1.0803  -1.0766  -1.0746  -1.0661
    -0.7878  -0.7813  -0.6732  -0.6656  -0.4898  -0.4707  -0.4604  -0.4520
    -0.4424  -0.3873  -0.3816  -0.3720  -0.2463  -0.2352  -0.1047  -0.0909
    -0.0761  -0.0736  -0.0622  -0.0570  -0.0416  -0.0362  -0.0176   0.0134
     0.0682   0.1549   0.2667   0.2904   1.2216   1.2387   1.4129   1.4168
     2.7248   2.7342   2.7420   2.8418   5.3497   5.4016   5.5166   5.5651
     5.6537   5.6869   5.7955   5.8014   6.3456   6.3531   6.6313   6.6679
     6.7818   6.7900   6.9598   6.9904   7.0600   7.0997   7.1525   7.1626
     7.3259   7.3651   7.3843   7.4144   7.8835   7.9062   7.9872   8.1182
     8.2112   8.2641   8.7191   8.7393   8.8851   8.9058   8.9876   9.0701
     9.1197   9.1556   9.3057   9.3074   9.4422   9.6442   9.6700   9.7004
     9.7892   9.8481   9.9716  10.2396  10.5560  10.5722  10.5993  10.6372
    10.7722  10.7855

     occupation numbers 
     1.0000   1.0000   1.0000   1.0000   1.0000   1.0000   1.0000   1.0000
     1.0000   1.0000   1.0000   1.0000   1.0000   1.0000   1.0000   1.0000
     1.0000   1.0000   1.0000   1.0000   1.0000   1.0000   1.0000   1.0000
     1.0000   1.0000   1.0000   1.0000   1.0000   1.0000   1.0000   1.0000
     1.0000   1.0000   1.0000   1.0000   1.0000   1.0000   1.0000   1.0000
     1.0000   1.0000   1.0000   1.0000   1.0000   1.0000   1.0000   1.0000
     1.0000   1.0000   1.0000   1.0000   1.0000   1.0000   1.0000   1.0000
     1.0000   1.0000   1.0000   1.0000   1.0000   1.0000   1.0000   1.0000
     1.0000   1.0000   1.0000   1.0000   1.0000   1.0000   1.0000   1.0000
     1.0000   1.0000   1.0000   1.0000   1.0000   1.0000   1.0000   1.0000
     1.0000   1.0000   1.0000   1.0000   1.0000   1.0000   1.0000   1.0000
     1.0000   1.0000   1.0000   1.0000   1.0000   1.0000   1.0000   1.0000
     1.0000   1.0000   1.0000   1.0000   1.0000   1.0000   1.0000   1.0000
     1.0000   1.0000   1.0000   1.0000   1.0000   1.0000   1.0000   1.0000
     1.0000   1.0000   1.0000   1.0000   1.0000   1.0000   1.0000   1.0000
     1.0000   1.0000   1.0000   1.0000   1.0000   1.0000   1.0000   1.0000
     1.0000   1.0000   1.0000   1.0000   1.0000   1.0000   1.0000   1.0000
     1.0000   1.0000   1.0000   1.0000   1.0000   1.0000   1.0000   1.0000
     1.0000   1.0000   1.0000   1.0000   1.0000   1.0000   1.0000   1.0000
     1.0000   1.0000   1.0000   1.0000   1.0000   1.0000   1.0000   1.0000
     1.0000   1.0000   1.0000   1.0000   1.0000   1.0000   1.0000   1.0000
     1.0000   1.0000   1.0000   1.0000   1.0000   1.0000   1.0000   1.0000
     1.0000   1.0000   1.0000   1.0000   1.0000   1.0000   1.0000   1.0000
     1.0000   1.0000   1.0000   1.0000   1.0000   1.0000   1.0000   1.0000
     1.0000   1.0000   1.0000   1.0000   1.0000   1.0000   1.0000   1.0000
     1.0000   1.0000   1.0000   1.0000   1.0000   1.0000   1.0000   1.0000
     1.0000   1.0000   1.0000   1.0000   1.0000   1.0000   1.0000   1.0000
     1.0000   1.0000   1.0000   1.0000   1.0000   1.0000   1.0000   1.0000
     1.0000   1.0000   1.0000   1.0000   1.0000   1.0000   1.0000   1.0000
     1.0000   1.0000   1.0000   1.0000   1.0000   1.0000   1.0000   1.0000
     1.0000   1.0000   1.0000   1.0000   1.0000   1.0000   1.0000   1.0000
     1.0000   1.0000   1.0000   1.0000   1.0000   1.0000   1.0000   1.0000
     1.0000   1.0000   1.0000   1.0000   1.0000   1.0000   1.0000   1.0000
     1.0000   1.0000   1.0000   1.0000   1.0000   1.0000   1.0000   1.0000
     1.0000   1.0000   1.0000   1.0000   1.0000   1.0000   1.0000   1.0000
     1.0000   1.0000   1.0000   1.0000   0.0000   0.0000   0.0000   0.0000
     0.0000   0.0000   0.0000   0.0000   0.0000   0.0000   0.0000   0.0000
     0.0000   0.0000   0.0000   0.0000   0.0000   0.0000   0.0000   0.0000
     0.0000   0.0000   0.0000   0.0000   0.0000   0.0000   0.0000   0.0000
     0.0000   0.0000   0.0000   0.0000   0.0000   0.0000   0.0000   0.0000
     0.0000   0.0000   0.0000   0.0000   0.0000   0.0000   0.0000   0.0000
     0.0000   0.0000   0.0000   0.0000   0.0000   0.0000   0.0000   0.0000
     0.0000   0.0000

 ------ SPIN DOWN ----------


          k = 0.0000 0.0000 0.0000 ( 85105 PWs)   bands (ev):

   -23.4753 -23.4749 -23.4721 -23.4718 -21.8694 -21.8686 -21.8016 -21.8011
   -21.5993 -21.5987 -21.5717 -21.5713 -21.1178 -21.1178 -21.0793 -21.0787
   -19.3139 -19.3138 -19.3064 -19.3062 -18.4203 -18.4180 -18.3899 -18.3898
   -17.7711 -17.7607 -17.6872 -17.6816 -17.0591 -17.0557 -16.9967 -16.9893
   -16.1891 -16.1649 -16.0780 -16.0471 -15.6592 -15.6548 -15.6188 -15.6159
   -15.6113 -15.5851 -15.5429 -15.5264 -14.2143 -14.2045 -14.1733 -14.1718
   -14.0197 -14.0135 -13.9547 -13.9531 -13.7947 -13.7229 -13.7004 -13.6226
   -13.4107 -13.3582 -13.3503 -13.2999 -13.0193 -13.0147 -13.0043 -12.9865
   -12.1055 -12.0876 -12.0819 -12.0464 -11.7523 -11.7114 -11.7070 -11.7051
   -11.0523 -11.0469 -11.0319 -10.9881 -10.6324 -10.5828 -10.5824 -10.5530
   -10.3574 -10.3545 -10.3469 -10.2957 -10.1571 -10.1539 -10.1430 -10.1296
    -9.8065  -9.7736  -9.7610  -9.7288  -9.6873  -9.6636  -9.6274  -9.6137
    -9.1431  -9.1269  -9.1259  -9.1029  -8.6514  -8.6397  -8.6180  -8.6158
    -8.4305  -8.3625  -8.3170  -8.3085  -7.7294  -7.6402  -7.6396  -7.6386
    -7.5091  -7.4707  -7.4581  -7.4479  -7.4076  -7.3911  -7.3865  -7.3790
    -7.0591  -7.0155  -6.9291  -6.9147  -6.5316  -6.5127  -6.4246  -6.4243
    -6.3184  -6.2975  -6.2839  -6.2496  -6.2419  -6.2045  -6.0120  -5.9725
    -5.9503  -5.9188  -5.8826  -5.8412  -5.8368  -5.8153  -5.6734  -5.6689
    -5.6590  -5.6145  -5.4766  -5.4303  -5.3895  -5.3689  -5.3322  -5.3242
    -5.3129  -5.2954  -5.1455  -5.0772  -5.0657  -5.0439  -5.0293  -4.9702
    -4.9215  -4.9207  -4.9178  -4.8951  -4.8356  -4.8353  -4.8325  -4.8011
    -4.6383  -4.6090  -4.5380  -4.5331  -4.5053  -4.4841  -4.4371  -4.4245
    -4.4232  -4.4215  -4.3591  -4.3451  -4.2203  -4.1720  -4.1617  -4.1320
    -4.0704  -4.0524  -4.0333  -4.0281  -3.9744  -3.9354  -3.8736  -3.8587
    -3.8040  -3.7979  -3.7543  -3.7422  -3.7242  -3.6664  -3.6587  -3.6190
    -3.6094  -3.6075  -3.5541  -3.5460  -3.5458  -3.4949  -3.4789  -3.4366
    -3.2815  -3.2694  -3.2516  -3.2295  -3.0931  -3.0926  -3.0877  -3.0780
    -2.7792  -2.7275  -2.5695  -2.5328  -2.5101  -2.4238  -2.3832  -2.3442
    -2.1529  -2.1467  -2.1257  -2.1172  -1.9437  -1.9296  -1.8312  -1.8308
    -1.7677  -1.7486  -1.6784  -1.6562  -1.6271  -1.5880  -1.4578  -1.4545
    -1.4505  -1.4495  -1.2889  -1.2773  -1.0413  -1.0395  -1.0370  -1.0251
    -0.5978  -0.5932  -0.5072  -0.4991  -0.4275  -0.4154  -0.4105  -0.4030
    -0.3372  -0.2441  -0.1523  -0.1452  -0.1192  -0.0914  -0.0558  -0.0331
    -0.0139   0.0242   0.0460   0.0681   0.0850   0.0936   0.2410   0.2760
     0.2902   0.3686   0.4481   0.4849   1.4595   1.4827   1.7462   1.7517
     4.0820   4.0922   4.0950   4.2269   5.6100   5.6819   5.8424   5.8487
     5.9339   6.0242   6.0622   6.0702   6.3821   6.3863   6.7523   6.7739
     7.0345   7.0501   7.1783   7.2125   7.2155   7.2361   7.2643   7.2725
     7.4643   7.5026   7.5889   7.6175   7.9437   7.9769   8.2124   8.2941
     8.4652   8.5174   8.7801   8.7926   8.9639   9.0177   9.1471   9.1959
     9.2260   9.2433   9.3452   9.3849   9.4868   9.7341   9.8214   9.8286
     9.9360  10.0249  10.0494  10.2833  10.6008  10.6451  10.6730  10.7689
    10.8798  10.9163

     occupation numbers 
     1.0000   1.0000   1.0000   1.0000   1.0000   1.0000   1.0000   1.0000
     1.0000   1.0000   1.0000   1.0000   1.0000   1.0000   1.0000   1.0000
     1.0000   1.0000   1.0000   1.0000   1.0000   1.0000   1.0000   1.0000
     1.0000   1.0000   1.0000   1.0000   1.0000   1.0000   1.0000   1.0000
     1.0000   1.0000   1.0000   1.0000   1.0000   1.0000   1.0000   1.0000
     1.0000   1.0000   1.0000   1.0000   1.0000   1.0000   1.0000   1.0000
     1.0000   1.0000   1.0000   1.0000   1.0000   1.0000   1.0000   1.0000
     1.0000   1.0000   1.0000   1.0000   1.0000   1.0000   1.0000   1.0000
     1.0000   1.0000   1.0000   1.0000   1.0000   1.0000   1.0000   1.0000
     1.0000   1.0000   1.0000   1.0000   1.0000   1.0000   1.0000   1.0000
     1.0000   1.0000   1.0000   1.0000   1.0000   1.0000   1.0000   1.0000
     1.0000   1.0000   1.0000   1.0000   1.0000   1.0000   1.0000   1.0000
     1.0000   1.0000   1.0000   1.0000   1.0000   1.0000   1.0000   1.0000
     1.0000   1.0000   1.0000   1.0000   1.0000   1.0000   1.0000   1.0000
     1.0000   1.0000   1.0000   1.0000   1.0000   1.0000   1.0000   1.0000
     1.0000   1.0000   1.0000   1.0000   1.0000   1.0000   1.0000   1.0000
     1.0000   1.0000   1.0000   1.0000   1.0000   1.0000   1.0000   1.0000
     1.0000   1.0000   1.0000   1.0000   1.0000   1.0000   1.0000   1.0000
     1.0000   1.0000   1.0000   1.0000   1.0000   1.0000   1.0000   1.0000
     1.0000   1.0000   1.0000   1.0000   1.0000   1.0000   1.0000   1.0000
     1.0000   1.0000   1.0000   1.0000   1.0000   1.0000   1.0000   1.0000
     1.0000   1.0000   1.0000   1.0000   1.0000   1.0000   1.0000   1.0000
     1.0000   1.0000   1.0000   1.0000   1.0000   1.0000   1.0000   1.0000
     1.0000   1.0000   1.0000   1.0000   1.0000   1.0000   1.0000   1.0000
     1.0000   1.0000   1.0000   1.0000   1.0000   1.0000   1.0000   1.0000
     1.0000   1.0000   1.0000   1.0000   1.0000   1.0000   1.0000   1.0000
     1.0000   1.0000   1.0000   1.0000   1.0000   1.0000   1.0000   1.0000
     1.0000   1.0000   1.0000   1.0000   1.0000   1.0000   1.0000   1.0000
     1.0000   1.0000   1.0000   1.0000   1.0000   1.0000   1.0000   1.0000
     1.0000   1.0000   1.0000   1.0000   1.0000   1.0000   1.0000   1.0000
     1.0000   1.0000   1.0000   1.0000   1.0000   1.0000   1.0000   1.0000
     1.0000   1.0000   1.0000   1.0000   1.0000   1.0000   1.0000   1.0000
     1.0000   1.0000   1.0000   1.0000   1.0000   1.0000   1.0000   1.0000
     1.0000   1.0000   1.0000   1.0000   1.0000   1.0000   1.0000   1.0000
     1.0000   1.0000   1.0000   1.0000   1.0000   1.0000   1.0000   1.0000
     0.0000   0.0000   0.0000   0.0000   0.0000   0.0000   0.0000   0.0000
     0.0000   0.0000   0.0000   0.0000   0.0000   0.0000   0.0000   0.0000
     0.0000   0.0000   0.0000   0.0000   0.0000   0.0000   0.0000   0.0000
     0.0000   0.0000   0.0000   0.0000   0.0000   0.0000   0.0000   0.0000
     0.0000   0.0000   0.0000   0.0000   0.0000   0.0000   0.0000   0.0000
     0.0000   0.0000   0.0000   0.0000   0.0000   0.0000   0.0000   0.0000
     0.0000   0.0000   0.0000   0.0000   0.0000   0.0000   0.0000   0.0000
     0.0000   0.0000

     the Fermi energy is     3.3789 ev

!    total energy              =   -2435.53234192 Ry
     estimated scf accuracy    <       0.00000187 Ry

     total magnetization       =     4.00 Bohr mag/cell
     absolute magnetization    =     6.08 Bohr mag/cell

     convergence has been achieved in   3 iterations

     Using ACE for calculation of exact exchange

     total energy              =   -2435.53237777 Ry
     Harris-Foulkes estimate   =   -2435.53237564 Ry
     est. exchange err (dexx)  =       0.00003585 Ry
     - averaged Fock potential =     233.42860922 Ry
     + Fock energy (ACE)       =    -116.71529686 Ry

     EXX: now go back to refine exchange calculation

     total cpu time spent up to now is   308352.9 secs

     Self-consistent Calculation

     iteration #  1     ecut=    60.00 Ry     beta= 0.60
     Davidson diagonalization with overlap

---- Real-time Memory Report at c_bands before calling an iterative solver
          1391 MiB given to the printing process from OS
             0 MiB allocation reported by mallinfo(arena+hblkhd)
         91983 MiB available memory on the node where the printing process lives
------------------
     ethr =  1.62E-08,  avg # of iterations =  6.5

     Threshold (ethr) on eigenvalues was too large:
     Diagonalizing with lowered threshold

     Davidson diagonalization with overlap

---- Real-time Memory Report at c_bands before calling an iterative solver
          1391 MiB given to the printing process from OS
             0 MiB allocation reported by mallinfo(arena+hblkhd)
         93233 MiB available memory on the node where the printing process lives
------------------
     ethr =  1.61E-09,  avg # of iterations =  2.0
 
     Magnetic moment per site  (integrated on atomic sphere of radius R)
     atom   1 (R=0.035)  charge=  1.9223  magn=  0.0186
     atom   2 (R=0.035)  charge=  1.9220  magn=  0.0166
     atom   3 (R=0.039)  charge=  0.8026  magn=  0.0011
     atom   4 (R=0.039)  charge=  0.8216  magn= -0.0047
     atom   5 (R=0.037)  charge=  1.4486  magn= -0.0031
     atom   6 (R=0.035)  charge=  0.3643  magn= -0.0000
     atom   7 (R=0.039)  charge=  0.8234  magn= -0.0030
     atom   8 (R=0.035)  charge=  0.3980  magn=  0.0001
     atom   9 (R=0.039)  charge=  0.8290  magn=  0.0174
     atom  10 (R=0.035)  charge=  0.3999  magn= -0.0008
     atom  11 (R=0.039)  charge=  0.8257  magn=  0.0227
     atom  12 (R=0.035)  charge=  0.4017  magn= -0.0010
     atom  13 (R=0.039)  charge=  0.8304  magn=  0.0219
     atom  14 (R=0.039)  charge=  0.8357  magn=  0.0193
     atom  15 (R=0.039)  charge=  0.8225  magn=  0.0023
     atom  16 (R=0.039)  charge=  0.7948  magn=  0.0052
     atom  17 (R=0.039)  charge=  0.8188  magn= -0.0046
     atom  18 (R=0.039)  charge=  0.8297  magn= -0.0045
     atom  19 (R=0.035)  charge=  0.3990  magn=  0.0002
     atom  20 (R=0.039)  charge=  0.8240  magn= -0.0086
     atom  21 (R=0.035)  charge=  1.9292  magn=  0.0125
     atom  22 (R=0.035)  charge=  1.9239  magn=  0.0207
     atom  23 (R=0.039)  charge=  0.7997  magn=  0.0298
     atom  24 (R=0.039)  charge=  0.8181  magn=  0.0280
     atom  25 (R=0.037)  charge=  1.4506  magn= -0.0052
     atom  26 (R=0.035)  charge=  0.3546  magn=  0.0001
     atom  27 (R=0.039)  charge=  0.8268  magn=  0.0166
     atom  28 (R=0.035)  charge=  0.3961  magn= -0.0008
     atom  29 (R=0.039)  charge=  0.8267  magn= -0.0064
     atom  30 (R=0.035)  charge=  0.4011  magn=  0.0002
     atom  31 (R=0.039)  charge=  0.8278  magn= -0.0053
     atom  32 (R=0.035)  charge=  0.3992  magn=  0.0002
     atom  33 (R=0.039)  charge=  0.8341  magn= -0.0020
     atom  34 (R=0.039)  charge=  0.8361  magn= -0.0030
     atom  35 (R=0.039)  charge=  0.8212  magn= -0.0088
     atom  36 (R=0.039)  charge=  0.8021  magn=  0.0065
     atom  37 (R=0.039)  charge=  0.8201  magn=  0.0189
     atom  38 (R=0.039)  charge=  0.8252  magn=  0.0244
     atom  39 (R=0.035)  charge=  0.3958  magn= -0.0012
     atom  40 (R=0.039)  charge=  0.8224  magn=  0.0015
     atom  41 (R=0.035)  charge=  1.9279  magn=  0.0125
     atom  42 (R=0.035)  charge=  1.9214  magn=  0.0207
     atom  43 (R=0.039)  charge=  0.8008  magn=  0.0298
     atom  44 (R=0.039)  charge=  0.8175  magn=  0.0280
     atom  45 (R=0.037)  charge=  1.4519  magn= -0.0052
     atom  46 (R=0.035)  charge=  0.3548  magn=  0.0001
     atom  47 (R=0.039)  charge=  0.8274  magn=  0.0167
     atom  48 (R=0.035)  charge=  0.3965  magn= -0.0008
     atom  49 (R=0.039)  charge=  0.8272  magn= -0.0064
     atom  50 (R=0.035)  charge=  0.4006  magn=  0.0002
     atom  51 (R=0.039)  charge=  0.8273  magn= -0.0053
     atom  52 (R=0.035)  charge=  0.3991  magn=  0.0002
     atom  53 (R=0.039)  charge=  0.8340  magn= -0.0020
     atom  54 (R=0.039)  charge=  0.8353  magn= -0.0030
     atom  55 (R=0.039)  charge=  0.8213  magn= -0.0088
     atom  56 (R=0.039)  charge=  0.8025  magn=  0.0065
     atom  57 (R=0.039)  charge=  0.8202  magn=  0.0189
     atom  58 (R=0.039)  charge=  0.8252  magn=  0.0244
     atom  59 (R=0.035)  charge=  0.3954  magn= -0.0012
     atom  60 (R=0.039)  charge=  0.8217  magn=  0.0015
     atom  61 (R=0.035)  charge=  1.9221  magn=  0.0186
     atom  62 (R=0.035)  charge=  1.9202  magn=  0.0166
     atom  63 (R=0.039)  charge=  0.8020  magn=  0.0011
     atom  64 (R=0.039)  charge=  0.8213  magn= -0.0047
     atom  65 (R=0.037)  charge=  1.4497  magn= -0.0031
     atom  66 (R=0.035)  charge=  0.3642  magn= -0.0000
     atom  67 (R=0.039)  charge=  0.8229  magn= -0.0030
     atom  68 (R=0.035)  charge=  0.3978  magn=  0.0001
     atom  69 (R=0.039)  charge=  0.8291  magn=  0.0175
     atom  70 (R=0.035)  charge=  0.4001  magn= -0.0008
     atom  71 (R=0.039)  charge=  0.8254  magn=  0.0227
     atom  72 (R=0.035)  charge=  0.4017  magn= -0.0011
     atom  73 (R=0.039)  charge=  0.8311  magn=  0.0219
     atom  74 (R=0.039)  charge=  0.8354  magn=  0.0193
     atom  75 (R=0.039)  charge=  0.8225  magn=  0.0023
     atom  76 (R=0.039)  charge=  0.7945  magn=  0.0052
     atom  77 (R=0.039)  charge=  0.8189  magn= -0.0046
     atom  78 (R=0.039)  charge=  0.8296  magn= -0.0045
     atom  79 (R=0.035)  charge=  0.3986  magn=  0.0002
     atom  80 (R=0.039)  charge=  0.8243  magn= -0.0086
     atom  81 (R=0.035)  charge=  0.3943  magn= -0.0001
     atom  82 (R=0.035)  charge=  0.3940  magn= -0.0001
     atom  83 (R=0.035)  charge=  1.9221  magn=  0.0186
     atom  84 (R=0.035)  charge=  1.9221  magn=  0.0166
     atom  85 (R=0.039)  charge=  0.8026  magn=  0.0011
     atom  86 (R=0.039)  charge=  0.8216  magn= -0.0047
     atom  87 (R=0.037)  charge=  1.4486  magn= -0.0031
     atom  88 (R=0.035)  charge=  0.3643  magn= -0.0000
     atom  89 (R=0.039)  charge=  0.8234  magn= -0.0030
     atom  90 (R=0.035)  charge=  0.3980  magn=  0.0001
     atom  91 (R=0.039)  charge=  0.8289  magn=  0.0174
     atom  92 (R=0.035)  charge=  0.3999  magn= -0.0008
     atom  93 (R=0.039)  charge=  0.8257  magn=  0.0227
     atom  94 (R=0.035)  charge=  0.4017  magn= -0.0010
     atom  95 (R=0.039)  charge=  0.8304  magn=  0.0219
     atom  96 (R=0.039)  charge=  0.8357  magn=  0.0193
     atom  97 (R=0.039)  charge=  0.8225  magn=  0.0023
     atom  98 (R=0.039)  charge=  0.7948  magn=  0.0052
     atom  99 (R=0.039)  charge=  0.8188  magn= -0.0046
     atom 100 (R=0.039)  charge=  0.8297  magn= -0.0045
     atom 101 (R=0.035)  charge=  0.3990  magn=  0.0002
     atom 102 (R=0.039)  charge=  0.8240  magn= -0.0086
     atom 103 (R=0.035)  charge=  1.9292  magn=  0.0126
     atom 104 (R=0.035)  charge=  1.9238  magn=  0.0207
     atom 105 (R=0.039)  charge=  0.7997  magn=  0.0298
     atom 106 (R=0.039)  charge=  0.8181  magn=  0.0280
     atom 107 (R=0.037)  charge=  1.4506  magn= -0.0052
     atom 108 (R=0.035)  charge=  0.3546  magn=  0.0001
     atom 109 (R=0.039)  charge=  0.8267  magn=  0.0166
     atom 110 (R=0.035)  charge=  0.3961  magn= -0.0008
     atom 111 (R=0.039)  charge=  0.8268  magn= -0.0064
     atom 112 (R=0.035)  charge=  0.4011  magn=  0.0002
     atom 113 (R=0.039)  charge=  0.8278  magn= -0.0053
     atom 114 (R=0.035)  charge=  0.3992  magn=  0.0002
     atom 115 (R=0.039)  charge=  0.8340  magn= -0.0020
     atom 116 (R=0.039)  charge=  0.8361  magn= -0.0030
     atom 117 (R=0.039)  charge=  0.8212  magn= -0.0088
     atom 118 (R=0.039)  charge=  0.8021  magn=  0.0065
     atom 119 (R=0.039)  charge=  0.8201  magn=  0.0189
     atom 120 (R=0.039)  charge=  0.8253  magn=  0.0244
     atom 121 (R=0.035)  charge=  0.3958  magn= -0.0012
     atom 122 (R=0.039)  charge=  0.8224  magn=  0.0015
     atom 123 (R=0.035)  charge=  1.9279  magn=  0.0125
     atom 124 (R=0.035)  charge=  1.9215  magn=  0.0207
     atom 125 (R=0.039)  charge=  0.8008  magn=  0.0298
     atom 126 (R=0.039)  charge=  0.8174  magn=  0.0280
     atom 127 (R=0.037)  charge=  1.4519  magn= -0.0052
     atom 128 (R=0.035)  charge=  0.3548  magn=  0.0001
     atom 129 (R=0.039)  charge=  0.8274  magn=  0.0167
     atom 130 (R=0.035)  charge=  0.3965  magn= -0.0008
     atom 131 (R=0.039)  charge=  0.8272  magn= -0.0064
     atom 132 (R=0.035)  charge=  0.4006  magn=  0.0002
     atom 133 (R=0.039)  charge=  0.8273  magn= -0.0053
     atom 134 (R=0.035)  charge=  0.3991  magn=  0.0002
     atom 135 (R=0.039)  charge=  0.8340  magn= -0.0020
     atom 136 (R=0.039)  charge=  0.8353  magn= -0.0030
     atom 137 (R=0.039)  charge=  0.8213  magn= -0.0088
     atom 138 (R=0.039)  charge=  0.8025  magn=  0.0065
     atom 139 (R=0.039)  charge=  0.8202  magn=  0.0189
     atom 140 (R=0.039)  charge=  0.8252  magn=  0.0244
     atom 141 (R=0.035)  charge=  0.3954  magn= -0.0012
     atom 142 (R=0.039)  charge=  0.8217  magn=  0.0015
     atom 143 (R=0.035)  charge=  1.9222  magn=  0.0186
     atom 144 (R=0.035)  charge=  1.9201  magn=  0.0166
     atom 145 (R=0.039)  charge=  0.8020  magn=  0.0011
     atom 146 (R=0.039)  charge=  0.8213  magn= -0.0047
     atom 147 (R=0.037)  charge=  1.4497  magn= -0.0031
     atom 148 (R=0.035)  charge=  0.3642  magn= -0.0000
     atom 149 (R=0.039)  charge=  0.8229  magn= -0.0030
     atom 150 (R=0.035)  charge=  0.3978  magn=  0.0001
     atom 151 (R=0.039)  charge=  0.8291  magn=  0.0175
     atom 152 (R=0.035)  charge=  0.4001  magn= -0.0008
     atom 153 (R=0.039)  charge=  0.8253  magn=  0.0227
     atom 154 (R=0.035)  charge=  0.4017  magn= -0.0011
     atom 155 (R=0.039)  charge=  0.8311  magn=  0.0219
     atom 156 (R=0.039)  charge=  0.8354  magn=  0.0193
     atom 157 (R=0.039)  charge=  0.8224  magn=  0.0023
     atom 158 (R=0.039)  charge=  0.7945  magn=  0.0052
     atom 159 (R=0.039)  charge=  0.8189  magn= -0.0046
     atom 160 (R=0.039)  charge=  0.8296  magn= -0.0045
     atom 161 (R=0.035)  charge=  0.3986  magn=  0.0002
     atom 162 (R=0.039)  charge=  0.8243  magn= -0.0086
     atom 163 (R=0.035)  charge=  0.3943  magn= -0.0001
     atom 164 (R=0.035)  charge=  0.3940  magn= -0.0001

     total cpu time spent up to now is   308405.3 secs

     End of self-consistent calculation

 ------ SPIN UP ------------


          k = 0.0000 0.0000 0.0000 ( 85105 PWs)   bands (ev):

   -23.5414 -23.5410 -23.5382 -23.5381 -21.9225 -21.9218 -21.8565 -21.8560
   -21.6636 -21.6629 -21.6353 -21.6350 -21.1805 -21.1805 -21.1426 -21.1420
   -19.3570 -19.3570 -19.3485 -19.3485 -18.4563 -18.4540 -18.4239 -18.4238
   -17.8063 -17.7956 -17.7230 -17.7174 -17.0801 -17.0765 -17.0169 -17.0091
   -16.2536 -16.2296 -16.1421 -16.1110 -15.7155 -15.7114 -15.6750 -15.6746
   -15.6725 -15.6487 -15.6050 -15.5892 -14.2899 -14.2812 -14.2525 -14.2498
   -14.0667 -14.0600 -14.0039 -14.0035 -13.8502 -13.7777 -13.7560 -13.6782
   -13.4585 -13.4075 -13.4008 -13.3525 -13.1077 -13.1066 -13.0993 -13.0816
   -12.2246 -12.2092 -12.2043 -12.1566 -11.8101 -11.7738 -11.7683 -11.7620
   -11.0765 -11.0682 -11.0570 -11.0091 -10.6499 -10.6042 -10.6007 -10.5753
   -10.4166 -10.4108 -10.4050 -10.3563 -10.1914 -10.1876 -10.1737 -10.1618
    -9.8604  -9.8178  -9.8145  -9.7788  -9.7085  -9.6826  -9.6504  -9.6450
    -9.1646  -9.1481  -9.1469  -9.1237  -8.6801  -8.6684  -8.6474  -8.6444
    -8.4541  -8.3863  -8.3403  -8.3316  -7.7667  -7.6823  -7.6815  -7.6775
    -7.5455  -7.5114  -7.5032  -7.4895  -7.4357  -7.4141  -7.4093  -7.4043
    -7.0842  -7.0413  -6.9567  -6.9404  -6.6767  -6.6652  -6.4616  -6.4512
    -6.3506  -6.3293  -6.3191  -6.2852  -6.2714  -6.2436  -6.1205  -6.0885
    -6.0317  -5.9849  -5.9752  -5.9721  -5.9396  -5.8569  -5.7039  -5.6989
    -5.6891  -5.6433  -5.5094  -5.4600  -5.4198  -5.4058  -5.3706  -5.3472
    -5.3451  -5.3280  -5.1699  -5.1198  -5.1016  -5.0867  -5.0714  -5.0398
    -5.0196  -5.0075  -4.9367  -4.9120  -4.8725  -4.8688  -4.8529  -4.8249
    -4.7900  -4.7743  -4.6766  -4.6560  -4.5507  -4.5422  -4.4769  -4.4758
    -4.4674  -4.4615  -4.3916  -4.3706  -4.3274  -4.3018  -4.2367  -4.1839
    -4.1818  -4.1286  -4.0812  -4.0599  -4.0244  -4.0079  -3.9950  -3.9703
    -3.8665  -3.8291  -3.7852  -3.7782  -3.7592  -3.7371  -3.7187  -3.6916
    -3.6512  -3.6502  -3.6015  -3.5775  -3.5739  -3.5334  -3.5325  -3.4704
    -3.4385  -3.3737  -3.3450  -3.3089  -3.1156  -3.1105  -3.1094  -3.0969
    -2.9600  -2.9099  -2.5935  -2.5910  -2.5694  -2.5270  -2.5264  -2.4447
    -2.1865  -2.1827  -2.1560  -2.1522  -2.1121  -2.1094  -2.0140  -2.0062
    -1.9704  -1.9431  -1.6999  -1.6851  -1.6597  -1.6364  -1.6296  -1.6151
    -1.6029  -1.5931  -1.4643  -1.4394  -1.0806  -1.0770  -1.0750  -1.0665
    -0.7880  -0.7815  -0.6735  -0.6658  -0.4896  -0.4714  -0.4606  -0.4529
    -0.4432  -0.3866  -0.3815  -0.3720  -0.2464  -0.2355  -0.1030  -0.0896
    -0.0751  -0.0736  -0.0604  -0.0571  -0.0424  -0.0340  -0.0185   0.0132
     0.0681   0.1545   0.2669   0.2907   1.2217   1.2387   1.4121   1.4162
     2.7221   2.7319   2.7397   2.8389   5.3511   5.4026   5.5169   5.5657
     5.6537   5.6864   5.7949   5.8007   6.3466   6.3544   6.6312   6.6677
     6.7817   6.7899   6.9602   6.9908   7.0599   7.0996   7.1530   7.1631
     7.3264   7.3657   7.3840   7.4142   7.8836   7.9064   7.9872   8.1182
     8.2108   8.2637   8.7193   8.7389   8.8850   8.9063   8.9872   9.0699
     9.1198   9.1556   9.3055   9.3069   9.4427   9.6441   9.6699   9.7007
     9.7894   9.8480   9.9720  10.2402  10.5524  10.5701  10.5946  10.6370
    10.7723  10.7803

     occupation numbers 
     1.0000   1.0000   1.0000   1.0000   1.0000   1.0000   1.0000   1.0000
     1.0000   1.0000   1.0000   1.0000   1.0000   1.0000   1.0000   1.0000
     1.0000   1.0000   1.0000   1.0000   1.0000   1.0000   1.0000   1.0000
     1.0000   1.0000   1.0000   1.0000   1.0000   1.0000   1.0000   1.0000
     1.0000   1.0000   1.0000   1.0000   1.0000   1.0000   1.0000   1.0000
     1.0000   1.0000   1.0000   1.0000   1.0000   1.0000   1.0000   1.0000
     1.0000   1.0000   1.0000   1.0000   1.0000   1.0000   1.0000   1.0000
     1.0000   1.0000   1.0000   1.0000   1.0000   1.0000   1.0000   1.0000
     1.0000   1.0000   1.0000   1.0000   1.0000   1.0000   1.0000   1.0000
     1.0000   1.0000   1.0000   1.0000   1.0000   1.0000   1.0000   1.0000
     1.0000   1.0000   1.0000   1.0000   1.0000   1.0000   1.0000   1.0000
     1.0000   1.0000   1.0000   1.0000   1.0000   1.0000   1.0000   1.0000
     1.0000   1.0000   1.0000   1.0000   1.0000   1.0000   1.0000   1.0000
     1.0000   1.0000   1.0000   1.0000   1.0000   1.0000   1.0000   1.0000
     1.0000   1.0000   1.0000   1.0000   1.0000   1.0000   1.0000   1.0000
     1.0000   1.0000   1.0000   1.0000   1.0000   1.0000   1.0000   1.0000
     1.0000   1.0000   1.0000   1.0000   1.0000   1.0000   1.0000   1.0000
     1.0000   1.0000   1.0000   1.0000   1.0000   1.0000   1.0000   1.0000
     1.0000   1.0000   1.0000   1.0000   1.0000   1.0000   1.0000   1.0000
     1.0000   1.0000   1.0000   1.0000   1.0000   1.0000   1.0000   1.0000
     1.0000   1.0000   1.0000   1.0000   1.0000   1.0000   1.0000   1.0000
     1.0000   1.0000   1.0000   1.0000   1.0000   1.0000   1.0000   1.0000
     1.0000   1.0000   1.0000   1.0000   1.0000   1.0000   1.0000   1.0000
     1.0000   1.0000   1.0000   1.0000   1.0000   1.0000   1.0000   1.0000
     1.0000   1.0000   1.0000   1.0000   1.0000   1.0000   1.0000   1.0000
     1.0000   1.0000   1.0000   1.0000   1.0000   1.0000   1.0000   1.0000
     1.0000   1.0000   1.0000   1.0000   1.0000   1.0000   1.0000   1.0000
     1.0000   1.0000   1.0000   1.0000   1.0000   1.0000   1.0000   1.0000
     1.0000   1.0000   1.0000   1.0000   1.0000   1.0000   1.0000   1.0000
     1.0000   1.0000   1.0000   1.0000   1.0000   1.0000   1.0000   1.0000
     1.0000   1.0000   1.0000   1.0000   1.0000   1.0000   1.0000   1.0000
     1.0000   1.0000   1.0000   1.0000   1.0000   1.0000   1.0000   1.0000
     1.0000   1.0000   1.0000   1.0000   1.0000   1.0000   1.0000   1.0000
     1.0000   1.0000   1.0000   1.0000   1.0000   1.0000   1.0000   1.0000
     1.0000   1.0000   1.0000   1.0000   1.0000   1.0000   1.0000   1.0000
     1.0000   1.0000   1.0000   1.0000   0.0000   0.0000   0.0000   0.0000
     0.0000   0.0000   0.0000   0.0000   0.0000   0.0000   0.0000   0.0000
     0.0000   0.0000   0.0000   0.0000   0.0000   0.0000   0.0000   0.0000
     0.0000   0.0000   0.0000   0.0000   0.0000   0.0000   0.0000   0.0000
     0.0000   0.0000   0.0000   0.0000   0.0000   0.0000   0.0000   0.0000
     0.0000   0.0000   0.0000   0.0000   0.0000   0.0000   0.0000   0.0000
     0.0000   0.0000   0.0000   0.0000   0.0000   0.0000   0.0000   0.0000
     0.0000   0.0000

 ------ SPIN DOWN ----------


          k = 0.0000 0.0000 0.0000 ( 85105 PWs)   bands (ev):

   -23.4762 -23.4759 -23.4731 -23.4729 -21.8695 -21.8687 -21.8018 -21.8013
   -21.6000 -21.5993 -21.5722 -21.5718 -21.1153 -21.1153 -21.0768 -21.0762
   -19.3160 -19.3159 -19.3085 -19.3084 -18.4210 -18.4188 -18.3907 -18.3906
   -17.7715 -17.7611 -17.6876 -17.6821 -17.0601 -17.0566 -16.9976 -16.9901
   -16.1888 -16.1647 -16.0778 -16.0469 -15.6599 -15.6556 -15.6195 -15.6167
   -15.6115 -15.5852 -15.5430 -15.5265 -14.2148 -14.2050 -14.1738 -14.1724
   -14.0205 -14.0143 -13.9554 -13.9538 -13.7944 -13.7226 -13.7002 -13.6223
   -13.4107 -13.3582 -13.3502 -13.2999 -13.0198 -13.0151 -13.0048 -12.9870
   -12.1055 -12.0875 -12.0819 -12.0465 -11.7529 -11.7120 -11.7074 -11.7056
   -11.0533 -11.0479 -11.0330 -10.9891 -10.6326 -10.5829 -10.5826 -10.5532
   -10.3575 -10.3548 -10.3471 -10.2961 -10.1582 -10.1551 -10.1441 -10.1307
    -9.8067  -9.7739  -9.7613  -9.7291  -9.6879  -9.6642  -9.6280  -9.6142
    -9.1438  -9.1276  -9.1266  -9.1035  -8.6524  -8.6407  -8.6190  -8.6168
    -8.4309  -8.3629  -8.3174  -8.3089  -7.7298  -7.6406  -7.6400  -7.6388
    -7.5094  -7.4708  -7.4580  -7.4481  -7.4079  -7.3917  -7.3872  -7.3795
    -7.0592  -7.0155  -6.9292  -6.9147  -6.5324  -6.5137  -6.4246  -6.4244
    -6.3185  -6.2976  -6.2840  -6.2499  -6.2419  -6.2044  -6.0121  -5.9725
    -5.9511  -5.9186  -5.8838  -5.8420  -5.8376  -5.8155  -5.6739  -5.6693
    -5.6595  -5.6147  -5.4766  -5.4302  -5.3890  -5.3691  -5.3325  -5.3241
    -5.3132  -5.2957  -5.1456  -5.0775  -5.0659  -5.0441  -5.0296  -4.9702
    -4.9220  -4.9212  -4.9184  -4.8957  -4.8360  -4.8353  -4.8332  -4.8011
    -4.6386  -4.6093  -4.5370  -4.5332  -4.5052  -4.4843  -4.4360  -4.4242
    -4.4217  -4.4214  -4.3583  -4.3449  -4.2205  -4.1724  -4.1618  -4.1323
    -4.0703  -4.0529  -4.0334  -4.0288  -3.9742  -3.9356  -3.8735  -3.8582
    -3.8037  -3.7977  -3.7540  -3.7419  -3.7236  -3.6660  -3.6587  -3.6186
    -3.6103  -3.6077  -3.5539  -3.5459  -3.5454  -3.4943  -3.4783  -3.4363
    -3.2820  -3.2678  -3.2522  -3.2280  -3.0930  -3.0924  -3.0876  -3.0777
    -2.7792  -2.7275  -2.5697  -2.5329  -2.5101  -2.4238  -2.3831  -2.3441
    -2.1530  -2.1467  -2.1257  -2.1172  -1.9435  -1.9294  -1.8320  -1.8316
    -1.7683  -1.7493  -1.6784  -1.6562  -1.6271  -1.5880  -1.4594  -1.4554
    -1.4520  -1.4506  -1.2896  -1.2782  -1.0415  -1.0397  -1.0372  -1.0254
    -0.5977  -0.5930  -0.5064  -0.4982  -0.4282  -0.4162  -0.4112  -0.4037
    -0.3373  -0.2444  -0.1536  -0.1461  -0.1194  -0.0914  -0.0533  -0.0310
    -0.0114   0.0263   0.0458   0.0680   0.0841   0.0927   0.2409   0.2758
     0.2905   0.3687   0.4480   0.4850   1.4573   1.4806   1.7455   1.7511
     4.0847   4.0949   4.0970   4.2289   5.6098   5.6820   5.8420   5.8482
     5.9340   6.0244   6.0625   6.0705   6.3817   6.3858   6.7525   6.7741
     7.0341   7.0498   7.1788   7.2119   7.2156   7.2362   7.2648   7.2719
     7.4641   7.5025   7.5883   7.6169   7.9440   7.9771   8.2128   8.2945
     8.4652   8.5175   8.7798   8.7928   8.9645   9.0173   9.1469   9.1958
     9.2259   9.2430   9.3448   9.3849   9.4874   9.7342   9.8216   9.8289
     9.9363  10.0251  10.0498  10.2834  10.5980  10.6416  10.6697  10.7685
    10.8581  10.9153

     occupation numbers 
     1.0000   1.0000   1.0000   1.0000   1.0000   1.0000   1.0000   1.0000
     1.0000   1.0000   1.0000   1.0000   1.0000   1.0000   1.0000   1.0000
     1.0000   1.0000   1.0000   1.0000   1.0000   1.0000   1.0000   1.0000
     1.0000   1.0000   1.0000   1.0000   1.0000   1.0000   1.0000   1.0000
     1.0000   1.0000   1.0000   1.0000   1.0000   1.0000   1.0000   1.0000
     1.0000   1.0000   1.0000   1.0000   1.0000   1.0000   1.0000   1.0000
     1.0000   1.0000   1.0000   1.0000   1.0000   1.0000   1.0000   1.0000
     1.0000   1.0000   1.0000   1.0000   1.0000   1.0000   1.0000   1.0000
     1.0000   1.0000   1.0000   1.0000   1.0000   1.0000   1.0000   1.0000
     1.0000   1.0000   1.0000   1.0000   1.0000   1.0000   1.0000   1.0000
     1.0000   1.0000   1.0000   1.0000   1.0000   1.0000   1.0000   1.0000
     1.0000   1.0000   1.0000   1.0000   1.0000   1.0000   1.0000   1.0000
     1.0000   1.0000   1.0000   1.0000   1.0000   1.0000   1.0000   1.0000
     1.0000   1.0000   1.0000   1.0000   1.0000   1.0000   1.0000   1.0000
     1.0000   1.0000   1.0000   1.0000   1.0000   1.0000   1.0000   1.0000
     1.0000   1.0000   1.0000   1.0000   1.0000   1.0000   1.0000   1.0000
     1.0000   1.0000   1.0000   1.0000   1.0000   1.0000   1.0000   1.0000
     1.0000   1.0000   1.0000   1.0000   1.0000   1.0000   1.0000   1.0000
     1.0000   1.0000   1.0000   1.0000   1.0000   1.0000   1.0000   1.0000
     1.0000   1.0000   1.0000   1.0000   1.0000   1.0000   1.0000   1.0000
     1.0000   1.0000   1.0000   1.0000   1.0000   1.0000   1.0000   1.0000
     1.0000   1.0000   1.0000   1.0000   1.0000   1.0000   1.0000   1.0000
     1.0000   1.0000   1.0000   1.0000   1.0000   1.0000   1.0000   1.0000
     1.0000   1.0000   1.0000   1.0000   1.0000   1.0000   1.0000   1.0000
     1.0000   1.0000   1.0000   1.0000   1.0000   1.0000   1.0000   1.0000
     1.0000   1.0000   1.0000   1.0000   1.0000   1.0000   1.0000   1.0000
     1.0000   1.0000   1.0000   1.0000   1.0000   1.0000   1.0000   1.0000
     1.0000   1.0000   1.0000   1.0000   1.0000   1.0000   1.0000   1.0000
     1.0000   1.0000   1.0000   1.0000   1.0000   1.0000   1.0000   1.0000
     1.0000   1.0000   1.0000   1.0000   1.0000   1.0000   1.0000   1.0000
     1.0000   1.0000   1.0000   1.0000   1.0000   1.0000   1.0000   1.0000
     1.0000   1.0000   1.0000   1.0000   1.0000   1.0000   1.0000   1.0000
     1.0000   1.0000   1.0000   1.0000   1.0000   1.0000   1.0000   1.0000
     1.0000   1.0000   1.0000   1.0000   1.0000   1.0000   1.0000   1.0000
     1.0000   1.0000   1.0000   1.0000   1.0000   1.0000   1.0000   1.0000
     0.0000   0.0000   0.0000   0.0000   0.0000   0.0000   0.0000   0.0000
     0.0000   0.0000   0.0000   0.0000   0.0000   0.0000   0.0000   0.0000
     0.0000   0.0000   0.0000   0.0000   0.0000   0.0000   0.0000   0.0000
     0.0000   0.0000   0.0000   0.0000   0.0000   0.0000   0.0000   0.0000
     0.0000   0.0000   0.0000   0.0000   0.0000   0.0000   0.0000   0.0000
     0.0000   0.0000   0.0000   0.0000   0.0000   0.0000   0.0000   0.0000
     0.0000   0.0000   0.0000   0.0000   0.0000   0.0000   0.0000   0.0000
     0.0000   0.0000

     the Fermi energy is     3.3779 ev

!    total energy              =   -2435.53240448 Ry
     estimated scf accuracy    <       0.00000966 Ry

     total magnetization       =     4.00 Bohr mag/cell
     absolute magnetization    =     6.16 Bohr mag/cell

     convergence has been achieved in   1 iterations

     Using ACE for calculation of exact exchange

     total energy              =   -2435.53241814 Ry
     Harris-Foulkes estimate   =   -2435.53241918 Ry
     est. exchange err (dexx)  =       0.00001366 Ry
     - averaged Fock potential =     233.43122837 Ry
     + Fock energy (ACE)       =    -116.71594517 Ry

     EXX: now go back to refine exchange calculation

     total cpu time spent up to now is   369968.7 secs

     Self-consistent Calculation

     iteration #  1     ecut=    60.00 Ry     beta= 0.60
     Davidson diagonalization with overlap

---- Real-time Memory Report at c_bands before calling an iterative solver
          1391 MiB given to the printing process from OS
             0 MiB allocation reported by mallinfo(arena+hblkhd)
         91875 MiB available memory on the node where the printing process lives
------------------
     ethr =  1.61E-09,  avg # of iterations =  6.5

     total cpu time spent up to now is   370011.4 secs

     total energy              =   -2435.53241996 Ry
     estimated scf accuracy    <       0.00003103 Ry

     total magnetization       =     4.00 Bohr mag/cell
     absolute magnetization    =     6.22 Bohr mag/cell

     iteration #  2     ecut=    60.00 Ry     beta= 0.60
     Davidson diagonalization with overlap

---- Real-time Memory Report at c_bands before calling an iterative solver
          1391 MiB given to the printing process from OS
             0 MiB allocation reported by mallinfo(arena+hblkhd)
         93110 MiB available memory on the node where the printing process lives
------------------
     ethr =  5.50E-09,  avg # of iterations =  4.0

     total cpu time spent up to now is   370041.8 secs

     total energy              =   -2435.53242132 Ry
     estimated scf accuracy    <       0.00009393 Ry

     total magnetization       =     4.00 Bohr mag/cell
     absolute magnetization    =     6.23 Bohr mag/cell

     iteration #  3     ecut=    60.00 Ry     beta= 0.60
     Davidson diagonalization with overlap

---- Real-time Memory Report at c_bands before calling an iterative solver
          1391 MiB given to the printing process from OS
             0 MiB allocation reported by mallinfo(arena+hblkhd)
         93087 MiB available memory on the node where the printing process lives
------------------
     ethr =  5.50E-09,  avg # of iterations =  2.0
 
     Magnetic moment per site  (integrated on atomic sphere of radius R)
     atom   1 (R=0.035)  charge=  1.9222  magn=  0.0188
     atom   2 (R=0.035)  charge=  1.9220  magn=  0.0166
     atom   3 (R=0.039)  charge=  0.8026  magn=  0.0011
     atom   4 (R=0.039)  charge=  0.8216  magn= -0.0051
     atom   5 (R=0.037)  charge=  1.4486  magn= -0.0031
     atom   6 (R=0.035)  charge=  0.3643  magn= -0.0000
     atom   7 (R=0.039)  charge=  0.8234  magn= -0.0033
     atom   8 (R=0.035)  charge=  0.3980  magn=  0.0001
     atom   9 (R=0.039)  charge=  0.8289  magn=  0.0177
     atom  10 (R=0.035)  charge=  0.3999  magn= -0.0009
     atom  11 (R=0.039)  charge=  0.8257  magn=  0.0230
     atom  12 (R=0.035)  charge=  0.4017  magn= -0.0011
     atom  13 (R=0.039)  charge=  0.8304  magn=  0.0221
     atom  14 (R=0.039)  charge=  0.8356  magn=  0.0195
     atom  15 (R=0.039)  charge=  0.8225  magn=  0.0025
     atom  16 (R=0.039)  charge=  0.7949  magn=  0.0051
     atom  17 (R=0.039)  charge=  0.8188  magn= -0.0049
     atom  18 (R=0.039)  charge=  0.8297  magn= -0.0047
     atom  19 (R=0.035)  charge=  0.3990  magn=  0.0002
     atom  20 (R=0.039)  charge=  0.8240  magn= -0.0088
     atom  21 (R=0.035)  charge=  1.9292  magn=  0.0126
     atom  22 (R=0.035)  charge=  1.9238  magn=  0.0207
     atom  23 (R=0.039)  charge=  0.7997  magn=  0.0300
     atom  24 (R=0.039)  charge=  0.8181  magn=  0.0283
     atom  25 (R=0.037)  charge=  1.4506  magn= -0.0054
     atom  26 (R=0.035)  charge=  0.3546  magn=  0.0001
     atom  27 (R=0.039)  charge=  0.8267  magn=  0.0169
     atom  28 (R=0.035)  charge=  0.3961  magn= -0.0008
     atom  29 (R=0.039)  charge=  0.8268  magn= -0.0067
     atom  30 (R=0.035)  charge=  0.4011  magn=  0.0003
     atom  31 (R=0.039)  charge=  0.8278  magn= -0.0056
     atom  32 (R=0.035)  charge=  0.3992  magn=  0.0002
     atom  33 (R=0.039)  charge=  0.8340  magn= -0.0022
     atom  34 (R=0.039)  charge=  0.8361  magn= -0.0032
     atom  35 (R=0.039)  charge=  0.8212  magn= -0.0091
     atom  36 (R=0.039)  charge=  0.8021  magn=  0.0065
     atom  37 (R=0.039)  charge=  0.8201  magn=  0.0191
     atom  38 (R=0.039)  charge=  0.8253  magn=  0.0248
     atom  39 (R=0.035)  charge=  0.3958  magn= -0.0012
     atom  40 (R=0.039)  charge=  0.8224  magn=  0.0017
     atom  41 (R=0.035)  charge=  1.9278  magn=  0.0125
     atom  42 (R=0.035)  charge=  1.9214  magn=  0.0207
     atom  43 (R=0.039)  charge=  0.8007  magn=  0.0300
     atom  44 (R=0.039)  charge=  0.8174  magn=  0.0283
     atom  45 (R=0.037)  charge=  1.4519  magn= -0.0054
     atom  46 (R=0.035)  charge=  0.3548  magn=  0.0001
     atom  47 (R=0.039)  charge=  0.8274  magn=  0.0169
     atom  48 (R=0.035)  charge=  0.3965  magn= -0.0008
     atom  49 (R=0.039)  charge=  0.8271  magn= -0.0067
     atom  50 (R=0.035)  charge=  0.4006  magn=  0.0003
     atom  51 (R=0.039)  charge=  0.8273  magn= -0.0056
     atom  52 (R=0.035)  charge=  0.3991  magn=  0.0002
     atom  53 (R=0.039)  charge=  0.8340  magn= -0.0022
     atom  54 (R=0.039)  charge=  0.8353  magn= -0.0032
     atom  55 (R=0.039)  charge=  0.8213  magn= -0.0091
     atom  56 (R=0.039)  charge=  0.8025  magn=  0.0066
     atom  57 (R=0.039)  charge=  0.8202  magn=  0.0191
     atom  58 (R=0.039)  charge=  0.8252  magn=  0.0248
     atom  59 (R=0.035)  charge=  0.3954  magn= -0.0012
     atom  60 (R=0.039)  charge=  0.8217  magn=  0.0017
     atom  61 (R=0.035)  charge=  1.9222  magn=  0.0187
     atom  62 (R=0.035)  charge=  1.9202  magn=  0.0166
     atom  63 (R=0.039)  charge=  0.8020  magn=  0.0011
     atom  64 (R=0.039)  charge=  0.8213  magn= -0.0050
     atom  65 (R=0.037)  charge=  1.4497  magn= -0.0031
     atom  66 (R=0.035)  charge=  0.3642  magn= -0.0000
     atom  67 (R=0.039)  charge=  0.8229  magn= -0.0033
     atom  68 (R=0.035)  charge=  0.3978  magn=  0.0001
     atom  69 (R=0.039)  charge=  0.8291  magn=  0.0177
     atom  70 (R=0.035)  charge=  0.4001  magn= -0.0009
     atom  71 (R=0.039)  charge=  0.8254  magn=  0.0230
     atom  72 (R=0.035)  charge=  0.4017  magn= -0.0011
     atom  73 (R=0.039)  charge=  0.8311  magn=  0.0221
     atom  74 (R=0.039)  charge=  0.8354  magn=  0.0195
     atom  75 (R=0.039)  charge=  0.8224  magn=  0.0025
     atom  76 (R=0.039)  charge=  0.7946  magn=  0.0051
     atom  77 (R=0.039)  charge=  0.8189  magn= -0.0050
     atom  78 (R=0.039)  charge=  0.8296  magn= -0.0047
     atom  79 (R=0.035)  charge=  0.3986  magn=  0.0002
     atom  80 (R=0.039)  charge=  0.8243  magn= -0.0088
     atom  81 (R=0.035)  charge=  0.3943  magn= -0.0001
     atom  82 (R=0.035)  charge=  0.3940  magn= -0.0001
     atom  83 (R=0.035)  charge=  1.9223  magn=  0.0188
     atom  84 (R=0.035)  charge=  1.9220  magn=  0.0166
     atom  85 (R=0.039)  charge=  0.8026  magn=  0.0011
     atom  86 (R=0.039)  charge=  0.8216  magn= -0.0050
     atom  87 (R=0.037)  charge=  1.4486  magn= -0.0031
     atom  88 (R=0.035)  charge=  0.3643  magn= -0.0000
     atom  89 (R=0.039)  charge=  0.8234  magn= -0.0033
     atom  90 (R=0.035)  charge=  0.3980  magn=  0.0001
     atom  91 (R=0.039)  charge=  0.8290  magn=  0.0177
     atom  92 (R=0.035)  charge=  0.3999  magn= -0.0009
     atom  93 (R=0.039)  charge=  0.8257  magn=  0.0230
     atom  94 (R=0.035)  charge=  0.4017  magn= -0.0011
     atom  95 (R=0.039)  charge=  0.8304  magn=  0.0221
     atom  96 (R=0.039)  charge=  0.8357  magn=  0.0195
     atom  97 (R=0.039)  charge=  0.8225  magn=  0.0025
     atom  98 (R=0.039)  charge=  0.7949  magn=  0.0051
     atom  99 (R=0.039)  charge=  0.8188  magn= -0.0049
     atom 100 (R=0.039)  charge=  0.8297  magn= -0.0047
     atom 101 (R=0.035)  charge=  0.3990  magn=  0.0002
     atom 102 (R=0.039)  charge=  0.8240  magn= -0.0088
     atom 103 (R=0.035)  charge=  1.9292  magn=  0.0126
     atom 104 (R=0.035)  charge=  1.9238  magn=  0.0208
     atom 105 (R=0.039)  charge=  0.7996  magn=  0.0300
     atom 106 (R=0.039)  charge=  0.8181  magn=  0.0283
     atom 107 (R=0.037)  charge=  1.4506  magn= -0.0054
     atom 108 (R=0.035)  charge=  0.3546  magn=  0.0001
     atom 109 (R=0.039)  charge=  0.8268  magn=  0.0169
     atom 110 (R=0.035)  charge=  0.3961  magn= -0.0008
     atom 111 (R=0.039)  charge=  0.8267  magn= -0.0067
     atom 112 (R=0.035)  charge=  0.4011  magn=  0.0003
     atom 113 (R=0.039)  charge=  0.8278  magn= -0.0056
     atom 114 (R=0.035)  charge=  0.3992  magn=  0.0002
     atom 115 (R=0.039)  charge=  0.8341  magn= -0.0022
     atom 116 (R=0.039)  charge=  0.8361  magn= -0.0032
     atom 117 (R=0.039)  charge=  0.8212  magn= -0.0091
     atom 118 (R=0.039)  charge=  0.8021  magn=  0.0066
     atom 119 (R=0.039)  charge=  0.8202  magn=  0.0191
     atom 120 (R=0.039)  charge=  0.8252  magn=  0.0248
     atom 121 (R=0.035)  charge=  0.3958  magn= -0.0012
     atom 122 (R=0.039)  charge=  0.8224  magn=  0.0017
     atom 123 (R=0.035)  charge=  1.9279  magn=  0.0126
     atom 124 (R=0.035)  charge=  1.9214  magn=  0.0207
     atom 125 (R=0.039)  charge=  0.8008  magn=  0.0300
     atom 126 (R=0.039)  charge=  0.8175  magn=  0.0283
     atom 127 (R=0.037)  charge=  1.4518  magn= -0.0054
     atom 128 (R=0.035)  charge=  0.3548  magn=  0.0001
     atom 129 (R=0.039)  charge=  0.8274  magn=  0.0169
     atom 130 (R=0.035)  charge=  0.3965  magn= -0.0008
     atom 131 (R=0.039)  charge=  0.8272  magn= -0.0067
     atom 132 (R=0.035)  charge=  0.4006  magn=  0.0003
     atom 133 (R=0.039)  charge=  0.8272  magn= -0.0056
     atom 134 (R=0.035)  charge=  0.3991  magn=  0.0002
     atom 135 (R=0.039)  charge=  0.8340  magn= -0.0022
     atom 136 (R=0.039)  charge=  0.8353  magn= -0.0032
     atom 137 (R=0.039)  charge=  0.8213  magn= -0.0091
     atom 138 (R=0.039)  charge=  0.8025  magn=  0.0066
     atom 139 (R=0.039)  charge=  0.8202  magn=  0.0191
     atom 140 (R=0.039)  charge=  0.8252  magn=  0.0248
     atom 141 (R=0.035)  charge=  0.3954  magn= -0.0012
     atom 142 (R=0.039)  charge=  0.8217  magn=  0.0017
     atom 143 (R=0.035)  charge=  1.9222  magn=  0.0187
     atom 144 (R=0.035)  charge=  1.9202  magn=  0.0166
     atom 145 (R=0.039)  charge=  0.8020  magn=  0.0011
     atom 146 (R=0.039)  charge=  0.8213  magn= -0.0051
     atom 147 (R=0.037)  charge=  1.4497  magn= -0.0031
     atom 148 (R=0.035)  charge=  0.3642  magn= -0.0000
     atom 149 (R=0.039)  charge=  0.8230  magn= -0.0033
     atom 150 (R=0.035)  charge=  0.3978  magn=  0.0001
     atom 151 (R=0.039)  charge=  0.8291  magn=  0.0177
     atom 152 (R=0.035)  charge=  0.4001  magn= -0.0009
     atom 153 (R=0.039)  charge=  0.8254  magn=  0.0230
     atom 154 (R=0.035)  charge=  0.4017  magn= -0.0011
     atom 155 (R=0.039)  charge=  0.8311  magn=  0.0222
     atom 156 (R=0.039)  charge=  0.8354  magn=  0.0195
     atom 157 (R=0.039)  charge=  0.8224  magn=  0.0025
     atom 158 (R=0.039)  charge=  0.7946  magn=  0.0051
     atom 159 (R=0.039)  charge=  0.8190  magn= -0.0050
     atom 160 (R=0.039)  charge=  0.8296  magn= -0.0047
     atom 161 (R=0.035)  charge=  0.3986  magn=  0.0002
     atom 162 (R=0.039)  charge=  0.8243  magn= -0.0088
     atom 163 (R=0.035)  charge=  0.3943  magn= -0.0001
     atom 164 (R=0.035)  charge=  0.3940  magn= -0.0001

     total cpu time spent up to now is   370064.3 secs

     End of self-consistent calculation

 ------ SPIN UP ------------


          k = 0.0000 0.0000 0.0000 ( 85105 PWs)   bands (ev):

   -23.5381 -23.5377 -23.5335 -23.5333 -21.9241 -21.9234 -21.8575 -21.8569
   -21.6615 -21.6608 -21.6338 -21.6335 -21.1851 -21.1851 -21.1471 -21.1465
   -19.3528 -19.3527 -19.3442 -19.3441 -18.4588 -18.4565 -18.4263 -18.4262
   -17.8058 -17.7951 -17.7227 -17.7171 -17.0798 -17.0762 -17.0163 -17.0085
   -16.2533 -16.2293 -16.1421 -16.1109 -15.7150 -15.7110 -15.6748 -15.6743
   -15.6718 -15.6488 -15.6048 -15.5890 -14.2889 -14.2804 -14.2514 -14.2486
   -14.0662 -14.0595 -14.0037 -14.0034 -13.8500 -13.7775 -13.7560 -13.6781
   -13.4587 -13.4078 -13.4008 -13.3525 -13.1069 -13.1059 -13.0986 -13.0807
   -12.2250 -12.2093 -12.2045 -12.1566 -11.8096 -11.7733 -11.7680 -11.7616
   -11.0753 -11.0672 -11.0555 -11.0082 -10.6495 -10.6038 -10.6001 -10.5747
   -10.4166 -10.4108 -10.4051 -10.3563 -10.1906 -10.1867 -10.1727 -10.1609
    -9.8612  -9.8177  -9.8150  -9.7792  -9.7075  -9.6817  -9.6494  -9.6444
    -9.1629  -9.1465  -9.1451  -9.1220  -8.6793  -8.6677  -8.6467  -8.6438
    -8.4539  -8.3861  -8.3401  -8.3315  -7.7658  -7.6817  -7.6808  -7.6764
    -7.5455  -7.5115  -7.5037  -7.4900  -7.4360  -7.4143  -7.4093  -7.4044
    -7.0837  -7.0409  -6.9563  -6.9399  -6.6743  -6.6628  -6.4613  -6.4509
    -6.3511  -6.3298  -6.3193  -6.2858  -6.2709  -6.2431  -6.1177  -6.0853
    -6.0316  -5.9851  -5.9766  -5.9734  -5.9404  -5.8570  -5.7029  -5.6983
    -5.6884  -5.6432  -5.5096  -5.4598  -5.4211  -5.4067  -5.3709  -5.3483
    -5.3452  -5.3290  -5.1695  -5.1181  -5.1003  -5.0850  -5.0700  -5.0422
    -5.0218  -5.0070  -4.9364  -4.9111  -4.8725  -4.8683  -4.8524  -4.8240
    -4.7881  -4.7723  -4.6749  -4.6545  -4.5525  -4.5415  -4.4765  -4.4756
    -4.4681  -4.4635  -4.3921  -4.3705  -4.3277  -4.3021  -4.2356  -4.1824
    -4.1817  -4.1279  -4.0813  -4.0599  -4.0251  -4.0091  -3.9953  -3.9701
    -3.8668  -3.8293  -3.7852  -3.7776  -3.7599  -3.7378  -3.7195  -3.6922
    -3.6522  -3.6506  -3.6023  -3.5774  -3.5738  -3.5346  -3.5325  -3.4707
    -3.4415  -3.3757  -3.3439  -3.3075  -3.1156  -3.1103  -3.1094  -3.0969
    -2.9588  -2.9087  -2.5937  -2.5911  -2.5695  -2.5268  -2.5266  -2.4445
    -2.1865  -2.1827  -2.1559  -2.1522  -2.1132  -2.1103  -2.0143  -2.0063
    -1.9681  -1.9406  -1.6994  -1.6849  -1.6596  -1.6342  -1.6273  -1.6144
    -1.6026  -1.5925  -1.4624  -1.4375  -1.0816  -1.0780  -1.0760  -1.0674
    -0.7901  -0.7837  -0.6763  -0.6687  -0.4886  -0.4704  -0.4590  -0.4514
    -0.4418  -0.3851  -0.3815  -0.3723  -0.2462  -0.2353  -0.1067  -0.0925
    -0.0767  -0.0743  -0.0641  -0.0574  -0.0424  -0.0381  -0.0192   0.0122
     0.0676   0.1532   0.2678   0.2921   1.2232   1.2401   1.4115   1.4155
     2.7215   2.7299   2.7376   2.8382   5.3523   5.4037   5.5171   5.5660
     5.6554   5.6882   5.7949   5.8007   6.3475   6.3554   6.6304   6.6671
     6.7828   6.7908   6.9595   6.9901   7.0611   7.1010   7.1540   7.1643
     7.3265   7.3658   7.3843   7.4145   7.8835   7.9062   7.9860   8.1173
     8.2114   8.2645   8.7198   8.7392   8.8858   8.9065   8.9872   9.0697
     9.1205   9.1563   9.3058   9.3071   9.4422   9.6440   9.6702   9.7005
     9.7895   9.8480   9.9721  10.2408  10.5514  10.5685  10.5921  10.6365
    10.7722  10.7748

     occupation numbers 
     1.0000   1.0000   1.0000   1.0000   1.0000   1.0000   1.0000   1.0000
     1.0000   1.0000   1.0000   1.0000   1.0000   1.0000   1.0000   1.0000
     1.0000   1.0000   1.0000   1.0000   1.0000   1.0000   1.0000   1.0000
     1.0000   1.0000   1.0000   1.0000   1.0000   1.0000   1.0000   1.0000
     1.0000   1.0000   1.0000   1.0000   1.0000   1.0000   1.0000   1.0000
     1.0000   1.0000   1.0000   1.0000   1.0000   1.0000   1.0000   1.0000
     1.0000   1.0000   1.0000   1.0000   1.0000   1.0000   1.0000   1.0000
     1.0000   1.0000   1.0000   1.0000   1.0000   1.0000   1.0000   1.0000
     1.0000   1.0000   1.0000   1.0000   1.0000   1.0000   1.0000   1.0000
     1.0000   1.0000   1.0000   1.0000   1.0000   1.0000   1.0000   1.0000
     1.0000   1.0000   1.0000   1.0000   1.0000   1.0000   1.0000   1.0000
     1.0000   1.0000   1.0000   1.0000   1.0000   1.0000   1.0000   1.0000
     1.0000   1.0000   1.0000   1.0000   1.0000   1.0000   1.0000   1.0000
     1.0000   1.0000   1.0000   1.0000   1.0000   1.0000   1.0000   1.0000
     1.0000   1.0000   1.0000   1.0000   1.0000   1.0000   1.0000   1.0000
     1.0000   1.0000   1.0000   1.0000   1.0000   1.0000   1.0000   1.0000
     1.0000   1.0000   1.0000   1.0000   1.0000   1.0000   1.0000   1.0000
     1.0000   1.0000   1.0000   1.0000   1.0000   1.0000   1.0000   1.0000
     1.0000   1.0000   1.0000   1.0000   1.0000   1.0000   1.0000   1.0000
     1.0000   1.0000   1.0000   1.0000   1.0000   1.0000   1.0000   1.0000
     1.0000   1.0000   1.0000   1.0000   1.0000   1.0000   1.0000   1.0000
     1.0000   1.0000   1.0000   1.0000   1.0000   1.0000   1.0000   1.0000
     1.0000   1.0000   1.0000   1.0000   1.0000   1.0000   1.0000   1.0000
     1.0000   1.0000   1.0000   1.0000   1.0000   1.0000   1.0000   1.0000
     1.0000   1.0000   1.0000   1.0000   1.0000   1.0000   1.0000   1.0000
     1.0000   1.0000   1.0000   1.0000   1.0000   1.0000   1.0000   1.0000
     1.0000   1.0000   1.0000   1.0000   1.0000   1.0000   1.0000   1.0000
     1.0000   1.0000   1.0000   1.0000   1.0000   1.0000   1.0000   1.0000
     1.0000   1.0000   1.0000   1.0000   1.0000   1.0000   1.0000   1.0000
     1.0000   1.0000   1.0000   1.0000   1.0000   1.0000   1.0000   1.0000
     1.0000   1.0000   1.0000   1.0000   1.0000   1.0000   1.0000   1.0000
     1.0000   1.0000   1.0000   1.0000   1.0000   1.0000   1.0000   1.0000
     1.0000   1.0000   1.0000   1.0000   1.0000   1.0000   1.0000   1.0000
     1.0000   1.0000   1.0000   1.0000   1.0000   1.0000   1.0000   1.0000
     1.0000   1.0000   1.0000   1.0000   1.0000   1.0000   1.0000   1.0000
     1.0000   1.0000   1.0000   1.0000   0.0000   0.0000   0.0000   0.0000
     0.0000   0.0000   0.0000   0.0000   0.0000   0.0000   0.0000   0.0000
     0.0000   0.0000   0.0000   0.0000   0.0000   0.0000   0.0000   0.0000
     0.0000   0.0000   0.0000   0.0000   0.0000   0.0000   0.0000   0.0000
     0.0000   0.0000   0.0000   0.0000   0.0000   0.0000   0.0000   0.0000
     0.0000   0.0000   0.0000   0.0000   0.0000   0.0000   0.0000   0.0000
     0.0000   0.0000   0.0000   0.0000   0.0000   0.0000   0.0000   0.0000
     0.0000   0.0000

 ------ SPIN DOWN ----------


          k = 0.0000 0.0000 0.0000 ( 85105 PWs)   bands (ev):

   -23.4727 -23.4724 -23.4681 -23.4678 -21.8711 -21.8703 -21.8029 -21.8023
   -21.5978 -21.5971 -21.5705 -21.5702 -21.1195 -21.1195 -21.0810 -21.0804
   -19.3119 -19.3118 -19.3044 -19.3043 -18.4233 -18.4211 -18.3929 -18.3928
   -17.7712 -17.7608 -17.6874 -17.6819 -17.0599 -17.0564 -16.9970 -16.9896
   -16.1887 -16.1645 -16.0778 -16.0469 -15.6595 -15.6552 -15.6189 -15.6161
   -15.6117 -15.5853 -15.5429 -15.5263 -14.2140 -14.2043 -14.1727 -14.1713
   -14.0203 -14.0140 -13.9553 -13.9537 -13.7944 -13.7224 -13.7002 -13.6223
   -13.4110 -13.3586 -13.3503 -13.2999 -13.0191 -13.0144 -13.0041 -12.9862
   -12.1049 -12.0865 -12.0809 -12.0456 -11.7522 -11.7115 -11.7069 -11.7049
   -11.0529 -11.0477 -11.0322 -10.9890 -10.6322 -10.5824 -10.5820 -10.5526
   -10.3574 -10.3547 -10.3471 -10.2961 -10.1574 -10.1543 -10.1433 -10.1298
    -9.8074  -9.7737  -9.7616  -9.7293  -9.6870  -9.6634  -9.6273  -9.6137
    -9.1420  -9.1260  -9.1248  -9.1018  -8.6517  -8.6400  -8.6183  -8.6162
    -8.4306  -8.3626  -8.3171  -8.3087  -7.7292  -7.6401  -7.6392  -7.6383
    -7.5094  -7.4708  -7.4583  -7.4484  -7.4084  -7.3919  -7.3873  -7.3798
    -7.0586  -7.0150  -6.9287  -6.9143  -6.5303  -6.5114  -6.4245  -6.4239
    -6.3190  -6.2979  -6.2842  -6.2504  -6.2415  -6.2042  -6.0120  -5.9725
    -5.9482  -5.9193  -5.8801  -5.8430  -5.8386  -5.8148  -5.6730  -5.6686
    -5.6588  -5.6146  -5.4769  -5.4300  -5.3902  -5.3699  -5.3326  -5.3242
    -5.3141  -5.2965  -5.1454  -5.0757  -5.0648  -5.0423  -5.0278  -4.9694
    -4.9237  -4.9227  -4.9187  -4.8949  -4.8367  -4.8348  -4.8328  -4.8002
    -4.6366  -4.6070  -4.5384  -4.5321  -4.5041  -4.4834  -4.4368  -4.4243
    -4.4228  -4.4205  -4.3589  -4.3448  -4.2204  -4.1724  -4.1613  -4.1323
    -4.0705  -4.0519  -4.0329  -4.0277  -3.9743  -3.9353  -3.8744  -3.8592
    -3.8044  -3.7976  -3.7539  -3.7413  -3.7240  -3.6670  -3.6589  -3.6197
    -3.6108  -3.6083  -3.5539  -3.5460  -3.5453  -3.4941  -3.4793  -3.4367
    -3.2810  -3.2706  -3.2510  -3.2305  -3.0931  -3.0922  -3.0876  -3.0777
    -2.7781  -2.7264  -2.5698  -2.5330  -2.5099  -2.4236  -2.3837  -2.3446
    -2.1530  -2.1467  -2.1258  -2.1172  -1.9445  -1.9307  -1.8325  -1.8320
    -1.7660  -1.7469  -1.6785  -1.6562  -1.6270  -1.5881  -1.4570  -1.4550
    -1.4501  -1.4496  -1.2878  -1.2764  -1.0424  -1.0405  -1.0380  -1.0261
    -0.5993  -0.5947  -0.5084  -0.5003  -0.4268  -0.4147  -0.4097  -0.4022
    -0.3371  -0.2441  -0.1539  -0.1462  -0.1203  -0.0922  -0.0571  -0.0343
    -0.0152   0.0230   0.0446   0.0666   0.0841   0.0928   0.2413   0.2761
     0.2899   0.3678   0.4487   0.4863   1.4567   1.4799   1.7451   1.7508
     4.0860   4.0962   4.0993   4.2314   5.6097   5.6822   5.8418   5.8480
     5.9354   6.0261   6.0635   6.0716   6.3817   6.3857   6.7521   6.7740
     7.0347   7.0507   7.1783   7.2123   7.2160   7.2373   7.2645   7.2722
     7.4644   7.5029   7.5883   7.6170   7.9439   7.9770   8.2118   8.2937
     8.4663   8.5185   8.7801   8.7932   8.9649   9.0174   9.1469   9.1967
     9.2258   9.2436   9.3450   9.3856   9.4869   9.7342   9.8215   9.8291
     9.9366  10.0254  10.0498  10.2834  10.5971  10.6390  10.6676  10.7678
    10.8376  10.9143

     occupation numbers 
     1.0000   1.0000   1.0000   1.0000   1.0000   1.0000   1.0000   1.0000
     1.0000   1.0000   1.0000   1.0000   1.0000   1.0000   1.0000   1.0000
     1.0000   1.0000   1.0000   1.0000   1.0000   1.0000   1.0000   1.0000
     1.0000   1.0000   1.0000   1.0000   1.0000   1.0000   1.0000   1.0000
     1.0000   1.0000   1.0000   1.0000   1.0000   1.0000   1.0000   1.0000
     1.0000   1.0000   1.0000   1.0000   1.0000   1.0000   1.0000   1.0000
     1.0000   1.0000   1.0000   1.0000   1.0000   1.0000   1.0000   1.0000
     1.0000   1.0000   1.0000   1.0000   1.0000   1.0000   1.0000   1.0000
     1.0000   1.0000   1.0000   1.0000   1.0000   1.0000   1.0000   1.0000
     1.0000   1.0000   1.0000   1.0000   1.0000   1.0000   1.0000   1.0000
     1.0000   1.0000   1.0000   1.0000   1.0000   1.0000   1.0000   1.0000
     1.0000   1.0000   1.0000   1.0000   1.0000   1.0000   1.0000   1.0000
     1.0000   1.0000   1.0000   1.0000   1.0000   1.0000   1.0000   1.0000
     1.0000   1.0000   1.0000   1.0000   1.0000   1.0000   1.0000   1.0000
     1.0000   1.0000   1.0000   1.0000   1.0000   1.0000   1.0000   1.0000
     1.0000   1.0000   1.0000   1.0000   1.0000   1.0000   1.0000   1.0000
     1.0000   1.0000   1.0000   1.0000   1.0000   1.0000   1.0000   1.0000
     1.0000   1.0000   1.0000   1.0000   1.0000   1.0000   1.0000   1.0000
     1.0000   1.0000   1.0000   1.0000   1.0000   1.0000   1.0000   1.0000
     1.0000   1.0000   1.0000   1.0000   1.0000   1.0000   1.0000   1.0000
     1.0000   1.0000   1.0000   1.0000   1.0000   1.0000   1.0000   1.0000
     1.0000   1.0000   1.0000   1.0000   1.0000   1.0000   1.0000   1.0000
     1.0000   1.0000   1.0000   1.0000   1.0000   1.0000   1.0000   1.0000
     1.0000   1.0000   1.0000   1.0000   1.0000   1.0000   1.0000   1.0000
     1.0000   1.0000   1.0000   1.0000   1.0000   1.0000   1.0000   1.0000
     1.0000   1.0000   1.0000   1.0000   1.0000   1.0000   1.0000   1.0000
     1.0000   1.0000   1.0000   1.0000   1.0000   1.0000   1.0000   1.0000
     1.0000   1.0000   1.0000   1.0000   1.0000   1.0000   1.0000   1.0000
     1.0000   1.0000   1.0000   1.0000   1.0000   1.0000   1.0000   1.0000
     1.0000   1.0000   1.0000   1.0000   1.0000   1.0000   1.0000   1.0000
     1.0000   1.0000   1.0000   1.0000   1.0000   1.0000   1.0000   1.0000
     1.0000   1.0000   1.0000   1.0000   1.0000   1.0000   1.0000   1.0000
     1.0000   1.0000   1.0000   1.0000   1.0000   1.0000   1.0000   1.0000
     1.0000   1.0000   1.0000   1.0000   1.0000   1.0000   1.0000   1.0000
     1.0000   1.0000   1.0000   1.0000   1.0000   1.0000   1.0000   1.0000
     0.0000   0.0000   0.0000   0.0000   0.0000   0.0000   0.0000   0.0000
     0.0000   0.0000   0.0000   0.0000   0.0000   0.0000   0.0000   0.0000
     0.0000   0.0000   0.0000   0.0000   0.0000   0.0000   0.0000   0.0000
     0.0000   0.0000   0.0000   0.0000   0.0000   0.0000   0.0000   0.0000
     0.0000   0.0000   0.0000   0.0000   0.0000   0.0000   0.0000   0.0000
     0.0000   0.0000   0.0000   0.0000   0.0000   0.0000   0.0000   0.0000
     0.0000   0.0000   0.0000   0.0000   0.0000   0.0000   0.0000   0.0000
     0.0000   0.0000

     the Fermi energy is     3.3779 ev

!    total energy              =   -2435.53243489 Ry
     estimated scf accuracy    <       0.00000515 Ry

     total magnetization       =     4.00 Bohr mag/cell
     absolute magnetization    =     6.23 Bohr mag/cell

     convergence has been achieved in   3 iterations

     Using ACE for calculation of exact exchange

!!   total energy              =   -2435.53244387 Ry
     Harris-Foulkes estimate   =   -2435.53244777 Ry
     est. exchange err (dexx)  =       0.00000898 Ry
     - averaged Fock potential =     233.43240634 Ry
     + Fock energy (ACE)       =    -116.71647016 Ry

     EXX self-consistency reached

     Writing all to output data dir ./pbi1-relax.save/
 
     init_run     :      5.62s CPU      7.22s WALL (       1 calls)
     electrons    :   1002.86s CPU   1022.23s WALL (       7 calls)

     Called by init_run:
     wfcinit      :      1.46s CPU      2.50s WALL (       1 calls)
     potinit      :      0.51s CPU      0.78s WALL (       1 calls)
     hinit0       :      2.13s CPU      2.24s WALL (       1 calls)

     Called by electrons:
     c_bands      :    892.93s CPU    908.14s WALL (      34 calls)
     sum_band     :     72.83s CPU     74.93s WALL (      34 calls)
     v_of_rho     :      6.94s CPU      7.27s WALL (      34 calls)
     v_h          :      0.27s CPU      0.28s WALL (      34 calls)
     v_xc         :      6.67s CPU      6.99s WALL (      34 calls)
     newd         :     12.13s CPU     12.73s WALL (      33 calls)
     PAW_pot      :      7.63s CPU      7.74s WALL (      34 calls)
     mix_rho      :      1.07s CPU      1.18s WALL (      34 calls)
     energy_dftd3 :      8.98s CPU      9.04s WALL (       7 calls)

     Called by c_bands:
     init_us_2    :     78.57s CPU     79.47s WALL (    4882 calls)
     init_us_2:cp :     78.53s CPU     79.46s WALL (    4882 calls)
     cegterg      :    885.08s CPU    899.98s WALL (      68 calls)

     Called by sum_band:
     sum_band:wei :      0.25s CPU      0.26s WALL (      34 calls)
     sum_band:loo :     57.65s CPU     59.10s WALL (      34 calls)
     sum_band:buf :      0.34s CPU      0.37s WALL (      68 calls)
     sum_band:ini :      1.04s CPU      1.08s WALL (      68 calls)
     sum_band:cal :     31.49s CPU     32.21s WALL (      68 calls)
     sum_band:bec :      0.26s CPU      0.29s WALL (      68 calls)
     addusdens    :     11.77s CPU     12.32s WALL (      34 calls)
     addusd:skk   :      0.82s CPU      1.06s WALL (     136 calls)
     addusd:dgemm :      7.20s CPU      7.35s WALL (     272 calls)
     addusd:qvan2 :      3.53s CPU      3.63s WALL (     272 calls)

     Called by *egterg:
     cdiaghg      :    165.88s CPU    168.47s WALL (     292 calls)
     cegterg:over :     79.45s CPU     81.02s WALL (     242 calls)
     cegterg:upda :     38.16s CPU     38.76s WALL (     242 calls)
     cegterg:last :     97.97s CPU     98.90s WALL (     167 calls)
     h_psi        :    383.30s CPU    390.42s WALL (     310 calls)
     s_psi        :     89.04s CPU     89.99s WALL (     310 calls)
     g_psi        :      0.51s CPU      0.52s WALL (     242 calls)

     Called by h_psi:
     h_psi:calbec :     94.57s CPU     96.60s WALL (     310 calls)
     vloc_psi     :    143.32s CPU    146.18s WALL (     310 calls)
     add_vuspsi   :     89.74s CPU     90.68s WALL (     310 calls)

     General routines
     calbec       :    172.83s CPU    176.86s WALL (     729 calls)
     fft          :      7.20s CPU      7.62s WALL (     816 calls)
     ffts         :      0.30s CPU      0.32s WALL (     136 calls)
     fftw         :    161.36s CPU    164.62s WALL (  156468 calls)
     fftc         :  16293.25s CPU  16524.66s WALL ( 3198832 calls)
     fftcw        :     18.96s CPU     20.28s WALL (   14196 calls)
     interpolate  :      0.58s CPU      0.61s WALL (      68 calls)
 
     Parallel routines
     fft_scatt_xy :    332.23s CPU    336.19s WALL ( 3213028 calls)
     fft_scatt_yz :  14044.07s CPU  14239.33s WALL ( 3213028 calls)

     EXX routines
     exx_grid     :      0.00s CPU      0.00s WALL (       1 calls)
     exxinit      :     60.92s CPU     93.08s WALL (       7 calls)
     vexx         : 426969.60s CPU 430567.25s WALL (      14 calls)
     matcalc      :     40.16s CPU     41.32s WALL (     337 calls)
     aceupdate    :      1.29s CPU      1.33s WALL (      14 calls)
     vexxace      :     67.06s CPU     68.49s WALL (     297 calls)
     aceinit      : 426973.20s CPU 430571.01s WALL (      14 calls)

     EXX+US  routines
     becxx        :      0.06s CPU      0.09s WALL (       7 calls)
     addusxx      : 188832.34s CPU 190279.21s WALL ( 1599416 calls)
     newdxx       : 218676.27s CPU 220502.23s WALL ( 1599416 calls)
     qvan_init    :      0.22s CPU      0.23s WALL (      14 calls)
     nlxx_pot     :    100.52s CPU    101.50s WALL (    4732 calls)

     EXX+PAW routines
     PAW_newdxx   :   2575.71s CPU   2611.42s WALL ( 1599416 calls)

     PAW routines
     PAW_pot      :      7.63s CPU      7.74s WALL (      34 calls)
 
     PWSCF        :   4d22h54m CPU   4d23h55m WALL

 
   This run was terminated on:   0:10:51   8Dec2024            

=------------------------------------------------------------------------------=
   JOB DONE.
=------------------------------------------------------------------------------=
