# Supplementary material for: Achieving high-performance room-temperature organic ferromagnetic semiconductor films via topochemical reduction
Source: Nat Commun. 2026 Apr 15;17:5197. doi: 10.1038/s41467-026-71866-2 (PMC13253818; doi:10.1038/s41467-026-71866-2)
Supplement: Supplementary file 3 — Source Data [file 41467_2026_71866_MOESM3_ESM.zip › Source Data/Figure_4/H-doped-PDI.cif]

#Generated by Multiwfn
data_system
_cell_angle_alpha  64.036
_cell_angle_beta   72.113
_cell_angle_gamma  75.108
_cell_length_a    8.218347
_cell_length_b   11.765622
_cell_length_c    9.819169
loop_
_symmetry_equiv_pos_as_xyz
x,y,z
loop_
_atom_site_label
_atom_site_fract_x
_atom_site_fract_y
_atom_site_fract_z
H      -0.95605306      0.46520763      0.04218052
H      -0.95065222      0.82500986      0.14229409
H      -0.40015983      0.79157644     -0.57387424
H      -0.79662425      0.01082164      0.00208496
H      -0.56099127      0.60748629     -0.42658463
H      -0.10627510      0.47504697      0.26545213
H      -0.12940792      0.12155111      0.16951091
H      -0.67807431      0.16205854     -0.11730638
H      -0.28762749      0.93698169     -0.68951408
H      -0.52193324      0.34335126     -0.26053136
H      -0.04315222      0.87334834     -0.37020118
H      -0.02018213      0.22689743      0.72568629
H      -0.47139977      0.18640068      0.01253674
H      -0.86194957      0.41146468      0.58474483
H      -0.62746099      0.00506518      0.15578066
H      -0.19341783      0.88321047     -0.14688438
H      -0.19883757      0.52344517     -0.24701719
H      -0.74921940      0.55677803     -0.53076787
H      -0.35292812      0.33766195     -0.10686277
H      -0.58835897      0.74084887     -0.67801961
H      -0.21611809      0.53687231      0.44310449
H      -0.93320303      0.81148983     -0.54783908
C      -0.79073761      0.55881438     -0.16082140
C      -0.50895580      0.87732620     -0.40345085
C      -0.85982899      0.83589945      0.03153572
C      -0.48745580      0.78313770     -0.46225226
C      -0.77191424      0.94073096     -0.04873830
C      -0.83469295      0.74274598     -0.02827938
C      -0.69484196      0.66735073     -0.24032687
C      -0.62570464      0.86500643     -0.25733341
C      -0.92333566      0.63056947      0.05616508
C      -0.65252087      0.95836721     -0.19290498
C      -0.57871390      0.68066678     -0.38207122
C      -0.71886815      0.75776069     -0.17463463
C      -0.27737982      0.38201006      0.46684052
C      -0.55848905      0.06641663      0.72267721
C      -0.21427065      0.10701016      0.28373868
C      -0.58282539      0.16472667      0.77663507
C      -0.30242756      0.00332887      0.36472799
C      -0.23530440      0.19836860      0.34604973
C      -0.37273380      0.27922219      0.55476906
C      -0.44037462      0.07782127      0.57689166
C      -0.14334588      0.30741464      0.25809880
C      -0.41539086      0.98556499     -0.48811247
C      -0.49318793      0.26755118      0.69685365
C      -0.34828622      0.18530234      0.49201431
C      -0.87204076      0.96639336     -0.57159836
C      -0.59103565      0.28204240      0.17255151
C      -0.93528146      0.24143162      0.61147382
C      -0.56665603      0.18372567      0.11859421
C      -0.84712857      0.34511221      0.53050344
C      -0.91421776      0.15006565      0.54916600
C      -0.77671735      0.06919864      0.34046467
C      -0.70915519      0.27062763      0.31833747
C      -0.00615532      0.04101073      0.63711250
C      -0.73413369      0.36287359      0.38335886
C      -0.65624613      0.08087383      0.19838588
C      -0.80122154      0.16313447      0.40320811
C      -0.35869763      0.78958664      0.05615072
C      -0.64053575      0.47109737      0.29873153
C      -0.28966427      0.51254517     -0.13625817
C      -0.66197315      0.56524694      0.35758193
C      -0.37761872      0.40773597     -0.05601901
C      -0.31477053      0.60567501     -0.07641576
C      -0.45458840      0.68104534      0.13565860
C      -0.52380428      0.48343701      0.15260368
C      -0.22611929      0.71784387     -0.16084750
C      -0.49701635      0.39009791      0.08814627
C      -0.57068569      0.66770122      0.27742497
C      -0.43060566      0.59066345      0.06993457
N      -0.89482494      0.54733745     -0.01529453
N      -0.17230325      0.39377133      0.32771583
N      -0.97714088      0.95463497     -0.43248637
N      -0.25463322      0.80107499     -0.08938825
O      -0.78344783      0.47946059     -0.21440067
O      -0.02361639      0.60734107      0.18884743
O      -0.28821671      0.47181492      0.51986310
O      -0.04264832      0.32785074      0.12831490
O      -0.86114937      0.87657281     -0.62460956
O      -0.10686798      0.02057983      0.76688691
O      -0.36597687      0.86893094      0.10973844
O      -0.12583297      0.74107013     -0.29352963
