# Supplementary material for: Achieving high-performance room-temperature organic ferromagnetic semiconductor films via topochemical reduction
Source: Nat Commun. 2026 Apr 15;17:5197. doi: 10.1038/s41467-026-71866-2 (PMC13253818; doi:10.1038/s41467-026-71866-2)
Supplement: Supplementary file 3 — Source Data [file 41467_2026_71866_MOESM3_ESM.zip › Source Data/Figure_4/Undoped-PDI.cif]

#Generated by Multiwfn
data_system
_cell_angle_alpha  90.000
_cell_angle_beta   91.269
_cell_angle_gamma  90.000
_cell_length_a    4.842350
_cell_length_b   14.702131
_cell_length_c   10.829799
loop_
_symmetry_equiv_pos_as_xyz
x,y,z
loop_
_atom_site_label
_atom_site_fract_x
_atom_site_fract_y
_atom_site_fract_z
O       0.06596611      0.30519479      0.21187078
O       0.43403396      0.80519480      0.28812920
O       0.93403403      0.69480517      0.78812918
O       0.56596598      0.19480522      0.71187085
O       0.26253254      0.58026221      0.04341300
O       0.23746753      0.08026220      0.45658698
O       0.73746760      0.41973782      0.95658696
O       0.76253240      0.91973783      0.54341298
C       0.21019387      0.37444154      0.21788865
C       0.28980599      0.87444156      0.28211133
C       0.78980606      0.62555841      0.78211131
C       0.71019394      0.12555840      0.71788863
C       0.83776301      0.41751829      0.49912476
C       0.66223689      0.91751830      0.00087529
C       0.16223693      0.58248167      0.50087529
C       0.33776305      0.08248173      0.99912476
N       0.17101685      0.44351064      0.13206003
N       0.32898322      0.94351066      0.36793995
N       0.82898309      0.55648931      0.86793992
N       0.67101692      0.05648937      0.63206011
H       0.01291005      0.43358834      0.06638258
H       0.48709002      0.93358835      0.43361740
H       0.98708989      0.56641168      0.93361737
H       0.51291012      0.06641167      0.56638256
C       0.69157579      0.61688801      0.22096077
C       0.80842410      0.11688806      0.27903919
C       0.30842414      0.38311195      0.77903919
C       0.19157584      0.88311196      0.72096077
H       0.64908101      0.66856221      0.15121611
H       0.85091888      0.16856220      0.34878385
H       0.35091892      0.33143781      0.84878385
H       0.14908105      0.83143783      0.65121610
C       0.67542526      0.33879657      0.49631193
C       0.82457464      0.83879658      0.00368803
C       0.32457468      0.66120346      0.50368812
C       0.17542530      0.16120345      0.99631193
H       0.69748947      0.28748030      0.56811768
H       0.80251053      0.78748024      0.93188235
H       0.30251067      0.71251973      0.43188237
H       0.19748940      0.21251971      0.06811761
C       0.89589698      0.63132510      0.31164080
C       0.60410312      0.13132509      0.18835925
C       0.10410296      0.36867493      0.68835925
C       0.39589702      0.86867494      0.81164080
H       1.01215848      0.69451110      0.30901618
H       0.48784141      0.19451109      0.19098378
H      -0.01215855      0.30548892      0.69098378
H       0.51215852      0.80548887      0.80901617
C       0.53672469      0.53740196      0.22003873
C       0.96327521      0.03740195      0.27996123
C       0.46327525      0.46259806      0.77996122
C       0.03672473      0.96259807      0.72003873
C       0.42712827      0.38938507      0.31295603
C       0.07287180      0.88938509      0.18704394
C       0.57287187      0.61061495      0.68704392
C       0.92712814      0.11061494      0.81295601
C       0.79395039      0.48498634      0.40574747
C       0.70604971      0.98498636      0.09425249
C       0.20604975      0.51501361      0.59425249
C       0.29395022      0.01501360      0.90574746
C       0.31788140      0.52349915      0.12563013
C       0.18211867      0.02349914      0.37436985
C       0.68211854      0.47650087      0.87436992
C       0.81788147      0.97650088      0.62563011
C       0.95116378      0.56724782      0.40449981
C       0.54883632      0.06724781      0.09550024
C       0.04883636      0.43275220      0.59550024
C       0.45116361      0.93275221      0.90449981
C       0.47315607      0.32479257      0.40471532
C       0.02684379      0.82479251      0.09528466
C       0.52684386      0.67520746      0.59528464
C       0.97315614      0.17520744      0.90471539
H       0.34687342      0.26338296      0.40562042
H       0.15312665      0.76338297      0.09437965
H       0.65312652      0.73661699      0.59437963
H       0.84687349      0.23661698      0.90562040
C       0.58588905      0.47033856      0.31222589
C       0.91411105      0.97033850      0.18777416
C       0.41411088      0.52966147      0.68777416
C       0.08588909      0.02966146      0.81222589
