# Supplementary material for: Achieving high-performance room-temperature organic ferromagnetic semiconductor films via topochemical reduction
Source: Nat Commun. 2026 Apr 15;17:5197. doi: 10.1038/s41467-026-71866-2 (PMC13253818; doi:10.1038/s41467-026-71866-2)
Supplement: Supplementary file 3 — Source Data [file 41467_2026_71866_MOESM3_ESM.zip › Source Data/Supplementary_Figure_10/supplementary fig10c.xlsx]

## Sheet: Sheet1
time(s)	conductivity(S/cm)
0	7.07071e-33
13.4	7.07071e-33
26.8	7.07071e-33
40.2	7.07071e-33
53.6	7.07071e-33
67	7.07071e-33
80.4	7.07071e-33
93.8	7.07071e-33
107.2	7.07071e-33
120.6	7.07071e-33
134	7.07071e-33
147.4	7.07071e-33
160.8	7.07071e-33
174.2	0.01279
187.6	0.02432
201	0.03028
214.4	0.033
227.8	0.033
241.2	0.03101
254.6	0.0287
268	0.02712
281.4	0.02597
294.8	0.02489
308.2	0.02406
321.6	0.02342
335	0.02305
348.4	0.02269
361.8	0.02254
375.2	0.02249
388.6	0.02255
402	0.0226
415.4	0.02273
428.8	0.0229
442.2	0.02306
455.6	0.02325
469	0.02351
482.4	0.02375
495.8	0.02399
509.2	0.02426
522.6	0.02454
536	0.02483
549.4	0.02508
562.8	0.02529
576.2	0.0255
589.6	0.02569
603	0.02586
616.4	0.026
629.8	0.02619
643.2	0.02636
656.6	0.02655
670	0.027
683.4	0.02716
696.8	0.02731
710.2	0.02751
723.6	0.02769
737	0.02784
750.4	0.028
763.8	0.02817
777.2	0.02835
790.6	0.02849
804	0.0286
817.4	0.02872
830.8	0.02888
844.2	0.02902
857.6	0.02916
871	0.02933
884.4	0.02948
897.8	0.02963
911.2	0.0298
924.6	0.02997
938	0.03014
951.4	0.0303
964.8	0.03044
978.2	0.03058
991.6	0.0307
1005	0.03083
1018.4	0.03095
1031.8	0.03104
1045.2	0.0312
1058.6	0.03132
1072	0.03145
1085.4	0.03159
1098.8	0.03171
1112.2	0.03184
1125.6	0.03198
1139	0.03214
1152.4	0.03228
1165.8	0.03239
1179.2	0.03253
1192.6	0.03268
1206	0.03283
1219.4	0.03299
1232.8	0.0331
1246.2	0.03325
1259.6	0.03336
1273	0.0335
1286.4	0.03364
1299.8	0.03375
1313.2	0.03384
1326.6	0.03393
1340	0.034
1353.4	0.03411
1366.8	0.03424
1380.2	0.03435
1393.6	0.03448
1407	0.03461
1420.4	0.03474
1433.8	0.03486
1447.2	0.03495
1460.6	0.03506
1474	0.03516
1487.4	0.03526
1500.8	0.03538
1514.2	0.03551
1527.6	0.0356
1541	0.03572
1554.4	0.03586
1567.8	0.03599
1581.2	0.03614
1594.6	0.0363
1608	0.03645
1621.4	0.03656
1634.8	0.03672
1648.2	0.03685
1661.6	0.03696
1675	0.03709
1688.4	0.03723
1701.8	0.03738
1715.2	0.03751
1728.6	0.03767
1742	0.03785
1755.4	0.03806
1768.8	0.03828
1782.2	0.03858
1795.6	0.03893
1809	0.03924
1822.4	0.03955
1835.8	0.03983
1849.2	0.0401
1862.6	0.04034
1876	0.04061
1889.4	0.04086
1902.8	0.0411
1916.2	0.0413
1929.6	0.04146
1943	0.04161
1956.4	0.04173
1969.8	0.04187
1983.2	0.04199
1996.6	0.04214
2010	0.04281
2023.4	0.04289
2036.8	0.04299
2050.2	0.04316
2063.6	0.04334
2077	0.04351
2090.4	0.04368
2103.8	0.04388
2117.2	0.04411
2130.6	0.04437
2144	0.04461
2157.4	0.04484
2170.8	0.04509
2184.2	0.04531
2197.6	0.04548
2211	0.04563
2224.4	0.04575
2237.8	0.04583
2251.2	0.04593
2264.6	0.04599
2278	0.04604
2291.4	0.04612
2304.8	0.04612
2318.2	0.04621
2331.6	0.04632
2345	0.04645
2358.4	0.04658
2371.8	0.04676
2385.2	0.04694
2398.6	0.0471
2412	0.0473
2425.4	0.04743
2438.8	0.04763
2452.2	0.04771
2465.6	0.04782
2479	0.04792
2492.4	0.04802
2505.8	0.04815
2519.2	0.04825
2532.6	0.04848
2546	0.0486
2559.4	0.04875
2572.8	0.04886
2586.2	0.04894
2599.6	0.04899
2613	0.04896
2626.4	0.04901
2639.8	0.04898
2653.2	0.04901
2666.6	0.04902
2680	0.04903
2693.4	0.04912
2706.8	0.0491
2720.2	0.04918
2733.6	0.04917
2747	0.04919
2760.4	0.04927
2773.8	0.04927
2787.2	0.04933
2800.6	0.04934
2814	0.04938
2827.4	0.0494
2840.8	0.04946
2854.2	0.04947
2867.6	0.04954
2881	0.04959
2894.4	0.04965
2907.8	0.04969
2921.2	0.04978
2934.6	0.04986
2948	0.04991
2961.4	0.04995
2974.8	0.05003
2988.2	0.05007
3001.6	0.05014
3015	0.05018
3028.4	0.05025
3041.8	0.05027
3055.2	0.05033
3068.6	0.05039
3082	0.05044
3095.4	0.05047
3108.8	0.05054
3122.2	0.0506
3135.6	0.05067
3149	0.05077
3162.4	0.05081
3175.8	0.05089
3189.2	0.05095
3202.6	0.05102
3216	0.05104
3229.4	0.05114
3242.8	0.05119
3256.2	0.05126
3269.6	0.05134
3283	0.05139
3296.4	0.05144
3309.8	0.0515
3323.2	0.05156
3336.6	0.05161
3350	0.05169
3363.4	0.05176
3376.8	0.05184
3390.2	0.05194
3403.6	0.05199
3417	0.05209
3430.4	0.05214
3443.8	0.05223
3457.2	0.05227
3470.6	0.05236
3484	0.05245
3497.4	0.0525
3510.8	0.05257
3524.2	0.05263
3537.6	0.0527
3551	0.05276
3564.4	0.05283
3577.8	0.0529
3591.2	0.05295
3604.6	0.05301
3618	0.05308
3631.4	0.05314
3644.8	0.0532
3658.2	0.05325
3671.6	0.05334
3685	0.05343
3698.4	0.05351
3711.8	0.05362
3725.2	0.05367
3738.6	0.05374
3752	0.05386
3765.4	0.05399
3778.8	0.05413
3792.2	0.05424
3805.6	0.05433
3819	0.05448
3832.4	0.05462
3845.8	0.05478
3859.2	0.05489
3872.6	0.05503
3886	0.05517
3899.4	0.0553
3912.8	0.05539
3926.2	0.05553
3939.6	0.05564
3953	0.05576
3966.4	0.05585
3979.8	0.05594
3993.2	0.05603
4006.6	0.0561
4020	0.05623
4033.4	0.0563
4046.8	0.05634
4060.2	0.05642
4073.6	0.05648
4087	0.05652
4100.4	0.05658
4113.8	0.05663
4127.2	0.05675
4140.6	0.0568
4154	0.0569
4167.4	0.05701
4180.8	0.0571
4194.2	0.0572
4207.6	0.05734
4221	0.05745
4234.4	0.05751
4247.8	0.0576
4261.2	0.05767
4274.6	0.0577
4288	0.05778
4301.4	0.05786
4314.8	0.05793
4328.2	0.05796
4341.6	0.05804
4355	0.05811
4368.4	0.05817
4381.8	0.05823
4395.2	0.05829
4408.6	0.05836
4422	0.05842
4435.4	0.05845
4448.8	0.05848
4462.2	0.05857
4475.6	0.05864
4489	0.05867
4502.4	0.05871
4515.8	0.05875
4529.2	0.05882
4542.6	0.05889
4556	0.05892
4569.4	0.05902
4582.8	0.05904
4596.2	0.05911
4609.6	0.05918
4623	0.05922
4636.4	0.05926
4649.8	0.05934
4663.2	0.05935
4676.6	0.05941
4690	0.05947
4703.4	0.0595
4716.8	0.05954
4730.2	0.05958
4743.6	0.05963
4757	0.05967
4770.4	0.0597
4783.8	0.05977
4797.2	0.05986
4810.6	0.05999
4824	0.06011
4837.4	0.06021
4850.8	0.0604
4864.2	0.06063
4877.6	0.06078
4891	0.06091
4904.4	0.06096
4917.8	0.06097
4931.2	0.06105
4944.6	0.06103
4958	0.06111
4971.4	0.0611
4984.8	0.06114
4998.2	0.06109
5011.6	0.06105
5025	0.06103
5038.4	0.06099
5051.8	0.061
5065.2	0.061
5078.6	0.06096
5092	0.06091
5105.4	0.06087
5118.8	0.06092
5132.2	0.0609
5145.6	0.06091
5159	0.06088
5172.4	0.06088
5185.8	0.06094
5199.2	0.0609
5212.6	0.06093
5226	0.06094
5239.4	0.06095
5252.8	0.06094
5266.2	0.06103
5279.6	0.06103
5293	0.061
5306.4	0.06103
5319.8	0.06104
5333.2	0.06108
5346.6	0.06113
5360	0.06116
5373.4	0.06111
5386.8	0.06113
5400.2	0.06115
5413.6	0.06116
5427	0.06119
5440.4	0.06122
5453.8	0.06121
5467.2	0.06121
5480.6	0.06125
5494	0.06126
5507.4	0.06126
5520.8	0.0613
5534.2	0.0613
5547.6	0.06132
5561	0.06134
5574.4	0.06137
5587.8	0.06136
5601.2	0.06137
5614.6	0.0614
5628	0.06146
5641.4	0.06147
5654.8	0.06148
5668.2	0.0615
5681.6	0.06153
5695	0.06155
5708.4	0.06154
5721.8	0.06157
5735.2	0.0616
5748.6	0.06166
5762	0.06168
5775.4	0.06167
5788.8	0.06168
5802.2	0.0617
5815.6	0.06173
5829	0.06176
5842.4	0.06178
5855.8	0.0618
5869.2	0.06182
5882.6	0.06184
5896	0.06188
5909.4	0.06194
5922.8	0.062
5936.2	0.06202
5949.6	0.06203
5963	0.06204
5976.4	0.06204
5989.8	0.06205
6003.2	0.06207
6016.6	0.0621
6030	0.06212
6043.4	0.06212
6056.8	0.0622
6070.2	0.0622
6083.6	0.06222
6097	0.06226
6110.4	0.06226
6123.8	0.06234
6137.2	0.06233
6150.6	0.06236
6164	0.06239
6177.4	0.06246
6190.8	0.06244
6204.2	0.06251
6217.6	0.06254
6231	0.06256
6244.4	0.06259
6257.8	0.06259
6271.2	0.06261
6284.6	0.06267
6298	0.0627
6311.4	0.06276
6324.8	0.06279
6338.2	0.06278
6351.6	0.06282
6365	0.06286
6378.4	0.06288
6391.8	0.06291
6405.2	0.0629
6418.6	0.06295
6432	0.06298
6445.4	0.06301
6458.8	0.06305
6472.2	0.06308
6485.6	0.06309
6499	0.0631
6512.4	0.06319
6525.8	0.06324
6539.2	0.06324
6552.6	0.06328
6566	0.06331
6579.4	0.06333
6592.8	0.06335
6606.2	0.06338
6619.6	0.06343
6633	0.06342
6646.4	0.0635
6659.8	0.0635
6673.2	0.06353
6686.6	0.06354
6700	0.06362
6713.4	0.06331
6726.8	0.06333
6740.2	0.06335
6753.6	0.06338
6767	0.06339
6780.4	0.06343
6793.8	0.06345
6807.2	0.06345
6820.6	0.0635
6834	0.06355
6847.4	0.06357
6860.8	0.06358
6874.2	0.0636
6887.6	0.06366
6901	0.06365
6914.4	0.06371
6927.8	0.06368
6941.2	0.06377
6954.6	0.06378
6968	0.06384
6981.4	0.06388
6994.8	0.06393
7008.2	0.06402
7021.6	0.06405
7035	0.06412
7048.4	0.06413
7061.8	0.06418
7075.2	0.06424
7088.6	0.06427
7102	0.06429
7115.4	0.06435
7128.8	0.06439
7142.2	0.06445
7155.6	0.06445
7169	0.06448
7182.4	0.06453
7195.8	0.06453
7209.2	0.06456
7222.6	0.0646
7236	0.06465
7249.4	0.06462
7262.8	0.06468
7276.2	0.06473
7289.6	0.06476
7303	0.0648
7316.4	0.06479
7329.8	0.06482
7343.2	0.06487
7356.6	0.06487
7370	0.06495
7383.4	0.06501
7396.8	0.06506
7410.2	0.06509
7423.6	0.06517
7437	0.06521
7450.4	0.06525
7463.8	0.06529
7477.2	0.06533
7490.6	0.06538
7504	0.06541
7517.4	0.06543
7530.8	0.06549
7544.2	0.0655
7557.6	0.06554
7571	0.06558
7584.4	0.06562
7597.8	0.06564
7611.2	0.06733
7624.6	0.0671
7638	0.06703
7651.4	0.06692
7664.8	0.06689
7678.2	0.06686
7691.6	0.06682
7705	0.06679
7718.4	0.06678
7731.8	0.06679
7745.2	0.06677
7758.6	0.06679
7772	0.06674
7785.4	0.06678
7798.8	0.06677
7812.2	0.06675
7825.6	0.06677
7839	0.06681
7852.4	0.06679
7865.8	0.06683
7879.2	0.06685
7892.6	0.06683
7906	0.06681
7919.4	0.06687
7932.8	0.06686
7946.2	0.0669
7959.6	0.06688
7973	0.0669
7986.4	0.06692
7999.8	0.06693
8013.2	0.06695
8026.6	0.06693
8040	0.06696
8053.4	0.06697
8066.8	0.06699
8080.2	0.06701
8093.6	0.06701
8107	0.06705
8120.4	0.06704
8133.8	0.06706
8147.2	0.06713
8160.6	0.0671
8174	0.06717
8187.4	0.06717
8200.8	0.06715
8214.2	0.06718
8227.6	0.06722
8241	0.06721
8254.4	0.06723
8267.8	0.06727
8281.2	0.06728
8294.6	0.06729
8308	0.06731
8321.4	0.06733
8334.8	0.0673
8348.2	0.06735
8361.6	0.06737
8375	0.0674
8388.4	0.06742
8401.8	0.06741
8415.2	0.06744
8428.6	0.06745
8442	0.06748
8455.4	0.06751
8468.8	0.06751
8482.2	0.06751
8495.6	0.06751
8509	0.06752
8522.4	0.06752
8535.8	0.06759
8549.2	0.06761
8562.6	0.06763
8576	0.06762
8589.4	0.06764
8602.8	0.06766
8616.2	0.06769
8629.6	0.06769
8643	0.06769
8656.4	0.06771
8669.8	0.06774
8683.2	0.06778
8696.6	0.06778
8710	0.06776
8723.4	0.0678
8736.8	0.06781
8750.2	0.06782
8763.6	0.06782
8777	0.06786
8790.4	0.06789
8803.8	0.06789
8817.2	0.06789
8830.6	0.06796
8844	0.06795
8857.4	0.06799
8870.8	0.068
8884.2	0.06799
8897.6	0.06803
8911	0.06801
8924.4	0.06804
8937.8	0.06802
8951.2	0.068
8964.6	0.06802
8978	0.06804
8991.4	0.06801
9004.8	0.06808
9018.2	0.06804
9031.6	0.06803
9045	0.06802
9058.4	0.06804
9071.8	0.06807
9085.2	0.06809
9098.6	0.06808
9112	0.06805
9125.4	0.06806
9138.8	0.06809
9152.2	0.0681
9165.6	0.0681
9179	0.0681
9192.4	0.06811
9205.8	0.0681
9219.2	0.06809
9232.6	0.06813
9246	0.06813
9259.4	0.06815
9272.8	0.06809
9286.2	0.06812
9299.6	0.06817
9313	0.06819
9326.4	0.06821
9339.8	0.06819
9353.2	0.06816
9366.6	0.06815
9380	0.06816
9393.4	0.06815
9406.8	0.06814
9420.2	0.06815
9433.6	0.06816
9447	0.06818
9460.4	0.0682
9473.8	0.06817
9487.2	0.06823
9500.6	0.06821
9514	0.06821
9527.4	0.06824
9540.8	0.06827
9554.2	0.06833
9567.6	0.06836
9581	0.06838
9594.4	0.06838
9607.8	0.0684
9621.2	0.0684
9634.6	0.06837
9648	0.06839
9661.4	0.06839
9674.8	0.06839
9688.2	0.06844
9701.6	0.06844
9715	0.06842
9728.4	0.06843
9741.8	0.0684
9755.2	0.06846
9768.6	0.06842
9782	0.06845
9795.4	0.06842
9808.8	0.06843
9822.2	0.06847
9835.6	0.06842
9849	0.06845
9862.4	0.06848
9875.8	0.06847
9889.2	0.06853
9902.6	0.06852
9916	0.06852
9929.4	0.06858
9942.8	0.06861
9956.2	0.06873
9969.6	0.06871
9983	0.06872
9996.4	0.06874
10009.8	0.06874
10023.2	0.06877
10036.6	0.06875
10050	0.0688
10063.4	0.0706
10076.8	0.07073
10090.2	0.07071
10103.6	0.07067
10117	0.07061
10130.4	0.07061
10143.8	0.07053
10157.2	0.07054
10170.6	0.07055
10184	0.07053
10197.4	0.07046
10210.8	0.07044
10224.2	0.07048
10237.6	0.07048
10251	0.07044
10264.4	0.07043
10277.8	0.07042
10291.2	0.07047
10304.6	0.07045
10318	0.07045
10331.4	0.07044
10344.8	0.07043
10358.2	0.07041
10371.6	0.07041
10385	0.0704
10398.4	0.07038
10411.8	0.07041
10425.2	0.07034
10438.6	0.07036
10452	0.07035
10465.4	0.07039
10478.8	0.07036
10492.2	0.07034
10505.6	0.07032
10519	0.07032
10532.4	0.07032
10545.8	0.07032
10559.2	0.07032
10572.6	0.07032
10586	0.07033
10599.4	0.07032
10612.8	0.07066
10626.2	0.0706
10639.6	0.07057
10653	0.07055
10666.4	0.07055
10679.8	0.07053
10693.2	0.07049
10706.6	0.07049
10720	0.07046
10733.4	0.07048
10746.8	0.07045
10760.2	0.0705
10773.6	0.07048
10787	0.07046
10800.4	0.07046
10813.8	0.07046
10827.2	0.07045
10840.6	0.07045
10854	0.07046
10867.4	0.07045
10880.8	0.07039
10894.2	0.07044
10907.6	0.07045
10921	0.07039
10934.4	0.07039
10947.8	0.07038
10961.2	0.07038
10974.6	0.07036
10988	0.07037
11001.4	0.07038
11014.8	0.07035
11028.2	0.07036
11041.6	0.0704
11055	0.07038
11068.4	0.07036
11081.8	0.07033
11095.2	0.07036
11108.6	0.07038
11122	0.07037
11135.4	0.07036
11148.8	0.07033
11162.2	0.07034
11175.6	0.07036
11189	0.07039
11202.4	0.07033
11215.8	0.07035
11229.2	0.07039
11242.6	0.07034
11256	0.07034
11269.4	0.07036
11282.8	0.07039
11296.2	0.07043
11309.6	0.0704
11323	0.07039
11336.4	0.07039
11349.8	0.07039
11363.2	0.07041
11376.6	0.0704
11390	0.07044
11403.4	0.07045
11416.8	0.07053
11430.2	0.07056
11443.6	0.07057
11457	0.07066
11470.4	0.07077
11483.8	0.07085
11497.2	0.07089
11510.6	0.07098
11524	0.07101
11537.4	0.07102
11550.8	0.07107
11564.2	0.07109
11577.6	0.07111
11591	0.07111
11604.4	0.07117
11617.8	0.07116
11631.2	0.07117
11644.6	0.07123
11658	0.07122
11671.4	0.07127
11684.8	0.07125
11698.2	0.07128
11711.6	0.07131
11725	0.07133
11738.4	0.07135
11751.8	0.07132
11765.2	0.07137
11778.6	0.07132
11792	0.07137
11805.4	0.07134
11818.8	0.0714
11832.2	0.07138
11845.6	0.07144
11859	0.07143
11872.4	0.07142
11885.8	0.07143
11899.2	0.07137
11912.6	0.07142
11926	0.07142
11939.4	0.07274
11952.8	0.07276
11966.2	0.07272
11979.6	0.07271
11993	0.07271
12006.4	0.07272
12019.8	0.07272
12033.2	0.07273
12046.6	0.07277
12060	0.07275
12073.4	0.07277
12086.8	0.07279
12100.2	0.07284
12113.6	0.07286
12127	0.07283
12140.4	0.07286
12153.8	0.07285
12167.2	0.07282
12180.6	0.07283
12194	0.07285
12207.4	0.07287
12220.8	0.07287
12234.2	0.07289
12247.6	0.07287
12261	0.07292
12274.4	0.07292
12287.8	0.07291
12301.2	0.07291
12314.6	0.07289
12328	0.07287
12341.4	0.07289
12354.8	0.07291
12368.2	0.07288
12381.6	0.07291
12395	0.07292
12408.4	0.07291
12421.8	0.07291
12435.2	0.07293
12448.6	0.07293
12462	0.07295
12475.4	0.07293
12488.8	0.07295
12502.2	0.07297
12515.6	0.07294
12529	0.07296
12542.4	0.07298
12555.8	0.07299
12569.2	0.07301
12582.6	0.0731
12596	0.07308
12609.4	0.07312
12622.8	0.07312
12636.2	0.0731
12649.6	0.07312
12663	0.07311
12676.4	0.07319
12689.8	0.07319
12703.2	0.07318
12716.6	0.07318
12730	0.07323
12743.4	0.07326
12756.8	0.07328
12770.2	0.07324
12783.6	0.07326
12797	0.07327
12810.4	0.07326
12823.8	0.07326
12837.2	0.0733
12850.6	0.07342
12864	0.07341
12877.4	0.07339
12890.8	0.0734
12904.2	0.07347
12917.6	0.07345
12931	0.07347
12944.4	0.07346
12957.8	0.07353
12971.2	0.07348
12984.6	0.0735
12998	0.07353
13011.4	0.07353
13024.8	0.07358
13038.2	0.0736
13051.6	0.0736
13065	0.0736
13078.4	0.0736
13091.8	0.07366
13105.2	0.07368
13118.6	0.0737
13132	0.07371
13145.4	0.07372
13158.8	0.07375
13172.2	0.07377
13185.6	0.07381
13199	0.07383
13212.4	0.07387
13225.8	0.07391
13239.2	0.07395
13252.6	0.07395
13266	0.07395
13279.4	0.07399
13292.8	0.07402
13306.2	0.07401
13319.6	0.07404
13333	0.07409
13346.4	0.07414
13359.8	0.07414
13373.2	0.07417
13386.6	0.07423
13400	0.07431
13413.4	0.07435
13426.8	0.07437
13440.2	0.07443
13453.6	0.07444
13467	0.07451
13480.4	0.07456
13493.8	0.07457
13507.2	0.07465
13520.6	0.07469
13534	0.07472
13547.4	0.0747
13560.8	0.0748
13574.2	0.07482
13587.6	0.07486
13601	0.0749
13614.4	0.07496
13627.8	0.07499
13641.2	0.07499
13654.6	0.07508
13668	0.07504
13681.4	0.07513
13694.8	0.07518
13708.2	0.07522
13721.6	0.0753
13735	0.07535
13748.4	0.07542
13761.8	0.07545
13775.2	0.0755
13788.6	0.07555
13802	0.07565
13815.4	0.07564
13828.8	0.07572
13842.2	0.07581
13855.6	0.07587
13869	0.07594
13882.4	0.07598
13895.8	0.07602
13909.2	0.07613
13922.6	0.07621
13936	0.07628
13949.4	0.07631
13962.8	0.0764
13976.2	0.07647
13989.6	0.0765
14003	0.07661
14016.4	0.0767
14029.8	0.0768
14043.2	0.07684
14056.6	0.07691
14070	0.07701
14083.4	0.0771
14096.8	0.07722
14110.2	0.07729
14123.6	0.07744
14137	0.07751
14150.4	0.07764
14163.8	0.07774
14177.2	0.07799
14190.6	0.07815
14204	0.07824
14217.4	0.07835
14230.8	0.07845
14244.2	0.07858
14257.6	0.07871
14271	0.07882
14284.4	0.07894
14297.8	0.07906
14311.2	0.07921
14324.6	0.07936
14338	0.07954
14351.4	0.07965
14364.8	0.07981
14378.2	0.08001
14391.6	0.08013
14405	0.08027
14418.4	0.08043
14431.8	0.08058
14445.2	0.08073
14458.6	0.08087
14472	0.08108
14485.4	0.08121
14498.8	0.0814
14512.2	0.08155
14525.6	0.08173
14539	0.08191
14552.4	0.08208
14565.8	0.08227
14579.2	0.08241
14592.6	0.08258
14606	0.08278
14619.4	0.08292
14632.8	0.0831
14646.2	0.08331
14659.6	0.0835
14673	0.08361
14686.4	0.08384
14699.8	0.08399
14713.2	0.08418
14726.6	0.08439
14740	0.08452
14753.4	0.08476
14766.8	0.08489
14780.2	0.08511
14793.6	0.08527
14807	0.08551
14820.4	0.08574
14833.8	0.08592
14847.2	0.0861
14860.6	0.08627
14874	0.08646
14887.4	0.0867
14900.8	0.08692
14914.2	0.08708
14927.6	0.08727
14941	0.0875
14954.4	0.08769
14967.8	0.08788
14981.2	0.08808
14994.6	0.0883
15008	0.08851
15021.4	0.08873
15034.8	0.08893
15048.2	0.08916
15061.6	0.08933
15075	0.08955
15088.4	0.08978
15101.8	0.08995
15115.2	0.09019
15128.6	0.09048
15142	0.09068
15155.4	0.09091
15168.8	0.09114
15182.2	0.09137
15195.6	0.0916
15209	0.09183
15222.4	0.09208
15235.8	0.0923
15249.2	0.09257
15262.6	0.09281
15276	0.09307
15289.4	0.09333
15302.8	0.09354
15316.2	0.09381
15329.6	0.09405
15343	0.09429
15356.4	0.09459
15369.8	0.09485
15383.2	0.09517
15396.6	0.0954
15410	0.09567
15423.4	0.09595
15436.8	0.09621
15450.2	0.09647
15463.6	0.09676
15477	0.09705
15490.4	0.09734
15503.8	0.09762
15517.2	0.09792
15530.6	0.0982
15544	0.0985
15557.4	0.09881
15570.8	0.09911
15584.2	0.09938
15597.6	0.09967
15611	0.1
15624.4	0.10027
15637.8	0.10056
15651.2	0.10091
15664.6	0.10123
15678	0.10156
15691.4	0.10188
15704.8	0.10219
15718.2	0.10252
15731.6	0.10283
15745	0.10317
15758.4	0.10349
15771.8	0.10383
15785.2	0.10419
15798.6	0.10453
15812	0.10484
15825.4	0.10527
15838.8	0.10561
15852.2	0.10591
15865.6	0.1063
15879	0.10671
15892.4	0.10708
15905.8	0.10746
15919.2	0.10784
15932.6	0.10824
15946	0.10863
15959.4	0.10907
15972.8	0.1095
15986.2	0.10989
15999.6	0.11025
16013	0.11068
16026.4	0.11115
16039.8	0.11159
16053.2	0.11204
16066.6	0.11251
16080	0.11293
16093.4	0.11336
16106.8	0.11384
16120.2	0.11435
16133.6	0.1148
16147	0.11526
16160.4	0.11583
16173.8	0.11625
16187.2	0.11675
16200.6	0.11724
16214	0.11785
16227.4	0.11837
16240.8	0.11886
16254.2	0.11943
16267.6	0.11994
16281	0.12055
16294.4	0.12108
16307.8	0.12159
16321.2	0.12223
16334.6	0.1228
16348	0.12334
16361.4	0.12391
16374.8	0.12448
16388.2	0.12508
16401.6	0.12577
16415	0.12634
16428.4	0.12695
16441.8	0.12762
16455.2	0.12826
16468.6	0.1289
16482	0.12959
16495.4	0.13022
16508.8	0.13092
16522.2	0.13151
16535.6	0.13229
16549	0.13293
16562.4	0.13366
16575.8	0.13439
16589.2	0.13508
16602.6	0.13588
16616	0.13652
16629.4	0.13729
16642.8	0.13802
16656.2	0.13883
16669.6	0.13954
16683	0.14035
16696.4	0.14113
16709.8	0.14194
16723.2	0.14267
16736.6	0.14352
16750	0.14431
16763.4	0.14518
16776.8	0.14606
16790.2	0.14684
16803.6	0.14773
16817	0.14855
16830.4	0.14942
16843.8	0.15032
16857.2	0.15119
16870.6	0.15203
16884	0.15295
16897.4	0.15389
16910.8	0.15478
16924.2	0.15564
16937.6	0.15665
16951	0.15755
16964.4	0.15843
16977.8	0.15941
16991.2	0.16033
17004.6	0.1613
17018	0.16225
17031.4	0.16326
17044.8	0.16422
17058.2	0.16516
17071.6	0.16616
17085	0.16717
17098.4	0.16813
17111.8	0.16915
17125.2	0.17017
17138.6	0.1712
17152	0.17221
17165.4	0.17323
17178.8	0.17431
17192.2	0.1753
17205.6	0.17642
17219	0.17751
17232.4	0.1786
17245.8	0.17971
17259.2	0.18075
17272.6	0.1818
17286	0.18293
17299.4	0.184
17312.8	0.18511
17326.2	0.1862
17339.6	0.18736
17353	0.18843
17366.4	0.18949
17379.8	0.19075
17393.2	0.19179
17406.6	0.19303
17420	0.19412
17433.4	0.19524
17446.8	0.19642
17460.2	0.19758
17473.6	0.19869
17487	0.19997
17500.4	0.20114
17513.8	0.20227
17527.2	0.20348
17540.6	0.20472
17554	0.20587
17567.4	0.20715
17580.8	0.20826
17594.2	0.20955
17607.6	0.21081
17621	0.21195
17634.4	0.21328
17647.8	0.21454
17661.2	0.21577
17674.6	0.21702
17688	0.21831
17701.4	0.21956
17714.8	0.2208
17728.2	0.22216
17741.6	0.22344
17755	0.22475
17768.4	0.22605
17781.8	0.22736
17795.2	0.22867
17808.6	0.23001
17822	0.23135
17835.4	0.23262
17848.8	0.23408
17862.2	0.23539
17875.6	0.23675
17889	0.23809
17902.4	0.23947
17915.8	0.24091
17929.2	0.24225
17942.6	0.24371
17956	0.24516
17969.4	0.24655
17982.8	0.2479
17996.2	0.24948
18009.6	0.25085
18023	0.25223
18036.4	0.25373
18049.8	0.25521
18063.2	0.25677
18076.6	0.25824
18090	0.25987
18103.4	0.26129
18116.8	0.26283
18130.2	0.26434
18143.6	0.26596
18157	0.26754
18170.4	0.26914
18183.8	0.27069
18197.2	0.27224
18210.6	0.27389
18224	0.27559
18237.4	0.27732
18250.8	0.27894
18264.2	0.28066
18277.6	0.28233
18291	0.28396
18304.4	0.2858
18317.8	0.28737
18331.2	0.28917
18344.6	0.29087
18358	0.29268
18371.4	0.29436
18384.8	0.29622
18398.2	0.29803
18411.6	0.2998
18425	0.30171
18438.4	0.3035
18451.8	0.3055
18465.2	0.30729
18478.6	0.30915
18492	0.31113
18505.4	0.31291
18518.8	0.31485
18532.2	0.3168
18545.6	0.31871
18559	0.32063
18572.4	0.32261
18585.8	0.32465
18599.2	0.32674
18612.6	0.32869
18626	0.33083
18639.4	0.3329
18652.8	0.33483
18666.2	0.33698
18679.6	0.33915
18693	0.34133
18706.4	0.34341
18719.8	0.34557
18733.2	0.34766
18746.6	0.34996
18760	0.35203
18773.4	0.35429
18786.8	0.35657
18800.2	0.35881
18813.6	0.36079
18827	0.36313
18840.4	0.36557
18853.8	0.36774
18867.2	0.36996
18880.6	0.37217
18894	0.37448
18907.4	0.37701
18920.8	0.3793
18934.2	0.38169
18947.6	0.38403
18961	0.38649
18974.4	0.38889
18987.8	0.39121
19001.2	0.39368
19014.6	0.39625
19028	0.39858
19041.4	0.40091
19054.8	0.40334
19068.2	0.406
19081.6	0.40846
19095	0.4109
19108.4	0.41347
19121.8	0.41603
19135.2	0.41868
19148.6	0.42103
19162	0.42342
19175.4	0.42626
19188.8	0.42868
19202.2	0.43128
19215.6	0.43385
19229	0.4365
19242.4	0.43926
19255.8	0.44167
19269.2	0.44429
19282.6	0.44693
19296	0.44964
19309.4	0.45228
19322.8	0.4551
19336.2	0.45784
19349.6	0.46041
19363	0.46305
19376.4	0.46572
19389.8	0.46852
19403.2	0.47117
19416.6	0.47406
19430	0.47668
19443.4	0.47948
19456.8	0.48221
19470.2	0.48503
19483.6	0.48751
19497	0.49043
19510.4	0.49318
19523.8	0.49571
19537.2	0.49848
19550.6	0.50167
19564	0.50413
19577.4	0.50702
19590.8	0.50989
19604.2	0.51268
19617.6	0.51552
19631	0.51833
19644.4	0.52106
19657.8	0.52394
19671.2	0.52669
19684.6	0.52963
19698	0.53245
19711.4	0.53506
19724.8	0.53814
19738.2	0.54094
19751.6	0.54396
19765	0.54686
19778.4	0.54967
19791.8	0.55223
19805.2	0.55507
19818.6	0.55823
19832	0.56097
19845.4	0.56378
19858.8	0.56662
19872.2	0.56956
19885.6	0.57247
19899	0.57532
19912.4	0.57825
19925.8	0.58101
19939.2	0.58395
19952.6	0.5867
19966	0.58968
19979.4	0.5927
19992.8	0.59562
20006.2	0.59825
20019.6	0.60128
20033	0.60425
20046.4	0.60684
20059.8	0.60969
20073.2	0.61253
20086.6	0.6155
20100	0.61816
20113.4	0.62131
20126.8	0.62387
20140.2	0.62674
20153.6	0.6298
20167	0.63242
20180.4	0.63536
20193.8	0.63727
20207.2	0.64001
20220.6	0.64276
20234	0.64556
20247.4	0.64831
20260.8	0.65109
20274.2	0.65384
20287.6	0.65661
20301	0.65937
20314.4	0.66212
20327.8	0.66488
20341.2	0.66761
20354.6	0.67037
20368	0.6731
20381.4	0.67584
20394.8	0.67857
20408.2	0.68127
20421.6	0.68401
20435	0.68675
20448.4	0.68946
20461.8	0.69216
20475.2	0.6949
20488.6	0.69756
20502	0.70026
20515.4	0.70294
20528.8	0.70564
20542.2	0.70829
20555.6	0.71097
20569	0.71367
20582.4	0.71632
20595.8	0.71895
20609.2	0.72163
20622.6	0.72426
20636	0.72692
20649.4	0.72952
20662.8	0.73212
20676.2	0.73471
20689.6	0.73736
20703	0.73993
20716.4	0.74251
20729.8	0.74509
20743.2	0.74766
20756.6	0.75024
20770	0.75284
20783.4	0.75542
20796.8	0.75794
20810.2	0.7605
20823.6	0.76305
20837	0.7656
20850.4	0.76811
20863.8	0.7706
20877.2	0.7731
20890.6	0.77558
20904	0.77807
20917.4	0.78053
20930.8	0.783
20944.2	0.78547
20957.6	0.78794
20971	0.79034
20984.4	0.79279
20997.8	0.79519
21011.2	0.79761
21024.6	0.80002
21038	0.80239
21051.4	0.80479
21064.8	0.80713
21078.2	0.80948
21091.6	0.81183
21105	0.81418
21118.4	0.81649
21131.8	0.81879
21145.2	0.82107
21158.6	0.82333
21172	0.82559
21185.4	0.82785
21198.8	0.83011
21212.2	0.83234
21225.6	0.83457
21239	0.83676
21252.4	0.83898
21265.8	0.84117
21279.2	0.84337
21292.6	0.84556
21306	0.84773
21319.4	0.84986
21332.8	0.85202
21346.2	0.85416
21359.6	0.8563
21373	0.85838
21386.4	0.86048
21399.8	0.86259
21413.2	0.86468
21426.6	0.86674
21440	0.86879
21453.4	0.87086
21466.8	0.87291
21480.2	0.87492
21493.6	0.87693
21507	0.87892
21520.4	0.88091
21533.8	0.88286
21547.2	0.88482
21560.6	0.88679
21574	0.88867
21587.4	0.89065
21600.8	0.89255
21614.2	0.89446
21627.6	0.89638
21641	0.89828
21654.4	0.90015
21667.8	0.90201
21681.2	0.9039
21694.6	0.90574
21708	0.90759
21721.4	0.90937
21734.8	0.91116
21748.2	0.91294
21761.6	0.91472
21775	0.91649
21788.4	0.91822
21801.8	0.91999
21815.2	0.92172
21828.6	0.92345
21842	0.92509
21855.4	0.92675
21868.8	0.92839
21882.2	0.93003
21895.6	0.93165
21909	0.93324
21922.4	0.93485
21935.8	0.93643
21949.2	0.93802
21962.6	0.9396
21976	0.94116
21989.4	0.94272
22002.8	0.94423
22016.2	0.94579
22029.6	0.94729
22043	0.94882
22056.4	0.9503
22069.8	0.95178
22083.2	0.95324
22096.6	0.95469
22110	0.95618
22123.4	0.95761
22136.8	0.95902
22150.2	0.96041
22163.6	0.9618
22177	0.96322
22190.4	0.9646
22203.8	0.96594
22217.2	0.96726
22230.6	0.96857
22244	0.96987
22257.4	0.97115
22270.8	0.97245
22284.2	0.97368
22297.6	0.97496
22311	0.97618
22324.4	0.9774
22337.8	0.97861
22351.2	0.97985
22364.6	0.98103
22378	0.98219
22391.4	0.98336
22404.8	0.98457
22418.2	0.98572
22431.6	0.98687
22445	0.98802
22458.4	0.98915
22471.8	0.99027
22485.2	0.99138
22498.6	0.99244
22512	0.99356
22525.4	0.9946
22538.8	0.99564
22552.2	0.99673
22565.6	0.99773
22579	0.99881
22592.4	0.99977
22605.8	1.0008
22619.2	1.00176
22632.6	1.00271
22646	1.00369
22659.4	1.0046
22672.8	1.00553
22686.2	1.00642
22699.6	1.00733
22713	1.00822
22726.4	1.00905
22739.8	1.00989
22753.2	1.0107
22766.6	1.01153
22780	1.01233
22793.4	1.01312
22806.8	1.01389
22820.2	1.01465
22833.6	1.01544
22847	1.01617
22860.4	1.01688
22873.8	1.01761
22887.2	1.01837
22900.6	1.01905
22914	1.01975
22927.4	1.02039
22940.8	1.02109
22954.2	1.02173
22967.6	1.02241
22981	1.02304
22994.4	1.02368
23007.8	1.02424
23021.2	1.02486
23034.6	1.02548
23048	1.02606
23061.4	1.02662
23074.8	1.02712
23088.2	1.02762
23101.6	1.02811
23115	1.02861
23128.4	1.02908
23141.8	1.02958
23155.2	1.0301
23168.6	1.03058
23182	1.031
23195.4	1.03146
23208.8	1.03185
23222.2	1.03225
23235.6	1.03264
23249	1.03301
23262.4	1.03334
23275.8	1.03369
23289.2	1.03402
23302.6	1.03437
23316	1.03468
23329.4	1.03497
23342.8	1.03526
23356.2	1.03558
23369.6	1.03587
23383	1.03611
23396.4	1.03635
23409.8	1.03657
23423.2	1.03682
23436.6	1.03704
23450	1.0373
23463.4	1.03746
23476.8	1.03766
23490.2	1.03788
23503.6	1.03807
23517	1.03818
23530.4	1.03832
23543.8	1.03843
23557.2	1.03862
23570.6	1.03868
23584	1.03876
23597.4	1.03886
23610.8	1.03895
23624.2	1.03895
23637.6	1.03902
23651	1.03907
23664.4	1.03894
23677.8	1.039
23691.2	1.03904
23704.6	1.03897
23718	1.03893
23731.4	1.03891
23744.8	1.03885
23758.2	1.0388
23771.6	1.03873
23785	1.03863
23798.4	1.03858
23811.8	1.03846
23825.2	1.0383
23838.6	1.03824
23852	1.0381
23865.4	1.03796
23878.8	1.03779
23892.2	1.03768
23905.6	1.03749
23919	1.03731
23932.4	1.03715
23945.8	1.03693
23959.2	1.03669
23972.6	1.03649
23986	1.03618
23999.4	1.03595
24012.8	1.03565
24026.2	1.03538
24039.6	1.03503
24053	1.03472
24066.4	1.03433
24079.8	1.03398
24093.2	1.0336
24106.6	1.03328
24120	1.03285
24133.4	1.03252
24146.8	1.03211
24160.2	1.03176
24173.6	1.03136
24187	1.03095
24200.4	1.03054
24213.8	1.03016
24227.2	1.02975
24240.6	1.02934
24254	1.02892
24267.4	1.02847
24280.8	1.02801
24294.2	1.02755
24307.6	1.02706
24321	1.02662
24334.4	1.02614
24347.8	1.02567
24361.2	1.02515
24374.6	1.02466
24388	1.02413
24401.4	1.02362
24414.8	1.02302
24428.2	1.02248
24441.6	1.02186
24455	1.02124
24468.4	1.0207
24481.8	1.02008
24495.2	1.01939
24508.6	1.01879
24522	1.01812
24535.4	1.01754
24548.8	1.01684
24562.2	1.01617
24575.6	1.01553
24589	1.01491
24602.4	1.01424
24615.8	1.01356
24629.2	1.01295
24642.6	1.01225
24656	1.0115
24669.4	1.01071
24682.8	1.00996
24696.2	1.00914
24709.6	1.00842
24723	1.00764
24736.4	1.00681
24749.8	1.00605
24763.2	1.00527
24776.6	1.00444
24790	1.00366
24803.4	1.00285
24816.8	1.00205
24830.2	1.00122
24843.6	1.00038
24857	0.9995
24870.4	0.99863
24883.8	0.99779
24897.2	0.99693
24910.6	0.99607
24924	0.99504
24937.4	0.99411
24950.8	0.99319
24964.2	0.9923
24977.6	0.99138
24991	0.99043
25004.4	0.98945
25017.8	0.98853
25031.2	0.98758
25044.6	0.9866
25058	0.98561
25071.4	0.98463
25084.8	0.98362
25098.2	0.9826
25111.6	0.98161
25125	0.98061
25138.4	0.97959
25151.8	0.97856
25165.2	0.97753
25178.6	0.97653
25192	0.97547
25205.4	0.97447
25218.8	0.9734
25232.2	0.9723
25245.6	0.97124
25259	0.97014
25272.4	0.96906
25285.8	0.96798
25299.2	0.9669
25312.6	0.96578
25326	0.96467
25339.4	0.96355
25352.8	0.96242
25366.2	0.9613
25379.6	0.96011
25393	0.95894
25406.4	0.95775
25419.8	0.9566
25433.2	0.95538
25446.6	0.9542
25460	0.953
25473.4	0.95178
25486.8	0.9506
25500.2	0.94936
25513.6	0.94811
25527	0.94685
25540.4	0.94559
25553.8	0.94437
25567.2	0.94308
25580.6	0.94187
25594	0.9406
25607.4	0.93927
25620.8	0.93796
25634.2	0.93659
25647.6	0.93526
25661	0.93391
25674.4	0.93253
25687.8	0.93116
25701.2	0.92979
25714.6	0.92838
25728	0.92701
25741.4	0.92552
25754.8	0.92409
25768.2	0.92265
25781.6	0.92111
25795	0.91963
25808.4	0.91809
25821.8	0.91655
25835.2	0.91503
25848.6	0.91348
25862	0.91189
25875.4	0.91027
25888.8	0.90865
25902.2	0.90702
25915.6	0.90535
25929	0.90369
25942.4	0.90201
25955.8	0.90031
25969.2	0.89861
25982.6	0.89686
25996	0.89512
26009.4	0.89337
26022.8	0.89161
26036.2	0.88978
26049.6	0.88801
26063	0.88619
26076.4	0.88426
26089.8	0.88241
26103.2	0.88051
26116.6	0.87858
26130	0.87665
26143.4	0.87466
26156.8	0.87266
26170.2	0.87065
26183.6	0.86852
26197	0.86645
26210.4	0.86436
26223.8	0.86225
26237.2	0.86008
26250.6	0.8579
26264	0.8557
26277.4	0.85339
26290.8	0.85112
26304.2	0.84885
26317.6	0.84652
26331	0.84419
26344.4	0.84179
26357.8	0.8394
26371.2	0.83702
26384.6	0.83457
26398	0.83216
26411.4	0.82969
26424.8	0.82722
26438.2	0.82472
26451.6	0.82225
26465	0.81971
26478.4	0.81719
26491.8	0.81474
26505.2	0.81226
26518.6	0.80975
26532	0.80728
26545.4	0.80487
26558.8	0.80239
26572.2	0.79997
26585.6	0.79752
26599	0.79512
26612.4	0.79266
26625.8	0.79022
26639.2	0.7878
26652.6	0.78539
26666	0.78303
26679.4	0.78063
26692.8	0.77828
26706.2	0.77587
26719.6	0.77348
26733	0.77113
26746.4	0.76875
26759.8	0.76641
26773.2	0.76406
[truncated: 7,601 more rows]
