# Supplementary material for: Achieving high-performance room-temperature organic ferromagnetic semiconductor films via topochemical reduction
Source: Nat Commun. 2026 Apr 15;17:5197. doi: 10.1038/s41467-026-71866-2 (PMC13253818; doi:10.1038/s41467-026-71866-2)
Supplement: Supplementary file 3 — Source Data [file 41467_2026_71866_MOESM3_ESM.zip › Source Data/Supplementary_Figure_11/supplementary fig11b/supplementary fig11b.xlsx]

## Sheet: raw film
2θ	intensity
3	481.968
3.03	476.922
3.06	474.019
3.09	512.769
3.12	466.204
3.15	463.903
3.18	499.41
3.21	465.265
3.24	435.078
3.27	463.109
3.3	399.822
3.33	382.241
3.36	395.956
3.39	385.547
3.42	387.125
3.45	400.7
3.48	416.228
3.51	408.761
3.54	369.546
3.57	352.998
3.6	380.194
3.63	365.479
3.66	391.916
3.69	376.393
3.72	362.242
3.75	361.567
3.78	365.461
3.81	341.67
3.84	369.278
3.87	346.462
3.9	343.026
3.93	330.615
3.96	315.812
3.99	327.895
4.02	343.618
4.05	331.823
4.08	311.85
4.11	322.473
4.14	345.883
4.17	331.144
4.2	306.249
4.23	318.307
4.26	321.622
4.29	302.324
4.32	280.228
4.35	310.88
4.38	306.583
4.41	304.636
4.44	329.8
4.47	290.755
4.5	283.811
4.53	262.056
4.56	297.038
4.59	287.544
4.62	309.326
4.65	297.73
4.68	269.302
4.71	289.168
4.74	267.971
4.77	271.385
4.8	266.153
4.83	268.157
4.86	250.019
4.89	267.391
4.92	249.341
4.95	278.772
4.98	284.909
5.01	256.997
5.04	221.039
5.07	278.702
5.1	261.97
5.13	246.668
5.16	243.316
5.19	238.8
5.22	253.177
5.25	262.054
5.28	240.553
5.31	223.234
5.34	229.611
5.37	238.696
5.4	251.274
5.43	216.688
5.46	232.334
5.49	268.457
5.52	217.242
5.55	257.915
5.58	223.692
5.61	218.914
5.64	208.764
5.67	252.21
5.7	226.716
5.73	217.047
5.76	219.212
5.79	219.558
5.82	209.884
5.85	226.213
5.88	229.246
5.91	205.956
5.94	242.577
5.97	177.34
6	209.448
6.03	201.651
6.06	196.142
6.09	180.597
6.12	209.805
6.15	208.469
6.18	224.033
6.21	211.242
6.24	187.286
6.27	181.771
6.3	209.575
6.33	217.057
6.36	199.471
6.39	192.458
6.42	206.478
6.45	202.855
6.48	197.002
6.51	192.461
6.54	183.84
6.57	179.205
6.6	188.655
6.63	208.596
6.66	171.501
6.69	219.924
6.72	185.964
6.75	177.158
6.78	224.758
6.81	169.762
6.84	161.875
6.87	165.912
6.9	188.137
6.93	174.813
6.96	176.578
6.99	148.719
7.02	162.131
7.05	180.202
7.08	177.883
7.11	149.639
7.14	176.402
7.17	176.105
7.2	163.297
7.23	193.52
7.26	171.224
7.29	155.78
7.32	165.271
7.35	174.426
7.38	162.764
7.41	161.379
7.44	157.337
7.47	163.112
7.5	159.997
7.53	163.067
7.56	149.672
7.59	164.538
7.62	158.029
7.65	169.495
7.68	136.436
7.71	124.866
7.74	145.265
7.77	145.075
7.8	145.235
7.83	170.068
7.86	139.227
7.89	156.473
7.92	137.515
7.95	155.354
7.98	137.872
8.01	131.226
8.04	165.673
8.07	142.842
8.1	150.683
8.13	140.439
8.16	137.917
8.19	148.633
8.22	133.652
8.25	131.158
8.28	132.345
8.31	128.714
8.34	124.379
8.37	123.594
8.4	149.076
8.43	155.845
8.46	112.675
8.49	118.438
8.52	148.894
8.55	163.879
8.58	131.349
8.61	138.415
8.64	152.482
8.67	128.921
8.7	128.526
8.73	133.785
8.76	126.023
8.79	138.02
8.82	119.101
8.85	123.388
8.88	127.517
8.91	137.74
8.94	119.474
8.97	120.483
9	148.837
9.03	131.407
9.06	114.469
9.09	115.942
9.12	131.162
9.15	130.01
9.18	131.489
9.21	129.671
9.24	133.762
9.27	108.174
9.3	131.668
9.33	115.25
9.36	129.539
9.39	124.554
9.42	130.661
9.45	113.754
9.48	115.234
9.51	128.518
9.54	114.59
9.57	97.3791
9.6	107.279
9.63	107.759
9.66	96.3923
9.69	128.191
9.72	118.194
9.75	113.083
9.78	119.684
9.81	120.556
9.84	98.0439
9.87	89.8051
9.9	126.588
9.93	106.468
9.96	126.537
9.99	113.114
10.02	113.421
10.05	104.991
10.08	92.1574
10.11	107.515
10.14	97.4646
10.17	105.415
10.2	95.2561
10.23	100.11
10.26	109.418
10.29	108.072
10.32	117.444
10.35	116.174
10.38	107.418
10.41	100.468
10.44	107.394
10.47	97.8441
10.5	97.6344
10.53	102.269
10.56	109.117
10.59	118.579
10.62	126.188
10.65	80.8599
10.68	112.239
10.71	96.9239
10.74	107.437
10.77	105.416
10.8	91.8815
10.83	107.355
10.86	93.4794
10.89	90.5163
10.92	97.2053
10.95	96.4062
10.98	79.3719
11.01	107.127
11.04	102.314
11.07	98.4699
11.1	98.6214
11.13	91.4679
11.16	115.082
11.19	110.002
11.22	99.1126
11.25	95.3926
11.28	79.232
11.31	92.2064
11.34	91.6589
11.37	96.5883
11.4	91.1399
11.43	102.439
11.46	107.114
11.49	100.826
11.52	77.0844
11.55	90.4667
11.58	91.031
11.61	114.857
11.64	106.147
11.67	89.4308
11.7	84.5103
11.73	84.757
11.76	93.4723
11.79	85.6265
11.82	87.7055
11.85	67.1939
11.88	59.0297
11.91	93.5457
11.94	83.3241
11.97	84.1733
12	98.5828
12.03	67.4104
12.06	79.5288
12.09	96.5672
12.12	80.0714
12.15	94.6752
12.18	81.3023
12.21	85.3463
12.24	92.376
12.27	91.3722
12.3	98.6481
12.33	93.3982
12.36	86.4725
12.39	71.3761
12.42	78.5269
12.45	75.474
12.48	77.48
12.51	99.3559
12.54	76.0119
12.57	78.6877
12.6	70.8587
12.63	84.0133
12.66	93.242
12.69	85.2309
12.72	78.3457
12.75	83.5152
12.78	67.2955
12.81	83.3182
12.84	73.6337
12.87	80.0172
12.9	89.6158
12.93	83.3414
12.96	62.9675
12.99	56.1359
13.02	71.1751
13.05	88.14
13.08	69.6916
13.11	76.4495
13.14	76.8255
13.17	87.9115
13.2	69.9626
13.23	73.4164
13.26	73.3578
13.29	67.8717
13.32	71.3444
13.35	77.5158
13.38	76.4572
13.41	79.0468
13.44	66.6892
13.47	80.6673
13.5	88.773
13.53	75.0247
13.56	86.5595
13.59	61.2993
13.62	80.9007
13.65	67.3045
13.68	72.4678
13.71	74.6455
13.74	69.2889
13.77	79.1183
13.8	82.1403
13.83	71.6973
13.86	79.1584
13.89	75.2177
13.92	64.4482
13.95	57.2244
13.98	84.3677
14.01	67.1301
14.04	70.1036
14.07	56.2222
14.1	74.9836
14.13	63.1789
14.16	63.3344
14.19	77.3228
14.22	61.0868
14.25	63.8767
14.28	66.2581
14.31	76.4161
14.34	69.4107
14.37	60.0511
14.4	74.4271
14.43	69.2026
14.46	68.2463
14.49	78.11
14.52	68.4395
14.55	69.4414
14.58	66.2072
14.61	61.6544
14.64	63.4898
14.67	60.2579
14.7	65.324
14.73	54.0921
14.76	67.0381
14.79	68.1445
14.82	62.0503
14.85	54.3152
14.88	62.2248
14.91	60.2227
14.94	53.7677
14.97	67.758
15	73.9468
15.03	47.3241
15.06	64.5802
15.09	61.2628
15.12	57.1411
15.15	55.1994
15.18	73.1521
15.21	63.2374
15.24	59.9835
15.27	61.0611
15.3	56.2641
15.33	65.3626
15.36	63.4789
15.39	78.9253
15.42	64.1051
15.45	66.1193
15.48	60.727
15.51	69.0097
15.54	55.5769
15.57	57.4321
15.6	74.0663
15.63	68.1257
15.66	57.1233
15.69	64.2344
15.72	48.1751
15.75	63.5504
15.78	49.8632
15.81	55.0536
15.84	51.1528
15.87	63.475
15.9	68.0351
15.93	51.993
15.96	49.6014
15.99	50.3379
16.02	63.9407
16.05	64.184
16.08	56.0775
16.11	51.3031
16.14	52.3759
16.17	72.3442
16.2	62.3771
16.23	59.23
16.26	60.5246
16.29	61.5225
16.32	70.2198
16.35	52.8766
16.38	52.0874
16.41	60.345
16.44	47.8946
16.47	52.0919
16.5	42.9118
16.53	53.7594
16.56	59.7048
16.59	47.0512
16.62	48.3949
16.65	41.0046
16.68	49.1548
16.71	44.8449
16.74	49.3343
16.77	53.0477
16.8	53.217
16.83	56.4245
16.86	41.247
16.89	49.734
16.92	62.3353
16.95	56.7421
16.98	48.0996
17.01	53.7042
17.04	55.3201
17.07	50.9366
17.1	53.4135
17.13	54.4796
17.16	46.7955
17.19	44.06
17.22	38.9011
17.25	55.494
17.28	56.3376
17.31	58.652
17.34	45.1447
17.37	45.6551
17.4	44.9553
17.43	48.1338
17.46	44.187
17.49	48.4469
17.52	56.3427
17.55	41.112
17.58	49.5261
17.61	57.3425
17.64	38.0855
17.67	46.2771
17.7	51.1978
17.73	43.3137
17.76	44.6092
17.79	54.4519
17.82	51.1377
17.85	52.1436
17.88	48.283
17.91	51.4379
17.94	38.3651
17.97	44.1423
18	51.3233
18.03	62.1567
18.06	44.0533
18.09	44.1354
18.12	52.2815
18.15	47.9826
18.18	43.5957
18.21	47.3551
18.24	52.0653
18.27	38.1099
18.3	42.08
18.33	44.0574
18.36	53.0547
18.39	47.3027
18.42	45.2177
18.45	49.1322
18.48	41.223
18.51	42.3374
18.54	48.3419
18.57	47.3763
18.6	48.0464
18.63	48.1519
18.66	39.0138
18.69	50.3548
18.72	38.2264
18.75	52.1278
18.78	34.0359
18.81	53.2453
18.84	37.9714
18.87	47.3271
18.9	45.2776
18.93	31.0004
18.96	49.8427
18.99	41.259
19.02	37.0494
19.05	51.6786
19.08	46.5926
19.11	48.3708
19.14	41.008
19.17	52.2037
19.2	50.1369
19.23	58.8008
19.26	50.5409
19.29	33.7174
19.32	42.1027
19.35	39.346
19.38	48.095
19.41	41.0938
19.44	50.2347
19.47	48.1666
19.5	38.368
19.53	44.2137
19.56	50.4425
19.59	44.4073
19.62	37.1827
19.65	45.8875
19.68	45.0742
19.71	40.1294
19.74	45.1049
19.77	50.9213
19.8	56.0024
19.83	47.8173
19.86	49.427
19.89	47.2417
19.92	39.3635
19.95	42.1917
19.98	42.2812
20.01	51.9574
20.04	60.0206
20.07	53.1669
20.1	45.8031
20.13	46.0858
20.16	58.2217
20.19	52.4496
20.22	46.2996
20.25	54.1685
20.28	48.0696
20.31	51.2092
20.34	49.3791
20.37	42.9556
20.4	54.139
20.43	40.9667
20.46	32.4543
20.49	48.0292
20.52	37.0463
20.55	47.4587
20.58	45.2431
20.61	44.3152
20.64	36.0564
20.67	49.4765
20.7	44.2212
20.73	46.3684
20.76	50.156
20.79	31.2049
20.82	39.2349
20.85	40.6287
20.88	36.1199
20.91	43.2629
20.94	38.603
20.97	42.0884
21	34.0775
21.03	48.1121
21.06	39.0193
21.09	23.2772
21.12	33.4903
21.15	51.3155
21.18	39.2313
21.21	37.0116
21.24	35.1696
21.27	33.2423
21.3	30.0297
21.33	30.3818
21.36	40.2874
21.39	49.9984
21.42	52.8755
21.45	34.4439
21.48	41.2149
21.51	38.8321
21.54	44.1113
21.57	35.1847
21.6	36.2165
21.63	33.5199
21.66	39.2032
21.69	34.8229
21.72	37.9271
21.75	33.0922
21.78	32.3713
21.81	43.7063
21.84	37.4275
21.87	33.167
21.9	28.9852
21.93	42.1103
21.96	40.2171
21.99	37.2124
22.02	36.9586
22.05	31.9286
22.08	33.0792
22.11	35.0784
22.14	34.2154
22.17	35.9129
22.2	35.1146
22.23	48.2079
22.26	36.318
22.29	40.0022
22.32	33.1679
22.35	32.2183
22.38	41.3336
22.41	40.4059
22.44	27.9981
22.47	40.3416
22.5	48.0823
22.53	33.9624
22.56	38.1446
22.59	35.4454
22.62	37.4803
22.65	37.0081
22.68	36.0805
22.71	37.3395
22.74	36.9887
22.77	37.0989
22.8	41.2722
22.83	38.1082
22.86	50.3094
22.89	38.9684
22.92	41.387
22.95	43.3797
22.98	40.2571
23.01	46.1875
23.04	43.2114
23.07	36.1947
23.1	36.9937
23.13	45.0929
23.16	32.9078
23.19	35.3124
23.22	25.4911
23.25	43.151
23.28	38.363
23.31	41.3826
23.34	41.1946
23.37	49.7699
23.4	46.0899
23.43	35.2977
23.46	34.1155
23.49	35.4418
23.52	48.4565
23.55	31.0076
23.58	33.4528
23.61	29.122
23.64	37.943
23.67	34.3349
23.7	31.1355
23.73	34.6981
23.76	36.2095
23.79	34.0152
23.82	28.4125
23.85	34.2504
23.88	29.0814
23.91	32.2669
23.94	31.3181
23.97	31.2501
24	29.2654
24.03	29.0859
24.06	31.3856
24.09	28.8267
24.12	32.196
24.15	26.0507
24.18	39.095
24.21	38.3201
24.24	30.1242
24.27	25.22
24.3	28.0936
24.33	29.3893
24.36	34.2416
24.39	28.2221
24.42	35.0715
24.45	34.2175
24.48	31.9858
24.51	36.0993
24.54	29.9525
24.57	19.4641
24.6	27.0119
24.63	24.9649
24.66	40.5774
24.69	32.9754
24.72	25.1752
24.75	39.4931
24.78	19.8441
24.81	31.0243
24.84	30.2709
24.87	34.9465
24.9	36.0754
24.93	30.0556
24.96	26.8138
24.99	26.9302
25.02	31.2892
25.05	23.2713
25.08	33.3081
25.11	31.986
25.14	33.2258
25.17	25.4849
25.2	25.2119
25.23	27.1228
25.26	31.0061
25.29	32.1764
25.32	26.2632
25.35	35.1733
25.38	30.0112
25.41	36.0279
25.44	40.1543
25.47	32.3132
25.5	29.0442
25.53	28.3955
25.56	31.8957
25.59	33.0938
25.62	31.9656
25.65	29.1532
25.68	29.5295
25.71	27.1478
25.74	26.4533
25.77	26.2749
25.8	28.602
25.83	30.0519
25.86	26.9986
25.89	34.1033
25.92	37.1712
25.95	26.0211
25.98	31.1983
26.01	35.4091
26.04	24.9193
26.07	32.1768
26.1	35.2122
26.13	22.8077
26.16	31.9956
26.19	38.2885
26.22	39.1539
26.25	36.3207
26.28	25.2949
26.31	30.9389
26.34	36.6345
26.37	39.0994
26.4	36.1294
26.43	50.1782
26.46	40.9506
26.49	36.3543
26.52	41.447
26.55	36.2616
26.58	37.2576
26.61	55.616
26.64	43.3083
26.67	43.3939
26.7	51.5027
26.73	50.2105
26.76	40.2341
26.79	38.6124
26.82	37.4465
26.85	50.4187
26.88	49.5051
26.91	38.4023
26.94	44.4002
26.97	62.1289
27	47.5003
27.03	41.1474
27.06	50.5184
27.09	69.268
27.12	68.6406
27.15	60.5162
27.18	85.617
27.21	72.4728
27.24	109.867
27.27	91.611
27.3	86.4016
27.33	89.6222
27.36	105.843
27.39	109.875
27.42	128.769
27.45	152.862
27.48	175.236
27.51	161.692
27.54	171.752
27.57	210.251
27.6	236.571
27.63	262.009
27.66	315.208
27.69	310.326
27.72	363.387
27.75	432.88
27.78	463.233
27.81	500.915
27.84	527.23
27.87	631.575
27.9	618.782
27.93	699.177
27.96	715.62
27.99	723.062
28.02	716.82
28.05	749.152
28.08	679.528
28.11	696.383
28.14	665.31
28.17	614.229
28.2	561.637
28.23	564.714
28.26	448.685
28.29	408.431
28.32	335.863
28.35	318.022
28.38	258.171
28.41	232.824
28.44	238.213
28.47	188.25
28.5	161.588
28.53	125.969
28.56	139.192
28.59	120.812
28.62	92.7376
28.65	104.977
28.68	81.7841
28.71	81.5957
28.74	67.2966
28.77	71.4968
28.8	53.3339
28.83	55.2944
28.86	68.5104
28.89	49.3646
28.92	52.6251
28.95	55.6495
28.98	34.0908
29.01	48.3787
29.04	47.6758
29.07	45.3876
29.1	35.1808
29.13	36.2628
29.16	42.2278
29.19	31.9985
29.22	23.0569
29.25	40.3051
29.28	29.1998
29.31	27.0488
29.34	38.1575
29.37	24.9551
29.4	28.3086
29.43	41.0295
29.46	25.1585
29.49	23.0115
29.52	28.2607
29.55	31.5331
29.58	32.3226
29.61	28.0376
29.64	24.975
29.67	31.2754
29.7	25.0345
29.73	36.2807
29.76	25.3109
29.79	31.0638
29.82	21.0218
29.85	18.0006
29.88	29.0272
29.91	34.0015
29.94	21.8635
29.97	34.028
30	21.9366
30.03	29.2034
30.06	14.3076
30.09	22.1316
30.12	26.0082
30.15	26.1654
30.18	23.192
30.21	27.0421
30.24	28.2757
30.27	25.1109
30.3	26.8911
30.33	17.1215
30.36	36.377
30.39	23.1754
30.42	28.1423
30.45	26.1208
30.48	23.3077
30.51	15.7822
30.54	24.0103
30.57	15.9871
30.6	22.0023
30.63	23.0043
30.66	26.9431
30.69	20.0709
30.72	22.2577
30.75	17.8812
30.78	22.1932
30.81	18.1704
30.84	19.0451
30.87	20.0481
30.9	23.9974
30.93	20.1415
30.96	24.9636
30.99	18.1334
31.02	25.1022
31.05	22.2716
31.08	16.6329
31.11	23.0957
31.14	20.1045
31.17	15.8432
31.2	13.0415
31.23	25.0426
31.26	20.6165
31.29	16.0096
31.32	18.0703
31.35	21.1045
31.38	20.082
31.41	22.0989
31.44	19.9886
31.47	20.0966
31.5	20.1963
31.53	23.09
31.56	15.9949
31.59	20.1845
31.62	19.9787
31.65	16.0836
31.68	12.0404
31.71	21.8454
31.74	12.2274
31.77	25.0616
31.8	23.4512
31.83	25.0565
31.86	16.9987
31.89	21.1468
31.92	12.9087
31.95	16.1297
31.98	16.9501
32.01	21.856
32.04	15.0309
32.07	18.0875
32.1	20.955
32.13	22.1757
32.16	16.0189
32.19	18.1976
32.22	13.2026
32.25	19.1165
32.28	13.9753
32.31	18.0576
32.34	25.0999
32.37	15.446
32.4	17.919
32.43	17.9552
32.46	19.0469
32.49	18.238
32.52	9.9431
32.55	16.2814
32.58	19.412
32.61	32.2354
32.64	20.1704
32.67	16.1639
32.7	19.0118
32.73	31.0353
32.76	15.9542
32.79	17.8127
32.82	18.0056
32.85	12.9695
32.88	17.1125
32.91	19.0715
32.94	25.0183
32.97	17.1012
33	12.9124
33.03	21.2106
33.06	16.0697
33.09	18.0703
33.12	18.2024
33.15	17.9824
33.18	16.1446
33.21	12.9997
33.24	26.9334
33.27	9.055
33.3	15.9323
33.33	19.3813
33.36	11.985
33.39	12.9378
33.42	12.0976
33.45	12.0766
33.48	19.1793
33.51	17.9298
33.54	14.1109
33.57	19.0614
33.6	8.9536
33.63	25.3299
33.66	13.2004
33.69	11.1841
33.72	11.0156
33.75	17.0103
33.78	15.2052
33.81	24.181
33.84	17.2613
33.87	16.8622
33.9	24.9213
33.93	14.1648
33.96	14.0033
33.99	12.107
34.02	19.9473
34.05	19.1063
34.08	13.989
34.11	14.2295
34.14	18.0332
34.17	16.9698
34.2	3.0318
34.23	11.2401
34.26	12.0805
34.29	12.8972
34.32	14.8124
34.35	16.1998
34.38	12.9674
34.41	15.0539
34.44	24.213
34.47	15.9684
34.5	9.9821
34.53	7.9766
34.56	16.1579
34.59	7.9673
34.62	14.0247
34.65	18.0666
34.68	17.1169
34.71	17.0208
34.74	9.1107
34.77	11.0203
34.8	8.8619
34.83	12.7769
34.86	20.0405
34.89	9.11
34.92	14.1059
34.95	15.1697
34.98	11.933
35.01	22.2483
35.04	10.958
35.07	15.1388
35.1	13.9982
35.13	12.1818
35.16	13.0873
35.19	14.3179
35.22	11.0591
35.25	12.113
35.28	15.1428
35.31	12.9399
35.34	8.0425
35.37	13.1706
35.4	18.0903
35.43	14.152
35.46	14.0326
35.49	12.0202
35.52	13.0144
35.55	18.1176
35.58	7.0708
35.61	15.13
35.64	14.9076
35.67	15.0815
35.7	16.1001
35.73	12.0219
35.76	14.9529
35.79	5.9304
35.82	11.9386
35.85	3.0301
35.88	8.088
35.91	14.7133
35.94	13.0453
35.97	13.3514
36	12.999
36.03	13.0756
36.06	11.9486
36.09	16.0082
36.12	9.0572
36.15	21.0344
36.18	9.0278
36.21	7.9632
36.24	22.1397
36.27	14.945
36.3	7.9917
36.33	12.0834
36.36	12.0098
36.39	11.0986
36.42	11.1402
36.45	11.1376
36.48	17.9963
36.51	14.9562
36.54	18.1007
36.57	12.1566
36.6	12.0241
36.63	7.0192
36.66	8.9071
36.69	9.0837
36.72	6.9775
36.75	14.0101
36.78	20.0239
36.81	10.2987
36.84	16.0583
36.87	11.1673
36.9	9.9859
36.93	15.9358
36.96	13
36.99	22.1439
37.02	9.9854
37.05	12.0411
37.08	13.0737
37.11	15.1627
37.14	11.216
37.17	3.94
37.2	10.9771
37.23	12.0248
37.26	11.9006
37.29	18.2286
37.32	10.2353
37.35	11.0349
37.38	10.9502
37.41	20.0538
37.44	13.943
37.47	20.1545
37.5	11.982
37.53	20.1654
37.56	11.0332
37.59	12.9339
37.62	11.0599
37.65	10.0457
37.68	10.3782
37.71	10.1118
37.74	13.9476
37.77	1.9715
37.8	13.0889
37.83	16.1274
37.86	7.9082
37.89	14.0935
37.92	15.1793
37.95	8.0734
37.98	6.0254
38.01	6.9897
38.04	10.0224
38.07	3.0108
38.1	12.9882
38.13	6.9622
38.16	13.9889
38.19	13.0946
38.22	9.9952
38.25	9.0342
38.28	8.0332
38.31	6.9668
38.34	9.1971
38.37	7.9775
38.4	11.0514
38.43	15.1712
38.46	14.9258
38.49	11.9599
38.52	14.9764
38.55	11.0762
38.58	7.9358
38.61	8.9368
38.64	16.9038
38.67	12.1133
38.7	9.0121
38.73	16.2306
38.76	8.0475
38.79	10.062
38.82	11.9781
38.85	12.9692
38.88	10.0365
38.91	16.1237
38.94	11.0637
38.97	11.1523
39	10.0409
39.03	9.0707
39.06	10.9926
39.09	10.9515
39.12	11.1004
39.15	10.1278
39.18	12.0839
39.21	15.9758
39.24	12.1908
39.27	11.0176
39.3	7.0832
39.33	8.0733
39.36	18.0078
39.39	7.0814
39.42	6.0091
39.45	7.0263
39.48	11.8285
39.51	12.1098
39.54	14.223
39.57	11.1599
39.6	12.0887
39.63	9.0113
39.66	12.0584
39.69	11.0765
39.72	7.1332
39.75	11.2248
39.78	9.9805
39.81	11.0387
39.84	13.0283
39.87	13.0373
39.9	8.1202
39.93	7.0405
39.96	12.0701
39.99	12.0863

## Sheet: NDI powder
2θ	intensity
3	2070.95
3.01	2069.76
3.02	2068.56
3.03	2067.38
3.04	2066.19
3.05	2065.01
3.06	2063.84
3.07	2062.67
3.08	2061.5
3.09	2060.34
3.1	2059.18
3.11	2058.02
3.12	2056.87
3.13	2055.72
3.14	2054.58
3.15	2053.44
3.16	2052.3
3.17	2051.17
3.18	2050.04
3.19	2048.91
3.2	2047.8
3.21	2046.68
3.22	2045.57
3.23	2044.46
3.24	2043.35
3.25	2042.25
3.26	2041.15
3.27	2040.06
3.28	2038.97
3.29	2037.88
3.3	2036.8
3.31	2035.72
3.32	2034.65
3.33	2033.58
3.34	2032.51
3.35	2031.45
3.36	2030.39
3.37	2029.33
3.38	2028.47
3.39	2027.42
3.4	2026.47
3.41	2025.43
3.42	2024.39
3.43	2023.36
3.44	2022.33
3.45	2021.31
3.46	2020.29
3.47	2019.27
3.48	2018.26
3.49	2017.25
3.5	2016.24
3.51	2015.24
3.52	2014.24
3.53	2013.25
3.54	2012.26
3.55	2011.27
3.56	2010.29
3.57	2009.31
3.58	2008.33
3.59	2007.36
3.6	2006.39
3.61	2005.42
3.62	2004.46
3.63	2003.5
3.64	2002.55
3.65	2001.6
3.66	2000.65
3.67	1999.71
3.68	1998.77
3.69	1997.83
3.7	1996.9
3.71	1995.97
3.72	1995.05
3.73	1994.13
3.74	1993.21
3.75	1992.29
3.76	1991.38
3.77	1990.48
3.78	1989.57
3.79	1988.67
3.8	1987.78
3.81	1986.88
3.82	1985.99
3.83	1985.11
3.84	1984.23
3.85	1983.35
3.86	1982.47
3.87	1981.6
3.88	1980.73
3.89	1979.87
3.9	1979.01
3.91	1978.15
3.92	1977.3
3.93	1976.45
3.94	1975.6
3.95	1974.76
3.96	1973.92
3.97	1973.08
3.98	1972.25
3.99	1971.42
4	1970.59
4.01	1969.77
4.02	1968.95
4.03	1968.13
4.04	1967.32
4.05	1966.51
4.06	1965.71
4.07	1964.91
4.08	1964.11
4.09	1963.31
4.1	1962.52
4.11	1961.73
4.12	1960.95
4.13	1960.17
4.14	1959.39
4.15	1958.62
4.16	1957.84
4.17	1957.08
4.18	1956.31
4.19	1955.55
4.2	1954.79
4.21	1954.04
4.22	1953.29
4.23	1952.54
4.24	1951.8
4.25	1951.06
4.26	1950.32
4.27	1949.58
4.28	1948.85
4.29	1948.12
4.3	1947.4
4.31	1946.68
4.32	1945.96
4.33	1945.25
4.34	1944.54
4.35	1943.83
4.36	1943.12
4.37	1942.42
4.38	1941.72
4.39	1941.03
4.4	1940.34
4.41	1939.65
4.42	1938.96
4.43	1938.28
4.44	1937.6
4.45	1936.93
4.46	1936.26
4.47	1935.59
4.48	1934.92
4.49	1934.26
4.5	1933.6
4.51	1932.94
4.52	1932.29
4.53	1931.64
4.54	1931
4.55	1930.35
4.56	1929.71
4.57	1929.08
4.58	1928.44
4.59	1927.81
4.6	1927.18
4.61	1926.56
4.62	1925.94
4.63	1925.32
4.64	1924.71
4.65	1924.1
4.66	1923.49
4.67	1922.88
4.68	1922.28
4.69	1921.68
4.7	1921.08
4.71	1920.49
4.72	1919.9
4.73	1919.32
4.74	1918.73
4.75	1918.15
4.76	1917.57
4.77	1917
4.78	1916.43
4.79	1915.86
4.8	1915.29
4.81	1914.73
4.82	1914.17
4.83	1913.62
4.84	1913.06
4.85	1912.51
4.86	1911.97
4.87	1911.42
4.88	1910.88
4.89	1910.34
4.9	1909.81
4.91	1909.28
4.92	1908.75
4.93	1908.22
4.94	1907.7
4.95	1907.18
4.96	1906.66
4.97	1906.15
4.98	1905.63
4.99	1905.13
5	1904.62
5.01	1904.12
5.02	1903.62
5.03	1903.12
5.04	1902.63
5.05	1902.14
5.06	1901.65
5.07	1901.17
5.08	1900.68
5.09	1900.21
5.1	1899.73
5.11	1899.26
5.12	1898.79
5.13	1898.32
5.14	1897.86
5.15	1897.39
5.16	1896.93
5.17	1896.48
5.18	1896.03
5.19	1895.58
5.2	1895.13
5.21	1894.68
5.22	1894.24
5.23	1893.8
5.24	1893.37
5.25	1892.93
5.26	1892.5
5.27	1892.08
5.28	1891.65
5.29	1891.23
5.3	1890.81
5.31	1890.39
5.32	1889.98
5.33	1889.57
5.34	1889.16
5.35	1888.76
5.36	1888.35
5.37	1887.95
5.38	1887.56
5.39	1887.16
5.4	1886.77
5.41	1886.38
5.42	1886
5.43	1885.61
5.44	1885.23
5.45	1884.86
5.46	1884.48
5.47	1884.11
5.48	1883.74
5.49	1883.37
5.5	1883.01
5.51	1882.64
5.52	1882.29
5.53	1881.93
5.54	1881.58
5.55	1881.22
5.56	1880.88
5.57	1880.53
5.58	1880.19
5.59	1879.85
5.6	1879.51
5.61	1879.18
5.62	1878.84
5.63	1878.51
5.64	1878.19
5.65	1877.86
5.66	1877.54
5.67	1877.22
5.68	1876.9
5.69	1876.59
5.7	1876.28
5.71	1875.97
5.72	1875.66
5.73	1875.36
5.74	1875.06
5.75	1875.29
5.76	1875
5.77	1874.7
5.78	1874.68
5.79	1874.39
5.8	1874.11
5.81	1873.83
5.82	1873.55
5.83	1873.28
5.84	1873
5.85	1872.73
5.86	1872.46
5.87	1872.2
5.88	1871.93
5.89	1871.67
5.9	1871.41
5.91	1871.16
5.92	1870.91
5.93	1870.66
5.94	1870.41
5.95	1870.16
5.96	1869.92
5.97	1869.68
5.98	1869.44
5.99	1869.2
6	1868.97
6.01	1868.74
6.02	1868.51
6.03	1868.28
6.04	1868.06
6.05	1867.84
6.06	1867.62
6.07	1867.4
6.08	1867.19
6.09	1866.98
6.1	1866.77
6.11	1866.56
6.12	1866.36
6.13	1866.15
6.14	1865.95
6.15	1865.76
6.16	1865.56
6.17	1865.37
6.18	1865.18
6.19	1864.99
6.2	1864.81
6.21	1864.62
6.22	1864.44
6.23	1864.26
6.24	1864.09
6.25	1863.91
6.26	1863.74
6.27	1863.57
6.28	1863.41
6.29	1863.24
6.3	1863.08
6.31	1862.92
6.32	1862.76
6.33	1862.61
6.34	1862.45
6.35	1862.3
6.36	1862.15
6.37	1862.01
6.38	1861.86
6.39	1861.72
6.4	1861.58
6.41	1861.44
6.42	1861.31
6.43	1861.18
6.44	1861.05
6.45	1860.92
6.46	1860.79
6.47	1860.67
6.48	1860.55
6.49	1860.43
6.5	1860.31
6.51	1860.19
6.52	1860.08
6.53	1859.97
6.54	1859.86
6.55	1859.76
6.56	1859.65
6.57	1859.55
6.58	1859.45
6.59	1859.35
6.6	1859.26
6.61	1859.16
6.62	1859.07
6.63	1858.98
6.64	1858.9
6.65	1858.81
6.66	1858.73
6.67	1858.65
6.68	1858.57
6.69	1858.49
6.7	1858.42
6.71	1858.35
6.72	1858.28
6.73	1858.21
6.74	1858.14
6.75	1858.08
6.76	1858.02
6.77	1857.96
6.78	1857.9
6.79	1857.84
6.8	1857.79
6.81	1857.74
6.82	1857.69
6.83	1857.64
6.84	1857.6
6.85	1857.55
6.86	1857.51
6.87	1857.47
6.88	1857.44
6.89	1857.4
6.9	1857.37
6.91	1857.34
6.92	1857.31
6.93	1857.28
6.94	1857.26
6.95	1857.23
6.96	1857.21
6.97	1857.19
6.98	1857.17
6.99	1857.52
7	1857.51
7.01	1857.49
7.02	1857.49
7.03	1857.48
7.04	1857.47
7.05	1857.47
7.06	1857.47
7.07	1857.65
7.08	1857.65
7.09	1857.66
7.1	1857.66
7.11	1857.67
7.12	1857.68
7.13	1857.69
7.14	1857.71
7.15	1857.72
7.16	1857.74
7.17	1857.76
7.18	1857.79
7.19	1857.81
7.2	1857.83
7.21	1857.86
7.22	1857.89
7.23	1857.92
7.24	1857.95
7.25	1857.99
7.26	1858.03
7.27	1858.07
7.28	1858.11
7.29	1858.15
7.3	1858.19
7.31	1858.24
7.32	1858.29
7.33	1858.33
7.34	1858.38
7.35	1858.44
7.36	1858.49
7.37	1858.55
7.38	1858.61
7.39	1858.67
7.4	1858.73
7.41	1858.8
7.42	1858.86
7.43	1858.93
7.44	1859
7.45	1859.07
7.46	1859.14
7.47	1859.22
7.48	1859.29
7.49	1859.37
7.5	1859.45
7.51	1859.53
7.52	1859.61
7.53	1859.7
7.54	1859.79
7.55	1859.87
7.56	1859.96
7.57	1860.06
7.58	1860.15
7.59	1860.24
7.6	1860.34
7.61	1860.44
7.62	1860.54
7.63	1860.64
7.64	1860.75
7.65	1860.85
7.66	1860.96
7.67	1861.07
7.68	1861.18
7.69	1861.29
7.7	1861.4
7.71	1861.52
7.72	1861.64
7.73	1861.76
7.74	1861.88
7.75	1862
7.76	1862.12
7.77	1862.25
7.78	1862.38
7.79	1862.5
7.8	1862.63
7.81	1862.77
7.82	1862.9
7.83	1863.03
7.84	1863.17
7.85	1863.31
7.86	1863.45
7.87	1863.59
7.88	1863.73
7.89	1863.88
7.9	1864.03
7.91	1864.17
7.92	1864.32
7.93	1864.47
7.94	1864.63
7.95	1864.78
7.96	1864.94
7.97	1865.1
7.98	1865.25
7.99	1865.41
8	1865.58
8.01	1865.74
8.02	1865.91
8.03	1866.07
8.04	1866.24
8.05	1866.41
8.06	1866.58
8.07	1866.76
8.08	1866.93
8.09	1867.11
8.1	1867.28
8.11	1867.46
8.12	1867.64
8.13	1867.83
8.14	1868.01
8.15	1868.19
8.16	1868.38
8.17	1868.57
8.18	1868.76
8.19	1868.95
8.2	1869.14
8.21	1869.34
8.22	1869.54
8.23	1869.73
8.24	1869.93
8.25	1870.13
8.26	1870.33
8.27	1870.54
8.28	1870.74
8.29	1870.95
8.3	1871.16
8.31	1871.37
8.32	1871.58
8.33	1871.79
8.34	1872.01
8.35	1872.22
8.36	1872.44
8.37	1872.66
8.38	1872.88
8.39	1873.1
8.4	1873.32
8.41	1873.55
8.42	1873.77
8.43	1874
8.44	1874.23
8.45	1874.46
8.46	1874.69
8.47	1874.92
8.48	1875.16
8.49	1875.39
8.5	1875.63
8.51	1875.87
8.52	1876.11
8.53	1876.36
8.54	1876.6
8.55	1876.84
8.56	1877.09
8.57	1877.34
8.58	1877.59
8.59	1877.84
8.6	1878.1
8.61	1878.35
8.62	1878.61
8.63	1878.86
8.64	1879.12
8.65	1879.38
8.66	1882.28
8.67	1882.56
8.68	1882.83
8.69	1883.11
8.7	1884.7
8.71	1884.98
8.72	1885.27
8.73	1885.56
8.74	1885.85
8.75	1886.14
8.76	1886.44
8.77	1886.73
8.78	1887.03
8.79	1887.34
8.8	1887.64
8.81	1887.95
8.82	1888.26
8.83	1888.58
8.84	1888.89
8.85	1889.22
8.86	1889.54
8.87	1889.88
8.88	1890.21
8.89	1890.55
8.9	1890.9
8.91	1891.25
8.92	1891.61
8.93	1891.98
8.94	1892.36
8.95	1892.74
8.96	1893.14
8.97	1893.55
8.98	1893.96
8.99	1894.39
9	1894.84
9.01	1895.3
9.02	1895.78
9.03	1896.27
9.04	1896.79
9.05	1897.33
9.06	1897.89
9.07	1898.48
9.08	1899.1
9.09	1899.75
9.1	1900.43
9.11	1901.15
9.12	1901.9
9.13	1902.7
9.14	1903.55
9.15	1904.44
9.16	1905.39
9.17	1906.4
9.18	1907.46
9.19	1908.59
9.2	1909.79
9.21	1911.06
9.22	1912.41
9.23	1913.84
9.24	1915.36
9.25	1916.97
9.26	1918.68
9.27	1920.5
9.28	1922.42
9.29	1924.45
9.3	1926.6
9.31	1928.87
9.32	1931.28
9.33	1933.81
9.34	1936.48
9.35	1939.29
9.36	1942.25
9.37	1945.36
9.38	1948.62
9.39	1952.03
9.4	1955.6
9.41	1959.34
9.42	1963.23
9.43	1967.3
9.44	1971.52
9.45	1975.91
9.46	1980.46
9.47	1985.17
9.48	1990.04
9.49	1995.06
9.5	2000.23
9.51	2005.56
9.52	2011.02
9.53	2016.61
9.54	2022.33
9.55	2028.16
9.56	2034.11
9.57	2040.14
9.58	2046.27
9.59	2052.46
9.6	2058.71
9.61	2065.01
9.62	2071.34
9.63	2077.68
9.64	2084.03
9.65	2090.35
9.66	2096.64
9.67	2102.87
9.68	2109.03
9.69	2115.1
9.7	2121.07
9.71	2126.91
9.72	2132.59
9.73	2138.12
9.74	2143.47
9.75	2148.61
9.76	2153.54
9.77	2158.23
9.78	2162.67
9.79	2166.85
9.8	2170.74
9.81	2174.34
9.82	2177.64
9.83	2180.62
9.84	2183.27
9.85	2185.59
9.86	2187.57
9.87	2189.19
9.88	2190.47
9.89	2191.06
9.9	2189.01
9.91	2184.24
9.92	2176.59
9.93	2166.16
9.94	2153.85
9.95	2140.61
9.96	2127.26
9.97	2114.52
9.98	2102.87
9.99	2092.6
10	2083.84
10.01	2076.56
10.02	2070.65
10.03	2065.92
10.04	2062.17
10.05	2059.17
10.06	2056.73
10.07	2054.66
10.08	2052.81
10.09	2051.07
10.1	2049.35
10.11	2047.58
10.12	2045.74
10.13	2043.81
10.14	2041.79
10.15	2039.71
10.16	2037.57
10.17	2035.42
10.18	2033.27
10.19	2031.16
10.2	2029.11
10.21	2027.15
10.22	2025.29
10.23	2023.56
10.24	2021.96
10.25	2020.51
10.26	2019.21
10.27	2018.06
10.28	2017.08
10.29	2016.26
10.3	2015.59
10.31	2015.08
10.32	2014.73
10.33	2014.53
10.34	2014.48
10.35	2014.58
10.36	2014.83
10.37	2015.23
10.38	2015.79
10.39	2016.51
10.4	2017.39
10.41	2018.45
10.42	2019.7
10.43	2021.16
10.44	2022.85
10.45	2024.81
10.46	2027.08
10.47	2029.71
10.48	2032.76
10.49	2036.32
10.5	2040.48
10.51	2045.38
10.52	2051.15
10.53	2057.98
10.54	2066.09
10.55	2075.72
10.56	2087.18
10.57	2100.83
10.58	2117.05
10.59	2136.32
10.6	2159.16
10.61	2186.15
10.62	2217.95
10.63	2255.25
10.64	2298.83
10.65	2349.51
10.66	2408.14
10.67	2475.61
10.68	2552.8
10.69	2640.6
10.7	2739.86
10.71	2851.35
10.72	2975.78
10.73	3113.69
10.74	3265.49
10.75	3431.4
10.76	3611.38
10.77	3805.17
10.78	4012.19
10.79	4231.56
10.8	4462.09
10.81	4702.21
10.82	4950.04
10.83	5203.35
10.84	5459.58
10.85	5715.88
10.86	5969.12
10.87	6215.94
10.88	6452.8
10.89	6676.06
10.9	6882.04
10.91	7067.09
10.92	7227.77
10.93	7360.89
10.94	7463.7
10.95	7533.98
10.96	7568.43
10.97	7548.23
10.98	7470.69
10.99	7338.24
11	7149.27
11.01	6912.56
11.02	6638.78
11.03	6338.78
11.04	6022.74
11.05	5699.73
11.06	5377.48
11.07	5062.33
11.08	4759.31
11.09	4472.24
11.1	4203.89
11.11	3956.05
11.12	3729.74
11.13	3525.23
11.14	3342.25
11.15	3180.03
11.16	3037.43
11.17	2913.05
11.18	2805.32
11.19	2712.59
11.2	2633.15
11.21	2565.38
11.22	2507.71
11.23	2458.7
11.24	2417.04
11.25	2381.57
11.26	2351.28
11.27	2325.29
11.28	2302.87
11.29	2283.41
11.3	2266.38
11.31	2251.39
11.32	2238.08
11.33	2226.18
11.34	2215.49
11.35	2205.82
11.36	2197.03
11.37	2189.01
11.38	2181.67
11.39	2174.93
11.4	2168.73
11.41	2163.02
11.42	2157.76
11.43	2152.92
11.44	2148.45
11.45	2144.33
11.46	2140.55
11.47	2137.07
11.48	2133.87
11.49	2130.95
11.5	2128.28
11.51	2125.86
11.52	2123.66
11.53	2121.69
11.54	2119.92
11.55	2118.35
11.56	2116.97
11.57	2115.77
11.58	2114.75
11.59	2113.91
11.6	2113.23
11.61	2112.72
11.62	2112.36
11.63	2112.16
11.64	2112.12
11.65	2112.23
11.66	2112.49
11.67	2112.9
11.68	2113.47
11.69	2114.18
11.7	2115.05
11.71	2116.07
11.72	2117.25
11.73	2118.59
11.74	2120.09
11.75	2121.76
11.76	2123.59
11.77	2125.61
11.78	2127.8
11.79	2130.19
11.8	2132.78
11.81	2135.57
11.82	2138.58
11.83	2141.82
11.84	2145.3
11.85	2149.04
11.86	2153.05
11.87	2157.36
11.88	2162.33
11.89	2167.3
11.9	2172.66
11.91	2178.44
11.92	2184.69
11.93	2191.47
11.94	2198.85
11.95	2206.92
11.96	2215.94
11.97	2226.82
11.98	2237.67
11.99	2249.79
12	2263.4
12.01	2279.3
12.02	2296.73
12.03	2316.6
12.04	2339.33
12.05	2365.42
12.06	2395.43
12.07	2429.99
12.08	2469.8
12.09	2515.61
12.1	2568.23
12.11	2628.53
12.12	2697.41
12.13	2775.75
12.14	2864.44
12.15	2964.33
12.16	3076.18
12.17	3200.64
12.18	3338.2
12.19	3489.18
12.2	3653.64
12.21	3831.38
12.22	4021.88
12.23	4224.23
12.24	4437.15
12.25	4658.9
12.26	4887.22
12.27	5119.34
12.28	5351.9
12.29	5580.91
12.3	5801.82
12.31	6009.51
12.32	6198.47
12.33	6363.03
12.34	6497.68
12.35	6597.51
12.36	6658.67
12.37	6678.27
12.38	6655.03
12.39	6589.47
12.4	6483.45
12.41	6340.05
12.42	6163.52
12.43	5958.84
12.44	5731.43
12.45	5486.91
12.46	5230.88
12.47	4968.76
12.48	4705.57
12.49	4445.9
12.5	4193.73
12.51	3952.43
12.52	3724.69
12.53	3512.55
12.54	3317.4
12.55	3140.02
12.56	2980.65
12.57	2839.05
12.58	2714.61
12.59	2606.4
12.6	2513.24
12.61	2433.85
12.62	2366.82
12.63	2310.76
12.64	2264.26
12.65	2226.03
12.66	2194.83
12.67	2169.55
12.68	2149.2
12.69	2132.89
12.7	2119.89
12.71	2109.55
12.72	2101.34
12.73	2094.81
12.74	2089.62
12.75	2085.47
12.76	2082.12
12.77	2079.41
12.78	2077.19
12.79	2075.35
12.8	2073.81
12.81	2072.51
12.82	2071.39
12.83	2070.43
12.84	2069.59
12.85	2068.86
12.86	2068.21
12.87	2067.65
12.88	2067.16
12.89	2066.73
12.9	2066.36
12.91	2066.05
12.92	2065.8
12.93	2065.6
12.94	2065.46
12.95	2065.39
12.96	2065.39
12.97	2065.47
12.98	2065.66
12.99	2065.97
13	2066.45
13.01	2067.12
13.02	2068.06
13.03	2069.34
13.04	2071.04
13.05	2073.3
13.06	2076.26
13.07	2080.1
13.08	2085.07
13.09	2091.43
13.1	2099.52
13.11	2109.71
13.12	2122.47
13.13	2138.32
13.14	2157.83
13.15	2181.65
13.16	2210.5
13.17	2245.15
13.18	2286.39
13.19	2335.04
13.2	2391.93
13.21	2457.84
13.22	2533.51
13.23	2619.56
13.24	2716.47
13.25	2824.54
13.26	2943.85
13.27	3074.2
13.28	3215.12
13.29	3365.76
13.3	3524.97
13.31	3691.22
13.32	3862.64
13.33	4037.01
13.34	4211.85
13.35	4384.4
13.36	4551.76
13.37	4710.9
13.38	4858.82
13.39	4992.56
13.4	5109.38
13.41	5206.78
13.42	5282.67
13.43	5335.37
13.44	5363.49
13.45	5365.22
13.46	5340.49
13.47	5290.16
13.48	5215.22
13.49	5117.52
13.5	4999.67
13.51	4864.67
13.52	4715.74
13.53	4556.19
13.54	4389.28
13.55	4218.2
13.56	4045.89
13.57	3875.08
13.58	3708.14
13.59	3547.16
13.6	3393.83
13.61	3249.51
13.62	3115.19
13.63	2991.52
13.64	2878.85
13.65	2777.24
13.66	2686.51
13.67	2606.29
13.68	2536.03
13.69	2475.06
13.7	2422.66
13.71	2378.02
13.72	2340.35
13.73	2308.85
13.74	2282.74
13.75	2261.32
13.76	2243.91
13.77	2229.9
13.78	2218.77
13.79	2214.74
13.8	2208.01
13.81	2202.91
13.82	2199.15
13.83	2196.48
13.84	2194.71
13.85	2196.01
13.86	2195.56
13.87	2195.6
13.88	2196.04
13.89	2196.82
13.9	2197.89
13.91	2199.21
13.92	2200.74
13.93	2202.47
13.94	2204.39
13.95	2206.47
13.96	2208.72
13.97	2211.12
13.98	2213.67
13.99	2216.38
14	2219.24
14.01	2222.25
14.02	2225.41
14.03	2228.73
14.04	2232.21
14.05	2235.86
14.06	2239.67
14.07	2243.65
14.08	2247.81
14.09	2252.15
14.1	2256.67
14.11	2261.4
14.12	2266.32
14.13	2271.46
14.14	2276.81
14.15	2282.4
14.16	2288.22
14.17	2294.28
14.18	2300.61
14.19	2307.2
14.2	2314.09
14.21	2321.26
14.22	2328.75
14.23	2336.57
14.24	2344.74
14.25	2353.26
14.26	2362.17
14.27	2371.49
14.28	2381.22
14.29	2391.41
14.3	2402.08
14.31	2413.25
14.32	2424.96
14.33	2437.23
14.34	2450.1
14.35	2463.62
14.36	2477.82
14.37	2492.74
14.38	2508.44
14.39	2524.97
14.4	2542.39
14.41	2560.77
14.42	2580.18
14.43	2600.69
14.44	2622.41
14.45	2645.45
14.46	2669.93
14.47	2695.99
14.48	2723.82
14.49	2753.62
14.5	2785.66
14.51	2820.24
14.52	2857.77
14.53	2898.71
14.54	2943.66
14.55	2993.36
14.56	3048.72
14.57	3110.92
14.58	3181.18
14.59	3261.21
14.6	3353.01
14.61	3458.93
14.62	3581.8
14.63	3724.8
14.64	3891.69
14.65	4086.71
14.66	4314.6
14.67	4580.59
14.68	4890.3
14.69	5249.71
14.7	5664.99
14.71	6142.39
14.72	6687.99
14.73	7307.48
14.74	8005.93
14.75	8787.43
14.76	9654.84
14.77	10609.4
14.78	11650.5
14.79	12775.4
14.8	13978.5
14.81	15251.7
14.82	16583.7
14.83	17959.8
14.84	19361.8
14.85	20767.5
14.86	22151.1
14.87	23482.8
14.88	24729.8
14.89	25857
14.9	26828.9
14.91	27611.8
14.92	28176.2
14.93	28502.5
14.94	28575.3
14.95	28396
14.96	27975.1
14.97	27333.2
14.98	26499.5
14.99	25508.8
15	24395.2
15.01	23195.6
15.02	21943.3
15.03	20667.9
15.04	19394.7
15.05	18143.8
15.06	16931.5
15.07	15769.5
15.08	14666.4
15.09	13627.8
15.1	12657.2
15.11	11756
15.12	10924.1
15.13	10160.2
15.14	9462.17
15.15	8827.06
15.16	8251.47
15.17	7731.6
15.18	7263.43
15.19	6842.84
15.2	6465.7
15.21	6127.97
15.22	5825.74
15.23	5555.3
15.24	5313.18
15.25	5096.17
15.26	4901.34
15.27	4726.03
15.28	4567.87
15.29	4424.75
15.3	4294.8
15.31	4176.4
15.32	4068.12
15.33	3968.76
15.34	3877.23
15.35	3792.64
15.36	3714.21
15.37	3641.26
15.38	3573.23
15.39	3509.62
15.4	3450
15.41	3394.01
15.42	3341.32
15.43	3291.66
15.44	3244.78
15.45	3200.46
15.46	3158.52
15.47	3118.77
15.48	3081.07
15.49	3045.27
15.5	3011.24
15.51	2978.87
15.52	2948.06
15.53	2919.8
15.54	2891.82
15.55	2865.11
15.56	2839.61
15.57	2815.25
15.58	2791.95
15.59	2770.22
15.6	2748.89
15.61	2728.46
15.62	2708.89
15.63	2690.11
15.64	2672.1
15.65	2654.81
15.66	2638.21
15.67	2622.25
15.68	2606.91
15.69	2592.16
15.7	2577.96
15.71	2564.29
15.72	2551.12
15.73	2538.44
15.74	2526.21
15.75	2514.41
15.76	2503.04
15.77	2492.05
15.78	2481.45
15.79	2471.21
15.8	2461.31
15.81	2451.75
15.82	2442.5
15.83	2433.55
15.84	2424.89
15.85	2416.52
15.86	2408.4
15.87	2400.55
15.88	2392.93
15.89	2385.56
15.9	2378.41
15.91	2371.47
15.92	2364.75
15.93	2358.22
15.94	2351.89
15.95	2345.75
15.96	2339.78
15.97	2333.98
15.98	2328.36
15.99	2322.89
16	2317.57
16.01	2312.4
16.02	2307.38
16.03	2302.5
16.04	2297.75
16.05	2293.12
16.06	2288.63
16.07	2284.25
16.08	2279.99
16.09	2275.85
16.1	2271.81
16.11	2267.88
16.12	2264.05
16.13	2260.18
16.14	2256.54
16.15	2252.93
16.16	2249.48
16.17	2246.12
16.18	2242.85
16.19	2239.65
16.2	2236.54
16.21	2233.5
16.22	2230.54
16.23	2227.66
16.24	2224.84
16.25	2222.1
16.26	2219.42
16.27	2216.81
16.28	2214.26
16.29	2211.78
16.3	2209.36
16.31	2206.99
16.32	2204.69
16.33	2202.44
16.34	2200.24
16.35	2198.1
16.36	2196.02
16.37	2193.98
16.38	2192
16.39	2190.06
16.4	2188.18
16.41	2186.34
16.42	2184.54
16.43	2182.79
16.44	2181.09
16.45	2179.43
16.46	2177.81
16.47	2176.24
16.48	2174.71
16.49	2173.21
16.5	2171.76
16.51	2170.35
16.52	2168.97
16.53	2167.64
16.54	2166.34
16.55	2165.07
16.56	2163.85
16.57	2162.66
16.58	2161.51
16.59	2160.39
16.6	2159.31
16.61	2157.58
16.62	2156.57
16.63	2155.59
16.64	2154.31
16.65	2153.4
16.66	2152.53
16.67	2151.68
16.68	2150.87
16.69	2150.09
16.7	2149.35
16.71	2148.64
16.72	2147.96
16.73	2147.31
16.74	2146.7
16.75	2146.11
16.76	2145.57
16.77	2145.05
16.78	2144.56
16.79	2144.11
16.8	2143.7
16.81	2143.31
16.82	2142.96
16.83	2142.64
16.84	2142.36
16.85	2142.11
16.86	2141.9
16.87	2141.75
16.88	2141.61
16.89	2141.5
16.9	2141.43
16.91	2141.4
16.92	2141.41
16.93	2141.45
16.94	2141.53
16.95	2141.65
16.96	2141.84
16.97	2142.04
16.98	2142.29
16.99	2142.58
17	2142.92
17.01	2143.3
17.02	2143.73
17.03	2144.2
17.04	2144.73
17.05	2145.31
17.06	2145.94
17.07	2146.62
17.08	2147.36
17.09	2148.16
17.1	2149.01
17.11	2149.93
17.12	2150.91
17.13	2151.96
17.14	2153.07
17.15	2154.26
17.16	2155.52
17.17	2156.86
17.18	2158.27
17.19	2159.77
17.2	2161.36
17.21	2163.03
17.22	2164.8
17.23	2166.67
17.24	2168.64
17.25	2170.72
17.26	2172.91
17.27	2175.21
17.28	2177.64
17.29	2180.2
17.3	2182.9
17.31	2185.74
17.32	2188.74
17.33	2191.89
17.34	2195.21
17.35	2198.7
17.36	2202.39
17.37	2206.27
17.38	2210.36
17.39	2214.68
17.4	2219.23
17.41	2224.03
17.42	2229.1
17.43	2234.45
17.44	2240.1
17.45	2246.08
17.46	2252.4
17.47	2259.08
17.48	2266.17
17.49	2273.67
17.5	2281.63
17.51	2290.07
17.52	2299.05
17.53	2308.59
17.54	2318.74
17.55	2329.57
17.56	2341.12
17.57	2353.47
17.58	2366.7
17.59	2380.89
17.6	2396.15
17.61	2412.59
17.62	2430.37
17.63	2449.65
17.64	2470.61
17.65	2493.5
17.66	2518.59
17.67	2546.19
17.68	2576.67
17.69	2610.46
17.7	2648.07
17.71	2690.07
17.72	2737.11
17.73	2789.92
17.74	2849.32
17.75	2916.2
17.76	2991.53
17.77	3076.36
17.78	3171.76
17.79	3278.88
17.8	3398.83
17.81	3532.73
17.82	3681.64
17.83	3846.51
17.84	4028.13
17.85	4227.07
17.86	4443.58
17.87	4677.5
17.88	4928.11
17.89	5193.96
17.9	5472.67
17.91	5760.7
17.92	6053.14
17.93	6343.56
17.94	6623.95
17.95	6884.98
17.96	7116.48
17.97	7308.29
17.98	7451.26
17.99	7540.59
18	7586.55
18.01	7588.53
18.02	7544.27
18.03	7453.17
18.04	7321.19
18.05	7156.23
18.06	6961.66
18.07	6741.34
18.08	6499.49
18.09	6240.59
18.1	5969.22
18.11	5689.93
18.12	5407.14
18.13	5125
18.14	4847.32
18.15	4577.51
18.16	4318.5
18.17	4072.73
18.18	3842.14
18.19	3628.2
18.2	3431.89
18.21	3253.78
18.22	3094.07
18.23	2952.64
18.24	2829.11
18.25	2722.91
18.26	2633.3
18.27	2559.42
18.28	2500.35
18.29	2455.09
18.3	2422.59
18.31	2401.7
18.32	2391.16
18.33	2389.45
18.34	2394.75
18.35	2404.74
18.36	2416.65
18.37	2427.44
18.38	2434.27
18.39	2436.14
18.4	2434.09
18.41	2427.15
18.42	2414.49
18.43	2395.82
18.44	2372.63
18.45	2346.31
18.46	2317.82
18.47	2288.15
18.48	2258.3
18.49	2229.05
18.5	2201.39
18.51	2175.81
18.52	2152.68
18.53	2132.33
18.54	2114.81
18.55	2100.04
18.56	2087.88
18.57	2078.08
18.58	2070.36
18.59	2064.41
18.6	2059.96
18.61	2056.72
18.62	2054.43
18.63	2052.9
18.64	2051.93
18.65	2051.39
18.66	2051.16
18.67	2051.16
18.68	2051.31
18.69	2051.58
18.7	2051.93
18.71	2052.34
18.72	2052.78
18.73	2053.26
18.74	2053.77
18.75	2054.29
18.76	2054.83
18.77	2055.39
18.78	2055.96
18.79	2056.55
18.8	2057.16
18.81	2057.77
18.82	2058.41
18.83	2059.06
18.84	2059.73
18.85	2060.41
18.86	2061.11
18.87	2061.83
18.88	2062.57
18.89	2063.32
18.9	2064.1
18.91	2064.89
18.92	2065.7
18.93	2066.53
18.94	2067.38
18.95	2068.25
18.96	2069.14
18.97	2070.05
18.98	2070.98
18.99	2071.93
19	2072.91
19.01	2073.91
19.02	2074.93
19.03	2075.97
19.04	2077.04
19.05	2078.14
19.06	2079.26
19.07	2080.4
19.08	2081.58
19.09	2082.78
19.1	2084
19.11	2085.26
19.12	2086.55
19.13	2088.29
19.14	2089.64
19.15	2091.01
19.16	2092.42
19.17	2093.87
19.18	2095.34
19.19	2097.07
19.2	2098.61
19.21	2100.2
19.22	2101.82
19.23	2103.47
19.24	2105.17
19.25	2106.91
19.26	2108.68
19.27	2110.5
19.28	2112.37
19.29	2114.27
19.3	2116.22
19.31	2118.22
19.32	2120.27
19.33	2122.37
19.34	2124.51
19.35	2127.31
19.36	2129.57
19.37	2131.87
19.38	2134.24
19.39	2136.66
19.4	2139.14
19.41	2141.69
19.42	2144.59
19.43	2147.27
19.44	2150.01
19.45	2152.82
19.46	2155.7
19.47	2158.65
19.48	2161.68
19.49	2164.79
19.5	2167.97
19.51	2171.24
19.52	2174.6
19.53	2178.04
19.54	2181.57
19.55	2185.2
19.56	2188.93
19.57	2192.75
19.58	2196.68
19.59	2200.71
19.6	2204.86
19.61	2209.12
19.62	2213.5
19.63	2218
19.64	2222.62
19.65	2227.38
19.66	2232.27
19.67	2237.31
19.68	2242.49
19.69	2247.82
19.7	2253.31
19.71	2258.96
19.72	2264.77
19.73	2270.77
19.74	2276.94
19.75	2283.31
19.76	2289.87
19.77	2296.63
19.78	2303.61
19.79	2310.81
19.8	2318.24
19.81	2325.9
19.82	2333.82
19.83	2342
19.84	2350.44
19.85	2359.17
19.86	2368.2
19.87	2377.53
19.88	2387.18
19.89	2397.17
19.9	2407.51
19.91	2418.22
19.92	2429.31
19.93	2440.8
19.94	2452.72
19.95	2465.08
19.96	2477.9
19.97	2491.1
19.98	2504.91
19.99	2519.26
20	2534.13
20.01	2549.64
20.02	2565.76
20.03	2582.55
20.04	2600.03
20.05	2618.23
20.06	2637.21
20.07	2656.99
20.08	2677.64
20.09	2699.19
20.1	2721.7
20.11	2745.22
20.12	2769.82
20.13	2795.57
20.14	2822.52
20.15	2850.76
20.16	2880.37
20.17	2911.44
20.18	2944.06
20.19	2978.34
20.2	3014.39
20.21	3052.33
20.22	3092.3
20.23	3134.46
20.24	3178.95
20.25	3225.97
20.26	3275.7
20.27	3328.39
20.28	3384.27
20.29	3443.63
20.3	3506.77
20.31	3574.06
20.32	3645.88
20.33	3722.71
20.34	3805.04
20.35	3904.85
20.36	4000.05
20.37	4102.74
20.38	4213.78
20.39	4334.11
20.4	4464.8
20.41	4607.05
20.42	4767.87
20.43	4937.42
20.44	5122.99
20.45	5326.37
20.46	5549.51
20.47	5794.5
20.48	6063.61
20.49	6359.23
20.5	6683.85
20.51	7040.11
20.52	7430.67
20.53	7858.23
20.54	8325.47
20.55	8834.97
20.56	9389.09
20.57	9989.94
20.58	10639.1
20.59	11337.6
20.6	12085.3
20.61	12881.2
20.62	13722.3
20.63	14603.7
20.64	15517.8
20.65	16453.8
20.66	17397.4
20.67	18330.5
20.68	19231.2
20.69	20074.8
20.7	20834.5
20.71	21483.7
20.72	21997.8
20.73	22356.7
20.74	22550.5
20.75	22574.6
20.76	22426.4
20.77	22108.6
20.78	21629.8
20.79	21004.8
20.8	20253.7
20.81	19396.7
20.82	18454.8
20.83	17449.8
20.84	16402.8
20.85	15334.1
20.86	14262
20.87	13203
20.88	12171.4
20.89	11179.1
20.9	10235.8
20.91	9348.8
20.92	8523.48
20.93	7763.08
20.94	7069.09
20.95	6441.43
20.96	5878.67
20.97	5378.29
20.98	4936.9
20.99	4550.48
21	4214.56
21.01	3924.49
21.02	3675.52
21.03	3462.99
21.04	3282.41
21.05	3129.59
21.06	3000.63
21.07	2892.01
21.08	2800.59
21.09	2723.61
21.1	2658.64
21.11	2603.64
21.12	2556.85
21.13	2516.79
21.14	2482.26
21.15	2452.25
21.16	2425.93
21.17	2402.65
21.18	2381.87
21.19	2363.16
21.2	2346.19
21.21	2330.67
21.22	2316.4
21.23	2303.21
21.24	2290.95
21.25	2279.51
21.26	2268.81
21.27	2258.78
21.28	2249.34
21.29	2240.45
21.3	2232.07
21.31	2224.16
21.32	2216.68
21.33	2209.61
21.34	2202.92
21.35	2196.58
21.36	2190.58
21.37	2184.89
21.38	2179.51
21.39	2174.4
21.4	2169.56
21.41	2164.97
21.42	2160.62
21.43	2156.5
21.44	2152.59
21.45	2148.89
21.46	2145.38
21.47	2142.06
21.48	2138.92
21.49	2135.95
21.5	2133.14
21.51	2130.49
21.52	2127.99
21.53	2125.64
21.54	2123.42
21.55	2121.33
21.56	2119.38
21.57	2117.55
21.58	2115.83
21.59	2114.24
21.6	2107.86
21.61	2106.5
21.62	2105.25
21.63	2104.1
21.64	2100.62
21.65	2099.67
21.66	2098.82
21.67	2098.07
21.68	2097.4
21.69	2096.82
21.7	2096.34
21.71	2095.94
21.72	2095.62
21.73	2095.39
21.74	2095.24
21.75	2095.18
21.76	2095.2
21.77	2095.3
21.78	2095.48
21.79	2095.74
21.8	2096.08
21.81	2096.5
21.82	2097
21.83	2097.59
21.84	2098.25
21.85	2099
21.86	2099.82
21.87	2100.73
21.88	2101.73
21.89	2102.81
21.9	2103.97
21.91	2105.22
21.92	2106.56
21.93	2107.99
21.94	2109.51
21.95	2111.13
21.96	2112.84
21.97	2114.65
21.98	2116.56
21.99	2118.57
22	2120.69
22.01	2122.91
22.02	2125.25
22.03	2127.71
22.04	2130.28
22.05	2132.98
22.06	2135.8
22.07	2138.75
22.08	2141.85
22.09	2145.08
22.1	2148.46
22.11	2151.99
22.12	2155.69
22.13	2159.55
22.14	2163.58
22.15	2167.8
22.16	2172.2
22.17	2176.8
22.18	2181.61
22.19	2186.64
22.2	2191.9
22.21	2197.4
22.22	2203.14
22.23	2209.16
22.24	2215.46
22.25	2222.05
22.26	2228.95
22.27	2236.19
22.28	2243.78
22.29	2251.74
22.3	2260.09
22.31	2268.87
22.32	2278.1
22.33	2287.8
22.34	2298.03
22.35	2308.8
22.36	2320.18
22.37	2332.2
22.38	2344.91
22.39	2358.39
22.4	2372.7
22.41	2387.93
22.42	2404.15
22.43	2421.48
22.44	2440.04
22.45	2459.96
22.46	2481.4
22.47	2504.54
22.48	2529.57
22.49	2556.75
22.5	2586.31
22.51	2618.56
22.52	2653.82
22.53	2692.45
22.54	2734.87
22.55	2781.51
22.56	2832.84
22.57	2889.39
22.58	2951.7
22.59	3020.37
22.6	3095.99
22.61	3179.19
22.62	3270.62
22.63	3370.92
22.64	3480.72
22.65	3600.61
22.66	3731.18
22.67	3872.92
22.68	4026.25
22.69	4191.48
22.7	4368.79
22.71	4558.16
22.72	4759.35
22.73	4971.83
22.74	5194.72
22.75	5426.71
22.76	5665.97
22.77	5910.08
22.78	6155.95
22.79	6399.76
22.8	6637
22.81	6862.54
22.82	7070.8
22.83	7256.05
22.84	7412.76
22.85	7535.98
22.86	7622.26
22.87	7681.76
22.88	7718.16
22.89	7729.65
22.9	7714.95
22.91	7673.47
22.92	7606.48
22.93	7522.08
22.94	7422.83
22.95	7310.14
22.96	7185.51
22.97	7050.5
22.98	6906.68
[truncated: 2,702 more rows]
