# Supplementary material for: Achieving high-performance room-temperature organic ferromagnetic semiconductor films via topochemical reduction
Source: Nat Commun. 2026 Apr 15;17:5197. doi: 10.1038/s41467-026-71866-2 (PMC13253818; doi:10.1038/s41467-026-71866-2)
Supplement: Supplementary file 3 — Source Data [file 41467_2026_71866_MOESM3_ESM.zip › Source Data/Supplementary_Figure_12/supplementary fig12a/supplementary fig12a.xlsx]

## Sheet: Sheet1
field(Oe)	intensity(raw film)	field(Oe)	intensity(2h)	field(Oe)	intensity(4h)	field(Oe)	intensity(6h)	field(Oe)	intensity(8h)	field(Oe)	intensity(12h)
3230	0.03887	3230	0.04567	3230	-0.00469	3230	0.04412	3230	0.02048	3230	0.00431
3230.05	0.05098	3230.05	0.05526	3230.05	0.05722	3230.05	0.01529	3230.05	0.03371	3230.05	-0.00657
3230.1	0.0487	3230.1	0.06271	3230.1	0.11136	3230.1	0.01469	3230.1	-0.00884	3230.1	-0.00294
3230.15	0.02495	3230.15	0.04431	3230.15	0.09255	3230.15	0.03282	3230.15	-0.02419	3230.15	0.01152
3230.2	0.03228	3230.2	0.04222	3230.2	0.04632	3230.2	0.04627	3230.2	0.03868	3230.2	-0.00461
3230.25	0.06428	3230.25	0.02473	3230.25	0.04589	3230.25	0.05297	3230.25	0.06241	3230.25	0.00145
3230.3	0.08366	3230.3	0.000592151	3230.3	0.05457	3230.3	0.05142	3230.3	0.0315	3230.3	0.05685
3230.35	0.0874	3230.35	0.02321	3230.35	0.03397	3230.35	0.04507	3230.35	0.00287	3230.35	0.07683
3230.4	0.05917	3230.4	0.04317	3230.4	0.00244	3230.4	0.02746	3230.4	-0.0027	3230.4	0.0682
3230.45	0.03782	3230.45	0.04162	3230.45	0.02061	3230.45	-0.00569	3230.45	0.01729	3230.45	0.0565
3230.5	0.05546	3230.5	0.05651	3230.5	0.08422	3230.5	-0.01182	3230.5	0.04955	3230.5	0.03623
3230.55	0.06344	3230.55	0.08664	3230.55	0.09422	3230.55	0.02376	3230.55	0.06925	3230.55	0.01141
3230.6	0.0555	3230.6	0.08622	3230.6	0.07777	3230.6	0.03523	3230.6	0.0491	3230.6	0.00506
3230.65	0.05833	3230.65	0.06122	3230.65	0.07637	3230.65	0.03339	3230.65	0.03115	3230.65	0.04137
3230.7	0.06004	3230.7	0.03369	3230.7	0.05353	3230.7	0.03628	3230.7	0.02443	3230.7	0.06688
3230.75	0.06409	3230.75	0.00115	3230.75	0.02405	3230.75	0.01887	3230.75	0.01808	3230.75	0.05239
3230.8	0.07452	3230.8	0.01874	3230.8	0.02584	3230.8	0.02521	3230.8	0.03104	3230.8	0.01788
3230.85	0.06419	3230.85	0.05253	3230.85	0.04395	3230.85	0.0752	3230.85	0.02693	3230.85	-0.00568
3230.9	0.05046	3230.9	0.04362	3230.9	0.05324	3230.9	0.09203	3230.9	0.0165	3230.9	0.00364
3230.95	0.03866	3230.95	0.03559	3230.95	0.0551	3230.95	0.06297	3230.95	0.02228	3230.95	0.01111
3231	0.0012	3231	0.02182	3231	0.03337	3231	0.05805	3231	0.02999	3231	0.02186
3231.05	0.000747045	3231.05	0.01391	3231.05	0.00239	3231.05	0.07117	3231.05	0.04555	3231.05	0.05184
3231.1	0.047	3231.1	0.0305	3231.1	0.00445	3231.1	0.06223	3231.1	0.06851	3231.1	0.07068
3231.15	0.04382	3231.15	0.04257	3231.15	0.03947	3231.15	0.0578	3231.15	0.08139	3231.15	0.05474
3231.2	0.02465	3231.2	0.05587	3231.2	0.06718	3231.2	0.06564	3231.2	0.07171	3231.2	0.03094
3231.25	0.05888	3231.25	0.05274	3231.25	0.0587	3231.25	0.04406	3231.25	0.06412	3231.25	0.03247
3231.3	0.11364	3231.3	0.039	3231.3	0.03404	3231.3	0.01512	3231.3	0.04614	3231.3	0.02627
3231.35	0.13616	3231.35	0.04157	3231.35	0.01643	3231.35	0.01356	3231.35	0.01778	3231.35	0.01843
3231.4	0.08527	3231.4	0.05962	3231.4	0.02611	3231.4	0.02947	3231.4	0.02504	3231.4	0.02004
3231.45	0.02112	3231.45	0.08794	3231.45	0.0408	3231.45	0.04357	3231.45	0.02301	3231.45	0.01514
3231.5	0.02557	3231.5	0.0927	3231.5	0.04205	3231.5	0.02765	3231.5	-0.0045	3231.5	0.02107
3231.55	0.05185	3231.55	0.06013	3231.55	0.07542	3231.55	0.02358	3231.55	-0.00769	3231.55	0.0347
3231.6	0.04601	3231.6	0.03644	3231.6	0.09251	3231.6	0.07763	3231.6	0.02353	3231.6	0.05297
3231.65	0.04778	3231.65	0.04335	3231.65	0.06396	3231.65	0.11699	3231.65	0.05166	3231.65	0.08298
3231.7	0.07095	3231.7	0.0349	3231.7	0.05648	3231.7	0.08619	3231.7	0.04066	3231.7	0.10108
3231.75	0.07016	3231.75	0.02829	3231.75	0.04192	3231.75	0.03143	3231.75	0.03589	3231.75	0.07778
3231.8	0.05568	3231.8	0.0677	3231.8	0.01163	3231.8	0.0234	3231.8	0.06338	3231.8	0.05122
3231.85	0.0527	3231.85	0.10882	3231.85	0.03158	3231.85	0.03046	3231.85	0.06717	3231.85	0.06376
3231.9	0.05131	3231.9	0.10232	3231.9	0.06115	3231.9	0.00638	3231.9	0.05126	3231.9	0.06792
3231.95	0.04127	3231.95	0.07856	3231.95	0.03755	3231.95	0.01972	3231.95	0.04471	3231.95	0.04501
3232	0.03436	3232	0.08023	3232	0.01782	3232	0.06314	3232	0.0397	3232	0.03567
3232.05	0.02646	3232.05	0.09053	3232.05	0.05513	3232.05	0.05595	3232.05	0.05442	3232.05	0.03671
3232.1	0.01751	3232.1	0.08278	3232.1	0.09062	3232.1	0.03311	3232.1	0.05617	3232.1	0.01833
3232.15	0.03257	3232.15	0.05373	3232.15	0.06399	3232.15	0.02725	3232.15	0.03005	3232.15	0.01646
3232.2	0.04607	3232.2	0.0312	3232.2	0.03659	3232.2	0.01478	3232.2	0.02658	3232.2	0.0442
3232.25	0.0378	3232.25	0.04341	3232.25	0.03164	3232.25	0.03276	3232.25	0.03358	3232.25	0.04706
3232.3	0.02388	3232.3	0.0442	3232.3	0.02759	3232.3	0.05209	3232.3	0.03125	3232.3	0.02886
3232.35	0.02819	3232.35	0.02589	3232.35	0.04534	3232.35	0.02082	3232.35	0.02904	3232.35	0.01852
3232.4	0.04061	3232.4	0.03939	3232.4	0.03419	3232.4	0.00396	3232.4	0.00955	3232.4	0.02707
3232.45	0.02671	3232.45	0.04802	3232.45	0.01486	3232.45	0.01571	3232.45	-0.01071	3232.45	0.04095
3232.5	0.01184	3232.5	0.01803	3232.5	0.03169	3232.5	0.01079	3232.5	-0.00752	3232.5	0.04638
3232.55	0.01691	3232.55	0.00535	3232.55	0.04609	3232.55	0.01815	3232.55	0.01685	3232.55	0.06785
3232.6	0.03764	3232.6	0.02013	3232.6	0.0437	3232.6	0.04779	3232.6	0.05704	3232.6	0.08925
3232.65	0.05747	3232.65	0.03089	3232.65	0.02487	3232.65	0.07196	3232.65	0.06163	3232.65	0.0696
3232.7	0.05206	3232.7	0.04807	3232.7	0.01621	3232.7	0.07712	3232.7	0.04323	3232.7	0.05352
3232.75	0.0429	3232.75	0.06471	3232.75	0.01818	3232.75	0.0503	3232.75	0.04189	3232.75	0.08243
3232.8	0.05508	3232.8	0.07462	3232.8	0.0318	3232.8	0.03052	3232.8	0.02753	3232.8	0.08828
3232.85	0.062	3232.85	0.09084	3232.85	0.04716	3232.85	0.02609	3232.85	0.00694	3232.85	0.04787
3232.9	0.05885	3232.9	0.08129	3232.9	0.04326	3232.9	0.02262	3232.9	0.01374	3232.9	0.03822
3232.95	0.05373	3232.95	0.03875	3232.95	0.04006	3232.95	0.03179	3232.95	0.03688	3232.95	0.05398
3233	0.03653	3233	0.02807	3233	0.04835	3233	0.03508	3233	0.03686	3233	0.04046
3233.05	0.04905	3233.05	0.04674	3233.05	0.06937	3233.05	0.04656	3233.05	0.01585	3233.05	0.03577
3233.1	0.07005	3233.1	0.05449	3233.1	0.07066	3233.1	0.06115	3233.1	0.00954	3233.1	0.07127
3233.15	0.03962	3233.15	0.04201	3233.15	0.05143	3233.15	0.04732	3233.15	0.01978	3233.15	0.08981
3233.2	0.01602	3233.2	0.01494	3233.2	0.04061	3233.2	0.06453	3233.2	0.01881	3233.2	0.07117
3233.25	0.05624	3233.25	0.01464	3233.25	0.03075	3233.25	0.09594	3233.25	0.02159	3233.25	0.04857
3233.3	0.0832	3233.3	0.02079	3233.3	0.04037	3233.3	0.05364	3233.3	0.02214	3233.3	0.02749
3233.35	0.03937	3233.35	0.02332	3233.35	0.05831	3233.35	0.03642	3233.35	0.01159	3233.35	0.00933
3233.4	0.02225	3233.4	0.0555	3233.4	0.06086	3233.4	0.09711	3233.4	0.02109	3233.4	0.00541
3233.45	0.07038	3233.45	0.06326	3233.45	0.09702	3233.45	0.1058	3233.45	0.01931	3233.45	0.0173
3233.5	0.08072	3233.5	0.03976	3233.5	0.13156	3233.5	0.04325	3233.5	-0.0021	3233.5	0.03592
3233.55	0.04209	3233.55	0.0572	3233.55	0.10526	3233.55	0.01113	3233.55	-0.00941	3233.55	0.05148
3233.6	0.03758	3233.6	0.07807	3233.6	0.07575	3233.6	0.04354	3233.6	-0.0085	3233.6	0.06045
3233.65	0.05414	3233.65	0.04531	3233.65	0.07919	3233.65	0.07823	3233.65	-0.000466915	3233.65	0.05202
3233.7	0.05084	3233.7	0.02321	3233.7	0.08921	3233.7	0.06787	3233.7	0.03691	3233.7	0.0231
3233.75	0.06265	3233.75	0.02917	3233.75	0.10477	3233.75	0.04537	3233.75	0.06679	3233.75	0.0458
3233.8	0.06211	3233.8	0.02402	3233.8	0.10545	3233.8	0.0479	3233.8	0.06536	3233.8	0.06922
3233.85	0.02832	3233.85	0.03506	3233.85	0.08198	3233.85	0.06025	3233.85	0.05499	3233.85	0.03029
3233.9	0.0306	3233.9	0.06919	3233.9	0.06127	3233.9	0.05051	3233.9	0.02821	3233.9	0.02093
3233.95	0.05881	3233.95	0.06077	3233.95	0.03881	3233.95	0.02796	3233.95	0.01619	3233.95	0.0231
3234	0.0686	3234	0.0214	3234	0.03475	3234	0.04654	3234	0.0313	3234	0.0313
3234.05	0.06969	3234.05	0.00367	3234.05	0.04291	3234.05	0.09013	3234.05	0.02235	3234.05	0.06482
3234.1	0.05362	3234.1	0.01396	3234.1	0.04688	3234.1	0.07195	3234.1	0.01221	3234.1	0.06897
3234.15	0.02725	3234.15	0.05351	3234.15	0.06287	3234.15	0.03832	3234.15	0.03385	3234.15	0.06313
3234.2	0.02983	3234.2	0.07483	3234.2	0.07952	3234.2	0.05407	3234.2	0.04534	3234.2	0.07903
3234.25	0.03591	3234.25	0.06683	3234.25	0.09236	3234.25	0.05872	3234.25	0.0427	3234.25	0.08285
3234.3	0.02418	3234.3	0.06055	3234.3	0.08773	3234.3	0.04463	3234.3	0.03048	3234.3	0.08034
3234.35	0.02062	3234.35	0.05659	3234.35	0.06395	3234.35	0.02864	3234.35	0.00664	3234.35	0.06624
3234.4	0.04136	3234.4	0.03013	3234.4	0.05962	3234.4	0.00111	3234.4	0.00178	3234.4	0.02269
3234.45	0.05488	3234.45	0.00278	3234.45	0.05638	3234.45	0.00635	3234.45	0.0137	3234.45	0.00159
3234.5	0.0477	3234.5	0.02893	3234.5	0.05091	3234.5	0.04359	3234.5	0.01735	3234.5	0.01483
3234.55	0.05406	3234.55	0.05997	3234.55	0.05909	3234.55	0.06859	3234.55	0.0256	3234.55	0.03784
3234.6	0.05337	3234.6	0.05758	3234.6	0.04284	3234.6	0.06799	3234.6	0.05509	3234.6	0.04321
3234.65	0.02292	3234.65	0.03841	3234.65	0.03901	3234.65	0.04872	3234.65	0.07637	3234.65	0.03533
3234.7	-0.000924639	3234.7	0.01544	3234.7	0.0638	3234.7	0.04838	3234.7	0.06991	3234.7	0.02874
3234.75	-0.00819	3234.75	0.01075	3234.75	0.06689	3234.75	0.05001	3234.75	0.05693	3234.75	0.02323
3234.8	0.00547	3234.8	0.01908	3234.8	0.05847	3234.8	0.05056	3234.8	0.04078	3234.8	0.03592
3234.85	0.05197	3234.85	0.02372	3234.85	0.04792	3234.85	0.04483	3234.85	0.00604	3234.85	0.06457
3234.9	0.08253	3234.9	0.01504	3234.9	0.05555	3234.9	0.02716	3234.9	0.00103	3234.9	0.05572
3234.95	0.09739	3234.95	0.02148	3234.95	0.07076	3234.95	0.04146	3234.95	0.04698	3234.95	0.01219
3235	0.08027	3235	0.04281	3235	0.0763	3235	0.05241	3235	0.07445	3235	0.01009
3235.05	0.01028	3235.05	0.05763	3235.05	0.08697	3235.05	0.02568	3235.05	0.05571	3235.05	0.01823
3235.1	-0.01793	3235.1	0.04056	3235.1	0.04468	3235.1	-0.00591	3235.1	0.03514	3235.1	0.00414
3235.15	0.01831	3235.15	0.01415	3235.15	0.00635	3235.15	0.000987108	3235.15	0.0342	3235.15	-0.00694
3235.2	0.03987	3235.2	0.02665	3235.2	0.05756	3235.2	0.03018	3235.2	0.03559	3235.2	0.000808141
3235.25	0.03135	3235.25	0.01704	3235.25	0.08837	3235.25	0.03572	3235.25	0.04257	3235.25	0.01375
3235.3	0.01141	3235.3	0.00824	3235.3	0.06827	3235.3	0.03554	3235.3	0.05393	3235.3	0.02864
3235.35	-0.000536121	3235.35	0.04034	3235.35	0.06869	3235.35	0.0486	3235.35	0.05135	3235.35	0.04273
3235.4	0.02107	3235.4	0.06858	3235.4	0.061	3235.4	0.05701	3235.4	0.04249	3235.4	0.01418
3235.45	0.03253	3235.45	0.07569	3235.45	0.02838	3235.45	0.05279	3235.45	0.03842	3235.45	-0.01062
3235.5	0.02343	3235.5	0.05282	3235.5	0.01811	3235.5	0.03001	3235.5	0.024	3235.5	0.00319
3235.55	0.01178	3235.55	0.04978	3235.55	0.03564	3235.55	-0.00719	3235.55	0.01165	3235.55	0.02688
3235.6	0.00379	3235.6	0.0801	3235.6	0.06834	3235.6	-0.02022	3235.6	0.00559	3235.6	0.06213
3235.65	0.02796	3235.65	0.06449	3235.65	0.0716	3235.65	0.0058	3235.65	0.02278	3235.65	0.08976
3235.7	0.04326	3235.7	0.02205	3235.7	0.04879	3235.7	0.03566	3235.7	0.07188	3235.7	0.08216
3235.75	0.0333	3235.75	0.023	3235.75	0.06715	3235.75	0.05066	3235.75	0.07326	3235.75	0.04
3235.8	0.03258	3235.8	0.02944	3235.8	0.09188	3235.8	0.03714	3235.8	0.0502	3235.8	0.01577
3235.85	0.05079	3235.85	0.00942	3235.85	0.09285	3235.85	0.007	3235.85	0.06773	3235.85	0.0486
3235.9	0.06446	3235.9	0.01329	3235.9	0.09236	3235.9	0.00956	3235.9	0.07108	3235.9	0.08527
3235.95	0.04986	3235.95	0.04416	3235.95	0.0699	3235.95	0.02635	3235.95	0.04178	3235.95	0.09642
3236	0.03979	3236	0.04484	3236	0.05654	3236	0.04379	3236	0.01527	3236	0.08526
3236.05	0.05181	3236.05	0.02026	3236.05	0.08871	3236.05	0.06047	3236.05	0.02205	3236.05	0.05597
3236.1	0.04596	3236.1	0.02223	3236.1	0.09646	3236.1	0.05061	3236.1	0.02759	3236.1	0.06248
3236.15	0.01838	3236.15	0.03777	3236.15	0.06787	3236.15	0.072	3236.15	0.02001	3236.15	0.09219
3236.2	0.01223	3236.2	0.03965	3236.2	0.04206	3236.2	0.12259	3236.2	0.04621	3236.2	0.085
3236.25	0.02757	3236.25	0.02536	3236.25	0.03115	3236.25	0.12813	3236.25	0.04775	3236.25	0.06745
3236.3	0.0408	3236.3	0.02411	3236.3	0.02715	3236.3	0.10462	3236.3	0.00871	3236.3	0.0529
3236.35	0.04349	3236.35	0.0419	3236.35	0.0272	3236.35	0.09704	3236.35	-0.0285	3236.35	0.04133
3236.4	0.0423	3236.4	0.02207	3236.4	0.0349	3236.4	0.11229	3236.4	-0.02097	3236.4	0.04977
3236.45	0.05619	3236.45	-0.01377	3236.45	0.0247	3236.45	0.11337	3236.45	0.02255	3236.45	0.06423
3236.5	0.06927	3236.5	0.00231	3236.5	0.01216	3236.5	0.08436	3236.5	0.03209	3236.5	0.08029
3236.55	0.031	3236.55	0.05501	3236.55	0.03308	3236.55	0.06659	3236.55	0.02899	3236.55	0.08731
3236.6	-0.00268	3236.6	0.06753	3236.6	0.06344	3236.6	0.07446	3236.6	0.01789	3236.6	0.06369
3236.65	0.0145	3236.65	0.03362	3236.65	0.06141	3236.65	0.05897	3236.65	0.00152	3236.65	0.0563
3236.7	0.02875	3236.7	0.0226	3236.7	0.06236	3236.7	0.02668	3236.7	0.00565	3236.7	0.07053
3236.75	0.05573	3236.75	0.049	3236.75	0.06708	3236.75	0.0541	3236.75	0.02269	3236.75	0.06781
3236.8	0.08542	3236.8	0.06118	3236.8	0.05478	3236.8	0.11882	3236.8	0.04371	3236.8	0.0685
3236.85	0.0757	3236.85	0.0485	3236.85	0.06978	3236.85	0.11825	3236.85	0.04049	3236.85	0.04891
3236.9	0.05158	3236.9	0.03979	3236.9	0.09337	3236.9	0.06788	3236.9	0.01462	3236.9	0.03796
3236.95	0.04086	3236.95	0.03624	3236.95	0.0914	3236.95	0.05016	3236.95	0.01233	3236.95	0.05988
3237	0.03426	3237	0.03474	3237	0.08354	3237	0.06248	3237	0.02746	3237	0.04032
3237.05	0.00727	3237.05	0.0611	3237.05	0.08727	3237.05	0.10008	3237.05	0.03574	3237.05	0.01578
3237.1	-0.01225	3237.1	0.08103	3237.1	0.07251	3237.1	0.11722	3237.1	0.03474	3237.1	0.05854
3237.15	0.01381	3237.15	0.06218	3237.15	0.05579	3237.15	0.08849	3237.15	0.02711	3237.15	0.07626
3237.2	0.0562	3237.2	0.05537	3237.2	0.07572	3237.2	0.07308	3237.2	0.02515	3237.2	0.04603
3237.25	0.08265	3237.25	0.04336	3237.25	0.08612	3237.25	0.05352	3237.25	0.02204	3237.25	0.0498
3237.3	0.07958	3237.3	0.01972	3237.3	0.07055	3237.3	0.04139	3237.3	0.04143	3237.3	0.04992
3237.35	0.04679	3237.35	0.03322	3237.35	0.04933	3237.35	0.05262	3237.35	0.05184	3237.35	0.04576
3237.4	0.03997	3237.4	0.06711	3237.4	0.06194	3237.4	0.04375	3237.4	0.03809	3237.4	0.05002
3237.45	0.0532	3237.45	0.08863	3237.45	0.06851	3237.45	0.04109	3237.45	0.05571	3237.45	0.03873
3237.5	0.03978	3237.5	0.08275	3237.5	0.02287	3237.5	0.06988	3237.5	0.07172	3237.5	0.04667
3237.55	0.02197	3237.55	0.05648	3237.55	0.00759	3237.55	0.07528	3237.55	0.05381	3237.55	0.07633
3237.6	0.01645	3237.6	0.04432	3237.6	0.02388	3237.6	0.05707	3237.6	0.03892	3237.6	0.08869
3237.65	0.03618	3237.65	0.0205	3237.65	0.04256	3237.65	0.05784	3237.65	0.02564	3237.65	0.08151
3237.7	0.06287	3237.7	-0.01292	3237.7	0.06832	3237.7	0.04309	3237.7	-0.00536	3237.7	0.07376
3237.75	0.05909	3237.75	0.00614	3237.75	0.07531	3237.75	0.02425	3237.75	0.00132	3237.75	0.04203
3237.8	0.04939	3237.8	0.03708	3237.8	0.06696	3237.8	0.03045	3237.8	0.03913	3237.8	-0.00221
3237.85	0.06285	3237.85	0.04678	3237.85	0.05418	3237.85	0.04662	3237.85	0.04253	3237.85	0.00349
3237.9	0.06892	3237.9	0.05203	3237.9	0.04987	3237.9	0.06336	3237.9	0.01684	3237.9	0.04931
3237.95	0.03778	3237.95	0.05039	3237.95	0.04231	3237.95	0.0632	3237.95	0.02335	3237.95	0.06266
3238	0.0026	3238	0.04386	3238	0.01006	3238	0.05662	3238	0.05955	3238	0.05703
3238.05	0.01046	3238.05	0.02202	3238.05	-0.00238	3238.05	0.06718	3238.05	0.08044	3238.05	0.07427
3238.1	0.02258	3238.1	0.00239	3238.1	0.03711	3238.1	0.05735	3238.1	0.08654	3238.1	0.07212
3238.15	0.00154	3238.15	0.00845	3238.15	0.0757	3238.15	0.01532	3238.15	0.07335	3238.15	0.03855
3238.2	-0.00803	3238.2	0.01939	3238.2	0.07272	3238.2	0.00145	3238.2	0.06776	3238.2	0.01664
3238.25	0.02219	3238.25	0.03083	3238.25	0.05597	3238.25	0.01194	3238.25	0.05832	3238.25	0.02008
3238.3	0.07328	3238.3	0.04143	3238.3	0.05165	3238.3	0.0237	3238.3	0.02012	3238.3	0.0536
3238.35	0.07796	3238.35	0.03401	3238.35	0.06118	3238.35	0.03203	3238.35	0.00131	3238.35	0.10242
3238.4	0.05265	3238.4	0.02397	3238.4	0.07403	3238.4	0.04781	3238.4	0.01729	3238.4	0.08681
3238.45	0.05111	3238.45	-0.00185	3238.45	0.07634	3238.45	0.07493	3238.45	0.02726	3238.45	0.01762
3238.5	0.04852	3238.5	-0.01155	3238.5	0.06651	3238.5	0.05639	3238.5	0.01568	3238.5	-0.00165
3238.55	0.04012	3238.55	0.01967	3238.55	0.05693	3238.55	0.02701	3238.55	0.01909	3238.55	0.03739
3238.6	0.04325	3238.6	0.03678	3238.6	0.05569	3238.6	0.04722	3238.6	0.05297	3238.6	0.052
3238.65	0.06599	3238.65	0.05721	3238.65	0.05833	3238.65	0.055	3238.65	0.08318	3238.65	0.02684
3238.7	0.07365	3238.7	0.05682	3238.7	0.05218	3238.7	0.011	3238.7	0.08027	3238.7	0.01132
3238.75	0.06409	3238.75	0.01076	3238.75	0.03111	3238.75	-0.015	3238.75	0.05452	3238.75	0.00885
3238.8	0.06989	3238.8	0.00892	3238.8	0.02602	3238.8	0.02244	3238.8	0.05578	3238.8	0.02861
3238.85	0.06283	3238.85	0.05596	3238.85	0.02034	3238.85	0.05422	3238.85	0.06162	3238.85	0.04335
3238.9	0.0589	3238.9	0.07756	3238.9	-0.0133	3238.9	0.0536	3238.9	0.04676	3238.9	0.01482
3238.95	0.08485	3238.95	0.06626	3238.95	-0.006	3238.95	0.06333	3238.95	0.05427	3238.95	-0.00414
3239	0.09624	3239	0.04619	3239	0.044	3239	0.07771	3239	0.07317	3239	-0.00379
3239.05	0.09275	3239.05	0.02803	3239.05	0.05438	3239.05	0.07292	3239.05	0.08278	3239.05	0.0151
3239.1	0.08413	3239.1	0.02002	3239.1	0.03123	3239.1	0.06246	3239.1	0.06398	3239.1	0.04821
3239.15	0.06632	3239.15	0.04881	3239.15	0.00671	3239.15	0.06726	3239.15	0.03807	3239.15	0.03678
3239.2	0.03203	3239.2	0.08134	3239.2	-0.01041	3239.2	0.06484	3239.2	0.03419	3239.2	0.01873
3239.25	-0.01339	3239.25	0.07784	3239.25	0.00207	3239.25	0.0541	3239.25	0.0331	3239.25	0.05709
3239.3	0.00645	3239.3	0.08155	3239.3	0.0306	3239.3	0.04618	3239.3	0.02799	3239.3	0.10041
3239.35	0.07617	3239.35	0.09091	3239.35	0.05897	3239.35	0.03853	3239.35	0.032	3239.35	0.10211
3239.4	0.09712	3239.4	0.07604	3239.4	0.08186	3239.4	0.05731	3239.4	0.04674	3239.4	0.10155
3239.45	0.08603	3239.45	0.04128	3239.45	0.09151	3239.45	0.06858	3239.45	0.04582	3239.45	0.08576
3239.5	0.05543	3239.5	0.02169	3239.5	0.07563	3239.5	0.0387	3239.5	0.03842	3239.5	0.05385
3239.55	0.0109	3239.55	0.03831	3239.55	0.05316	3239.55	0.0331	3239.55	0.0385	3239.55	0.05712
3239.6	0.0259	3239.6	0.06817	3239.6	0.05419	3239.6	0.05208	3239.6	0.04192	3239.6	0.05503
3239.65	0.06131	3239.65	0.08475	3239.65	0.0496	3239.65	0.06435	3239.65	0.04376	3239.65	0.02067
3239.7	0.06155	3239.7	0.0745	3239.7	0.03676	3239.7	0.09073	3239.7	0.04519	3239.7	0.0083
3239.75	0.05163	3239.75	0.07298	3239.75	0.03296	3239.75	0.07556	3239.75	0.0582	3239.75	0.02424
3239.8	0.02104	3239.8	0.08348	3239.8	0.02853	3239.8	0.03422	3239.8	0.04679	3239.8	0.03751
3239.85	0.00232	3239.85	0.06014	3239.85	0.03903	3239.85	0.03353	3239.85	0.032	3239.85	0.0316
3239.9	0.04557	3239.9	0.0348	3239.9	0.06474	3239.9	0.02195	3239.9	0.06359	3239.9	0.00896
3239.95	0.08841	3239.95	0.04097	3239.95	0.08174	3239.95	0.00346	3239.95	0.07821	3239.95	0.02515
3240	0.09475	3240	0.05368	3240	0.07914	3240	0.01177	3240	0.0533	3240	0.04881
3240.05	0.08673	3240.05	0.08002	3240.05	0.06711	3240.05	0.03571	3240.05	0.04401	3240.05	0.02158
3240.1	0.05363	3240.1	0.07705	3240.1	0.04494	3240.1	0.05361	3240.1	0.03804	3240.1	0.01878
3240.15	0.03284	3240.15	0.02089	3240.15	0.02997	3240.15	0.05884	3240.15	0.01276	3240.15	0.04675
3240.2	0.05083	3240.2	-0.00317	3240.2	0.05426	3240.2	0.0704	3240.2	0.02478	3240.2	0.05202
3240.25	0.04696	3240.25	0.02205	3240.25	0.07603	3240.25	0.06102	3240.25	0.06235	3240.25	0.05007
3240.3	0.02858	3240.3	0.04503	3240.3	0.06749	3240.3	0.04192	3240.3	0.05909	3240.3	0.0514
3240.35	0.02099	3240.35	0.04272	3240.35	0.0643	3240.35	0.03952	3240.35	0.03096	3240.35	0.05179
3240.4	0.01373	3240.4	0.04169	3240.4	0.07544	3240.4	0.03487	3240.4	0.01782	3240.4	0.05857
3240.45	0.03468	3240.45	0.03591	3240.45	0.07317	3240.45	0.02582	3240.45	0.03903	3240.45	0.05982
3240.5	0.05592	3240.5	0.01283	3240.5	0.06613	3240.5	0.02695	3240.5	0.06975	3240.5	0.04906
3240.55	0.05279	3240.55	0.00824	3240.55	0.04	3240.55	0.03598	3240.55	0.06943	3240.55	0.04034
3240.6	0.04094	3240.6	0.03068	3240.6	0.00355	3240.6	0.02456	3240.6	0.04076	3240.6	0.03246
3240.65	0.03314	3240.65	0.05804	3240.65	0.00771	3240.65	0.01451	3240.65	0.03003	3240.65	0.0478
3240.7	0.04785	3240.7	0.05234	3240.7	0.03706	3240.7	0.03054	3240.7	0.04493	3240.7	0.04905
3240.75	0.05241	3240.75	0.02965	3240.75	0.04725	3240.75	0.05396	3240.75	0.05374	3240.75	0.01607
3240.8	0.03054	3240.8	0.02694	3240.8	0.04381	3240.8	0.06851	3240.8	0.05442	3240.8	0.01269
3240.85	0.02147	3240.85	0.03296	3240.85	0.05173	3240.85	0.05345	3240.85	0.03554	3240.85	0.04686
3240.9	0.03286	3240.9	0.04315	3240.9	0.05178	3240.9	0.02784	3240.9	0.01603	3240.9	0.06181
3240.95	0.04107	3240.95	0.03545	3240.95	0.04522	3240.95	0.01437	3240.95	0.01296	3240.95	0.04774
3241	0.03754	3241	0.00915	3241	0.05056	3241	0.00575	3241	0.00395	3241	0.05262
3241.05	0.03919	3241.05	0.00974	3241.05	0.06049	3241.05	0.01548	3241.05	0.00594	3241.05	0.05572
3241.1	0.05428	3241.1	0.03373	3241.1	0.06546	3241.1	0.04733	3241.1	0.02587	3241.1	0.04501
3241.15	0.05392	3241.15	0.05767	3241.15	0.04878	3241.15	0.06304	3241.15	0.03323	3241.15	0.02615
3241.2	0.05633	3241.2	0.07521	3241.2	0.02436	3241.2	0.06895	3241.2	0.04147	3241.2	0.00583
3241.25	0.0732	3241.25	0.06056	3241.25	0.04594	3241.25	0.07813	3241.25	0.05149	3241.25	0.01048
3241.3	0.06741	3241.3	0.03678	3241.3	0.07155	3241.3	0.06853	3241.3	0.05044	3241.3	0.03584
3241.35	0.05466	3241.35	0.02513	3241.35	0.06704	3241.35	0.05426	3241.35	0.04108	3241.35	0.05352
3241.4	0.05092	3241.4	0.01011	3241.4	0.05208	3241.4	0.04001	3241.4	0.02698	3241.4	0.03456
3241.45	0.03868	3241.45	0.02237	3241.45	0.04122	3241.45	0.04374	3241.45	0.02918	3241.45	0.02725
3241.5	0.02721	3241.5	0.04625	3241.5	0.05569	3241.5	0.07156	3241.5	0.03079	3241.5	0.04058
3241.55	0.03657	3241.55	0.04553	3241.55	0.04928	3241.55	0.08179	3241.55	0.04078	3241.55	0.02006
3241.6	0.05125	3241.6	0.03927	3241.6	0.05113	3241.6	0.07513	3241.6	0.05622	3241.6	0.00593
3241.65	0.05766	3241.65	0.04718	3241.65	0.07339	3241.65	0.0711	3241.65	0.04548	3241.65	0.0335
3241.7	0.05449	3241.7	0.04099	3241.7	0.07026	3241.7	0.05417	3241.7	0.02832	3241.7	0.05394
3241.75	0.03439	3241.75	0.01705	3241.75	0.07038	3241.75	0.02444	3241.75	0.01531	3241.75	0.04949
3241.8	0.02375	3241.8	0.01481	3241.8	0.07081	3241.8	0.02115	3241.8	0.0157	3241.8	0.06651
3241.85	0.03806	3241.85	0.03164	3241.85	0.07003	3241.85	0.03909	3241.85	0.03359	3241.85	0.0701
3241.9	0.04199	3241.9	0.051	3241.9	0.0744	3241.9	0.03561	3241.9	0.03747	3241.9	0.03662
3241.95	0.03362	3241.95	0.06179	3241.95	0.05998	3241.95	0.04131	3241.95	0.01799	3241.95	0.04535
3242	0.04572	3242	0.09418	3242	0.03948	3242	0.04692	3242	0.00872	3242	0.07471
3242.05	0.07071	3242.05	0.12317	3242.05	0.03528	3242.05	0.0171	3242.05	0.01162	3242.05	0.07342
3242.1	0.07512	3242.1	0.09351	3242.1	0.02097	3242.1	0.01765	3242.1	0.01425	3242.1	0.05321
3242.15	0.06026	3242.15	0.06226	3242.15	-5.15287e-05	3242.15	0.04396	3242.15	0.01122	3242.15	0.04101
3242.2	0.05954	3242.2	0.04714	3242.2	0.0123	3242.2	0.03301	3242.2	-0.00076959	3242.2	0.0542
3242.25	0.07517	3242.25	0.04158	3242.25	0.05065	3242.25	0.02615	3242.25	-0.01174	3242.25	0.04686
3242.3	0.06856	3242.3	0.06291	3242.3	0.05696	3242.3	0.05014	3242.3	-0.01841	3242.3	0.01167
3242.35	0.03872	3242.35	0.06229	3242.35	0.03512	3242.35	0.05614	3242.35	0.00305	3242.35	0.02518
3242.4	0.00776	3242.4	0.03733	3242.4	0.05543	3242.4	0.0493	3242.4	0.04564	3242.4	0.0647
3242.45	-0.00339	3242.45	0.03993	3242.45	0.06179	3242.45	0.03401	3242.45	0.07578	3242.45	0.0605
3242.5	0.00581	3242.5	0.03708	3242.5	0.02544	3242.5	0.009	3242.5	0.07348	3242.5	0.05226
3242.55	0.01648	3242.55	0.01545	3242.55	0.04562	3242.55	0.00447	3242.55	0.05603	3242.55	0.03114
3242.6	0.03704	3242.6	0.02663	3242.6	0.06512	3242.6	0.02309	3242.6	0.04494	3242.6	-0.00148
3242.65	0.04928	3242.65	0.02955	3242.65	0.03368	3242.65	0.04325	3242.65	0.02752	3242.65	0.00681
3242.7	0.04777	3242.7	0.01966	3242.7	0.022	3242.7	0.02159	3242.7	0.0339	3242.7	0.03608
3242.75	0.06345	3242.75	0.05231	3242.75	0.03232	3242.75	0.000518881	3242.75	0.03506	3242.75	0.05348
3242.8	0.09108	3242.8	0.07452	3242.8	0.03812	3242.8	0.03651	3242.8	0.00755	3242.8	0.0288
3242.85	0.09124	3242.85	0.06324	3242.85	0.03278	3242.85	0.07483	3242.85	0.00771	3242.85	0.00851
3242.9	0.06868	3242.9	0.06862	3242.9	0.03551	3242.9	0.0683	3242.9	0.02308	3242.9	0.04232
3242.95	0.0547	3242.95	0.07943	3242.95	0.03792	3242.95	0.0487	3242.95	0.03116	3242.95	0.05857
3243	0.05109	3243	0.06328	3243	0.04971	3243	0.03409	3243	0.04348	3243	0.05714
3243.05	0.0499	3243.05	0.04927	3243.05	0.07065	3243.05	0.00711	3243.05	0.06207	3243.05	0.05877
3243.1	0.05711	3243.1	0.04307	3243.1	0.06531	3243.1	0.01717	3243.1	0.05949	3243.1	0.03653
3243.15	0.05813	3243.15	0.02943	3243.15	0.0597	3243.15	0.04721	3243.15	0.01269	3243.15	0.04319
3243.2	0.0275	3243.2	0.0193	3243.2	0.05642	3243.2	0.02452	3243.2	-0.00635	3243.2	0.05708
3243.25	0.02561	3243.25	0.01622	3243.25	0.04977	3243.25	0.02482	3243.25	0.01727	3243.25	0.05366
3243.3	0.06123	3243.3	0.02073	3243.3	0.0439	3243.3	0.04314	3243.3	0.02191	3243.3	0.06558
3243.35	0.07298	3243.35	0.01608	3243.35	0.0355	3243.35	0.00658	3243.35	0.04416	3243.35	0.05365
3243.4	0.05367	3243.4	0.01293	3243.4	0.04619	3243.4	-0.01506	3243.4	0.06405	3243.4	0.02764
3243.45	0.02447	3243.45	0.02133	3243.45	0.05892	3243.45	-0.00156	3243.45	0.04215	3243.45	0.04462
3243.5	0.01	3243.5	0.0215	3243.5	0.06717	3243.5	0.03293	3243.5	0.02902	3243.5	0.05454
3243.55	0.02419	3243.55	0.02906	3243.55	0.0574	3243.55	0.05735	3243.55	0.03149	3243.55	0.01533
3243.6	0.05206	3243.6	0.04965	3243.6	0.02031	3243.6	0.02297	3243.6	0.02243	3243.6	0.000292533
3243.65	0.05227	3243.65	0.05916	3243.65	0.01995	3243.65	0.00289	3243.65	0.02589	3243.65	0.01395
3243.7	0.0482	3243.7	0.06051	3243.7	0.0659	3243.7	0.02143	3243.7	0.04541	3243.7	0.01321
3243.75	0.0718	3243.75	0.07022	3243.75	0.09284	3243.75	0.02809	3243.75	0.0441	3243.75	0.00675
3243.8	0.08752	3243.8	0.06127	3243.8	0.08375	3243.8	0.02823	3243.8	0.02089	3243.8	0.00986
3243.85	0.09661	3243.85	0.05067	3243.85	0.06595	3243.85	0.0489	3243.85	0.01215	3243.85	0.01136
3243.9	0.09674	3243.9	0.08123	3243.9	0.04487	3243.9	0.09176	3243.9	0.02188	3243.9	0.01398
3243.95	0.05859	3243.95	0.09579	3243.95	0.01912	3243.95	0.0965	3243.95	0.0204	3243.95	0.03549
3244	0.03333	3244	0.05666	3244	0.00794	3244	0.06798	3244	0.01792	3244	0.05382
3244.05	0.04934	3244.05	0.0384	3244.05	0.01742	3244.05	0.04818	3244.05	0.00456	3244.05	0.05378
3244.1	0.04997	3244.1	0.05432	3244.1	0.02583	3244.1	0.02517	3244.1	0.00494	3244.1	0.03704
3244.15	0.04718	3244.15	0.03509	3244.15	0.03059	3244.15	0.03126	3244.15	0.04125	3244.15	0.02312
3244.2	0.05625	3244.2	0.00637	3244.2	0.02628	3244.2	0.04861	3244.2	0.05246	3244.2	0.01896
3244.25	0.04193	3244.25	0.00673	3244.25	0.02329	3244.25	0.03189	3244.25	0.02168	3244.25	0.02729
3244.3	0.03621	3244.3	0.01746	3244.3	0.03256	3244.3	0.02743	3244.3	-0.006	3244.3	0.02843
3244.35	0.04626	3244.35	0.02504	3244.35	0.05097	3244.35	0.01977	3244.35	0.000453932	3244.35	0.00581
3244.4	0.04325	3244.4	0.03526	3244.4	0.05168	3244.4	0.01123	3244.4	0.01227	3244.4	0.00321
3244.45	0.02876	3244.45	0.05634	3244.45	0.03595	3244.45	0.06117	3244.45	0.02172	3244.45	0.02394
3244.5	0.02373	3244.5	0.06878	3244.5	0.04251	3244.5	0.10225	3244.5	0.04205	3244.5	0.03044
3244.55	0.03914	3244.55	0.06546	3244.55	0.04388	3244.55	0.07771	3244.55	0.05438	3244.55	0.01583
3244.6	0.02701	3244.6	0.08578	3244.6	0.03295	3244.6	0.0471	3244.6	0.06198	3244.6	0.02441
3244.65	0.00906	3244.65	0.09365	3244.65	0.03117	3244.65	0.04103	3244.65	0.05611	3244.65	0.05616
3244.7	0.0233	3244.7	0.07851	3244.7	0.05077	3244.7	0.03658	3244.7	0.03621	3244.7	0.05653
3244.75	0.02267	3244.75	0.0752	3244.75	0.05614	3244.75	0.04115	3244.75	0.03841	3244.75	0.02512
3244.8	0.00798	3244.8	0.05026	3244.8	0.04088	3244.8	0.05059	3244.8	0.06606	3244.8	0.02688
3244.85	0.02241	3244.85	0.03815	3244.85	0.05617	3244.85	0.04157	3244.85	0.05914	3244.85	0.0442
3244.9	0.04358	3244.9	0.03831	3244.9	0.05094	3244.9	0.03882	3244.9	0.00157	3244.9	0.03851
3244.95	0.02534	3244.95	0.03815	3244.95	0.02747	3244.95	0.05837	3244.95	-0.01407	3244.95	0.06231
3245	0.00878	3245	0.07748	3245	0.06082	3245	0.0777	3245	0.0219	3245	0.08084
3245.05	0.02701	3245.05	0.0844	3245.05	0.08282	3245.05	0.08643	3245.05	0.03701	3245.05	0.07079
3245.1	0.04674	3245.1	0.03228	3245.1	0.05365	3245.1	0.05791	3245.1	0.05514	3245.1	0.05013
3245.15	0.03832	3245.15	0.02302	3245.15	0.04215	3245.15	0.01866	3245.15	0.10084	3245.15	0.01355
3245.2	0.03388	3245.2	0.04666	3245.2	0.04834	3245.2	0.01014	3245.2	0.10416	3245.2	0.01041
3245.25	0.07333	3245.25	0.04314	3245.25	0.05945	3245.25	0.01342	3245.25	0.04834	3245.25	0.0363
3245.3	0.08629	3245.3	0.00971	3245.3	0.05274	3245.3	0.01268	3245.3	0.00135	3245.3	0.05306
3245.35	0.0591	3245.35	-0.01882	3245.35	0.03519	3245.35	-0.00559	3245.35	-0.00988	3245.35	0.06522
3245.4	0.04556	3245.4	-0.00417	3245.4	0.06181	3245.4	0.01805	3245.4	0.00528	3245.4	0.05168
3245.45	0.03661	3245.45	0.00485	3245.45	0.08375	3245.45	0.07939	3245.45	0.02219	3245.45	0.0183
3245.5	0.04056	3245.5	0.00304	3245.5	0.04764	3245.5	0.09416	3245.5	0.02979	3245.5	0.02393
3245.55	0.04103	3245.55	0.03184	3245.55	0.01416	3245.55	0.06774	3245.55	0.03302	3245.55	0.02907
3245.6	0.03501	3245.6	0.05933	3245.6	0.018	3245.6	0.03757	3245.6	0.04865	3245.6	-0.00474
3245.65	0.03619	3245.65	0.06848	3245.65	0.02483	3245.65	0.03483	3245.65	0.06465	3245.65	-0.00909
3245.7	0.00855	3245.7	0.06263	3245.7	0.03928	3245.7	0.04096	3245.7	0.0422	3245.7	0.03086
3245.75	-0.01848	3245.75	0.03217	3245.75	0.04754	3245.75	0.03172	3245.75	0.02651	3245.75	0.05525
3245.8	-0.02481	3245.8	0.00662	3245.8	0.03577	3245.8	0.01354	3245.8	0.02254	3245.8	0.04175
3245.85	-0.01095	3245.85	0.00908	3245.85	0.03267	3245.85	0.00454	3245.85	0.02319	3245.85	0.0404
3245.9	0.03762	3245.9	0.0247	3245.9	0.03983	3245.9	0.0084	3245.9	0.02695	3245.9	0.07389
3245.95	0.06683	3245.95	0.05893	3245.95	0.02218	3245.95	0.01387	3245.95	0.00645	3245.95	0.06971
3246	0.07006	3246	0.08327	3246	-0.01238	3246	0.0331	3246	0.00598	3246	0.02484
3246.05	0.06136	3246.05	0.06761	3246.05	0.00941	3246.05	0.05753	3246.05	0.01733	3246.05	0.01129
3246.1	0.03347	3246.1	0.06503	3246.1	0.05373	3246.1	0.06118	3246.1	0.00671	3246.1	0.00983
3246.15	0.03513	3246.15	0.06499	3246.15	0.04376	3246.15	0.04074	3246.15	0.00922	3246.15	0.00562
3246.2	0.0378	3246.2	0.03294	3246.2	0.01683	3246.2	0.0185	3246.2	0.03855	3246.2	0.00993
3246.25	-0.000571238	3246.25	0.013	3246.25	0.01859	3246.25	0.02132	3246.25	0.05228	3246.25	0.02974
3246.3	-0.00284	3246.3	0.02267	3246.3	0.0255	3246.3	0.03376	3246.3	0.02425	3246.3	0.05941
3246.35	0.02865	3246.35	0.0282	3246.35	0.02029	3246.35	0.03903	3246.35	0.00138	3246.35	0.06113
3246.4	0.04106	3246.4	0.01833	3246.4	0.03672	3246.4	0.04189	3246.4	0.01012	3246.4	0.04778
3246.45	0.06896	3246.45	0.01597	3246.45	0.06847	3246.45	0.03568	3246.45	0.02099	3246.45	0.05846
3246.5	0.08155	3246.5	0.02743	3246.5	0.075	3246.5	0.04322	3246.5	0.01854	3246.5	0.07016
3246.55	0.04988	3246.55	0.04451	3246.55	0.03784	3246.55	0.05451	3246.55	-0.00406	3246.55	0.05581
3246.6	0.035	3246.6	0.03989	3246.6	-0.00551	3246.6	0.04805	3246.6	-0.0052	3246.6	0.04292
3246.65	0.05939	3246.65	0.02176	3246.65	0.00344	3246.65	0.06183	3246.65	0.03053	3246.65	0.04397
3246.7	0.09218	3246.7	0.01859	3246.7	0.02752	3246.7	0.07671	3246.7	0.05375	3246.7	0.07213
3246.75	0.08223	3246.75	0.02891	3246.75	0.05014	3246.75	0.05523	3246.75	0.04377	3246.75	0.06359
3246.8	0.05544	3246.8	0.02372	3246.8	0.07521	3246.8	0.05166	3246.8	0.02818	3246.8	-0.00723
3246.85	0.04427	3246.85	-0.00164	3246.85	0.05643	3246.85	0.06641	3246.85	0.03082	3246.85	-0.02795
3246.9	0.02542	3246.9	-0.01556	3246.9	0.04158	3246.9	0.05994	3246.9	0.03833	3246.9	-0.00379
3246.95	0.02377	3246.95	-0.03022	3246.95	0.05776	3246.95	0.06066	3246.95	0.04376	3246.95	0.03114
3247	0.03322	3247	-0.01831	3247	0.07606	3247	0.05155	3247	0.04728	3247	0.06651
3247.05	0.02854	3247.05	0.02825	3247.05	0.07776	3247.05	0.03634	3247.05	0.05135	3247.05	0.05207
3247.1	0.02808	3247.1	0.06714	3247.1	0.0575	3247.1	0.06031	3247.1	0.05087	3247.1	0.04188
3247.15	0.0373	3247.15	0.08021	3247.15	0.0529	3247.15	0.07939	3247.15	0.03645	3247.15	0.06139
3247.2	0.04242	3247.2	0.07663	3247.2	0.06019	3247.2	0.06425	3247.2	0.01864	3247.2	0.0532
3247.25	0.0507	3247.25	0.07482	3247.25	0.06672	3247.25	0.05941	3247.25	0.02025	3247.25	0.03635
3247.3	0.05267	3247.3	0.07219	3247.3	0.0739	3247.3	0.0544	3247.3	0.02959	3247.3	0.03649
3247.35	0.03391	3247.35	0.05993	3247.35	0.08647	3247.35	0.01959	3247.35	0.02416	3247.35	0.02919
3247.4	0.03325	3247.4	0.03875	3247.4	0.07672	3247.4	0.0153	3247.4	0.00445	3247.4	0.02501
3247.45	0.05702	3247.45	0.05881	3247.45	0.05736	3247.45	0.03976	3247.45	0.00268	3247.45	0.04079
3247.5	0.06069	3247.5	0.09003	3247.5	0.05841	3247.5	0.04791	3247.5	0.01744	3247.5	0.03785
3247.55	0.03801	3247.55	0.05238	3247.55	0.04045	3247.55	0.05918	3247.55	0.0161	3247.55	0.01442
3247.6	0.03822	3247.6	0.02124	3247.6	0.0085	3247.6	0.04551	3247.6	0.03065	3247.6	0.0192
3247.65	0.05345	3247.65	0.0257	3247.65	0.01373	3247.65	0.01703	3247.65	0.04669	3247.65	0.0536
3247.7	0.04878	3247.7	-0.00022446	3247.7	0.0504	3247.7	0.02798	3247.7	0.02182	3247.7	0.06425
3247.75	0.04327	3247.75	-0.01623	3247.75	0.05153	3247.75	0.04173	3247.75	-0.00549	3247.75	0.04182
3247.8	0.05825	3247.8	0.0055	3247.8	0.05345	3247.8	0.02139	3247.8	0.0054	3247.8	0.02725
3247.85	0.08093	3247.85	0.03045	3247.85	0.08246	3247.85	0.00276	3247.85	0.03867	3247.85	0.02127
3247.9	0.08049	3247.9	0.04002	3247.9	0.07156	3247.9	0.0079	3247.9	0.04861	3247.9	0.00105
3247.95	0.05684	3247.95	0.04342	3247.95	0.03464	3247.95	0.01452	3247.95	0.02266	3247.95	-0.00834
3248	0.02568	3248	0.05067	3248	0.00578	3248	0.02631	3248	0.00283	3248	0.01452
3248.05	0.00877	3248.05	0.06	3248.05	0.00626	3248.05	0.05525	3248.05	0.03129	3248.05	0.02577
3248.1	0.01642	3248.1	0.07106	3248.1	0.02395	3248.1	0.0629	3248.1	0.07183	3248.1	0.01985
3248.15	0.04275	3248.15	0.06268	3248.15	0.02513	3248.15	0.03501	3248.15	0.06019	3248.15	0.0403
3248.2	0.05794	3248.2	0.05428	3248.2	0.0323	3248.2	0.02476	3248.2	0.03672	3248.2	0.08016
3248.25	0.04884	3248.25	0.03928	3248.25	0.03646	3248.25	0.04858	3248.25	0.02824	3248.25	0.09691
3248.3	0.03836	3248.3	0.00144	3248.3	0.04497	3248.3	0.06893	3248.3	0.01842	3248.3	0.06848
3248.35	0.0359	3248.35	0.00569	3248.35	0.05511	3248.35	0.06614	3248.35	0.03991	3248.35	0.03249
3248.4	0.0476	3248.4	0.03066	3248.4	0.06073	3248.4	0.04851	3248.4	0.07081	3248.4	0.02179
3248.45	0.0501	3248.45	0.01842	3248.45	0.08884	3248.45	0.03418	3248.45	0.05192	3248.45	0.01027
3248.5	0.03482	3248.5	0.01034	3248.5	0.09894	3248.5	0.0335	3248.5	0.02533	3248.5	-0.000146151
3248.55	0.03573	3248.55	0.01055	3248.55	0.0744	3248.55	0.045	3248.55	0.02563	3248.55	0.01445
3248.6	0.04512	3248.6	-0.000609075	3248.6	0.04388	3248.6	0.05929	3248.6	0.02367	3248.6	0.03759
3248.65	0.04587	3248.65	-0.00659	3248.65	0.03674	3248.65	0.06392	3248.65	0.05347	3248.65	0.04778
3248.7	0.04513	3248.7	-0.00822	3248.7	0.06295	3248.7	0.06677	3248.7	0.08533	3248.7	0.04216
3248.75	0.04528	3248.75	0.00362	3248.75	0.09491	3248.75	0.07218	3248.75	0.064	3248.75	0.04248
3248.8	0.05497	3248.8	0.02342	3248.8	0.08164	3248.8	0.04423	3248.8	0.04113	3248.8	0.04513
3248.85	0.0534	3248.85	0.05202	3248.85	0.03202	3248.85	0.01088	3248.85	0.04201	3248.85	0.03428
3248.9	0.06181	3248.9	0.07402	3248.9	0.00869	3248.9	0.00505	3248.9	0.03405	3248.9	0.04762
3248.95	0.06665	3248.95	0.05674	3248.95	0.0156	3248.95	0.00806	3248.95	0.01637	3248.95	0.067
3249	0.01436	3249	0.03996	3249	0.03346	3249	0.04628	3249	0.02109	3249	0.05629
3249.05	0.00912	3249.05	0.05205	3249.05	0.04331	3249.05	0.07117	3249.05	0.05887	3249.05	0.05241
3249.1	0.06004	3249.1	0.05808	3249.1	0.03592	3249.1	0.03561	3249.1	0.07553	3249.1	0.0446
3249.15	0.06957	3249.15	0.03323	3249.15	0.03333	3249.15	0.02895	3249.15	0.03807	3249.15	0.01676
3249.2	0.05309	3249.2	0.0163	3249.2	0.03486	3249.2	0.0539	3249.2	0.00666	3249.2	0.01389
3249.25	0.03928	3249.25	0.02543	3249.25	0.03317	3249.25	0.04905	3249.25	-0.00339	3249.25	0.04059
3249.3	0.04568	3249.3	0.04045	3249.3	0.03633	3249.3	0.05694	3249.3	0.00035527	3249.3	0.05587
3249.35	0.07912	3249.35	0.06192	3249.35	0.05117	3249.35	0.06772	3249.35	0.04293	3249.35	0.03534
3249.4	0.0775	3249.4	0.05573	3249.4	0.05039	3249.4	0.04948	3249.4	0.08379	3249.4	0.00784
3249.45	0.05082	3249.45	0.05111	3249.45	0.01877	3249.45	0.02551	3249.45	0.09742	3249.45	0.02334
3249.5	0.04719	3249.5	0.08097	3249.5	0.00994	3249.5	0.00575	3249.5	0.11284	3249.5	0.04074
3249.55	0.02471	3249.55	0.09024	3249.55	0.03402	3249.55	0.01091	3249.55	0.11327	3249.55	0.00887
3249.6	0.03444	3249.6	0.07117	3249.6	0.04908	3249.6	0.01385	3249.6	0.09343	3249.6	-0.02305
3249.65	0.06646	3249.65	0.04597	3249.65	0.0385	3249.65	0.02026	3249.65	0.05055	3249.65	-0.01906
3249.7	0.0463	3249.7	0.04494	3249.7	0.02676	3249.7	0.05894	3249.7	0.00622	3249.7	0.01157
3249.75	0.04207	3249.75	0.05704	3249.75	0.02006	3249.75	0.08679	3249.75	0.01859	3249.75	0.03548
3249.8	0.06194	3249.8	0.03908	3249.8	0.01059	3249.8	0.09404	3249.8	0.04739	3249.8	0.02716
3249.85	0.06626	3249.85	0.01659	3249.85	0.01219	3249.85	0.07466	3249.85	0.04605	3249.85	0.03329
3249.9	0.07362	3249.9	0.04425	3249.9	0.01188	3249.9	0.05313	3249.9	0.0526	3249.9	0.04986
3249.95	0.09007	3249.95	0.07809	3249.95	0.01388	3249.95	0.06471	3249.95	0.0564	3249.95	0.02816
3250	0.09566	3250	0.03675	3250	0.02153	3250	0.0416	3250	0.03069	3250	0.01871
3250.05	0.07058	3250.05	-0.01336	3250.05	0.01251	3250.05	-0.00143	3250.05	0.03017	3250.05	0.03865
3250.1	0.0566	3250.1	-0.01169	3250.1	0.00931	3250.1	0.01579	3250.1	0.04216	3250.1	0.03907
3250.15	0.06129	3250.15	0.00921	3250.15	0.02731	3250.15	0.05588	3250.15	0.02399	3250.15	0.03067
3250.2	0.03734	3250.2	0.02977	3250.2	0.0322	3250.2	0.06416	3250.2	0.02483	3250.2	0.04552
3250.25	0.02268	3250.25	0.02909	3250.25	0.02267	3250.25	0.0436	3250.25	0.05341	3250.25	0.05142
3250.3	0.04081	3250.3	0.01577	3250.3	0.0418	3250.3	0.04546	3250.3	0.07247	3250.3	0.02352
3250.35	0.0516	3250.35	0.02362	3250.35	0.06686	3250.35	0.06499	3250.35	0.07146	3250.35	0.01499
3250.4	0.04525	3250.4	0.03909	3250.4	0.0566	3250.4	0.07167	3250.4	0.04248	3250.4	0.02562
3250.45	0.03275	3250.45	0.04485	3250.45	0.04829	3250.45	0.06917	3250.45	0.00648	3250.45	0.02345
3250.5	0.03494	3250.5	0.03238	3250.5	0.04619	3250.5	0.03408	3250.5	-0.000152534	3250.5	0.03672
3250.55	0.05478	3250.55	0.00438	3250.55	0.02977	3250.55	0.01071	3250.55	0.02508	3250.55	0.02612
3250.6	0.06598	3250.6	0.00284	3250.6	0.03892	3250.6	0.02953	3250.6	0.03983	3250.6	0.00211
3250.65	0.05636	3250.65	0.03006	3250.65	0.06408	3250.65	0.03475	3250.65	0.02833	3250.65	0.03712
3250.7	0.03694	3250.7	0.06126	3250.7	0.04574	3250.7	0.03024	3250.7	0.03475	3250.7	0.06887
3250.75	0.04007	3250.75	0.07436	3250.75	0.02088	3250.75	0.02943	3250.75	0.05928	3250.75	0.05299
3250.8	0.04133	3250.8	0.06539	3250.8	0.0277	3250.8	0.02678	3250.8	0.05653	3250.8	0.02267
3250.85	0.00691	3250.85	0.0556	3250.85	0.03916	3250.85	0.02212	3250.85	0.0216	3250.85	0.00991
3250.9	-0.00852	3250.9	0.05128	3250.9	0.05892	3250.9	0.00338	3250.9	0.00523	3250.9	0.02544
3250.95	0.02549	3250.95	0.04947	3250.95	0.06236	3250.95	0.00427	3250.95	0.02761	3250.95	0.05626
3251	0.05041	3251	0.04483	3251	0.03315	3251	0.02953	3251	0.04084	3251	0.05827
3251.05	0.04105	3251.05	0.04677	3251.05	0.02253	3251.05	0.04561	3251.05	0.03415	3251.05	0.02931
3251.1	0.03481	3251.1	0.05905	3251.1	0.02802	3251.1	0.03295	3251.1	0.05236	3251.1	0.03365
3251.15	0.0362	3251.15	0.0603	3251.15	0.04286	3251.15	0.02203	3251.15	0.0689	3251.15	0.04435
3251.2	0.03155	3251.2	0.05857	3251.2	0.07175	3251.2	0.03304	3251.2	0.05553	3251.2	0.03899
3251.25	0.03425	3251.25	0.05605	3251.25	0.08466	3251.25	0.01947	3251.25	0.04888	3251.25	0.04547
3251.3	0.03314	3251.3	0.05468	3251.3	0.08238	3251.3	-0.00254	3251.3	0.05104	3251.3	0.05073
3251.35	0.01252	3251.35	0.06027	3251.35	0.07133	3251.35	0.00444	3251.35	0.02993	3251.35	0.03997
3251.4	0.00496	3251.4	0.05016	3251.4	0.06875	3251.4	0.03626	3251.4	-0.01718	3251.4	0.03618
3251.45	0.00319	3251.45	0.05263	3251.45	0.06305	3251.45	0.05452	3251.45	0.00587	3251.45	0.06628
3251.5	-0.00465	3251.5	0.07295	3251.5	0.05126	3251.5	0.0467	3251.5	0.07535	3251.5	0.07985
3251.55	0.02061	3251.55	0.06354	3251.55	0.04298	3251.55	0.03762	3251.55	0.06548	3251.55	0.07019
3251.6	0.07413	3251.6	0.05359	3251.6	0.01072	3251.6	0.03497	3251.6	0.01998	3251.6	0.06244
3251.65	0.06299	3251.65	0.06547	3251.65	-0.00569	3251.65	0.0546	3251.65	0.00425	3251.65	0.04905
3251.7	0.00349	3251.7	0.06457	3251.7	0.03361	3251.7	0.0574	3251.7	0.01539	3251.7	0.04598
3251.75	0.00862	3251.75	0.05052	3251.75	0.07373	3251.75	0.03529	3251.75	0.02645	3251.75	0.04868
3251.8	0.02931	3251.8	0.03762	3251.8	0.07239	3251.8	0.02263	3251.8	0.02054	3251.8	0.05916
3251.85	0.01758	3251.85	0.02429	3251.85	0.05419	3251.85	0.01145	3251.85	0.00702	3251.85	0.06241
3251.9	0.01347	3251.9	0.00629	3251.9	0.03951	3251.9	0.01847	3251.9	0.01379	3251.9	0.05583
3251.95	0.02706	3251.95	0.01162	3251.95	0.04364	3251.95	0.01527	3251.95	0.04853	3251.95	0.05843
3252	0.03684	3252	0.05166	3252	0.06154	3252	0.00408	3252	0.0576	3252	0.05878
3252.05	0.03529	3252.05	0.06662	3252.05	0.06534	3252.05	0.00934	3252.05	0.04347	3252.05	0.04021
3252.1	0.02169	3252.1	0.04861	3252.1	0.04756	3252.1	0.01104	3252.1	0.04434	3252.1	0.00818
3252.15	0.01116	3252.15	0.03711	3252.15	0.03973	3252.15	0.02513	3252.15	0.05423	3252.15	0.01167
3252.2	0.00822	3252.2	0.02437	3252.2	0.03458	3252.2	0.03434	3252.2	0.04623	3252.2	0.03668
3252.25	-0.00714	3252.25	0.02703	3252.25	0.01526	3252.25	0.0267	3252.25	0.0161	3252.25	0.06843
3252.3	0.00752	3252.3	0.0465	3252.3	0.0269	3252.3	0.01375	3252.3	-0.000476948	3252.3	0.09451
3252.35	0.03165	3252.35	0.06281	3252.35	0.05808	3252.35	0.03915	3252.35	0.00332	3252.35	0.07315
3252.4	0.03561	3252.4	0.06432	3252.4	0.06963	3252.4	0.0732	3252.4	0.00387	3252.4	0.0321
3252.45	0.04974	3252.45	0.04624	3252.45	0.05003	3252.45	0.03547	3252.45	-0.00849	3252.45	0.0138
3252.5	0.07888	3252.5	0.03233	3252.5	0.02545	3252.5	0.00891	3252.5	0.000542004	3252.5	0.04381
3252.55	0.08678	3252.55	0.02674	3252.55	0.01333	3252.55	0.02775	3252.55	0.0439	3252.55	0.08438
3252.6	0.03297	3252.6	0.01886	3252.6	0.01111	3252.6	0.03378	3252.6	0.06715	3252.6	0.07727
3252.65	-0.00149	3252.65	0.01009	3252.65	0.02543	3252.65	0.03954	3252.65	0.03975	3252.65	0.05621
3252.7	0.01814	3252.7	0.01813	3252.7	0.03205	3252.7	0.04384	3252.7	0.02268	3252.7	0.04899
3252.75	0.02825	3252.75	0.03608	3252.75	0.04853	3252.75	0.03554	3252.75	0.04277	3252.75	0.03951
3252.8	0.01756	3252.8	0.05427	3252.8	0.05351	3252.8	0.03734	3252.8	0.03155	3252.8	0.04156
3252.85	0.00589	3252.85	0.05089	3252.85	0.02779	3252.85	0.02367	3252.85	0.01506	3252.85	0.03957
3252.9	0.00904	3252.9	0.01721	3252.9	0.02132	3252.9	-0.01195	3252.9	0.02971	3252.9	0.02884
3252.95	0.01311	3252.95	-0.01676	3252.95	0.029	3252.95	-0.01434	3252.95	0.03631	3252.95	0.02603
3253	0.03874	3253	-0.02415	3253	0.03272	3253	0.00683	3253	0.02866	3253	0.02222
3253.05	0.04521	3253.05	0.01642	3253.05	0.0332	3253.05	0.0219	3253.05	0.0278	3253.05	0.02136
3253.1	0.02037	3253.1	0.027	3253.1	0.0278	3253.1	0.03794	3253.1	0.03845	3253.1	0.02905
3253.15	0.05216	3253.15	0.00965	3253.15	0.0219	3253.15	0.02881	3253.15	0.04109	3253.15	0.05404
3253.2	0.08677	3253.2	0.04175	3253.2	0.05131	3253.2	-0.00744	3253.2	0.03009	3253.2	0.07176
3253.25	0.06837	3253.25	0.05268	3253.25	0.07913	3253.25	-0.00731	3253.25	0.01466	3253.25	0.04205
3253.3	0.0552	3253.3	0.0374	3253.3	0.04978	3253.3	0.0024	3253.3	0.00557	3253.3	0.00411
3253.35	0.05649	3253.35	0.0298	3253.35	0.01737	3253.35	-0.00316	3253.35	0.0183	3253.35	0.00934
3253.4	0.02335	3253.4	0.01794	3253.4	0.00925	3253.4	0.01428	3253.4	0.01529	3253.4	0.03639
3253.45	-0.00617	3253.45	0.04909	3253.45	0.02491	3253.45	0.04008	3253.45	-0.0188	3253.45	0.05407
3253.5	0.01298	3253.5	0.0929	3253.5	0.05024	3253.5	0.05011	3253.5	-0.01963	3253.5	0.0544
3253.55	0.02927	3253.55	0.08016	3253.55	0.0447	3253.55	0.0565	3253.55	0.000929406	3253.55	0.04715
3253.6	0.03902	3253.6	0.04148	3253.6	0.06093	3253.6	0.05866	3253.6	0.01792	3253.6	0.0485
3253.65	0.06321	3253.65	0.01912	3253.65	0.09242	3253.65	0.01794	3253.65	0.04302	3253.65	0.04733
3253.7	0.06376	3253.7	0.02649	3253.7	0.09002	3253.7	-0.01279	3253.7	0.06322	3253.7	0.03593
3253.75	0.0349	3253.75	0.04551	3253.75	0.08656	3253.75	0.01647	3253.75	0.05023	3253.75	0.03368
3253.8	0.02681	3253.8	0.04192	3253.8	0.06968	3253.8	0.06003	3253.8	0.01821	3253.8	0.04054
3253.85	0.05341	3253.85	0.03144	3253.85	0.0567	3253.85	0.07549	3253.85	0.02143	3253.85	0.01419
3253.9	0.06191	3253.9	0.04379	3253.9	0.04528	3253.9	0.0751	3253.9	0.04402	3253.9	-0.00825
3253.95	0.04265	3253.95	0.06558	3253.95	0.01185	3253.95	0.07189	3253.95	0.04628	3253.95	0.03948
3254	0.04247	3254	0.07559	3254	0.0163	3254	0.04472	3254	0.04639	3254	0.06149
3254.05	0.0463	3254.05	0.06174	3254.05	0.04166	3254.05	0.00425	3254.05	0.03659	3254.05	0.02161
3254.1	0.05865	3254.1	0.03454	3254.1	0.03694	3254.1	-0.03265	3254.1	0.01959	3254.1	0.0182
3254.15	0.08502	3254.15	0.03004	3254.15	0.02683	3254.15	-0.0482	3254.15	0.0294	3254.15	0.02699
3254.2	0.07243	3254.2	0.03701	3254.2	0.0174	3254.2	-0.01405	3254.2	0.04406	3254.2	0.01792
3254.25	0.05402	3254.25	0.04996	3254.25	0.03422	3254.25	0.056	3254.25	0.05937	3254.25	0.00956
3254.3	0.05407	3254.3	0.0661	3254.3	0.0662	3254.3	0.08523	3254.3	0.05796	3254.3	0.00891
3254.35	0.03608	3254.35	0.05201	3254.35	0.04117	3254.35	0.0746	3254.35	0.03381	3254.35	0.03175
3254.4	0.02611	3254.4	0.03648	3254.4	0.01284	3254.4	0.07244	3254.4	0.05257	3254.4	0.03351
3254.45	0.05452	3254.45	0.03449	3254.45	0.0185	3254.45	0.0612	3254.45	0.09338	3254.45	0.03051
3254.5	0.0606	3254.5	0.03125	3254.5	0.03229	3254.5	0.0555	3254.5	0.08828	3254.5	0.05277
3254.55	0.03904	3254.55	0.04921	3254.55	0.04701	3254.55	0.04545	3254.55	0.06012	3254.55	0.0777
3254.6	0.05288	3254.6	0.06104	3254.6	0.02442	3254.6	0.01633	3254.6	0.02932	3254.6	0.08781
3254.65	0.06529	3254.65	0.05987	3254.65	0.00212	3254.65	0.01375	3254.65	0.00164	3254.65	0.05728
3254.7	0.05969	3254.7	0.06054	3254.7	0.01833	3254.7	0.01952	3254.7	0.03053	3254.7	0.01796
3254.75	0.06047	3254.75	0.0475	3254.75	0.04455	3254.75	0.01954	3254.75	0.06014	3254.75	0.00168
3254.8	0.05933	3254.8	0.05819	3254.8	0.06778	3254.8	0.02797	3254.8	0.01636	3254.8	0.00928
3254.85	0.05342	3254.85	0.07629	3254.85	0.06639	3254.85	0.03661	3254.85	-0.00448	3254.85	0.02775
3254.9	0.04897	3254.9	0.06211	3254.9	0.05496	3254.9	0.0506	3254.9	0.02956	3254.9	0.01813
3254.95	0.06558	3254.95	0.06191	3254.95	0.06139	3254.95	0.03952	3254.95	0.04749	3254.95	0.0196
3255	0.0793	3255	0.07665	3255	0.06106	3255	0.0116	3255	0.02242	3255	0.05212
3255.05	0.05104	3255.05	0.06757	3255.05	0.04214	3255.05	-0.0021	3255.05	0.00372	3255.05	0.04435
3255.1	0.02211	3255.1	0.04378	3255.1	0.03413	3255.1	-0.00142	3255.1	0.02909	3255.1	0.01877
3255.15	0.02086	3255.15	0.01405	3255.15	0.03213	3255.15	0.03	3255.15	0.06337	3255.15	0.02402
3255.2	0.03235	3255.2	0.01256	3255.2	0.03672	3255.2	0.06647	3255.2	0.07759	3255.2	0.03149
3255.25	0.04777	3255.25	0.02872	3255.25	0.05834	3255.25	0.06533	3255.25	0.06131	3255.25	0.02933
3255.3	0.0304	3255.3	0.02266	3255.3	0.04396	3255.3	0.0277	3255.3	0.04681	3255.3	0.00554
3255.35	0.00884	3255.35	0.04036	3255.35	0.04197	3255.35	0.0048	3255.35	0.0484	3255.35	-0.00858
3255.4	0.03424	3255.4	0.06993	3255.4	0.0771	3255.4	-8.64702e-05	3255.4	0.02426	3255.4	0.02101
3255.45	0.06808	3255.45	0.05103	3255.45	0.05686	3255.45	-0.00137	3255.45	-0.01974	3255.45	0.03421
3255.5	0.07806	3255.5	0.02219	3255.5	0.03568	3255.5	0.03273	3255.5	-0.0182	3255.5	0.02374
3255.55	0.07106	3255.55	0.02852	3255.55	0.05043	3255.55	0.05979	3255.55	0.01446	3255.55	0.02018
3255.6	0.05095	3255.6	0.04929	3255.6	0.05016	3255.6	0.06768	3255.6	0.02961	3255.6	0.03146
3255.65	0.03724	3255.65	0.06162	3255.65	0.04178	3255.65	0.06941	3255.65	0.038	3255.65	0.04136
3255.7	0.05123	3255.7	0.05	3255.7	0.01909	3255.7	0.05366	3255.7	0.04136	3255.7	0.0286
3255.75	0.04912	3255.75	0.03244	3255.75	0.01733	3255.75	0.04109	3255.75	0.05313	3255.75	0.01474
3255.8	0.0272	3255.8	0.03061	3255.8	0.05974	3255.8	0.04452	3255.8	0.05897	3255.8	0.02327
3255.85	0.03574	3255.85	0.02647	3255.85	0.07438	3255.85	0.05451	3255.85	0.06008	3255.85	0.0461
3255.9	0.03727	3255.9	0.03993	3255.9	0.05097	3255.9	0.04462	3255.9	0.06459	3255.9	0.05135
3255.95	0.02354	3255.95	0.07414	3255.95	0.03289	3255.95	0.01998	3255.95	0.04341	3255.95	0.02801
3256	0.04299	3256	0.06934	3256	0.02846	3256	0.00243	3256	0.01602	3256	0.02305
3256.05	0.06933	3256.05	0.05209	3256.05	0.04943	3256.05	0.00297	3256.05	-0.0026	3256.05	0.03934
3256.1	0.0565	3256.1	0.06347	3256.1	0.07075	3256.1	0.02016	3256.1	0.01161	3256.1	0.03195
3256.15	0.03235	3256.15	0.06497	3256.15	0.05961	3256.15	0.03405	3256.15	0.03108	3256.15	0.03096
3256.2	0.03621	3256.2	0.05754	3256.2	0.05606	3256.2	0.03681	3256.2	0.02613	3256.2	0.03577
3256.25	0.03763	3256.25	0.0534	3256.25	0.04884	3256.25	0.02537	3256.25	0.03266	3256.25	0.04354
3256.3	0.02748	3256.3	0.03392	3256.3	0.01165	3256.3	0.0235	3256.3	0.04495	3256.3	0.06728
3256.35	0.02835	3256.35	0.00819	3256.35	0.01135	3256.35	0.03266	3256.35	0.0501	3256.35	0.06823
3256.4	0.03495	3256.4	0.00809	3256.4	0.0451	3256.4	0.0183	3256.4	0.05359	3256.4	0.05383
3256.45	0.03979	3256.45	0.01491	3256.45	0.04441	3256.45	0.009	3256.45	0.0526	3256.45	0.05188
3256.5	0.03389	3256.5	0.02789	3256.5	0.03067	3256.5	0.02104	3256.5	0.04097	3256.5	0.05805
3256.55	0.03321	3256.55	0.06884	3256.55	0.03219	3256.55	0.02976	3256.55	0.02776	3256.55	0.07027
3256.6	0.04854	3256.6	0.07102	3256.6	0.03433	3256.6	0.03597	3256.6	0.02736	3256.6	0.07019
3256.65	0.03675	3256.65	0.0363	3256.65	0.02547	3256.65	0.06731	3256.65	0.02605	3256.65	0.03612
3256.7	0.00273	3256.7	0.04322	3256.7	0.02031	3256.7	0.09597	3256.7	0.00183	3256.7	0.01225
3256.75	-0.00777	3256.75	0.06422	3256.75	0.01797	3256.75	0.08105	3256.75	0.00154	3256.75	0.02011
3256.8	-0.0079	3256.8	0.05711	3256.8	0.01557	3256.8	0.03701	3256.8	0.02927	3256.8	0.00693
3256.85	0.00868	3256.85	0.04199	3256.85	0.0415	3256.85	0.00263	3256.85	0.03524	3256.85	-0.000902004
3256.9	0.05231	3256.9	0.04448	3256.9	0.05495	3256.9	-0.00435	3256.9	0.0216	3256.9	0.0213
3256.95	0.06139	3256.95	0.06476	3256.95	0.05027	3256.95	-0.00963	3256.95	-0.02722	3256.95	0.02711
3257	0.04151	3257	0.07493	3257	0.06533	3257	-0.01471	3257	-0.07435	3257	0.02789
3257.05	0.03864	3257.05	0.08897	3257.05	0.0644	3257.05	0.01452	3257.05	-0.0484	3257.05	0.04688
3257.1	0.04901	3257.1	0.09402	3257.1	0.04417	3257.1	0.04352	3257.1	0.01475	3257.1	0.06672
3257.15	0.05681	3257.15	0.06904	3257.15	0.06793	3257.15	0.02176	3257.15	0.04732	3257.15	0.07963
3257.2	0.03951	3257.2	0.0617	3257.2	0.11679	3257.2	-0.00932	3257.2	0.04816	3257.2	0.07936
3257.25	0.03779	3257.25	0.05883	3257.25	0.11715	3257.25	-0.01497	3257.25	0.04251	3257.25	0.04346
3257.3	0.05845	3257.3	0.04575	3257.3	0.1013	3257.3	0.00292	3257.3	0.02009	3257.3	0.01455
3257.35	0.05211	3257.35	0.06662	3257.35	0.10674	3257.35	0.02685	3257.35	0.0149	3257.35	0.03064
3257.4	0.03516	3257.4	0.07617	3257.4	0.08435	3257.4	0.05341	3257.4	0.03178	3257.4	0.03478
3257.45	0.02939	3257.45	0.03245	3257.45	0.04263	3257.45	0.05115	3257.45	0.02221	3257.45	0.01845
3257.5	0.01664	3257.5	0.02027	3257.5	0.01613	3257.5	0.01002	3257.5	0.01251	3257.5	0.04105
3257.55	0.00467	3257.55	0.0366	3257.55	-0.00912	3257.55	0.0103	3257.55	0.00681	3257.55	0.05851
3257.6	0.00829	3257.6	0.02061	3257.6	0.01147	3257.6	0.03095	3257.6	0.01284	3257.6	0.0394
3257.65	-0.00135	3257.65	0.00987	3257.65	0.06872	3257.65	0.03122	3257.65	0.04624	3257.65	0.02034
3257.7	0.0238	3257.7	0.03594	3257.7	0.0592	3257.7	0.03593	3257.7	0.06358	3257.7	0.01174
3257.75	0.07948	3257.75	0.04011	3257.75	0.00123	3257.75	0.05432	3257.75	0.05171	3257.75	0.04248
3257.8	0.06679	3257.8	0.03388	3257.8	-0.02125	3257.8	0.09251	3257.8	0.03344	3257.8	0.07105
3257.85	0.03925	3257.85	0.08217	3257.85	0.00183	3257.85	0.12078	3257.85	0.03685	3257.85	0.05697
3257.9	0.02725	3257.9	0.09573	3257.9	0.03686	3257.9	0.1017	3257.9	0.02994	3257.9	0.03945
3257.95	0.02529	3257.95	0.04684	3257.95	0.05306	3257.95	0.05388	3257.95	-0.01582	3257.95	0.0397
3258	0.04723	3258	0.01851	3258	0.05751	3258	0.01923	3258	-0.02133	3258	0.04611
3258.05	0.03317	3258.05	0.0048	3258.05	0.04995	3258.05	0.000716205	3258.05	0.02533	3258.05	0.03749
3258.1	0.03646	3258.1	-0.00288	3258.1	0.04505	3258.1	0.01814	3258.1	0.046	3258.1	0.01919
3258.15	0.07428	3258.15	0.02943	3258.15	0.06089	3258.15	0.03455	3258.15	0.02388	3258.15	0.00436
3258.2	0.08416	3258.2	0.04418	3258.2	0.05268	3258.2	0.00936	3258.2	-0.01251	3258.2	0.01997
3258.25	0.07313	3258.25	0.00411	3258.25	0.02299	3258.25	-0.00124	3258.25	-0.01523	3258.25	0.06234
3258.3	0.03607	3258.3	-0.02398	3258.3	0.0228	3258.3	0.00528	3258.3	0.01644	3258.3	0.05179
3258.35	-0.00471	3258.35	-0.01289	3258.35	0.04931	3258.35	0.01172	3258.35	0.02666	3258.35	0.02508
3258.4	-0.00405	3258.4	0.00675	3258.4	0.08301	3258.4	0.01019	3258.4	0.01783	3258.4	0.04355
3258.45	0.02578	3258.45	0.02332	3258.45	0.11566	3258.45	0.00543	3258.45	0.02623	3258.45	0.05302
3258.5	0.0377	3258.5	0.03412	3258.5	0.10076	3258.5	0.03186	3258.5	0.05552	3258.5	0.04179
3258.55	0.02699	3258.55	0.0206	3258.55	0.03996	3258.55	0.07381	3258.55	0.05717	3258.55	0.01414
3258.6	0.02264	3258.6	0.01476	3258.6	0.00934	3258.6	0.06193	3258.6	0.03145	3258.6	-0.00322
3258.65	0.04623	3258.65	0.02713	3258.65	0.02453	3258.65	0.02207	3258.65	0.02405	3258.65	0.0147
3258.7	0.06281	3258.7	0.00716	3258.7	0.03077	3258.7	0.01969	3258.7	0.00815	3258.7	0.03225
3258.75	0.0431	3258.75	-0.01068	3258.75	0.0257	3258.75	0.0123	3258.75	-0.00404	3258.75	0.03166
3258.8	0.02586	3258.8	0.00198	3258.8	0.04966	3258.8	-0.00913	3258.8	0.01259	3258.8	0.01161
3258.85	0.01183	3258.85	0.01136	3258.85	0.06815	3258.85	-0.02146	3258.85	0.02355	3258.85	0.00391
3258.9	-0.00526	3258.9	0.02539	3258.9	0.06844	3258.9	-0.00681	3258.9	0.04581	3258.9	0.01447
3258.95	0.01346	3258.95	0.0221	3258.95	0.07058	3258.95	0.03343	3258.95	0.06331	3258.95	0.00511
3259	0.04459	3259	0.02054	3259	0.06017	3259	0.04652	3259	0.05805	3259	-0.0082
3259.05	0.0445	3259.05	0.04397	3259.05	0.03389	3259.05	0.01921	3259.05	0.0607	3259.05	0.000786959
3259.1	0.03701	3259.1	0.05956	3259.1	0.02202	3259.1	0.00637	3259.1	0.04352	3259.1	0.02314
3259.15	0.04554	3259.15	0.0714	3259.15	0.03512	3259.15	0.03642	3259.15	0.04432	3259.15	0.04326
3259.2	0.05982	3259.2	0.06331	3259.2	0.02498	3259.2	0.07182	3259.2	0.0717	3259.2	0.05471
3259.25	0.04753	3259.25	0.03407	3259.25	0.01149	3259.25	0.09102	3259.25	0.06355	3259.25	0.03536
3259.3	0.01391	3259.3	0.03319	3259.3	0.02066	3259.3	0.08766	3259.3	0.05283	3259.3	0.00803
3259.35	0.01123	3259.35	0.06442	3259.35	0.02521	3259.35	0.04887	3259.35	0.03746	3259.35	0.01319
3259.4	0.03757	3259.4	0.09809	3259.4	0.03957	3259.4	0.02157	3259.4	0.01194	3259.4	0.01052
3259.45	0.04666	3259.45	0.08746	3259.45	0.06557	3259.45	0.03644	3259.45	0.0087	3259.45	0.0039
3259.5	0.02531	3259.5	0.06287	3259.5	0.06163	3259.5	0.03343	3259.5	0.03323	3259.5	0.02501
3259.55	0.012	3259.55	0.07697	3259.55	0.04453	3259.55	0.02277	3259.55	0.06861	3259.55	0.03393
3259.6	0.03846	3259.6	0.06129	3259.6	0.05621	3259.6	0.03502	3259.6	0.0558	3259.6	0.01744
3259.65	0.06069	3259.65	0.03414	3259.65	0.05226	3259.65	0.03165	3259.65	0.01473	3259.65	0.01637
3259.7	0.03661	3259.7	0.03413	3259.7	0.04501	3259.7	0.02613	3259.7	0.02631	3259.7	0.03693
3259.75	0.00384	3259.75	0.03899	3259.75	0.06576	3259.75	0.04189	3259.75	0.07258	3259.75	0.05414
3259.8	0.01212	3259.8	0.04382	3259.8	0.06099	3259.8	0.06088	3259.8	0.07289	3259.8	0.05993
3259.85	0.03042	3259.85	0.04263	3259.85	0.06305	3259.85	0.06623	3259.85	0.05217	3259.85	0.05324
3259.9	0.03223	3259.9	0.06412	3259.9	0.08038	3259.9	0.07416	3259.9	0.06249	3259.9	0.0379
3259.95	0.03603	3259.95	0.07394	3259.95	0.07131	3259.95	0.0698	3259.95	0.06098	3259.95	0.01592
3260	0.03736	3260	0.03385	3260	0.05479	3260	0.03821	3260	0.05472	3260	0.01114
3260.05	0.03821	3260.05	0.00907	3260.05	0.05603	3260.05	0.01691	3260.05	0.04981	3260.05	0.02199
3260.1	0.0266	3260.1	0.00385	3260.1	0.08389	3260.1	0.01097	3260.1	0.03291	3260.1	0.02145
3260.15	0.00693	3260.15	-0.02042	3260.15	0.08631	3260.15	0.03541	3260.15	0.03754	3260.15	0.02774
3260.2	0.00912	3260.2	-0.039	3260.2	0.06441	3260.2	0.05751	3260.2	0.02476	3260.2	0.03328
3260.25	0.03688	3260.25	-0.02905	3260.25	0.05119	3260.25	0.02017	3260.25	-0.00196	3260.25	0.02835
3260.3	0.06499	3260.3	0.0137	3260.3	0.02302	3260.3	-0.01685	3260.3	0.00167	3260.3	0.022
3260.35	0.0852	3260.35	0.04462	3260.35	0.01577	3260.35	0.01722	3260.35	0.00909	3260.35	0.01848
3260.4	0.09761	3260.4	0.0212	3260.4	0.04221	3260.4	0.06527	3260.4	0.0167	3260.4	0.03163
3260.45	0.06459	3260.45	0.00565	3260.45	0.05432	3260.45	0.0618	3260.45	0.02789	3260.45	0.05029
3260.5	0.03421	3260.5	0.01558	3260.5	0.07633	3260.5	0.05948	3260.5	0.03343	3260.5	0.0687
3260.55	0.04845	3260.55	0.02055	3260.55	0.09489	3260.55	0.06687	3260.55	0.04221	3260.55	0.05684
3260.6	0.05807	3260.6	0.04869	3260.6	0.06627	3260.6	0.04301	3260.6	0.05516	3260.6	0.02817
3260.65	0.03997	3260.65	0.06986	3260.65	0.0351	3260.65	0.03285	3260.65	0.05235	3260.65	0.03004
3260.7	0.00169	3260.7	0.05762	3260.7	0.03243	3260.7	0.0467	3260.7	0.03428	3260.7	0.02168
3260.75	-0.00937	3260.75	0.05017	3260.75	0.03029	3260.75	0.03018	3260.75	0.02428	3260.75	0.0099
3260.8	0.00844	3260.8	0.04318	3260.8	0.00862	3260.8	0.00744	3260.8	0.03221	3260.8	-0.00181
3260.85	0.01815	3260.85	0.03099	3260.85	0.03257	3260.85	0.0345	3260.85	0.03674	3260.85	-0.02166
3260.9	0.02307	3260.9	0.02633	3260.9	0.08864	3260.9	0.06543	3260.9	0.03748	3260.9	-0.00229
3260.95	0.01828	3260.95	0.01333	3260.95	0.06132	3260.95	0.06348	3260.95	0.0544	3260.95	0.01778
3261	0.01954	3261	-0.00274	3261	0.00667	3261	0.05443	3261	0.06287	3261	0.03928
3261.05	0.02798	3261.05	-0.00448	3261.05	0.01778	3261.05	0.04143	3261.05	0.05367	3261.05	0.09491
3261.1	0.01343	3261.1	0.01837	3261.1	0.04572	3261.1	0.04017	3261.1	0.04811	3261.1	0.09004
3261.15	0.00809	3261.15	0.05049	3261.15	0.05603	3261.15	0.03941	3261.15	0.03972	3261.15	0.02473
3261.2	0.01211	3261.2	0.04054	3261.2	0.05684	3261.2	0.05496	3261.2	0.02164	3261.2	-0.00605
3261.25	0.00356	3261.25	0.00748	3261.25	0.04761	3261.25	0.09527	3261.25	0.02034	3261.25	0.00958
3261.3	0.02803	3261.3	-0.00554	3261.3	0.04046	3261.3	0.08026	3261.3	0.03938	3261.3	0.03903
3261.35	0.05937	3261.35	-0.00459	3261.35	0.01811	3261.35	0.04434	3261.35	0.03579	3261.35	0.02959
3261.4	0.05842	3261.4	0.0216	3261.4	0.01442	3261.4	0.03477	3261.4	0.02436	3261.4	-0.01053
3261.45	0.0466	3261.45	0.04647	3261.45	0.03759	3261.45	0.03652	3261.45	0.02959	3261.45	-0.01328
3261.5	0.02661	3261.5	0.03421	3261.5	0.03063	3261.5	0.05266	3261.5	0.02386	3261.5	0.03325
3261.55	0.01873	3261.55	0.01296	3261.55	0.02883	3261.55	0.06143	3261.55	0.00905	3261.55	0.0685
3261.6	0.0214	3261.6	0.01916	3261.6	0.05032	3261.6	0.0586	3261.6	0.00857	3261.6	0.05008
3261.65	0.01522	3261.65	0.0491	3261.65	0.04112	3261.65	0.04994	3261.65	0.03659	3261.65	0.0253
3261.7	-0.00555	3261.7	0.05573	3261.7	0.01106	3261.7	0.04754	3261.7	0.05671	3261.7	0.0432
3261.75	-0.02215	3261.75	0.03283	3261.75	0.01879	3261.75	0.04343	3261.75	0.0376	3261.75	0.06695
3261.8	0.00301	3261.8	0.02102	3261.8	0.05332	3261.8	0.03765	3261.8	0.02578	3261.8	0.05172
3261.85	0.02844	3261.85	0.02248	3261.85	0.07653	3261.85	0.04237	3261.85	0.05013	3261.85	0.03806
3261.9	0.03253	3261.9	0.01799	3261.9	0.07644	3261.9	0.04863	3261.9	0.05054	3261.9	0.05062
3261.95	0.04614	3261.95	0.00322	3261.95	0.05958	3261.95	0.06154	3261.95	0.02064	3261.95	0.03606
3262	0.04992	3262	-0.01977	3262	0.04407	3262	0.06553	3262	0.03819	3262	0.00127
3262.05	0.02857	3262.05	-0.03119	3262.05	0.06648	3262.05	0.02902	3262.05	0.07113	3262.05	-0.00147
3262.1	0.03542	3262.1	-0.0073	3262.1	0.09796	3262.1	-9.98482e-05	3262.1	0.0574	3262.1	0.01554
3262.15	0.05931	3262.15	0.03976	3262.15	0.08754	3262.15	0.02827	3262.15	0.02418	3262.15	0.03148
3262.2	0.02539	3262.2	0.05913	3262.2	0.04963	3262.2	0.05865	3262.2	0.01801	3262.2	0.02973
3262.25	0.00473	3262.25	0.06247	3262.25	0.01467	3262.25	0.05951	3262.25	0.02453	3262.25	0.02254
3262.3	0.01857	3262.3	0.04697	3262.3	0.02998	3262.3	0.05615	3262.3	0.02786	3262.3	0.02909
3262.35	0.01376	3262.35	0.01647	3262.35	0.07928	3262.35	0.04894	3262.35	0.0471	3262.35	0.02861
3262.4	0.02604	3262.4	0.03358	3262.4	0.10154	3262.4	0.01374	3262.4	0.06014	3262.4	0.03306
3262.45	0.03754	3262.45	0.05573	3262.45	0.07599	3262.45	-0.00373	3262.45	0.04838	3262.45	0.03604
3262.5	0.03213	3262.5	0.05281	3262.5	0.03961	3262.5	0.03021	3262.5	0.02714	3262.5	0.02011
3262.55	0.04441	3262.55	0.05272	3262.55	0.0225	3262.55	0.03882	3262.55	0.02768	3262.55	0.02215
3262.6	0.04342	3262.6	0.05893	3262.6	0.0294	3262.6	0.02155	3262.6	0.03691	3262.6	0.05081
3262.65	0.01827	3262.65	0.06942	3262.65	0.02673	3262.65	0.02268	3262.65	0.04768	3262.65	0.0564
3262.7	0.01802	3262.7	0.06041	3262.7	0.01489	3262.7	0.01776	3262.7	0.06222	3262.7	0.02835
3262.75	0.00764	3262.75	0.03685	3262.75	0.03849	3262.75	0.001	3262.75	0.05022	3262.75	0.00701
3262.8	-0.00648	3262.8	0.02089	3262.8	0.02408	3262.8	0.02048	3262.8	0.04529	3262.8	0.00319
3262.85	0.00823	3262.85	0.02961	3262.85	-0.02515	3262.85	0.06199	3262.85	0.03308	3262.85	0.01408
3262.9	0.00228	3262.9	0.06806	3262.9	-0.02427	3262.9	0.05572	3262.9	-0.01639	3262.9	0.00689
3262.95	0.0001835	3262.95	0.05957	3262.95	0.00286	3262.95	0.03829	3262.95	-0.0091	3262.95	-0.01375
3263	0.00968	3263	0.03108	3263	0.01218	3263	0.04271	3263	0.0617	3263	0.01266
3263.05	0.00708	3263.05	0.05308	3263.05	0.02505	3263.05	0.03155	3263.05	0.08486	3263.05	0.03499
3263.1	0.02512	3263.1	0.08235	3263.1	0.05212	3263.1	0.02366	3263.1	0.05714	3263.1	0.00704
3263.15	0.05022	3263.15	0.08718	3263.15	0.04978	3263.15	0.02896	3263.15	0.06106	3263.15	-0.01659
3263.2	0.05669	3263.2	0.06953	3263.2	0.03829	3263.2	0.03718	3263.2	0.07174	3263.2	0.00874
3263.25	0.04653	3263.25	0.0557	3263.25	0.05394	3263.25	0.03367	3263.25	0.05015	3263.25	0.04412
3263.3	0.0392	3263.3	0.03481	3263.3	0.05024	3263.3	0.02595	3263.3	0.03247	3263.3	0.03702
3263.35	0.04386	3263.35	0.01688	3263.35	0.02976	3263.35	0.03448	3263.35	0.03982	3263.35	0.02574
3263.4	0.03947	3263.4	0.01968	3263.4	0.02047	3263.4	0.0468	3263.4	0.06913	3263.4	0.03078
3263.45	0.03944	3263.45	0.00657	3263.45	0.00902	3263.45	0.0697	3263.45	0.08331	3263.45	0.03688
3263.5	0.04129	3263.5	0.02154	3263.5	0.0238	3263.5	0.05395	3263.5	0.06276	3263.5	0.03555
3263.55	0.04635	3263.55	0.04568	3263.55	0.05212	3263.55	0.02147	3263.55	0.03213	3263.55	0.022
3263.6	0.06057	3263.6	0.01614	3263.6	0.05481	3263.6	0.04054	3263.6	0.03136	3263.6	0.00765
3263.65	0.05355	3263.65	0.02697	3263.65	0.04674	3263.65	0.05672	3263.65	0.03421	3263.65	-0.00843
3263.7	0.04118	3263.7	0.06137	3263.7	0.05347	3263.7	0.048	3263.7	-0.0043	3263.7	-0.00514
3263.75	0.04946	3263.75	0.03486	3263.75	0.06384	3263.75	0.03431	3263.75	-0.02448	3263.75	0.00295
3263.8	0.06979	3263.8	0.03184	3263.8	0.05133	3263.8	0.02556	3263.8	-0.000100694	3263.8	-0.00944
3263.85	0.07427	3263.85	0.07685	3263.85	0.02859	3263.85	0.03282	3263.85	0.02574	3263.85	-0.01217
3263.9	0.03957	3263.9	0.07024	3263.9	0.01154	3263.9	0.01723	3263.9	0.04733	3263.9	0.02948
3263.95	0.00481	3263.95	0.03439	3263.95	0.00192	3263.95	-0.000762056	3263.95	0.04524	3263.95	0.06806
3264	0.01612	3264	0.05118	3264	0.0129	3264	0.02548	3264	0.01344	3264	0.03412
3264.05	0.03659	3264.05	0.06995	3264.05	0.04823	3264.05	0.04285	3264.05	0.01963	3264.05	0.00206
3264.1	0.0372	3264.1	0.0542	3264.1	0.06755	3264.1	0.03146	3264.1	0.04448	3264.1	-0.00123
3264.15	0.03768	3264.15	0.02374	3264.15	0.05681	3264.15	0.02252	3264.15	0.02055	3264.15	-0.00561
3264.2	0.05296	3264.2	-0.01257	3264.2	0.0494	3264.2	0.03307	3264.2	0.00988	3264.2	0.00797
3264.25	0.07854	3264.25	-0.02518	3264.25	0.04575	3264.25	0.05523	3264.25	0.03958	3264.25	0.01029
3264.3	0.06801	3264.3	0.00789	3264.3	0.04572	3264.3	0.05506	3264.3	0.04105	3264.3	0.00992
3264.35	0.0396	3264.35	0.0516	3264.35	0.03967	3264.35	0.02952	3264.35	0.02239	3264.35	0.02347
3264.4	0.04837	3264.4	0.04208	3264.4	0.01642	3264.4	0.03812	3264.4	0.01739	3264.4	0.02206
3264.45	0.04206	3264.45	0.01973	3264.45	0.02205	3264.45	0.06162	3264.45	0.01742	3264.45	0.00665
3264.5	0.01784	3264.5	0.03117	3264.5	0.05367	3264.5	0.05819	3264.5	0.01328	3264.5	0.00662
3264.55	0.04154	3264.55	0.03856	3264.55	0.07658	3264.55	0.06557	3264.55	0.01584	3264.55	0.0178
3264.6	0.06544	3264.6	0.04724	3264.6	0.09112	3264.6	0.04947	3264.6	0.04012	3264.6	0.01583
3264.65	0.03612	3264.65	0.07048	3264.65	0.07458	3264.65	0.01339	3264.65	0.04722	3264.65	0.01627
3264.7	0.01485	3264.7	0.07658	3264.7	0.05941	3264.7	0.02727	3264.7	0.03231	3264.7	0.02447
3264.75	0.0373	3264.75	0.05199	3264.75	0.07632	3264.75	0.03535	3264.75	0.02345	3264.75	0.04156
3264.8	0.04709	3264.8	0.02274	3264.8	0.05571	3264.8	0.01322	3264.8	0.02754	3264.8	0.04954
3264.85	0.04216	3264.85	0.01345	3264.85	0.0239	3264.85	0.03137	3264.85	0.03899	3264.85	0.03764
3264.9	0.05243	3264.9	0.02662	3264.9	0.03006	3264.9	0.05151	3264.9	0.0384	3264.9	0.03324
3264.95	0.04421	3264.95	0.03814	3264.95	0.04201	3264.95	0.04882	3264.95	0.02677	3264.95	0.0294
3265	0.02061	3265	0.03373	3265	0.05781	3265	0.03748	3265	0.01059	3265	0.03488
3265.05	0.00952	3265.05	0.03174	3265.05	0.06141	3265.05	0.02224	3265.05	0.0173	3265.05	0.0414
3265.1	0.00918	3265.1	0.02014	3265.1	0.04745	3265.1	0.02868	3265.1	0.02933	3265.1	0.02584
3265.15	0.01623	3265.15	0.01222	3265.15	0.02863	3265.15	0.03023	3265.15	0.01937	3265.15	0.02655
3265.2	0.00259	3265.2	0.033	3265.2	0.03016	3265.2	0.03045	3265.2	0.02263	3265.2	0.03126
3265.25	-0.01673	3265.25	0.03841	3265.25	0.03674	3265.25	0.03161	3265.25	0.05363	3265.25	0.02727
3265.3	0.000832329	3265.3	0.02873	3265.3	0.02243	3265.3	0.03896	3265.3	0.07054	3265.3	0.04199
3265.35	0.0367	3265.35	0.02965	3265.35	0.03982	3265.35	0.04816	3265.35	0.03064	3265.35	0.04869
3265.4	0.05198	3265.4	0.01239	3265.4	0.0725	3265.4	0.03223	3265.4	0.00214	3265.4	0.05109
3265.45	0.03971	3265.45	-0.00505	3265.45	0.06926	3265.45	0.01957	3265.45	0.02739	3265.45	0.06417
3265.5	0.02839	3265.5	0.00995	3265.5	0.04152	3265.5	0.03692	3265.5	0.05586	3265.5	0.04218
3265.55	0.02272	3265.55	0.02949	3265.55	0.04665	3265.55	0.08387	3265.55	0.06865	3265.55	0.00858
3265.6	0.01872	3265.6	0.0375	3265.6	0.0853	3265.6	0.0917	3265.6	0.04911	3265.6	0.01725
3265.65	0.02555	3265.65	0.0424	3265.65	0.08792	3265.65	0.03919	3265.65	0.01692	3265.65	0.00959
3265.7	0.03909	3265.7	0.03746	3265.7	0.05601	3265.7	0.00248	3265.7	0.01772	3265.7	-0.00237
3265.75	0.0498	3265.75	0.02137	3265.75	0.04476	3265.75	0.02018	3265.75	0.04608	3265.75	0.00897
3265.8	0.03045	3265.8	0.01933	3265.8	0.05868	3265.8	0.05261	3265.8	0.06874	3265.8	0.01184
3265.85	0.01392	3265.85	0.03526	3265.85	0.06258	3265.85	0.05454	3265.85	0.04563	3265.85	0.03288
3265.9	0.0436	3265.9	0.057	3265.9	0.05777	3265.9	0.02658	3265.9	0.02342	3265.9	0.04997
3265.95	0.06048	3265.95	0.05763	3265.95	0.04422	3265.95	0.01062	3265.95	0.02701	3265.95	0.04959
3266	0.03686	3266	0.04471	3266	0.03563	3266	0.04136	3266	0.01401	3266	0.06184
3266.05	0.00627	3266.05	0.06611	3266.05	0.03774	3266.05	0.07469	3266.05	0.02039	3266.05	0.0647
3266.1	0.01559	3266.1	0.08665	3266.1	0.02524	3266.1	0.06194	3266.1	0.04547	3266.1	0.03444
3266.15	0.06014	3266.15	0.0728	3266.15	0.03167	3266.15	0.01755	3266.15	0.06136	3266.15	0.01337
3266.2	0.06624	3266.2	0.05839	3266.2	0.06562	3266.2	0.00159	3266.2	0.06745	3266.2	0.0174
3266.25	0.05926	3266.25	0.03566	3266.25	0.08898	3266.25	0.01081	3266.25	0.05144	3266.25	0.02434
3266.3	0.07489	3266.3	0.02631	3266.3	0.09084	3266.3	0.03135	3266.3	0.02755	3266.3	0.04893
3266.35	0.0793	3266.35	0.06388	3266.35	0.07867	3266.35	0.08374	3266.35	0.02761	3266.35	0.0697
3266.4	0.07641	3266.4	0.0646	3266.4	0.08522	3266.4	0.09862	3266.4	0.0281	3266.4	0.069
3266.45	0.05429	3266.45	0.02624	3266.45	0.09331	3266.45	0.07398	3266.45	0.03004	3266.45	0.07847
3266.5	0.03007	3266.5	-0.00396	3266.5	0.06737	3266.5	0.05512	3266.5	0.0482	3266.5	0.06981
3266.55	0.05511	3266.55	-0.02139	3266.55	0.04181	3266.55	0.03238	3266.55	0.05093	3266.55	0.00869
3266.6	0.07535	3266.6	-0.01907	3266.6	0.03463	3266.6	0.04342	3266.6	0.0606	3266.6	-0.02243
3266.65	0.02992	3266.65	-0.01218	3266.65	0.05153	3266.65	0.06076	3266.65	0.06699	3266.65	0.00728
3266.7	-0.00406	3266.7	0.0096	3266.7	0.07358	3266.7	0.04766	3266.7	0.05167	3266.7	0.02588
3266.75	0.00302	3266.75	0.02341	3266.75	0.05482	3266.75	0.026	3266.75	0.04812	3266.75	0.04088
3266.8	-0.00507	3266.8	0.04862	3266.8	0.05793	3266.8	0.02511	3266.8	0.03538	3266.8	0.07459
3266.85	0.01567	3266.85	0.07806	3266.85	0.09429	3266.85	0.04452	3266.85	0.03332	3266.85	0.07074
3266.9	0.06798	3266.9	0.04949	3266.9	0.09562	3266.9	0.0473	3266.9	0.07448	3266.9	0.03833
3266.95	0.07078	3266.95	0.04581	3266.95	0.06882	3266.95	0.03653	3266.95	0.0911	3266.95	0.02596
3267	0.02872	3267	0.10986	3267	0.03694	3267	0.03334	3267	0.06239	3267	0.0058
3267.05	-0.01437	3267.05	0.1133	3267.05	0.02239	3267.05	0.04613	3267.05	0.03014	3267.05	-0.01336
3267.1	-0.02188	3267.1	0.04766	3267.1	0.01959	3267.1	0.0361	3267.1	0.02206	3267.1	0.01148
3267.15	0.01039	3267.15	0.02123	3267.15	0.02136	3267.15	0.03023	3267.15	0.0276	3267.15	0.05526
3267.2	0.02636	3267.2	0.04828	3267.2	0.03631	3267.2	0.06099	3267.2	0.03446	3267.2	0.06627
3267.25	0.00813	3267.25	0.05723	3267.25	0.05343	3267.25	0.0637	3267.25	0.05438	3267.25	0.03731
3267.3	-0.00408	3267.3	0.01802	3267.3	0.06512	3267.3	0.04399	3267.3	0.06957	3267.3	0.00956
3267.35	0.000706354	3267.35	0.01033	3267.35	0.07347	3267.35	0.05801	3267.35	0.07307	3267.35	0.03146
3267.4	0.00984	3267.4	0.04903	3267.4	0.06814	3267.4	0.06554	3267.4	0.07215	3267.4	0.05197
3267.45	0.02157	3267.45	0.08211	3267.45	0.05219	3267.45	0.06495	3267.45	0.04945	3267.45	0.03659
3267.5	0.03392	3267.5	0.08212	3267.5	0.02688	3267.5	0.07704	3267.5	0.02262	3267.5	0.05143
3267.55	0.04739	3267.55	0.06563	3267.55	0.01826	3267.55	0.04091	3267.55	0.03409	3267.55	0.06999
3267.6	0.04736	3267.6	0.06091	3267.6	0.04601	3267.6	0.01509	3267.6	0.03778	3267.6	0.05622
3267.65	0.03999	3267.65	0.07557	3267.65	0.04993	3267.65	0.0367	3267.65	0.01611	3267.65	0.05468
3267.7	0.04688	3267.7	0.08431	3267.7	0.02781	3267.7	0.04444	3267.7	0.01972	3267.7	0.0605
3267.75	0.05373	3267.75	0.0562	3267.75	0.02338	3267.75	0.04538	3267.75	0.03005	3267.75	0.03976
3267.8	0.04133	3267.8	0.05559	3267.8	0.03391	3267.8	0.04832	3267.8	0.0275	3267.8	0.01199
3267.85	0.0331	3267.85	0.05121	3267.85	0.03219	3267.85	0.03798	3267.85	0.05123	3267.85	-0.0027
3267.9	0.04622	3267.9	0.00634	3267.9	0.02562	3267.9	0.01136	3267.9	0.08008	3267.9	0.01364
3267.95	0.03931	3267.95	0.0223	3267.95	0.02072	3267.95	0.00951	3267.95	0.07197	3267.95	0.05467
3268	0.02435	3268	0.06434	3268	0.02395	3268	0.02936	3268	0.04676	3268	0.05201
3268.05	0.04079	3268.05	0.06036	3268.05	0.0552	3268.05	0.03337	3268.05	0.00785	3268.05	0.03918
3268.1	0.04239	3268.1	0.04201	3268.1	0.04825	3268.1	0.03595	3268.1	0.00776	3268.1	0.05525
3268.15	0.04383	3268.15	0.03388	3268.15	0.02172	3268.15	0.03777	3268.15	0.04428	3268.15	0.04914
3268.2	0.07409	3268.2	0.0425	3268.2	0.05368	3268.2	0.04348	3268.2	0.03333	3268.2	0.04672
3268.25	0.07625	3268.25	0.04343	3268.25	0.05341	3268.25	0.04848	3268.25	0.02117	3268.25	0.06682
3268.3	0.05227	3268.3	0.01492	3268.3	0.00395	3268.3	0.03273	3268.3	0.04864	3268.3	0.0458
3268.35	0.04182	3268.35	-0.03774	3268.35	0.01639	3268.35	0.02182	3268.35	0.05808	3268.35	0.0066
3268.4	0.06167	3268.4	-0.0498	3268.4	0.06465	3268.4	0.01311	3268.4	0.03745	3268.4	0.00829
3268.45	0.06361	3268.45	0.01822	3268.45	0.05727	3268.45	-0.01302	3268.45	0.04138	3268.45	0.02001
3268.5	0.03829	3268.5	0.07584	3268.5	0.03874	3268.5	0.01395	3268.5	0.07564	3268.5	0.0395
3268.55	0.03177	3268.55	0.08252	3268.55	0.07497	3268.55	0.07931	3268.55	0.06322	3268.55	0.05245
3268.6	0.02458	3268.6	0.06609	3268.6	0.09903	3268.6	0.07755	3268.6	0.027	3268.6	0.01719
3268.65	0.02699	3268.65	0.03164	3268.65	0.07091	3268.65	0.03914	3268.65	0.02937	3268.65	-0.01335
3268.7	0.06254	3268.7	0.0148	3268.7	0.05796	3268.7	0.05496	3268.7	0.02247	3268.7	0.02632
3268.75	0.08689	3268.75	0.03888	3268.75	0.08662	3268.75	0.09623	3268.75	0.01727	3268.75	0.079
3268.8	0.07832	3268.8	0.04851	3268.8	0.08504	3268.8	0.08095	3268.8	0.03629	3268.8	0.07021
3268.85	0.06686	3268.85	0.02402	3268.85	0.04421	3268.85	0.03783	3268.85	0.04981	3268.85	0.05033
3268.9	0.05004	3268.9	0.02546	3268.9	0.02478	3268.9	0.04482	3268.9	0.03473	3268.9	0.06037
3268.95	0.04273	3268.95	0.04006	3268.95	0.03348	3268.95	0.07763	3268.95	-0.00314	3268.95	0.05805
3269	0.0581	3269	0.05043	3269	0.05074	3269	0.07767	3269	0.00628	3269	0.04531
3269.05	0.05819	3269.05	0.07751	3269.05	0.05513	3269.05	0.05422	3269.05	0.04219	3269.05	0.05489
3269.1	0.0387	3269.1	0.06669	3269.1	0.03116	3269.1	0.0353	3269.1	0.03939	3269.1	0.08244
3269.15	0.03347	3269.15	0.04516	3269.15	-0.00215	3269.15	0.02125	3269.15	0.04432	3269.15	0.08284
3269.2	0.04191	3269.2	0.06815	3269.2	-0.01709	3269.2	0.01419	3269.2	0.06516	3269.2	0.05432
3269.25	0.04884	3269.25	0.06046	3269.25	-0.00574	3269.25	0.00273	3269.25	0.05188	3269.25	0.0535
3269.3	0.05937	3269.3	0.02757	3269.3	0.00577	3269.3	-0.00395	3269.3	0.0322	3269.3	0.05719
3269.35	0.04854	3269.35	0.03549	3269.35	0.0122	3269.35	0.03329	3269.35	0.03333	3269.35	0.03734
3269.4	0.03006	3269.4	0.0428	3269.4	0.04469	3269.4	0.05481	3269.4	0.03385	3269.4	0.01413
3269.45	0.05488	3269.45	0.04523	3269.45	0.06416	3269.45	0.0179	3269.45	0.03864	3269.45	0.01058
3269.5	0.07923	3269.5	0.05816	3269.5	0.06114	3269.5	-0.00557	3269.5	0.0555	3269.5	0.04196
3269.55	0.05576	3269.55	0.04344	3269.55	0.05433	3269.55	0.01292	3269.55	0.05697	3269.55	0.06018
3269.6	0.01853	3269.6	0.034	3269.6	0.04563	3269.6	0.02816	3269.6	0.03621	3269.6	0.04755
3269.65	-0.00144	3269.65	0.0577	3269.65	0.05352	3269.65	0.04313	3269.65	0.0249	3269.65	0.05056
3269.7	0.01117	3269.7	0.0877	3269.7	0.04228	3269.7	0.05589	3269.7	0.04089	3269.7	0.07202
3269.75	0.02392	3269.75	0.09968	3269.75	0.02874	3269.75	0.04189	3269.75	0.05917	3269.75	0.08676
3269.8	0.02459	3269.8	0.08236	3269.8	0.04589	3269.8	0.04388	3269.8	0.0546	3269.8	0.07861
3269.85	0.03912	3269.85	0.06079	3269.85	0.04799	3269.85	0.05747	3269.85	0.04805	3269.85	0.05566
3269.9	0.03415	3269.9	0.04631	3269.9	0.03025	3269.9	0.03834	3269.9	0.06082	3269.9	0.05606
3269.95	0.03682	3269.95	0.02296	3269.95	0.02196	3269.95	0.02388	3269.95	0.05431	3269.95	0.0937
3270	0.05298	3270	-0.00902	3270	0.03028	3270	0.03844	3270	0.02851	3270	0.09845
3270.05	0.03809	3270.05	-0.00899	3270.05	0.04963	3270.05	0.06491	3270.05	0.02532	3270.05	0.04304
3270.1	0.01235	3270.1	0.01687	3270.1	0.0523	3270.1	0.09012	3270.1	0.02341	3270.1	0.0077
3270.15	-0.00866	3270.15	0.02264	3270.15	0.02299	3270.15	0.0797	3270.15	0.01306	3270.15	0.01572
3270.2	0.00721	3270.2	0.03491	3270.2	0.00194	3270.2	0.05917	3270.2	0.01224	3270.2	0.02429
3270.25	0.04049	3270.25	0.04047	3270.25	0.0081	3270.25	0.05053	3270.25	0.02975	3270.25	0.00655
3270.3	0.04992	3270.3	0.02508	3270.3	0.01776	3270.3	0.0377	3270.3	0.07094	3270.3	-0.00199
3270.35	0.0564	3270.35	0.02005	3270.35	0.03583	3270.35	0.03138	3270.35	0.09667	3270.35	0.01991
3270.4	0.05727	3270.4	0.02841	3270.4	0.03284	3270.4	0.01033	3270.4	0.08053	3270.4	0.0321
3270.45	0.04962	3270.45	0.07372	3270.45	0.02133	3270.45	-0.00049171	3270.45	0.04549	3270.45	0.04032
3270.5	0.02261	3270.5	0.10412	3270.5	0.01991	3270.5	0.02082	3270.5	0.01231	3270.5	0.07416
3270.55	-0.00187	3270.55	0.09215	3270.55	-0.00698	3270.55	0.02611	3270.55	0.01121	3270.55	0.07153
3270.6	0.0114	3270.6	0.08877	3270.6	-0.00623	3270.6	0.02612	3270.6	0.03045	3270.6	0.02638
3270.65	0.02767	3270.65	0.0701	3270.65	0.00961	3270.65	0.04312	3270.65	0.02351	3270.65	0.04049
3270.7	0.04034	3270.7	0.03536	3270.7	0.00522	3270.7	0.04253	3270.7	0.00831	3270.7	0.07017
3270.75	0.0681	3270.75	0.0246	3270.75	0.01754	3270.75	0.03954	3270.75	0.02829	3270.75	0.05975
3270.8	0.07464	3270.8	0.03608	3270.8	0.03626	3270.8	0.02473	3270.8	0.06251	3270.8	0.03433
3270.85	0.06784	3270.85	0.05518	3270.85	0.04216	3270.85	-0.01557	3270.85	0.06126	3270.85	-0.00368
3270.9	0.07622	3270.9	0.06798	3270.9	0.02972	3270.9	-0.000745333	3270.9	0.02138	3270.9	0.0069
3270.95	0.06811	3270.95	0.06113	3270.95	0.0178	3270.95	0.03243	3270.95	0.00355	3270.95	0.04971
3271	0.0563	3271	0.0491	3271	0.01661	3271	0.02879	3271	0.02479	3271	0.02786
3271.05	0.06329	3271.05	0.05425	3271.05	0.00607	3271.05	0.03487	3271.05	0.05519	3271.05	-0.0168
3271.1	0.06659	3271.1	0.06944	3271.1	0.00207	3271.1	0.02857	3271.1	0.088	3271.1	-0.00141
3271.15	0.03634	3271.15	0.06614	3271.15	0.02805	3271.15	-0.01095	3271.15	0.08157	3271.15	0.03627
3271.2	0.01469	3271.2	0.04905	3271.2	0.0631	3271.2	-0.01301	3271.2	0.05155	3271.2	0.04365
3271.25	0.02923	3271.25	0.03503	3271.25	0.08108	3271.25	0.02638	3271.25	0.04132	3271.25	0.03149
3271.3	0.0265	3271.3	0.03919	3271.3	0.08332	3271.3	0.04277	3271.3	0.03476	3271.3	0.021
3271.35	0.02347	3271.35	0.05347	3271.35	0.07978	3271.35	0.02839	3271.35	0.03104	3271.35	0.03385
3271.4	0.04623	3271.4	0.04811	3271.4	0.05078	3271.4	0.00426	3271.4	0.05021	3271.4	0.04642
3271.45	0.0375	3271.45	0.0218	3271.45	0.01918	3271.45	0.01106	3271.45	0.0786	3271.45	0.0374
3271.5	0.0103	3271.5	0.02283	3271.5	0.0392	3271.5	0.04932	3271.5	0.0708	3271.5	0.04141
3271.55	0.02633	3271.55	0.06725	3271.55	0.06479	3271.55	0.06644	3271.55	0.03414	3271.55	0.06041
3271.6	0.03288	3271.6	0.06367	3271.6	0.05898	3271.6	0.03261	3271.6	0.00589	3271.6	0.07094
3271.65	0.03221	3271.65	0.04095	3271.65	0.04344	3271.65	-0.01041	3271.65	0.00735	3271.65	0.08182
3271.7	0.04317	3271.7	0.03935	3271.7	0.05108	3271.7	-0.02107	3271.7	0.0155	3271.7	0.07614
3271.75	0.000268227	3271.75	0.02057	3271.75	0.0722	3271.75	-0.01717	3271.75	0.02252	3271.75	0.04881
3271.8	-0.01283	3271.8	0.03271	3271.8	0.06339	3271.8	0.01072	3271.8	0.03499	3271.8	0.00734
3271.85	0.06546	3271.85	0.04507	3271.85	0.04825	3271.85	0.0461	3271.85	0.03016	3271.85	-0.02064
3271.9	0.09499	3271.9	0.04867	3271.9	0.06685	3271.9	0.04354	3271.9	0.03836	3271.9	0.000965332
3271.95	0.0485	3271.95	0.07907	3271.95	0.09067	3271.95	0.01459	3271.95	0.04674	3271.95	-0.000187957
3272	0.02006	3272	0.09161	3272	0.07929	3272	0.0036	3272	0.04304	3272	-0.0224
3272.05	0.02795	3272.05	0.07212	3272.05	0.06375	3272.05	0.0188	3272.05	0.04909	3272.05	-0.00767
3272.1	0.06404	3272.1	0.03885	3272.1	0.05753	3272.1	0.03969	3272.1	0.03063	3272.1	-0.00942
3272.15	0.07123	3272.15	0.0232	3272.15	0.06089	3272.15	0.05546	3272.15	0.01855	3272.15	-0.01643
3272.2	0.05042	3272.2	0.02596	3272.2	0.06649	3272.2	0.05213	3272.2	0.04493	3272.2	0.03521
3272.25	0.06698	3272.25	0.04377	3272.25	0.0506	3272.25	0.04387	3272.25	0.07114	3272.25	0.06146
3272.3	0.08671	3272.3	0.07037	3272.3	0.04246	3272.3	0.04277	3272.3	0.07608	3272.3	0.04278
3272.35	0.0763	3272.35	0.07944	3272.35	0.01676	3272.35	0.03522	3272.35	0.04245	3272.35	0.0303
3272.4	0.06372	3272.4	0.07247	3272.4	-0.02042	3272.4	0.02319	3272.4	0.00319	3272.4	0.01987
3272.45	0.0644	3272.45	0.05348	3272.45	0.00513	3272.45	0.00773	3272.45	0.01233	3272.45	0.03376
3272.5	0.04864	3272.5	0.04627	3272.5	0.03127	3272.5	-0.000389703	3272.5	0.05977	3272.5	0.04335
3272.55	0.03789	3272.55	0.03567	3272.55	0.01349	3272.55	0.03048	3272.55	0.06708	3272.55	0.05255
3272.6	0.04395	3272.6	-0.00539	3272.6	0.01106	3272.6	0.05499	3272.6	0.01431	3272.6	0.05244
3272.65	0.03809	3272.65	-0.03566	3272.65	0.03802	3272.65	0.03823	3272.65	0.00777	3272.65	0.03573
3272.7	0.02479	3272.7	-0.01363	3272.7	0.04786	3272.7	0.03735	3272.7	0.03693	3272.7	0.0326
3272.75	0.02527	3272.75	0.05442	3272.75	0.04461	3272.75	0.03571	3272.75	0.04371	3272.75	0.026
3272.8	0.066	3272.8	0.09718	3272.8	0.0445	3272.8	0.00859	3272.8	0.04492	3272.8	0.02411
3272.85	0.09322	3272.85	0.08211	3272.85	0.03533	3272.85	0.01076	3272.85	0.04318	3272.85	0.0195
3272.9	0.07944	3272.9	0.06257	3272.9	0.04312	3272.9	0.04618	3272.9	0.04406	3272.9	0.02614
3272.95	0.05673	3272.95	0.04632	3272.95	0.04259	3272.95	0.04292	3272.95	0.02987	3272.95	0.04358
3273	0.02433	3273	0.03489	3273	0.02713	3273	-0.00207	3273	0.01832	3273	0.04942
3273.05	0.01051	3273.05	0.03834	3273.05	0.03092	3273.05	-0.01513	3273.05	0.02325	3273.05	0.0526
3273.1	0.03127	3273.1	0.02278	3273.1	0.04674	3273.1	0.0208	3273.1	-0.00321	3273.1	0.0432
3273.15	0.02976	3273.15	0.02485	3273.15	0.06876	3273.15	0.04164	3273.15	-0.0287	3273.15	0.02637
3273.2	-0.00188	3273.2	0.05261	3273.2	0.0613	3273.2	0.02363	3273.2	0.01509	3273.2	0.03294
3273.25	-0.01292	3273.25	0.05938	3273.25	0.03725	3273.25	0.02895	3273.25	0.07384	3273.25	0.05672
3273.3	0.00747	3273.3	0.0652	3273.3	0.04852	3273.3	0.01638	3273.3	0.07173	3273.3	0.05596
3273.35	0.03621	3273.35	0.0644	3273.35	0.05717	3273.35	-0.02387	3273.35	0.03752	3273.35	0.0491
3273.4	0.0542	3273.4	0.0457	3273.4	0.05099	3273.4	0.00968	3273.4	0.01476	3273.4	0.05418
3273.45	0.0655	3273.45	0.04203	3273.45	0.05622	3273.45	0.06451	3273.45	0.02033	3273.45	0.04989
3273.5	0.05292	3273.5	0.03742	3273.5	0.05998	3273.5	0.06573	3273.5	0.04824	3273.5	0.04136
3273.55	0.03875	3273.55	0.01951	3273.55	0.04928	3273.55	0.04933	3273.55	0.06192	3273.55	0.03595
3273.6	0.05229	3273.6	0.02099	3273.6	0.03382	3273.6	0.02799	3273.6	0.05422	3273.6	0.03284
3273.65	0.05484	3273.65	0.02667	3273.65	0.03538	3273.65	0.00173	3273.65	0.03647	3273.65	0.03038
3273.7	0.05926	3273.7	0.0399	3273.7	0.05343	3273.7	-0.00723	3273.7	0.01777	3273.7	0.02159
3273.75	0.06426	3273.75	0.06308	3273.75	0.05888	3273.75	0.00205	3273.75	0.0066	3273.75	0.01966
3273.8	0.05141	3273.8	0.05169	3273.8	0.05109	3273.8	0.02314	3273.8	0.00347	3273.8	0.01618
3273.85	0.04516	3273.85	0.03396	3273.85	0.05285	3273.85	0.04438	3273.85	0.00408	3273.85	0.01447
3273.9	0.03856	3273.9	0.02072	3273.9	0.03825	3273.9	0.04974	3273.9	-0.00471	3273.9	0.03735
3273.95	0.04885	3273.95	0.015	3273.95	0.02536	3273.95	0.03673	3273.95	-0.01037	3273.95	0.04441
3274	0.06468	3274	0.03778	3274	0.04847	3274	0.03168	3274	0.00205	3274	0.02202
3274.05	0.03995	3274.05	0.04925	3274.05	0.05721	3274.05	0.0573	3274.05	-0.00621	3274.05	-0.000454958
3274.1	0.01541	3274.1	0.05422	3274.1	0.0474	3274.1	0.07916	3274.1	-0.03213	3274.1	0.00472
3274.15	0.01752	3274.15	0.0467	3274.15	0.05836	3274.15	0.07699	3274.15	-0.0143	3274.15	0.05396
3274.2	0.04288	3274.2	0.04783	3274.2	0.06835	3274.2	0.06614	3274.2	0.02063	3274.2	0.08688
3274.25	0.08549	3274.25	0.06414	3274.25	0.05025	3274.25	0.06083	3274.25	0.02464	3274.25	0.0724
3274.3	0.08825	3274.3	0.05333	3274.3	0.03719	3274.3	0.06971	3274.3	0.02702	3274.3	0.04994
3274.35	0.04566	3274.35	0.05002	3274.35	0.03705	3274.35	0.07824	3274.35	0.03141	3274.35	0.04323
3274.4	0.0127	3274.4	0.06692	3274.4	0.02043	3274.4	0.07687	3274.4	0.03105	3274.4	0.06335
3274.45	0.02315	3274.45	0.07218	3274.45	0.02507	3274.45	0.07882	3274.45	0.04291	3274.45	0.06566
3274.5	0.03714	3274.5	0.04886	3274.5	0.05775	3274.5	0.06086	3274.5	0.05499	3274.5	0.02529
3274.55	0.03044	3274.55	0.02215	3274.55	0.06251	3274.55	0.0384	3274.55	0.05591	3274.55	0.01579
3274.6	0.04732	3274.6	0.02442	3274.6	0.04315	3274.6	0.07224	3274.6	0.05154	3274.6	0.03668
3274.65	0.04959	3274.65	0.05677	3274.65	0.01595	3274.65	0.08799	3274.65	0.05361	3274.65	0.03088
3274.7	0.03285	3274.7	0.07061	3274.7	0.00506	3274.7	0.03873	3274.7	0.06133	3274.7	0.02908
3274.75	0.03814	3274.75	0.05974	3274.75	0.03454	3274.75	0.01695	3274.75	0.0659	3274.75	0.04387
3274.8	0.03407	3274.8	0.06625	3274.8	0.05704	3274.8	0.03753	3274.8	0.05202	3274.8	0.04551
3274.85	0.03864	3274.85	0.07739	3274.85	0.04789	3274.85	0.05487	3274.85	0.03322	3274.85	0.03961
3274.9	0.03897	3274.9	0.07031	3274.9	0.03479	3274.9	0.06706	3274.9	0.04365	3274.9	0.04121
3274.95	0.01005	3274.95	0.06271	3274.95	0.04147	3274.95	0.06945	3274.95	0.04213	3274.95	0.03318
3275	0.00978	3275	0.06472	3275	0.04295	3275	0.08526	3275	0.01093	3275	0.03479
3275.05	0.02308	3275.05	0.06734	3275.05	0.03015	3275.05	0.08708	3275.05	0.00527	3275.05	0.07159
3275.1	0.02101	3275.1	0.06289	3275.1	0.0507	3275.1	0.0525	3275.1	0.02435	3275.1	0.07143
3275.15	0.01892	3275.15	0.04925	3275.15	0.064	3275.15	0.03836	3275.15	0.03587	3275.15	0.03332
3275.2	0.01228	3275.2	0.042	3275.2	0.04476	3275.2	0.01977	3275.2	0.03151	3275.2	0.025
3275.25	0.00125	3275.25	0.03009	3275.25	0.02647	3275.25	0.01593	3275.25	0.02446	3275.25	0.02499
3275.3	-0.0094	3275.3	0.036	3275.3	0.03562	3275.3	0.04834	3275.3	0.02563	3275.3	0.04419
3275.35	0.00454	3275.35	0.06163	3275.35	0.05912	3275.35	0.0488	3275.35	0.01851	3275.35	0.06158
3275.4	0.02784	3275.4	0.05166	3275.4	0.03436	3275.4	0.02539	3275.4	0.00224	3275.4	0.03074
3275.45	0.01654	3275.45	0.02279	3275.45	0.01414	3275.45	0.03226	3275.45	0.02025	3275.45	0.01862
3275.5	-0.00182	3275.5	-0.00108	3275.5	0.04298	3275.5	0.03249	3275.5	0.05483	3275.5	0.02712
3275.55	0.01918	3275.55	0.00445	3275.55	0.05157	3275.55	0.00416	3275.55	0.05065	3275.55	0.03147
3275.6	0.0563	3275.6	0.03813	3275.6	0.0514	3275.6	0.00668	3275.6	0.03696	3275.6	0.03842
3275.65	0.08306	3275.65	0.0353	3275.65	0.0533	3275.65	0.02821	3275.65	0.03128	3275.65	0.03004
3275.7	0.08544	3275.7	0.01931	3275.7	0.04296	3275.7	0.0325	3275.7	0.04181	3275.7	0.0083
3275.75	0.07823	3275.75	0.05139	3275.75	0.04876	3275.75	0.0288	3275.75	0.0553	3275.75	-0.01113
3275.8	0.07657	3275.8	0.08683	3275.8	0.0538	3275.8	0.01894	3275.8	0.05528	3275.8	-0.01424
3275.85	0.05073	3275.85	0.05826	3275.85	0.08764	3275.85	0.00485	3275.85	0.06568	3275.85	-0.01233
3275.9	0.03845	3275.9	0.02697	3275.9	0.1293	3275.9	0.00614	3275.9	0.05914	3275.9	0.01357
3275.95	0.04914	3275.95	0.04872	3275.95	0.09958	3275.95	0.01266	3275.95	0.04766	3275.95	0.04749
3276	0.04936	3276	0.06091	3276	0.04732	3276	0.0296	3276	0.0335	3276	0.03323
3276.05	0.03728	3276.05	0.03666	3276.05	0.02412	3276.05	0.0521	3276.05	-0.00733	3276.05	0.01585
3276.1	0.00983	3276.1	0.01018	3276.1	0.03551	3276.1	0.04956	3276.1	-0.01375	3276.1	0.02626
3276.15	-0.01526	3276.15	1.24408e-05	3276.15	0.06157	3276.15	0.05223	3276.15	0.02042	3276.15	0.02595
3276.2	-0.00788	3276.2	0.0041	3276.2	0.05337	3276.2	0.06416	3276.2	0.04904	3276.2	0.01216
3276.25	0.00783	3276.25	0.01397	3276.25	0.0393	3276.25	0.05325	3276.25	0.04771	3276.25	0.00888
3276.3	-0.00726	3276.3	0.01148	3276.3	0.05334	3276.3	0.0318	3276.3	0.02159	3276.3	0.02802
3276.35	0.00389	3276.35	0.00416	3276.35	0.06929	3276.35	0.03705	3276.35	0.0223	3276.35	0.05281
3276.4	0.05888	3276.4	0.01912	3276.4	0.06887	3276.4	0.06208	3276.4	0.0454	3276.4	0.05408
3276.45	0.06909	3276.45	0.04547	3276.45	0.04869	3276.45	0.07408	3276.45	0.0448	3276.45	0.03842
3276.5	0.05966	3276.5	0.05823	3276.5	0.02862	3276.5	0.06549	3276.5	0.03454	3276.5	0.02572
3276.55	0.07904	3276.55	0.05726	3276.55	0.03917	3276.55	0.02816	3276.55	0.01719	3276.55	0.03724
3276.6	0.0877	3276.6	0.04749	3276.6	0.0689	3276.6	-0.00553	3276.6	0.00152	3276.6	0.06599
3276.65	0.08153	3276.65	0.00827	3276.65	0.07255	3276.65	-0.01115	3276.65	0.02479	3276.65	0.05924
3276.7	0.07419	3276.7	-0.00984	3276.7	0.04693	3276.7	-0.00358	3276.7	0.04561	3276.7	0.04837
3276.75	0.06668	3276.75	0.05068	3276.75	0.04775	3276.75	0.02097	3276.75	0.0476	3276.75	0.04877
3276.8	0.05804	3276.8	0.07704	3276.8	0.08607	3276.8	0.03937	3276.8	0.03854	3276.8	0.03103
3276.85	0.05439	3276.85	0.04348	3276.85	0.09858	3276.85	0.05104	3276.85	0.000891502	3276.85	0.02927
3276.9	0.05242	3276.9	0.03742	3276.9	0.05145	3276.9	0.03532	3276.9	-0.00926	3276.9	0.04036
3276.95	0.06781	3276.95	0.04465	3276.95	0.01267	3276.95	-0.01473	3276.95	0.02017	3276.95	0.03972
3277	0.05997	3277	0.05177	3277	0.02867	3277	-0.03481	3277	0.01427	3277	0.04512
3277.05	0.01033	3277.05	0.04939	3277.05	0.03187	3277.05	-0.01763	3277.05	0.01363	3277.05	0.07603
3277.1	-0.000940804	3277.1	0.02655	3277.1	0.01425	3277.1	-0.0146	3277.1	0.05983	3277.1	0.10268
3277.15	0.01556	3277.15	0.0184	3277.15	0.0025	3277.15	-0.02322	3277.15	0.06461	3277.15	0.09062
3277.2	0.03271	3277.2	0.03836	3277.2	-0.00209	3277.2	-0.000112111	3277.2	0.04859	3277.2	0.06712
3277.25	0.05561	3277.25	0.0518	3277.25	0.02319	3277.25	0.02975	3277.25	0.04748	3277.25	0.06686
3277.3	0.05062	3277.3	0.04464	3277.3	0.04971	3277.3	0.0531	3277.3	0.03872	3277.3	0.06384
3277.35	0.02516	3277.35	0.04387	3277.35	0.06199	3277.35	0.06204	3277.35	0.06365	3277.35	0.05797
3277.4	0.01575	3277.4	0.05879	3277.4	0.04893	3277.4	0.0271	3277.4	0.08892	3277.4	0.07127
3277.45	0.01537	3277.45	0.06475	3277.45	0.01324	3277.45	-0.000801632	3277.45	0.05612	3277.45	0.08025
3277.5	0.00543	3277.5	0.06251	3277.5	0.01016	3277.5	0.0181	3277.5	0.01902	3277.5	0.08754
3277.55	0.01006	3277.55	0.07115	3277.55	0.02805	3277.55	0.04777	3277.55	0.04519	3277.55	0.08409
3277.6	0.04165	3277.6	0.06535	3277.6	0.04018	3277.6	0.0435	3277.6	0.06876	3277.6	0.0573
3277.65	0.04694	3277.65	0.04974	3277.65	0.03542	3277.65	0.02457	3277.65	0.04175	3277.65	0.05017
3277.7	0.02692	3277.7	0.05298	3277.7	0.02599	3277.7	0.04337	3277.7	0.03088	3277.7	0.04327
3277.75	0.03395	3277.75	0.05534	3277.75	0.04763	3277.75	0.05596	3277.75	0.03536	3277.75	0.02482
3277.8	0.0502	3277.8	0.0526	3277.8	0.06631	3277.8	0.05215	3277.8	0.02954	3277.8	0.05395
3277.85	0.06026	3277.85	0.0369	3277.85	0.06171	3277.85	0.06742	3277.85	0.03624	3277.85	0.08746
3277.9	0.07509	3277.9	0.01047	3277.9	0.04595	3277.9	0.05509	3277.9	0.0542	3277.9	0.05106
3277.95	0.08444	3277.95	0.0071	3277.95	0.02801	3277.95	0.0246	3277.95	0.0684	3277.95	0.01175
3278	0.07028	3278	0.01718	3278	0.0312	3278	0.0371	3278	0.07943	3278	0.03335
3278.05	0.04221	3278.05	0.03345	3278.05	0.03793	3278.05	0.07464	3278.05	0.08388	3278.05	0.03994
3278.1	0.03612	3278.1	0.03615	3278.1	0.04212	3278.1	0.086	3278.1	0.07495	3278.1	0.02284
3278.15	0.04122	3278.15	0.02659	3278.15	0.05461	3278.15	0.07843	3278.15	0.06479	3278.15	0.03954
3278.2	0.04063	3278.2	0.03733	3278.2	0.04765	3278.2	0.0553	3278.2	0.06258	3278.2	0.06812
3278.25	0.04239	3278.25	0.04303	3278.25	0.02335	3278.25	0.00597	3278.25	0.04743	3278.25	0.05531
3278.3	0.02095	3278.3	0.03577	3278.3	0.02673	3278.3	-0.00349	3278.3	0.02202	3278.3	0.01788
3278.35	0.00354	3278.35	0.02758	3278.35	0.05811	3278.35	0.03791	3278.35	0.01673	3278.35	0.03084
3278.4	0.03645	3278.4	0.01661	3278.4	0.08712	3278.4	0.06325	3278.4	0.01402	3278.4	0.05837
3278.45	0.06429	3278.45	0.02244	3278.45	0.09437	3278.45	0.06249	3278.45	0.00921	3278.45	0.04958
3278.5	0.06937	3278.5	0.04929	3278.5	0.07735	3278.5	0.048	3278.5	0.02804	3278.5	0.03657
3278.55	0.05883	3278.55	0.04686	3278.55	0.0461	3278.55	0.01873	3278.55	0.04483	3278.55	0.03674
3278.6	0.03035	3278.6	0.02184	3278.6	0.03737	3278.6	-0.00308	3278.6	0.03138	3278.6	0.04145
3278.65	0.01561	3278.65	0.02512	3278.65	0.0654	3278.65	0.00776	3278.65	0.03937	3278.65	0.02988
3278.7	0.00019855	3278.7	0.01838	3278.7	0.04613	3278.7	0.04437	3278.7	0.05495	3278.7	0.03068
3278.75	-0.00106	3278.75	0.00875	3278.75	-0.0075	3278.75	0.07263	3278.75	0.02786	3278.75	0.03277
3278.8	0.0402	3278.8	0.05302	3278.8	-0.000821317	3278.8	0.06078	3278.8	0.03677	3278.8	0.00622
3278.85	0.06908	3278.85	0.07014	3278.85	0.02904	3278.85	0.04515	3278.85	0.06489	3278.85	-0.00332
3278.9	0.05917	3278.9	0.0444	3278.9	0.02185	3278.9	0.06493	3278.9	0.06379	3278.9	-0.00672
3278.95	0.04334	3278.95	0.04726	3278.95	-3.64785e-05	3278.95	0.09789	3278.95	0.06657	3278.95	0.01257
3279	0.03013	3279	0.05223	3279	-0.01363	3279	0.08828	3279	0.06578	3279	0.05098
3279.05	0.02896	3279.05	0.06272	3279.05	-0.0088	3279.05	0.03671	3279.05	0.02642	3279.05	0.05174
3279.1	0.05548	3279.1	0.07904	3279.1	0.01996	3279.1	0.0174	3279.1	-0.01968	3279.1	0.03645
3279.15	0.07974	3279.15	0.06454	3279.15	0.04212	3279.15	0.03984	3279.15	-0.01367	3279.15	0.02905
3279.2	0.07231	3279.2	0.02122	3279.2	0.05174	3279.2	0.05663	3279.2	-0.00233	3279.2	0.0268
3279.25	0.05284	3279.25	0.01887	3279.25	0.04897	3279.25	0.0466	3279.25	0.00758	3279.25	0.03703
3279.3	0.03939	3279.3	0.06609	3279.3	0.04182	3279.3	0.03728	3279.3	0.02645	3279.3	0.04939
3279.35	0.04617	3279.35	0.07222	3279.35	0.04631	3279.35	0.04426	3279.35	0.02491	3279.35	0.05452
3279.4	0.06528	3279.4	0.06285	3279.4	0.03955	3279.4	0.06151	3279.4	0.02777	3279.4	0.06871
3279.45	0.07542	3279.45	0.0717	3279.45	0.02114	3279.45	0.08554	3279.45	0.04142	3279.45	0.06842
3279.5	0.06601	3279.5	0.06767	3279.5	0.03358	3279.5	0.07508	3279.5	0.03872	3279.5	0.05088
3279.55	0.04047	3279.55	0.07151	3279.55	0.07118	3279.55	0.0433	3279.55	0.03216	3279.55	0.03406
3279.6	0.03521	3279.6	0.0714	3279.6	0.06814	3279.6	0.03449	3279.6	0.048	3279.6	0.01512
3279.65	0.03619	3279.65	0.04542	3279.65	0.0488	3279.65	0.02852	3279.65	0.05065	3279.65	0.02855
3279.7	0.03272	3279.7	0.02098	3279.7	0.03981	3279.7	0.02021	3279.7	0.04262	3279.7	0.04659
3279.75	0.04837	3279.75	0.01568	3279.75	0.01561	3279.75	0.01283	3279.75	0.03656	3279.75	0.02603
3279.8	0.0578	3279.8	0.04629	3279.8	0.01746	3279.8	0.01052	3279.8	0.01597	3279.8	0.02164
3279.85	0.02915	3279.85	0.05874	3279.85	0.06229	3279.85	0.02208	3279.85	0.02787	3279.85	0.04518
3279.9	0.01131	3279.9	0.01986	3279.9	0.10235	3279.9	0.04191	3279.9	0.04875	3279.9	0.05431
3279.95	0.04848	3279.95	-0.000112977	3279.95	0.11043	3279.95	0.0498	3279.95	0.04789	3279.95	0.05495
3280	0.0779	3280	0.00443	3280	0.08963	3280	0.0398	3280	0.05834	3280	0.06848
3280.05	0.07045	3280.05	0.01576	3280.05	0.06667	3280.05	0.03661	3280.05	0.05953	3280.05	0.06188
3280.1	0.06107	3280.1	0.02103	3280.1	0.0626	3280.1	0.03801	3280.1	0.04973	3280.1	0.0265
3280.15	0.05011	3280.15	0.00887	3280.15	0.03343	3280.15	0.02481	3280.15	0.04932	3280.15	0.03898
3280.2	0.02024	3280.2	0.01294	3280.2	0.00343	3280.2	-0.000584241	3280.2	0.04072	3280.2	0.07598
3280.25	0.01684	3280.25	0.03385	3280.25	0.02902	3280.25	0.00615	3280.25	0.03478	3280.25	0.06195
3280.3	0.04269	3280.3	0.04667	3280.3	0.04633	3280.3	0.02715	3280.3	0.03314	3280.3	0.04806
3280.35	0.05565	3280.35	0.06627	3280.35	0.02109	3280.35	0.01422	3280.35	0.02146	3280.35	0.05642
3280.4	0.06636	3280.4	0.09254	3280.4	-0.0164	3280.4	0.02208	3280.4	0.0296	3280.4	0.03681
3280.45	0.05054	3280.45	0.09002	3280.45	-0.01177	3280.45	0.05877	3280.45	0.0621	3280.45	0.00867
3280.5	0.03716	3280.5	0.06877	3280.5	0.0495	3280.5	0.05156	3280.5	0.08104	3280.5	-0.00475
3280.55	0.06129	3280.55	0.05334	3280.55	0.08646	3280.55	0.011	3280.55	0.06537	3280.55	-0.01949
3280.6	0.08276	3280.6	0.04842	3280.6	0.05256	3280.6	0.000541177	3280.6	0.02457	3280.6	-0.000848492
3280.65	0.08702	3280.65	0.04744	3280.65	0.01172	3280.65	0.01543	3280.65	0.00437	3280.65	0.03986
3280.7	0.06662	3280.7	0.02473	3280.7	0.01226	3280.7	0.01558	3280.7	0.0407	3280.7	0.0422
3280.75	0.04591	3280.75	0.01436	3280.75	0.0384	3280.75	0.02394	3280.75	0.07605	3280.75	0.03468
3280.8	0.05532	3280.8	0.04142	3280.8	0.06022	3280.8	0.05292	3280.8	0.05252	3280.8	0.03752
3280.85	0.04788	3280.85	0.04746	3280.85	0.05604	3280.85	0.06104	3280.85	0.01324	3280.85	0.03506
3280.9	0.03061	3280.9	0.0352	3280.9	0.04075	3280.9	0.05087	3280.9	0.00838	3280.9	0.05688
3280.95	0.04867	3280.95	0.04832	3280.95	0.0105	3280.95	0.04039	3280.95	0.03207	3280.95	0.05873
3281	0.03383	3281	0.05999	3281	0.01325	3281	0.03852	3281	0.05861	3281	0.02196
3281.05	-0.0032	3281.05	0.03499	3281.05	0.0525	3281.05	0.04016	3281.05	0.04243	3281.05	0.01416
3281.1	0.01721	3281.1	-0.000481428	3281.1	0.05544	3281.1	0.01087	3281.1	-0.0022	3281.1	0.021
3281.15	0.04179	3281.15	-0.00032145	3281.15	0.04806	3281.15	0.00853	3281.15	0.00298	3281.15	0.02943
3281.2	0.02458	3281.2	0.039	3281.2	0.01139	3281.2	0.06622	3281.2	0.04521	3281.2	0.04189
3281.25	0.000455518	3281.25	0.06492	3281.25	-0.05347	3281.25	0.08378	3281.25	0.06382	3281.25	0.04957
3281.3	-0.000113602	3281.3	0.08433	3281.3	-0.02651	3281.3	0.05816	3281.3	0.05486	3281.3	0.03851
3281.35	0.02292	3281.35	0.10474	3281.35	0.05396	3281.35	0.03289	3281.35	0.05159	3281.35	0.02212
3281.4	0.04356	3281.4	0.07411	3281.4	0.06655	3281.4	0.01349	3281.4	0.04783	3281.4	0.04641
3281.45	0.04838	3281.45	0.03912	3281.45	0.03397	3281.45	0.02706	3281.45	0.03687	3281.45	0.05867
3281.5	0.03962	3281.5	0.03063	3281.5	0.01281	3281.5	0.04286	3281.5	0.03867	3281.5	0.03397
3281.55	0.01958	3281.55	0.03621	3281.55	0.01927	3281.55	0.03567	3281.55	0.05129	3281.55	0.03189
3281.6	-0.000426311	3281.6	0.05083	3281.6	0.03771	3281.6	0.02907	3281.6	0.0705	3281.6	0.04494
3281.65	-0.000834338	3281.65	0.04758	3281.65	0.04944	3281.65	0.025	3281.65	0.04313	3281.65	0.04088
3281.7	0.01511	3281.7	0.03277	3281.7	0.03218	3281.7	0.02735	3281.7	-0.000607383	3281.7	0.03209
3281.75	0.02869	3281.75	0.02386	3281.75	0.0008905	3281.75	0.04038	3281.75	0.00964	3281.75	0.0364
3281.8	0.0476	3281.8	0.05187	3281.8	0.0081	3281.8	0.06004	3281.8	0.00927	3281.8	0.04538
3281.85	0.05418	3281.85	0.06778	3281.85	0.03197	3281.85	0.06069	3281.85	-0.01177	3281.85	0.03072
3281.9	0.03158	3281.9	0.0307	3281.9	0.04167	3281.9	0.0297	3281.9	0.00621	3281.9	0.00882
3281.95	0.02512	3281.95	0.02397	3281.95	0.03688	3281.95	0.00442	3281.95	0.02714	3281.95	0.01191
3282	0.02957	3282	0.04025	3282	0.02404	3282	0.00138	3282	0.02006	3282	0.00241
3282.05	0.02078	3282.05	0.04437	3282.05	0.02164	3282.05	0.000462025	3282.05	0.0282	3282.05	0.01272
3282.1	0.03078	3282.1	0.04618	3282.1	0.02922	3282.1	-0.01353	3282.1	0.03742	3282.1	0.04765
3282.15	0.04275	3282.15	0.03497	3282.15	0.0259	3282.15	-0.01502	3282.15	0.02844	3282.15	0.04142
3282.2	0.05326	3282.2	0.03911	3282.2	0.02342	3282.2	-0.00726	3282.2	0.05216	3282.2	0.04073
3282.25	0.06323	3282.25	0.04525	3282.25	0.05108	3282.25	-0.00157	3282.25	0.07767	3282.25	0.05172
3282.3	0.06992	3282.3	0.05032	3282.3	0.08142	3282.3	0.03205	3282.3	0.06933	3282.3	0.03621
3282.35	0.08394	3282.35	0.08843	3282.35	0.08107	3282.35	0.06356	3282.35	0.05035	3282.35	0.04182
3282.4	0.0645	3282.4	0.09617	3282.4	0.05759	3282.4	0.05906	3282.4	0.02872	3282.4	0.07173
3282.45	0.02533	3282.45	0.07228	3282.45	0.02833	3282.45	0.04313	3282.45	0.03216	3282.45	0.04785
3282.5	0.01312	3282.5	0.05215	3282.5	0.02381	3282.5	0.02519	3282.5	0.04666	3282.5	0.01511
3282.55	0.00825	3282.55	0.01945	3282.55	0.02703	3282.55	0.00915	3282.55	0.0538	3282.55	0.03873
3282.6	0.00863	3282.6	0.02852	3282.6	-0.00793	3282.6	0.01292	3282.6	0.03411	3282.6	0.06058
3282.65	0.04255	3282.65	0.06879	3282.65	-0.02403	3282.65	0.02157	3282.65	0.01368	3282.65	0.05243
3282.7	0.06526	3282.7	0.0682	3282.7	0.02278	3282.7	0.00321	3282.7	0.05648	3282.7	0.02616
3282.75	0.07237	3282.75	0.04121	3282.75	0.05206	3282.75	-0.00383	3282.75	0.09477	3282.75	0.00532
3282.8	0.07266	3282.8	0.02341	3282.8	0.03684	3282.8	0.02102	3282.8	0.08019	3282.8	0.00226
3282.85	0.02913	3282.85	0.04005	3282.85	0.04521	3282.85	0.03938	3282.85	0.05123	3282.85	0.01908
3282.9	-0.0043	3282.9	0.06085	3282.9	0.08639	3282.9	0.02559	3282.9	0.01538	3282.9	0.0212
3282.95	0.01909	3282.95	0.04212	3282.95	0.10964	3282.95	0.00856	3282.95	0.01075	3282.95	0.00488
3283	0.04922	3283	0.03528	3283	0.09019	3283	0.03866	3283	0.02591	3283	0.01206
3283.05	0.0431	3283.05	0.05561	3283.05	0.05453	3283.05	0.06972	3283.05	0.00621	3283.05	0.02949
3283.1	0.02229	3283.1	0.04829	3283.1	0.03471	3283.1	0.06898	3283.1	0.00821	3283.1	0.035
3283.15	0.01703	3283.15	0.00696	3283.15	0.05681	3283.15	0.05403	3283.15	0.03554	3283.15	0.02956
3283.2	0.03533	3283.2	0.00485	3283.2	0.08047	3283.2	0.0414	3283.2	0.0253	3283.2	0.03755
3283.25	0.07331	3283.25	0.03404	3283.25	0.06685	3283.25	0.05914	3283.25	0.02285	3283.25	0.04111
3283.3	0.08143	3283.3	0.03895	3283.3	0.05306	3283.3	0.07787	3283.3	0.04732	3283.3	0.04152
3283.35	0.05762	3283.35	0.0538	3283.35	0.04903	3283.35	0.0683	3283.35	0.0469	3283.35	0.05878
3283.4	0.06618	3283.4	0.06252	3283.4	0.04063	3283.4	0.06558	3283.4	0.04545	3283.4	0.06573
3283.45	0.08945	3283.45	0.04428	3283.45	0.02581	3283.45	0.07018	3283.45	0.04616	3283.45	0.04512
3283.5	0.08301	3283.5	0.03385	3283.5	0.01696	3283.5	0.05214	3283.5	0.03833	3283.5	0.02005
3283.55	0.0553	3283.55	0.01546	3283.55	0.01362	3283.55	0.0401	3283.55	0.04112	3283.55	-0.00102
3283.6	0.04795	3283.6	-0.0025	3283.6	0.02526	3283.6	0.05272	3283.6	0.03902	3283.6	0.00132
3283.65	0.06134	3283.65	0.01242	3283.65	0.03916	3283.65	0.05994	3283.65	0.0457	3283.65	0.02669
3283.7	0.05673	3283.7	0.03064	3283.7	0.04287	3283.7	0.06458	3283.7	0.06763	3283.7	0.04073
3283.75	0.04376	3283.75	0.02396	3283.75	0.0457	3283.75	0.05994	3283.75	0.08741	3283.75	0.04847
3283.8	0.04107	3283.8	0.01357	3283.8	0.03771	3283.8	0.04832	3283.8	0.08142	3283.8	0.04131
3283.85	0.0405	3283.85	0.02456	3283.85	0.0374	3283.85	0.02988	3283.85	0.06314	3283.85	0.03479
3283.9	0.02861	3283.9	0.03514	3283.9	0.04817	3283.9	-0.002	3283.9	0.03838	3283.9	0.03053
3283.95	0.02201	3283.95	0.05468	3283.95	0.0507	3283.95	-0.00966	3283.95	0.00607	3283.95	0.02366
3284	0.01703	3284	0.06954	3284	0.04909	3284	-0.0233	3284	0.03189	3284	0.01475
3284.05	0.0113	3284.05	0.0625	3284.05	0.05157	3284.05	-0.04121	3284.05	0.08487	3284.05	-0.01155
3284.1	0.04718	3284.1	0.05182	3284.1	0.06594	3284.1	-0.02389	3284.1	0.09163	3284.1	-0.03372
3284.15	0.09034	3284.15	0.02477	3284.15	0.07037	3284.15	0.01553	3284.15	0.06576	3284.15	-0.02345
3284.2	0.069	3284.2	0.01719	3284.2	0.04334	3284.2	0.0485	3284.2	0.02582	3284.2	-0.00616
3284.25	0.03334	3284.25	0.03255	3284.25	0.02592	3284.25	0.02698	3284.25	-0.00206	3284.25	-0.00295
3284.3	0.04709	3284.3	0.0449	3284.3	0.03608	3284.3	0.01	3284.3	-0.00192	3284.3	0.000906803
3284.35	0.04976	3284.35	0.05556	3284.35	0.02611	3284.35	0.04667	3284.35	0.0234	3284.35	-0.00634
3284.4	0.01674	3284.4	0.05831	3284.4	0.00926	3284.4	0.06627	3284.4	0.07531	3284.4	0.01571
3284.45	0.02102	3284.45	0.05019	3284.45	0.04029	3284.45	0.0318	3284.45	0.09862	3284.45	0.05127
3284.5	0.06074	3284.5	0.02913	3284.5	0.06128	3284.5	-0.00036462	3284.5	0.07053	3284.5	0.04093
3284.55	0.06362	3284.55	0.01289	3284.55	0.02659	3284.55	0.03527	3284.55	0.05722	3284.55	0.0359
3284.6	0.04237	3284.6	0.01094	3284.6	0.01544	3284.6	0.07598	3284.6	0.06309	3284.6	0.0397
3284.65	0.04684	3284.65	0.02401	3284.65	0.03397	3284.65	0.05906	3284.65	0.04845	3284.65	0.04155
3284.7	0.05937	3284.7	0.04707	3284.7	0.02499	3284.7	0.03143	3284.7	0.01034	3284.7	0.05965
3284.75	0.05642	3284.75	0.0675	3284.75	0.02616	3284.75	0.03337	3284.75	-0.0129	3284.75	0.05888
3284.8	0.05231	3284.8	0.06294	3284.8	0.04496	3284.8	0.04048	3284.8	0.01439	3284.8	0.04563
3284.85	0.06053	3284.85	0.04913	3284.85	0.03998	3284.85	0.02094	3284.85	0.05715	3284.85	0.05093
3284.9	0.06756	3284.9	0.04399	3284.9	0.03532	3284.9	-0.000173984	3284.9	0.07134	3284.9	0.06664
3284.95	0.04434	3284.95	0.03288	3284.95	0.03252	3284.95	0.00619	3284.95	0.04913	3284.95	0.08039
3285	0.01916	3285	0.0436	3285	0.02633	3285	0.00798	3285	0.01066	3285	0.08476
3285.05	0.03412	3285.05	0.07716	3285.05	0.0158	3285.05	0.014	3285.05	-0.01131	3285.05	0.08632
3285.1	0.06715	3285.1	0.08847	3285.1	0.00241	3285.1	0.04005	3285.1	0.00126	3285.1	0.07656
3285.15	0.08195	3285.15	0.06413	3285.15	0.00959	3285.15	0.04748	3285.15	0.00683	3285.15	0.0426
3285.2	0.06764	3285.2	0.06374	3285.2	0.03577	3285.2	0.04183	3285.2	-0.00653	3285.2	0.01038
3285.25	0.05023	3285.25	0.08221	3285.25	0.05957	3285.25	0.03856	3285.25	0.00957	3285.25	0.00936
3285.3	0.04449	3285.3	0.07078	3285.3	0.05676	3285.3	0.03687	3285.3	0.03269	3285.3	0.04431
3285.35	0.05446	3285.35	0.03452	3285.35	0.046	3285.35	0.0458	3285.35	0.0371	3285.35	0.07132
3285.4	0.06084	3285.4	0.00492	3285.4	0.01177	3285.4	0.05492	3285.4	0.03355	3285.4	0.06062
3285.45	0.0352	3285.45	0.04301	3285.45	-0.0287	3285.45	0.0339	3285.45	0.01803	3285.45	0.04903
3285.5	0.03606	3285.5	0.08117	3285.5	-0.00817	3285.5	0.02114	3285.5	0.00952	3285.5	0.04981
3285.55	0.05358	3285.55	0.05529	3285.55	0.0363	3285.55	0.0366	3285.55	0.01637	3285.55	0.05371
3285.6	0.04848	3285.6	0.0336	3285.6	0.0559	3285.6	0.01039	3285.6	0.022	3285.6	0.06378
3285.65	0.05415	3285.65	0.03048	3285.65	0.06124	3285.65	-0.0277	3285.65	0.04428	3285.65	0.06033
3285.7	0.05438	3285.7	0.03993	3285.7	0.0562	3285.7	-0.00635	3285.7	0.05597	3285.7	0.02643
3285.75	0.04908	3285.75	0.06161	3285.75	0.05634	3285.75	0.01888	3285.75	0.01766	3285.75	0.01141
3285.8	0.04525	3285.8	0.06852	3285.8	0.06286	3285.8	0.02763	3285.8	0.01197	3285.8	0.04106
3285.85	0.05627	3285.85	0.0701	3285.85	0.06258	3285.85	0.01511	3285.85	0.03733	3285.85	0.06234
3285.9	0.06816	3285.9	0.06466	3285.9	0.06594	3285.9	-0.01366	3285.9	0.02718	3285.9	0.04612
3285.95	0.04162	3285.95	0.02857	3285.95	0.06014	3285.95	0.00511	3285.95	0.02268	3285.95	0.01701
3286	0.01574	3286	0.017	3286	0.06218	3286	0.01096	3286	0.02942	3286	0.02077
3286.05	0.02091	3286.05	0.03691	3286.05	0.06728	3286.05	-0.02212	3286.05	0.02604	3286.05	0.03524
3286.1	0.05485	3286.1	0.03827	3286.1	0.04213	3286.1	-0.04074	3286.1	0.00709	3286.1	0.02718
3286.15	0.08388	3286.15	0.05783	3286.15	0.01717	3286.15	-0.02568	3286.15	0.00201	3286.15	0.0163
3286.2	0.07325	3286.2	0.07917	3286.2	0.01318	3286.2	0.03907	3286.2	0.02759	3286.2	0.00356
3286.25	0.05557	3286.25	0.06189	3286.25	0.02168	3286.25	0.07873	3286.25	0.03931	3286.25	0.00662
3286.3	0.05251	3286.3	0.05364	3286.3	0.02071	3286.3	0.0598	3286.3	0.04662	3286.3	0.02663
3286.35	0.02586	3286.35	0.06907	3286.35	-0.000498017	3286.35	0.05028	3286.35	0.0512	3286.35	0.01604
3286.4	-0.00513	3286.4	0.06506	3286.4	0.01128	3286.4	0.04783	3286.4	0.03489	3286.4	0.0149
3286.45	0.0173	3286.45	0.04282	3286.45	0.07143	3286.45	0.03764	3286.45	0.03003	3286.45	0.05978
3286.5	0.05237	3286.5	0.02885	3286.5	0.09095	3286.5	0.03438	3286.5	0.04332	3286.5	0.07036
3286.55	0.05902	3286.55	0.01728	3286.55	0.073	3286.55	0.03804	3286.55	0.05146	3286.55	0.04156
3286.6	0.05294	3286.6	0.02722	3286.6	0.0637	3286.6	0.02756	3286.6	0.06931	3286.6	0.03911
3286.65	0.03912	3286.65	0.0553	3286.65	0.04232	3286.65	0.02246	3286.65	0.09206	3286.65	0.03025
3286.7	0.01285	3286.7	0.05395	3286.7	0.04188	3286.7	0.06172	3286.7	0.08033	3286.7	0.00251
3286.75	-0.00869	3286.75	0.03236	3286.75	0.0463	3286.75	0.07879	3286.75	0.06186	3286.75	0.01199
3286.8	0.00518	3286.8	0.0304	3286.8	0.01989	3286.8	0.03599	3286.8	0.06848	3286.8	0.03196
3286.85	0.02971	3286.85	0.06763	3286.85	0.01641	3286.85	0.03891	3286.85	0.0646	3286.85	0.02407
3286.9	0.03901	3286.9	0.10337	3286.9	0.03428	3286.9	0.06961	3286.9	0.05019	3286.9	-0.00655
3286.95	0.04366	3286.95	0.08857	3286.95	0.05746	3286.95	0.02793	3286.95	0.05177	3286.95	-0.01943
3287	0.04501	3287	0.04413	3287	0.08335	3287	-0.0091	3287	0.02496	3287	0.00189
3287.05	0.04954	3287.05	-7.06138e-05	3287.05	0.06932	3287.05	0.01819	3287.05	0.00472	3287.05	0.00726
3287.1	0.0646	3287.1	-0.02142	3287.1	0.03872	3287.1	0.06145	3287.1	0.03214	3287.1	0.01729
3287.15	0.06669	3287.15	-0.00958	3287.15	0.0128	3287.15	0.08173	3287.15	0.04623	3287.15	0.06067
3287.2	0.03164	3287.2	0.01918	3287.2	-0.01347	3287.2	0.05218	3287.2	0.04085	3287.2	0.08709
3287.25	0.0119	3287.25	0.04832	3287.25	0.0049	3287.25	0.01981	3287.25	0.03918	3287.25	0.06319
3287.3	0.03095	3287.3	0.04372	3287.3	0.04363	3287.3	0.03338	3287.3	0.03904	3287.3	0.01448
3287.35	0.04621	3287.35	0.01138	3287.35	0.06195	3287.35	0.04795	3287.35	0.03884	3287.35	0.0175
3287.4	0.05741	3287.4	0.02324	3287.4	0.0852	3287.4	0.03898	3287.4	0.04868	3287.4	0.06043
3287.45	0.05966	3287.45	0.05399	3287.45	0.07237	3287.45	0.03134	3287.45	0.05906	3287.45	0.06737
3287.5	0.04747	3287.5	0.04186	3287.5	0.03302	3287.5	0.04238	3287.5	0.05405	3287.5	0.05501
3287.55	0.04987	3287.55	0.02562	3287.55	0.03357	3287.55	0.01848	3287.55	0.04612	3287.55	0.04601
3287.6	0.07023	3287.6	0.03635	3287.6	0.04841	3287.6	-0.01183	3287.6	0.04695	3287.6	0.04434
3287.65	0.09008	3287.65	0.05206	3287.65	0.04488	3287.65	0.01907	3287.65	0.03776	3287.65	0.03327
3287.7	0.09416	3287.7	0.03811	3287.7	0.03538	3287.7	0.04091	3287.7	0.03145	3287.7	0.02531
3287.75	0.08597	3287.75	0.02302	3287.75	0.0348	3287.75	0.0175	3287.75	0.05022	3287.75	0.06259
3287.8	0.06841	3287.8	0.05953	3287.8	0.03936	3287.8	0.01148	3287.8	0.08133	3287.8	0.08213
3287.85	0.04638	3287.85	0.07543	3287.85	0.0523	3287.85	0.01496	3287.85	0.09248	3287.85	0.05316
3287.9	0.04593	3287.9	0.04339	3287.9	0.06711	3287.9	-0.01462	3287.9	0.06552	3287.9	0.04009
3287.95	0.05491	3287.95	0.04546	3287.95	0.07476	3287.95	-0.02888	3287.95	0.03387	3287.95	0.03549
3288	0.0551	3288	0.07863	3288	0.06257	3288	-0.02154	3288	0.01705	3288	0.00315
3288.05	0.04175	3288.05	0.10258	3288.05	0.02756	3288.05	0.01232	3288.05	0.00503	3288.05	-0.01534
3288.1	0.02122	3288.1	0.10374	3288.1	0.02941	3288.1	0.04758	3288.1	0.00414	3288.1	0.0041
3288.15	0.00126	3288.15	0.07225	3288.15	0.06645	3288.15	0.02622	3288.15	0.02677	3288.15	0.05232
3288.2	0.00649	3288.2	0.03455	3288.2	0.06789	3288.2	0.02418	3288.2	0.04199	3288.2	0.08214
3288.25	0.03671	3288.25	0.02157	3288.25	0.05434	3288.25	0.04125	3288.25	0.02654	3288.25	0.04406
3288.3	0.04425	3288.3	0.01978	3288.3	0.06229	3288.3	0.01595	3288.3	0.00365	3288.3	0.02253
3288.35	0.04307	3288.35	0.02822	3288.35	0.06282	3288.35	0.00622	3288.35	0.00361	3288.35	0.03626
3288.4	0.05716	3288.4	0.0495	3288.4	0.03568	3288.4	0.02064	3288.4	0.03714	3288.4	0.03571
3288.45	0.06626	3288.45	0.06306	3288.45	0.01613	3288.45	0.01263	3288.45	0.05033	3288.45	0.05063
3288.5	0.06941	3288.5	0.0595	3288.5	0.03201	3288.5	0.00742	3288.5	0.03477	3288.5	0.07262
3288.55	0.06142	3288.55	0.05291	3288.55	0.05592	3288.55	0.02426	3288.55	0.02899	3288.55	0.06534
3288.6	0.02642	3288.6	0.05852	3288.6	0.05327	3288.6	0.02791	3288.6	0.02021	3288.6	0.02647
3288.65	0.000951616	3288.65	0.0665	3288.65	0.04619	3288.65	0.02028	3288.65	0.02294	3288.65	0.01579
3288.7	0.00743	3288.7	0.06697	3288.7	0.04654	3288.7	0.02697	3288.7	0.03188	3288.7	0.04225
3288.75	0.03535	3288.75	0.056	3288.75	0.0264	3288.75	0.03748	3288.75	0.02198	3288.75	0.04902
3288.8	0.06194	3288.8	0.03334	3288.8	0.00791	3288.8	0.04291	3288.8	0.00122	3288.8	0.04255
3288.85	0.04893	3288.85	0.03305	3288.85	0.01527	3288.85	0.04385	3288.85	0.0048	3288.85	0.02238
3288.9	0.03145	3288.9	0.06788	3288.9	0.03574	3288.9	0.04026	3288.9	0.03123	3288.9	0.01757
3288.95	0.05379	3288.95	0.05606	3288.95	0.03426	3288.95	0.04047	3288.95	0.04149	3288.95	0.04043
3289	0.05956	3289	-0.00151	3289	0.022	3289	0.04277	3289	0.05915	3289	0.0382
3289.05	0.03984	3289.05	-0.00638	3289.05	0.02402	3289.05	0.04725	3289.05	0.06882	3289.05	0.03064
3289.1	0.04023	3289.1	0.0344	3289.1	0.02764	3289.1	0.06422	3289.1	0.0544	3289.1	0.04733
3289.15	0.04163	3289.15	0.03748	3289.15	0.04369	3289.15	0.06082	3289.15	0.0514	3289.15	0.05519
3289.2	0.02191	3289.2	0.00563	3289.2	0.05971	3289.2	0.02186	3289.2	0.05868	3289.2	0.04353
3289.25	0.01933	3289.25	0.01094	3289.25	0.0472	3289.25	0.00429	3289.25	0.06811	3289.25	0.0265
3289.3	0.046	3289.3	0.02305	3289.3	0.01645	3289.3	0.04557	3289.3	0.07331	3289.3	0.01087
3289.35	0.04594	3289.35	0.02029	3289.35	0.02107	3289.35	0.09641	3289.35	0.05024	3289.35	0.01668
3289.4	0.03356	3289.4	0.03016	3289.4	0.0591	3289.4	0.07585	3289.4	0.02322	3289.4	0.03035
3289.45	0.03449	3289.45	0.03844	3289.45	0.06325	3289.45	0.02394	3289.45	0.02005	3289.45	0.04205
3289.5	0.01348	3289.5	0.04224	3289.5	0.04907	3289.5	0.02448	3289.5	0.02712	3289.5	0.04513
3289.55	0.00781	3289.55	0.05029	3289.55	0.04583	3289.55	0.03503	3289.55	0.0456	3289.55	0.03405
3289.6	0.03851	3289.6	0.04778	3289.6	0.04979	3289.6	0.02968	3289.6	0.04632	3289.6	0.0272
3289.65	0.05123	3289.65	0.03458	3289.65	0.05198	3289.65	0.05808	3289.65	0.03286	3289.65	0.01892
3289.7	0.03496	3289.7	0.0319	3289.7	0.05249	3289.7	0.06082	3289.7	0.02708	3289.7	0.00513
3289.75	0.02567	3289.75	0.05802	3289.75	0.0644	3289.75	0.02503	3289.75	0.02093	3289.75	-0.00245
3289.8	0.04036	3289.8	0.0826	3289.8	0.05444	3289.8	0.03901	3289.8	0.02747	3289.8	0.01723
3289.85	0.04221	3289.85	0.06361	3289.85	0.02488	3289.85	0.0667	3289.85	0.04607	3289.85	0.06415
3289.9	0.04018	3289.9	0.04483	3289.9	0.00588	3289.9	0.05207	3289.9	0.05917	3289.9	0.06481
3289.95	0.04552	3289.95	0.04947	3289.95	0.01583	3289.95	0.02454	3289.95	0.04685	3289.95	0.01082
3290	0.03748	3290	0.04395	3290	0.05344	3290	0.0324	3290	0.03239	3290	-0.00821
3290.05	0.0532	3290.05	0.0243	3290.05	0.07409	3290.05	0.05151	3290.05	0.03234	3290.05	0.01352
3290.1	0.07669	3290.1	0.03866	3290.1	0.06705	3290.1	0.04797	3290.1	0.01334	3290.1	0.04432
3290.15	0.06208	3290.15	0.04515	3290.15	0.05379	3290.15	0.0357	3290.15	0.017	3290.15	0.06052
3290.2	0.06484	3290.2	0.0197	3290.2	0.05654	3290.2	0.03079	3290.2	0.05797	3290.2	0.07258
3290.25	0.09299	3290.25	0.03666	3290.25	0.05037	3290.25	0.04186	3290.25	0.0582	3290.25	0.08492
3290.3	0.08401	3290.3	0.06365	3290.3	0.02372	3290.3	0.02855	3290.3	0.0174	3290.3	0.04473
3290.35	0.05653	3290.35	0.04429	3290.35	0.02838	3290.35	0.01506	3290.35	-0.00511	3290.35	0.00673
3290.4	0.04316	3290.4	0.03274	3290.4	0.04896	3290.4	0.03585	3290.4	0.00363	3290.4	0.02163
3290.45	0.04803	3290.45	0.04526	3290.45	0.04729	3290.45	0.05492	3290.45	0.02722	3290.45	0.03711
3290.5	0.05483	3290.5	0.03453	3290.5	0.03133	3290.5	0.08207	3290.5	0.05621	3290.5	0.02297
3290.55	0.0494	3290.55	0.02448	3290.55	0.03603	3290.55	0.08673	3290.55	0.06414	3290.55	-0.00172
3290.6	0.02992	3290.6	0.03347	3290.6	0.06475	3290.6	0.03757	3290.6	0.0627	3290.6	0.00165
3290.65	0.01853	3290.65	0.03068	3290.65	0.0728	3290.65	0.00683	3290.65	0.07712	3290.65	0.04363
3290.7	0.04149	3290.7	0.02412	3290.7	0.08358	3290.7	0.03521	3290.7	0.07199	3290.7	0.07619
3290.75	0.04511	3290.75	0.06337	3290.75	0.10153	3290.75	0.0492	3290.75	0.03734	3290.75	0.06636
3290.8	0.01905	3290.8	0.07947	3290.8	0.08405	3290.8	0.0286	3290.8	0.00547	3290.8	0.06759
3290.85	0.000804458	3290.85	0.0495	3290.85	0.07235	3290.85	0.03042	3290.85	0.0011	3290.85	0.0722
3290.9	-0.000119733	3290.9	0.05871	3290.9	0.08802	3290.9	0.02865	3290.9	0.03475	3290.9	0.0434
3290.95	0.01725	3290.95	0.07884	3290.95	0.09002	3290.95	0.02388	3290.95	0.07029	3290.95	0.01071
3291	0.02753	3291	0.08295	3291	0.06635	3291	0.05389	3291	0.05155	3291	-0.01905
3291.05	0.01566	3291.05	0.08037	3291.05	0.06082	3291.05	0.07159	3291.05	-0.00352	3291.05	-0.02518
3291.1	-0.00219	3291.1	0.06746	3291.1	0.0875	3291.1	0.05155	3291.1	-0.01548	3291.1	0.01989
3291.15	0.011	3291.15	0.06052	3291.15	0.09264	3291.15	0.05519	3291.15	0.0255	3291.15	0.06212
3291.2	0.04614	3291.2	0.06451	3291.2	0.06544	3291.2	0.06412	3291.2	0.05116	3291.2	0.04753
3291.25	0.05029	3291.25	0.04767	3291.25	0.0259	3291.25	0.02331	3291.25	0.03561	3291.25	0.01698
3291.3	0.02634	3291.3	0.02555	3291.3	0.00522	3291.3	-0.00351	3291.3	0.02649	3291.3	0.0222
3291.35	0.01605	3291.35	0.04718	3291.35	0.00612	3291.35	0.0208	3291.35	0.04338	3291.35	0.05842
3291.4	0.03432	3291.4	0.06468	3291.4	0.00508	3291.4	0.05047	3291.4	0.01648	3291.4	0.08522
3291.45	0.06242	3291.45	0.02205	3291.45	0.01748	3291.45	0.0541	3291.45	-0.01483	3291.45	0.07081
3291.5	0.06557	3291.5	-0.00562	3291.5	0.03777	3291.5	0.03661	3291.5	0.02068	3291.5	0.05431
3291.55	0.03902	3291.55	0.03314	3291.55	0.04587	3291.55	0.0144	3291.55	0.04634	3291.55	0.06421
3291.6	0.01716	3291.6	0.06244	3291.6	0.03144	3291.6	0.01728	3291.6	0.04108	3291.6	0.06304
3291.65	0.02239	3291.65	0.03446	3291.65	0.01019	3291.65	0.02736	3291.65	0.02598	3291.65	0.03549
3291.7	0.03889	3291.7	0.00472	3291.7	0.01059	3291.7	0.02096	3291.7	0.02036	3291.7	0.01647
3291.75	0.04444	3291.75	0.0049	3291.75	0.02493	3291.75	0.03442	3291.75	0.03896	3291.75	0.01707
3291.8	0.05496	3291.8	-0.00751	3291.8	0.02852	3291.8	0.04666	3291.8	0.04643	3291.8	0.0244
3291.85	0.05841	3291.85	-0.0033	3291.85	0.01768	3291.85	0.02999	3291.85	0.03616	3291.85	0.03719
3291.9	0.03704	3291.9	0.04212	3291.9	0.02011	3291.9	0.01996	3291.9	0.01297	3291.9	0.05083
3291.95	0.04934	3291.95	0.05734	3291.95	0.03356	3291.95	0.04267	3291.95	0.00413	3291.95	0.06009
3292	0.0669	3292	0.02974	3292	0.01586	3292	0.05444	3292	0.01879	3292	0.07173
3292.05	0.04034	3292.05	0.01493	3292.05	0.01053	3292.05	0.04828	3292.05	0.0341	3292.05	0.10211
3292.1	0.03733	3292.1	0.02314	3292.1	0.04864	3292.1	0.05557	3292.1	0.06043	3292.1	0.10711
3292.15	0.04922	3292.15	0.02144	3292.15	0.05905	3292.15	0.04581	3292.15	0.07485	3292.15	0.06692
3292.2	0.05471	3292.2	0.02777	3292.2	0.03903	3292.2	0.04091	3292.2	0.05186	3292.2	0.03006
3292.25	0.07147	3292.25	0.05624	3292.25	0.01037	3292.25	0.04545	3292.25	0.02341	3292.25	0.01123
3292.3	0.04061	3292.3	0.08406	3292.3	-0.0066	3292.3	0.05197	3292.3	0.02285	3292.3	-0.00057313
3292.35	-0.00465	3292.35	0.09602	3292.35	-0.000431127	3292.35	0.05648	3292.35	0.03648	3292.35	-0.01446
3292.4	0.00663	3292.4	0.07851	3292.4	-0.0014	3292.4	0.04245	3292.4	0.03349	3292.4	-0.02592
3292.45	0.02666	3292.45	0.07744	3292.45	-0.00175	3292.45	0.04752	3292.45	0.0242	3292.45	0.00245
3292.5	0.03863	3292.5	0.09266	3292.5	-0.00342	3292.5	0.04713	3292.5	0.03311	3292.5	0.04784
3292.55	0.02291	3292.55	0.07914	3292.55	0.01502	3292.55	0.01882	3292.55	0.05626	3292.55	0.03275
3292.6	-0.00768	3292.6	0.06663	3292.6	0.04621	3292.6	-0.00462	3292.6	0.05903	3292.6	0.0137
3292.65	0.00688	3292.65	0.07906	3292.65	0.03573	3292.65	0.00999	3292.65	0.04937	3292.65	0.04398
3292.7	0.01845	3292.7	0.08885	3292.7	0.03423	3292.7	0.03789	3292.7	0.05219	3292.7	0.05197
3292.75	0.01919	3292.75	0.06036	3292.75	0.06853	3292.75	0.04587	3292.75	0.04387	3292.75	0.06148
3292.8	0.03014	3292.8	0.02431	3292.8	0.06844	3292.8	0.07808	3292.8	0.03453	3292.8	0.07501
3292.85	0.02725	3292.85	0.03434	3292.85	0.04113	3292.85	0.09288	3292.85	0.03933	3292.85	0.05472
3292.9	0.00422	3292.9	0.07241	3292.9	0.03635	3292.9	0.05347	3292.9	0.02866	3292.9	0.03645
3292.95	-0.02047	3292.95	0.0847	3292.95	0.02336	3292.95	0.04263	3292.95	0.014	3292.95	0.02292
3293	-0.00269	3293	0.07167	3293	0.02952	3293	0.05653	3293	0.02246	3293	0.01772
3293.05	0.03302	3293.05	0.0661	3293.05	0.07238	3293.05	0.04253	3293.05	0.03007	3293.05	0.01079
3293.1	0.0555	3293.1	0.0666	3293.1	0.07485	3293.1	0.0338	3293.1	0.01835	3293.1	0.02855
3293.15	0.05569	3293.15	0.06962	3293.15	0.03666	3293.15	0.04131	3293.15	0.0115	3293.15	0.0529
3293.2	0.03966	3293.2	0.05266	3293.2	-0.000412175	3293.2	0.02762	3293.2	0.02344	3293.2	0.02343
3293.25	0.03693	3293.25	0.03251	3293.25	-0.000905486	3293.25	0.02488	3293.25	0.02997	3293.25	-0.00401
3293.3	0.0517	3293.3	0.04013	3293.3	0.02681	3293.3	0.04244	3293.3	0.04179	3293.3	-0.00374
3293.35	0.06897	3293.35	0.04538	3293.35	0.04324	3293.35	0.04938	3293.35	0.05972	3293.35	0.00891
3293.4	0.05867	3293.4	0.04068	3293.4	0.05338	3293.4	0.07803	3293.4	0.06271	3293.4	0.05269
3293.45	0.05074	3293.45	0.03173	3293.45	0.05966	3293.45	0.10508	3293.45	0.05821	3293.45	0.08614
3293.5	0.05683	3293.5	0.03312	3293.5	0.04407	3293.5	0.09419	3293.5	0.0627	3293.5	0.05055
3293.55	0.05718	3293.55	0.0441	3293.55	0.04374	3293.55	0.06061	3293.55	0.06874	3293.55	0.0127
3293.6	0.05291	3293.6	0.0393	3293.6	0.08041	3293.6	0.04078	3293.6	0.05638	3293.6	0.04479
3293.65	0.04336	3293.65	0.01475	3293.65	0.0799	3293.65	0.05345	3293.65	0.03715	3293.65	0.06394
3293.7	0.05609	3293.7	-0.00463	3293.7	0.05071	3293.7	0.05792	3293.7	0.02645	3293.7	0.04339
3293.75	0.06922	3293.75	0.02232	3293.75	0.05061	3293.75	0.0487	3293.75	0.043	3293.75	0.06089
3293.8	0.04988	3293.8	0.04373	3293.8	0.06298	3293.8	0.04055	3293.8	0.06691	3293.8	0.06546
3293.85	0.02635	3293.85	-0.00263	3293.85	0.05245	3293.85	0.04611	3293.85	0.0668	3293.85	0.01636
3293.9	0.00785	3293.9	-0.02319	3293.9	0.02001	3293.9	0.03572	3293.9	0.04925	3293.9	0.00683
3293.95	0.01234	3293.95	0.02353	3293.95	0.01621	3293.95	-0.0011	3293.95	0.03172	3293.95	0.03714
3294	0.03826	3294	0.05816	3294	0.02126	3294	0.00829	3294	0.00981	3294	0.03066
3294.05	0.04242	3294.05	0.04567	3294.05	0.01099	3294.05	0.04056	3294.05	0.01821	3294.05	0.01977
3294.1	0.02775	3294.1	0.03919	3294.1	0.02329	3294.1	0.02438	3294.1	0.06978	3294.1	0.02
3294.15	0.03357	3294.15	0.06739	3294.15	0.04671	3294.15	0.00695	3294.15	0.07816	3294.15	0.00389
3294.2	0.06014	3294.2	0.06593	3294.2	0.06362	3294.2	0.03403	3294.2	0.04928	3294.2	0.01231
3294.25	0.07265	3294.25	0.05019	3294.25	0.07286	3294.25	0.04251	3294.25	0.03557	3294.25	0.02455
3294.3	0.07357	3294.3	0.05344	3294.3	0.07753	3294.3	0.02824	3294.3	0.03544	3294.3	0.00112
3294.35	0.05256	3294.35	0.04396	3294.35	0.06916	3294.35	0.02533	3294.35	0.04491	3294.35	0.000512712
3294.4	0.02549	3294.4	0.04261	3294.4	0.02987	3294.4	0.01286	3294.4	0.03299	3294.4	0.01597
3294.45	0.03307	3294.45	0.05639	3294.45	-0.0037	3294.45	-0.01023	3294.45	-0.0054	3294.45	0.00553
3294.5	0.06414	3294.5	0.06944	3294.5	0.01451	3294.5	-0.02134	3294.5	0.00458	3294.5	0.000619178
3294.55	0.07818	3294.55	0.09642	3294.55	0.02429	3294.55	-0.005	3294.55	0.05846	3294.55	0.00577
3294.6	0.04712	3294.6	0.09737	3294.6	-0.000276166	3294.6	0.02708	3294.6	0.0707	3294.6	0.01098
3294.65	0.02749	3294.65	0.04695	3294.65	0.00771	3294.65	0.04812	3294.65	0.05534	3294.65	0.01503
3294.7	0.06556	3294.7	0.0093	3294.7	0.02958	3294.7	0.04427	3294.7	0.04638	3294.7	0.00923
3294.75	0.08404	3294.75	0.02824	3294.75	0.03903	3294.75	0.04004	3294.75	0.04988	3294.75	0.00413
3294.8	0.04279	3294.8	0.07546	3294.8	0.03322	3294.8	0.0501	3294.8	0.06572	3294.8	0.00882
3294.85	0.02031	3294.85	0.07229	3294.85	0.03739	3294.85	0.0683	3294.85	0.05728	3294.85	0.02961
3294.9	0.01522	3294.9	0.0435	3294.9	0.04946	3294.9	0.05556	3294.9	0.02858	3294.9	0.04621
3294.95	0.01811	3294.95	0.05255	3294.95	0.03104	3294.95	0.0118	3294.95	0.03426	3294.95	0.04589
3295	0.04279	3295	0.06324	3295	0.04363	3295	0.01295	3295	0.06693	3295	0.05324
3295.05	0.03334	3295.05	0.05177	3295.05	0.05019	3295.05	0.03815	3295.05	0.0678	3295.05	0.04606
3295.1	0.01783	3295.1	0.03874	3295.1	0.01275	3295.1	0.03428	3295.1	0.04374	3295.1	0.03924
3295.15	0.0237	3295.15	0.03814	3295.15	0.01659	3295.15	0.02035	3295.15	0.03655	3295.15	0.04304
3295.2	0.04158	3295.2	0.03404	3295.2	0.04449	3295.2	0.0221	3295.2	0.03785	3295.2	0.03723
3295.25	0.068	3295.25	0.03713	3295.25	0.07032	3295.25	0.02589	3295.25	0.037	3295.25	0.05098
3295.3	0.05731	3295.3	0.02933	3295.3	0.07734	3295.3	0.02818	3295.3	0.0485	3295.3	0.0457
3295.35	0.03762	3295.35	0.01688	3295.35	0.03648	3295.35	0.05906	3295.35	0.06824	3295.35	0.01226
3295.4	0.01995	3295.4	0.03973	3295.4	0.02069	3295.4	0.09627	3295.4	0.05859	3295.4	0.00907
3295.45	0.00168	3295.45	0.05169	3295.45	0.04673	3295.45	0.09517	3295.45	0.02349	3295.45	0.03513
3295.5	0.0316	3295.5	0.04467	3295.5	0.05933	3295.5	0.06385	3295.5	0.00632	3295.5	0.03291
3295.55	0.05926	3295.55	0.04505	3295.55	0.05094	3295.55	0.04981	3295.55	-0.00785	3295.55	0.01223
3295.6	0.04821	3295.6	0.03415	3295.6	0.02633	3295.6	0.04413	3295.6	0.00368	3295.6	0.01993
3295.65	0.0261	3295.65	0.02401	3295.65	0.01622	3295.65	0.03577	3295.65	0.03916	3295.65	0.02251
3295.7	0.01716	3295.7	0.02755	3295.7	0.02743	3295.7	0.04084	3295.7	0.05537	3295.7	0.000845488
3295.75	0.02554	3295.75	0.04748	3295.75	0.03974	3295.75	0.04408	3295.75	0.06013	3295.75	-0.01008
3295.8	0.01573	3295.8	0.05688	3295.8	0.05523	3295.8	0.04431	3295.8	0.05657	3295.8	0.00902
3295.85	0.00624	3295.85	0.03746	3295.85	0.07442	3295.85	0.04397	3295.85	0.07387	3295.85	0.01954
3295.9	0.01544	3295.9	0.04553	3295.9	0.06389	3295.9	0.05448	3295.9	0.06546	3295.9	0.02121
3295.95	0.02521	3295.95	0.04545	3295.95	0.01866	3295.95	0.05764	3295.95	0.02282	3295.95	0.01342
3296	0.01948	3296	0.0039	3296	0.00752	3296	0.0364	3296	0.01808	3296	-0.0199
3296.05	0.00552	3296.05	-0.01739	3296.05	0.0479	3296.05	0.0118	3296.05	0.03028	3296.05	-0.0237
3296.1	0.00879	3296.1	0.00783	3296.1	0.05968	3296.1	-0.00787	3296.1	0.03802	3296.1	0.01665
3296.15	-0.00213	3296.15	0.04983	3296.15	0.03691	3296.15	0.01018	3296.15	0.03575	3296.15	0.04974
3296.2	-0.00802	3296.2	0.04507	3296.2	0.04533	3296.2	0.06295	3296.2	0.04432	3296.2	0.0626
3296.25	0.02686	3296.25	0.03076	3296.25	0.05433	3296.25	0.07258	3296.25	0.03815	3296.25	0.06992
3296.3	0.0504	3296.3	0.06298	3296.3	0.0467	3296.3	0.05955	3296.3	0.01202	3296.3	0.04522
3296.35	0.03038	3296.35	0.0632	3296.35	0.0323	3296.35	0.07003	3296.35	0.02572	3296.35	-0.00429
3296.4	0.0129	3296.4	0.03042	3296.4	0.02193	3296.4	0.06556	3296.4	0.03723	3296.4	-0.02738
3296.45	0.01396	3296.45	0.02758	3296.45	0.03415	3296.45	0.05678	3296.45	0.03697	3296.45	-0.01953
3296.5	0.0115	3296.5	0.03335	3296.5	0.05262	3296.5	0.04827	3296.5	0.06333	3296.5	-0.01806
3296.55	0.04232	3296.55	0.02803	3296.55	0.05854	3296.55	0.06097	3296.55	0.088	3296.55	-0.014
3296.6	0.05681	3296.6	0.01802	3296.6	0.02153	3296.6	0.08194	3296.6	0.0797	3296.6	0.02857
3296.65	0.01876	3296.65	0.01632	3296.65	0.01748	3296.65	0.04607	3296.65	0.05638	3296.65	0.04946
3296.7	0.0031	3296.7	0.03741	3296.7	0.07445	3296.7	0.02413	3296.7	0.05082	3296.7	0.03312
3296.75	0.01746	3296.75	0.05061	3296.75	0.06978	3296.75	0.04722	3296.75	0.05727	3296.75	0.03576
3296.8	0.04015	3296.8	0.02783	3296.8	0.02341	3296.8	0.04569	3296.8	0.04837	3296.8	0.04586
3296.85	0.04306	3296.85	-0.00542	3296.85	0.02729	3296.85	0.03139	3296.85	0.03894	3296.85	0.05108
3296.9	0.02803	3296.9	-0.00616	3296.9	0.05961	3296.9	0.03699	3296.9	0.01165	3296.9	0.03034
3296.95	0.02836	3296.95	0.0301	3296.95	0.07433	3296.95	0.04291	3296.95	-0.01592	3296.95	0.00787
3297	0.02692	3297	0.05074	3297	0.07053	3297	0.04051	3297	0.00655	3297	0.01998
3297.05	0.01911	3297.05	0.0407	3297.05	0.05215	3297.05	0.05222	3297.05	0.02314	3297.05	0.03709
3297.1	0.01977	3297.1	0.02341	3297.1	0.04863	3297.1	0.09749	3297.1	0.01877	3297.1	0.04955
3297.15	0.03615	3297.15	0.03633	3297.15	0.05766	3297.15	0.107	3297.15	0.02812	3297.15	0.04428
3297.2	0.0506	3297.2	0.04748	3297.2	0.03821	3297.2	0.05664	3297.2	0.05875	3297.2	0.0386
3297.25	0.0533	3297.25	0.03004	3297.25	0.02743	3297.25	0.02304	3297.25	0.07105	3297.25	0.04703
3297.3	0.06437	3297.3	0.04413	3297.3	0.04096	3297.3	0.012	3297.3	0.04596	3297.3	0.04241
3297.35	0.05859	3297.35	0.05553	3297.35	0.04904	3297.35	0.00871	3297.35	0.03595	3297.35	0.03799
3297.4	0.05002	3297.4	0.02738	3297.4	0.06181	3297.4	0.01194	3297.4	0.04648	3297.4	0.05202
3297.45	0.05407	3297.45	-0.00834	3297.45	0.06843	3297.45	0.01788	3297.45	0.04358	3297.45	0.06486
3297.5	0.03088	3297.5	-0.00976	3297.5	0.05846	3297.5	0.03224	3297.5	0.02688	3297.5	0.04853
3297.55	-0.0014	3297.55	0.01971	3297.55	0.05578	3297.55	0.05232	3297.55	0.02413	3297.55	0.02619
3297.6	-0.01141	3297.6	0.01332	3297.6	0.06243	3297.6	0.05273	3297.6	0.02929	3297.6	0.04349
3297.65	0.01137	3297.65	0.00477	3297.65	0.08188	3297.65	0.0443	3297.65	0.03153	3297.65	0.05852
3297.7	0.05799	3297.7	0.04114	3297.7	0.08671	3297.7	0.05729	3297.7	0.02983	3297.7	0.03445
3297.75	0.07713	3297.75	0.06779	3297.75	0.07089	3297.75	0.04391	3297.75	0.03478	3297.75	0.0375
3297.8	0.07364	3297.8	0.05962	3297.8	0.04634	3297.8	0.02031	3297.8	0.05797	3297.8	0.05942
3297.85	0.07065	3297.85	0.03686	3297.85	0.00733	3297.85	0.02356	3297.85	0.06899	3297.85	0.04294
3297.9	0.07241	3297.9	0.03961	3297.9	0.02834	3297.9	0.023	3297.9	0.06425	3297.9	0.04156
3297.95	0.07333	3297.95	0.04416	3297.95	0.08568	3297.95	0.03666	3297.95	0.05593	3297.95	0.05412
3298	0.04523	3298	0.01517	3298	0.08408	3298	0.05554	3298	0.05831	3298	0.04196
3298.05	0.03042	3298.05	0.00569	3298.05	0.04284	3298.05	0.04401	3298.05	0.07056	3298.05	0.03042
3298.1	0.03751	3298.1	0.02972	3298.1	0.03595	3298.1	0.00543	3298.1	0.07719	3298.1	0.01891
3298.15	0.03108	3298.15	0.04884	3298.15	0.06395	3298.15	0.00020004	3298.15	0.06978	3298.15	0.03155
3298.2	0.00613	3298.2	0.04737	3298.2	0.03706	3298.2	0.02118	3298.2	0.06938	3298.2	0.04249
3298.25	0.01322	3298.25	0.05953	3298.25	0.00129	3298.25	0.02581	3298.25	0.07888	3298.25	0.00988
3298.3	0.05184	3298.3	0.07182	3298.3	0.02592	3298.3	0.05008	3298.3	0.0675	3298.3	0.00696
3298.35	0.04658	3298.35	0.04539	3298.35	0.04544	3298.35	0.07516	3298.35	0.06593	3298.35	0.03093
3298.4	0.02588	3298.4	0.02796	3298.4	0.04026	3298.4	0.06873	3298.4	0.05874	3298.4	0.03054
3298.45	0.0258	3298.45	0.04568	3298.45	0.04867	3298.45	0.0573	3298.45	0.0374	3298.45	0.02692
3298.5	0.04399	3298.5	0.07734	3298.5	0.06156	3298.5	0.06927	3298.5	0.03829	3298.5	0.01913
3298.55	0.07089	3298.55	0.10578	3298.55	0.04403	3298.55	0.06818	3298.55	0.04214	3298.55	0.01254
3298.6	0.07076	3298.6	0.1035	3298.6	0.02452	3298.6	0.06619	3298.6	0.04123	3298.6	0.01314
3298.65	0.04881	3298.65	0.08743	3298.65	0.03096	3298.65	0.08325	3298.65	0.03795	3298.65	0.02517
3298.7	0.03626	3298.7	0.09194	3298.7	0.04923	3298.7	0.06599	3298.7	0.04345	3298.7	0.01887
3298.75	0.03132	3298.75	0.07845	3298.75	0.07348	3298.75	0.04882	3298.75	0.03515	3298.75	-0.00604
3298.8	0.03327	3298.8	0.03644	3298.8	0.07996	3298.8	0.06182	3298.8	0.00921	3298.8	-0.00658
3298.85	0.04636	3298.85	0.02764	3298.85	0.04837	3298.85	0.06827	3298.85	0.00302	3298.85	-0.00446
3298.9	0.06825	3298.9	0.05549	3298.9	0.02059	3298.9	0.0632	3298.9	0.00248	3298.9	0.01817
3298.95	0.08275	3298.95	0.05161	3298.95	0.03415	3298.95	0.07357	3298.95	0.0037	3298.95	0.04785
3299	0.06559	3299	0.03358	3299	0.03671	3299	0.09798	3299	0.01474	3299	0.06319
3299.05	0.0332	3299.05	0.0566	3299.05	0.0366	3299.05	0.09263	3299.05	0.03763	3299.05	0.07785
3299.1	0.02511	3299.1	0.05776	3299.1	0.07614	3299.1	0.05762	3299.1	0.0333	3299.1	0.06272
3299.15	0.03065	3299.15	0.0116	3299.15	0.09697	3299.15	0.02865	3299.15	-0.00951	3299.15	0.03972
3299.2	0.03307	3299.2	-0.01143	3299.2	0.08143	3299.2	0.03141	3299.2	-0.02577	3299.2	0.05483
3299.25	0.03962	3299.25	0.00937	3299.25	0.04923	3299.25	0.04971	3299.25	-0.01866	3299.25	0.07686
3299.3	0.04034	3299.3	0.02984	3299.3	0.02079	3299.3	0.06667	3299.3	-0.02279	3299.3	0.06757
3299.35	0.04637	3299.35	0.02489	3299.35	0.02875	3299.35	0.08093	3299.35	-0.01354	3299.35	0.05557
3299.4	0.04683	3299.4	0.01864	3299.4	0.04082	3299.4	0.06128	3299.4	0.03341	3299.4	0.06697
3299.45	0.03424	3299.45	0.01369	3299.45	0.01749	3299.45	0.03002	3299.45	0.07506	3299.45	0.0688
3299.5	0.01842	3299.5	0.01821	3299.5	0.00292	3299.5	0.02818	3299.5	0.05203	3299.5	0.03455
3299.55	0.01403	3299.55	0.02875	3299.55	0.02923	3299.55	0.05147	3299.55	0.00282	3299.55	0.00481
3299.6	0.04269	3299.6	0.01156	3299.6	0.06591	3299.6	0.05409	3299.6	-0.00331	3299.6	0.00938
3299.65	0.0646	3299.65	-0.00183	3299.65	0.09449	3299.65	0.03911	3299.65	0.04109	3299.65	0.02892
3299.7	0.0659	3299.7	0.01521	3299.7	0.09145	3299.7	0.06085	3299.7	0.08255	3299.7	0.03816
3299.75	0.05999	3299.75	0.05474	3299.75	0.05797	3299.75	0.06044	3299.75	0.05935	3299.75	0.02584
3299.8	0.04445	3299.8	0.06506	3299.8	0.03145	3299.8	0.03282	3299.8	0.01959	3299.8	0.00818
3299.85	0.04099	3299.85	0.05258	3299.85	0.02906	3299.85	0.034	3299.85	0.01327	3299.85	0.01602
3299.9	0.06026	3299.9	0.07335	3299.9	0.04319	3299.9	0.02908	3299.9	0.02246	3299.9	0.04495
3299.95	0.05868	3299.95	0.06953	3299.95	0.04454	3299.95	0.03419	3299.95	0.05182	3299.95	0.04926
3300	0.03849	3300	0.03376	3300	0.04665	3300	0.05059	3300	0.06775	3300	0.02654
3300.05	0.04843	3300.05	0.01187	3300.05	0.04556	3300.05	0.05265	3300.05	0.05221	3300.05	0.01018
3300.1	0.04878	3300.1	-0.00535	3300.1	0.04254	3300.1	0.047	3300.1	0.03466	3300.1	0.03327
3300.15	0.02101	3300.15	-0.01532	3300.15	0.05375	3300.15	0.00478	3300.15	0.02424	3300.15	0.07345
3300.2	0.00964	3300.2	0.02567	3300.2	0.04209	3300.2	-0.02246	3300.2	0.04505	3300.2	0.06122
3300.25	0.02931	3300.25	0.07056	3300.25	0.04718	3300.25	0.0053	3300.25	0.05358	3300.25	0.04231
3300.3	0.04695	3300.3	0.0686	3300.3	0.06638	3300.3	0.02984	3300.3	0.03199	3300.3	0.05363
3300.35	0.04158	3300.35	0.07124	3300.35	0.04032	3300.35	0.0309	3300.35	0.04337	3300.35	0.03904
3300.4	0.04903	3300.4	0.07276	3300.4	0.02749	3300.4	0.03139	3300.4	0.07891	3300.4	0.00843
3300.45	0.05993	3300.45	0.05048	3300.45	0.03486	3300.45	0.05409	3300.45	0.10328	3300.45	0.01585
3300.5	0.0346	3300.5	0.02503	3300.5	0.04517	3300.5	0.07046	3300.5	0.08545	3300.5	0.03229
3300.55	0.00491	3300.55	0.01953	3300.55	0.08705	3300.55	0.08182	3300.55	0.03549	3300.55	0.02528
3300.6	0.01146	3300.6	0.0168	3300.6	0.09281	3300.6	0.0892	3300.6	0.02339	3300.6	0.03617
3300.65	0.04814	3300.65	-0.000833713	3300.65	0.05967	3300.65	0.05734	3300.65	0.04353	3300.65	0.04122
3300.7	0.05638	3300.7	-0.01715	3300.7	0.06283	3300.7	0.02916	3300.7	0.02723	3300.7	0.0314
3300.75	0.01776	3300.75	-0.00654	3300.75	0.07901	3300.75	0.0247	3300.75	0.00231	3300.75	0.04385
3300.8	0.0096	3300.8	0.03598	3300.8	0.07895	3300.8	0.02037	3300.8	0.02366	3300.8	0.04986
3300.85	0.01137	3300.85	0.05169	3300.85	0.06662	3300.85	0.01949	3300.85	0.03264	3300.85	0.03984
3300.9	0.01456	3300.9	0.03647	3300.9	0.02039	3300.9	0.01522	3300.9	0.0093	3300.9	0.04925
3300.95	0.05462	3300.95	0.03663	3300.95	-0.01975	3300.95	0.01774	3300.95	0.02389	3300.95	0.07135
3301	0.05515	3301	0.03849	3301	0.00729	3301	0.03604	3301	0.03614	3301	0.05503
3301.05	0.02806	3301.05	0.03404	3301.05	0.03413	3301.05	0.05246	3301.05	0.02881	3301.05	0.01884
3301.1	0.02733	3301.1	0.02506	3301.1	0.01908	3301.1	0.0389	3301.1	0.04773	3301.1	0.01085
3301.15	0.02464	3301.15	0.02493	3301.15	0.02475	3301.15	0.01624	3301.15	0.05834	3301.15	0.03375
3301.2	0.0042	3301.2	0.03777	3301.2	0.04893	3301.2	0.02751	3301.2	0.05303	3301.2	0.05029
3301.25	-0.01189	3301.25	0.05752	3301.25	0.05545	3301.25	0.04323	3301.25	0.04389	3301.25	0.0359
3301.3	0.02158	3301.3	0.06324	3301.3	0.04717	3301.3	0.07322	3301.3	0.03143	3301.3	0.03903
3301.35	0.05483	3301.35	0.04046	3301.35	0.05173	3301.35	0.09409	3301.35	0.03624	3301.35	0.07072
3301.4	0.04428	3301.4	0.04836	3301.4	0.07074	3301.4	0.04949	3301.4	0.02963	3301.4	0.08276
3301.45	0.04726	3301.45	0.06717	3301.45	0.08371	3301.45	0.01563	3301.45	0.000107779	3301.45	0.05984
3301.5	0.05069	3301.5	0.05509	3301.5	0.08604	3301.5	0.02231	3301.5	-0.000416748	3301.5	0.04839
3301.55	0.04989	3301.55	0.06	3301.55	0.07361	3301.55	0.02785	3301.55	0.00651	3301.55	0.02632
3301.6	0.05503	3301.6	0.07377	3301.6	0.04385	3301.6	0.03252	3301.6	0.00834	3301.6	-0.01869
3301.65	0.03275	3301.65	0.07613	3301.65	0.00136	3301.65	0.03156	3301.65	0.02915	3301.65	-0.01468
3301.7	0.00467	3301.7	0.07815	3301.7	0.000964079	3301.7	0.03823	3301.7	0.0376	3301.7	0.02288
3301.75	0.00674	3301.75	0.06563	3301.75	0.04239	3301.75	0.03577	3301.75	0.04583	3301.75	0.03909
3301.8	0.03101	3301.8	0.05117	3301.8	0.04332	3301.8	0.02925	3301.8	0.06232	3301.8	0.0226
3301.85	0.05649	3301.85	0.05528	3301.85	0.01151	3301.85	0.05171	3301.85	0.05713	3301.85	0.01068
3301.9	0.04652	3301.9	0.03995	3301.9	-0.00449	3301.9	0.04385	3301.9	0.05854	3301.9	0.02915
3301.95	-0.00109	3301.95	-9.90419e-05	3301.95	-0.00393	3301.95	0.01168	3301.95	0.06742	3301.95	0.0208
3302	-0.02708	3302	-0.01405	3302	0.0078	3302	0.00568	3302	0.04733	3302	-0.02669
3302.05	-0.00798	3302.05	0.00357	3302.05	0.0203	3302.05	-0.00659	3302.05	0.03274	3302.05	-0.02667
3302.1	0.03669	3302.1	0.03453	3302.1	0.02883	3302.1	-0.01816	3302.1	0.05611	3302.1	0.00773
3302.15	0.05271	3302.15	0.04332	3302.15	0.03298	3302.15	-0.01429	3302.15	0.05617	3302.15	0.01963
3302.2	0.03033	3302.2	0.04899	3302.2	0.02485	3302.2	-0.00986	3302.2	0.02842	3302.2	0.04086
3302.25	0.02397	3302.25	0.06053	3302.25	0.02032	3302.25	0.01162	3302.25	0.03194	3302.25	0.06929
3302.3	0.03499	3302.3	0.04775	3302.3	0.02093	3302.3	0.03931	3302.3	0.04536	3302.3	0.0693
3302.35	0.03528	3302.35	0.04327	3302.35	0.01309	3302.35	0.04837	3302.35	0.04067	3302.35	0.06223
3302.4	0.02185	3302.4	0.06046	3302.4	-0.00166	3302.4	0.04823	3302.4	0.04231	3302.4	0.0469
3302.45	0.01765	3302.45	0.08374	3302.45	-0.01208	3302.45	0.03656	3302.45	0.06596	3302.45	0.01978
3302.5	0.02313	3302.5	0.06047	3302.5	0.01824	3302.5	0.02359	3302.5	0.08051	3302.5	0.0202
3302.55	0.04062	3302.55	0.01497	3302.55	0.04878	3302.55	0.03534	3302.55	0.05455	3302.55	0.02634
3302.6	0.05107	3302.6	0.01783	3302.6	0.02894	3302.6	0.02812	3302.6	0.02471	3302.6	0.01673
3302.65	0.03238	3302.65	0.02414	3302.65	0.02507	3302.65	0.00426	3302.65	0.03743	3302.65	0.01674
3302.7	0.01803	3302.7	0.01383	3302.7	0.05211	3302.7	0.01086	3302.7	0.08163	3302.7	0.02976
3302.75	0.00147	3302.75	-0.00283	3302.75	0.05698	3302.75	0.0321	3302.75	0.09898	3302.75	0.04907
3302.8	0.0138	3302.8	-0.01843	3302.8	0.01744	3302.8	0.03238	3302.8	0.061	3302.8	0.05497
3302.85	0.05664	3302.85	-0.00649	3302.85	-0.0262	3302.85	-0.00847	3302.85	0.03977	3302.85	0.02832
3302.9	0.05393	3302.9	0.01306	3302.9	-0.02452	3302.9	-0.03003	3302.9	0.03336	3302.9	0.01103
3302.95	0.01114	3302.95	0.01333	3302.95	0.00909	3302.95	-0.00587	3302.95	-0.00698	3302.95	0.02323
3303	-0.0047	3303	0.02376	3303	0.04464	3303	0.01951	3303	0.00731	3303	0.03285
3303.05	0.0351	3303.05	0.05008	3303.05	0.04511	3303.05	0.04351	3303.05	0.06891	3303.05	0.0371
3303.1	0.05832	3303.1	0.04227	3303.1	0.03183	3303.1	0.06855	3303.1	0.05528	3303.1	0.03967
3303.15	0.04614	3303.15	0.02179	3303.15	0.0543	3303.15	0.07233	3303.15	0.0146	3303.15	0.02965
3303.2	0.0426	3303.2	0.03676	3303.2	0.07515	3303.2	0.07232	3303.2	0.00832	3303.2	0.0255
3303.25	0.03404	3303.25	0.04028	3303.25	0.05578	3303.25	0.09515	3303.25	-8.22994e-05	3303.25	0.02319
3303.3	0.01949	3303.3	0.03301	3303.3	0.03727	3303.3	0.09009	3303.3	-0.0023	3303.3	0.00275
3303.35	0.01808	3303.35	0.03519	3303.35	0.02495	3303.35	0.04918	3303.35	0.01449	3303.35	-0.00891
3303.4	0.03326	3303.4	0.02057	3303.4	0.01039	3303.4	0.03025	3303.4	0.03507	3303.4	-0.00131
3303.45	0.03057	3303.45	0.02495	3303.45	0.01744	3303.45	0.02739	3303.45	0.04192	3303.45	0.01236
3303.5	0.01165	3303.5	0.02731	3303.5	0.04982	3303.5	0.02044	3303.5	0.03913	3303.5	0.01854
3303.55	0.03034	3303.55	0.00714	3303.55	0.08485	3303.55	0.02658	3303.55	0.02681	3303.55	0.01646
3303.6	0.05715	3303.6	0.00619	3303.6	0.07329	3303.6	0.04096	3303.6	0.00722	3303.6	0.03097
3303.65	0.07392	3303.65	0.02664	3303.65	0.04435	3303.65	0.04282	3303.65	0.00431	3303.65	0.05556
3303.7	0.09491	3303.7	0.03975	3303.7	0.04743	3303.7	0.04796	3303.7	-0.000216079	3303.7	0.03773
3303.75	0.07108	3303.75	0.04209	3303.75	0.06931	3303.75	0.03184	3303.75	-0.0201	3303.75	0.00838
3303.8	0.03409	3303.8	0.05864	3303.8	0.06545	3303.8	-0.02203	3303.8	-0.01738	3303.8	0.04016
3303.85	0.04321	3303.85	0.05859	3303.85	0.02739	3303.85	-0.01573	3303.85	0.01413	3303.85	0.05433
3303.9	0.06714	3303.9	0.02958	3303.9	0.02234	3303.9	0.01371	3303.9	0.03576	3303.9	0.0163
3303.95	0.06776	3303.95	0.0277	3303.95	0.04697	3303.95	-0.01807	3303.95	0.03651	3303.95	0.0099
3304	0.05666	3304	0.02848	3304	0.05776	3304	-0.02669	3304	0.02828	3304	0.01379
3304.05	0.04795	3304.05	0.01061	3304.05	0.03918	3304.05	0.00842	3304.05	0.02356	3304.05	0.02371
3304.1	0.04128	3304.1	0.02101	3304.1	0.03118	3304.1	0.01008	3304.1	0.04762	3304.1	0.05612
3304.15	0.04118	3304.15	0.04376	3304.15	0.05862	3304.15	-0.01174	3304.15	0.09371	3304.15	0.05137
3304.2	0.04028	3304.2	0.05875	3304.2	0.05827	3304.2	0.00404	3304.2	0.11872	3304.2	0.0451
3304.25	0.04318	3304.25	0.06266	3304.25	0.04646	3304.25	0.02976	3304.25	0.09242	3304.25	0.07943
3304.3	0.03417	3304.3	0.05455	3304.3	0.04626	3304.3	0.01817	3304.3	0.04894	3304.3	0.09446
3304.35	0.01762	3304.35	0.04031	3304.35	0.05092	3304.35	0.00421	3304.35	0.05351	3304.35	0.06819
3304.4	0.01451	3304.4	0.02513	3304.4	0.08048	3304.4	0.00825	3304.4	0.05875	3304.4	0.01388
3304.45	0.00822	3304.45	0.036	3304.45	0.10107	3304.45	0.01385	3304.45	0.02638	3304.45	-0.02041
3304.5	0.00989	3304.5	0.03946	3304.5	0.05957	3304.5	0.02511	3304.5	0.01828	3304.5	-0.00166
3304.55	0.03505	3304.55	0.01544	3304.55	0.00173	3304.55	0.04104	3304.55	0.04486	3304.55	0.03395
3304.6	0.05154	3304.6	0.02073	3304.6	0.00958	3304.6	0.04639	3304.6	0.05909	3304.6	0.04046
3304.65	0.05931	3304.65	0.05319	3304.65	0.06036	3304.65	0.02693	3304.65	0.03355	3304.65	0.02114
3304.7	0.08051	3304.7	0.08181	3304.7	0.08157	3304.7	0.01831	3304.7	0.01404	3304.7	0.00149
3304.75	0.06945	3304.75	0.07992	3304.75	0.04734	3304.75	0.03461	3304.75	0.03537	3304.75	-0.00829
3304.8	0.04592	3304.8	0.0496	3304.8	0.02101	3304.8	0.02429	3304.8	0.04922	3304.8	0.01871
3304.85	0.05331	3304.85	0.03106	3304.85	0.04462	3304.85	0.00793	3304.85	0.04048	3304.85	0.05215
3304.9	0.03822	3304.9	0.02991	3304.9	0.05973	3304.9	0.01352	3304.9	0.02325	3304.9	0.05733
3304.95	0.01709	3304.95	0.03529	3304.95	0.05227	3304.95	0.00714	3304.95	-0.0028	3304.95	0.05382
3305	0.01256	3305	0.05384	3305	0.03494	3305	-0.01612	3305	-0.0025	3305	0.05584
3305.05	0.01848	3305.05	0.08196	3305.05	0.02783	3305.05	-0.02718	3305.05	0.00741	3305.05	0.06583
3305.1	0.04031	3305.1	0.07924	3305.1	0.04415	3305.1	-0.00888	3305.1	0.01357	3305.1	0.0614
3305.15	0.03497	3305.15	0.04209	3305.15	0.05148	3305.15	0.00404	3305.15	0.0458	3305.15	0.04937
3305.2	0.02331	3305.2	0.02273	3305.2	0.05289	3305.2	0.01457	3305.2	0.05983	3305.2	0.03512
3305.25	0.03187	3305.25	0.0466	3305.25	0.03393	3305.25	0.0411	3305.25	0.03398	3305.25	0.0153
3305.3	0.03743	3305.3	0.07561	3305.3	0.00733	3305.3	0.04785	3305.3	0.02814	3305.3	0.01915
3305.35	0.0282	3305.35	0.06636	3305.35	0.0139	3305.35	0.03645	3305.35	0.04265	3305.35	0.02713
3305.4	0.02224	3305.4	0.04332	3305.4	0.05391	3305.4	0.0306	3305.4	0.04121	3305.4	0.04047
3305.45	0.03731	3305.45	0.05096	3305.45	0.07401	3305.45	0.03078	3305.45	0.05699	3305.45	0.07654
3305.5	0.03573	3305.5	0.03315	3305.5	0.06025	3305.5	0.01961	3305.5	0.08486	3305.5	0.07587
3305.55	0.01586	3305.55	-0.01318	3305.55	0.06008	3305.55	-0.00109	3305.55	0.07942	3305.55	0.04525
3305.6	0.02785	3305.6	0.00399	3305.6	0.04475	3305.6	-0.00234	3305.6	0.04295	3305.6	0.04432
3305.65	0.02803	3305.65	0.04088	3305.65	0.01363	3305.65	0.01504	3305.65	0.01552	3305.65	0.05485
3305.7	-0.00146	3305.7	0.05448	3305.7	0.02563	3305.7	0.02954	3305.7	0.02979	3305.7	0.05654
3305.75	0.00667	3305.75	0.06447	3305.75	0.05764	3305.75	0.0336	3305.75	0.05611	3305.75	0.04252
3305.8	0.02118	3305.8	0.05547	3305.8	0.04884	3305.8	0.04607	3305.8	0.06626	3305.8	0.02742
3305.85	0.02715	3305.85	0.03904	3305.85	0.03051	3305.85	0.04476	3305.85	0.05982	3305.85	0.03349
3305.9	0.03871	3305.9	0.0341	3305.9	0.02131	3305.9	0.03107	3305.9	0.04734	3305.9	0.03278
3305.95	0.05236	3305.95	0.0359	3305.95	0.0173	3305.95	0.04538	3305.95	0.03977	3305.95	0.01321
3306	0.09417	3306	0.01763	3306	0.03495	3306	0.04212	3306	0.01904	3306	0.00898
3306.05	0.0984	3306.05	-0.01283	3306.05	0.04917	3306.05	0.02523	3306.05	0.01794	3306.05	0.02527
3306.1	0.05275	3306.1	-0.000981985	3306.1	0.05134	3306.1	0.04237	3306.1	0.05267	3306.1	0.02893
3306.15	0.04444	3306.15	0.03383	3306.15	0.05521	3306.15	0.07655	3306.15	0.07341	3306.15	0.01654
3306.2	0.0587	3306.2	0.03858	3306.2	0.06293	3306.2	0.09195	3306.2	0.08545	3306.2	0.01723
3306.25	0.0737	3306.25	0.02814	3306.25	0.02722	3306.25	0.08041	3306.25	0.09502	3306.25	0.03978
3306.3	0.06962	3306.3	0.01847	3306.3	-0.00188	3306.3	0.065	3306.3	0.06266	3306.3	0.05607
3306.35	0.02584	3306.35	0.02306	3306.35	0.0209	3306.35	0.05184	3306.35	0.04417	3306.35	0.05225
3306.4	0.01699	3306.4	0.02941	3306.4	0.01639	3306.4	0.0385	3306.4	0.05846	3306.4	0.0527
3306.45	0.0429	3306.45	-0.008	3306.45	0.00858	3306.45	0.03804	3306.45	0.04592	3306.45	0.06628
3306.5	0.03846	3306.5	-0.0244	3306.5	0.01325	3306.5	0.03436	3306.5	0.05447	3306.5	0.04358
3306.55	0.03361	3306.55	0.02708	3306.55	0.00931	3306.55	0.01961	3306.55	0.06895	3306.55	-0.01009
3306.6	0.0443	3306.6	0.06058	3306.6	0.02876	3306.6	0.01394	3306.6	0.03678	3306.6	-0.02147
3306.65	0.03904	3306.65	0.04716	3306.65	0.04594	3306.65	0.01817	3306.65	0.0128	3306.65	0.00847
3306.7	0.02781	3306.7	0.04954	3306.7	0.0307	3306.7	0.01244	3306.7	0.02047	3306.7	0.01396
3306.75	0.03029	3306.75	0.05616	3306.75	0.03069	3306.75	0.01103	3306.75	0.02677	3306.75	0.00468
3306.8	0.04186	3306.8	0.04223	3306.8	0.03518	3306.8	0.03806	3306.8	0.02346	3306.8	0.02682
3306.85	0.03181	3306.85	0.04632	3306.85	0.02813	3306.85	0.05058	3306.85	0.01078	3306.85	0.03366
3306.9	0.00908	3306.9	0.05426	3306.9	0.03514	3306.9	0.04366	3306.9	0.000767199	3306.9	0.02474
3306.95	0.018	3306.95	0.05729	3306.95	0.02359	3306.95	0.03683	3306.95	0.01196	3306.95	0.02417
3307	0.04482	3307	0.07831	3307	0.00833	3307	0.05357	3307	0.01979	3307	0.01657
3307.05	0.07214	3307.05	0.09173	3307.05	0.02449	3307.05	0.07651	3307.05	0.0307	3307.05	0.01975
3307.1	0.07006	3307.1	0.07475	3307.1	0.03912	3307.1	0.03786	3307.1	0.05229	3307.1	0.01484
3307.15	0.03447	3307.15	0.05398	3307.15	0.03068	3307.15	0.01173	3307.15	0.0575	3307.15	0.00788
3307.2	0.02222	3307.2	0.04278	3307.2	0.01927	3307.2	0.04553	3307.2	0.05765	3307.2	0.02538
3307.25	0.03436	3307.25	0.01858	3307.25	0.01384	3307.25	0.05864	3307.25	0.05164	3307.25	0.02305
3307.3	0.04673	3307.3	4.6443e-05	3307.3	0.0265	3307.3	0.04775	3307.3	0.03001	3307.3	0.02504
3307.35	0.0545	3307.35	0.02912	3307.35	0.03697	3307.35	0.03816	3307.35	0.00828	3307.35	0.03901
3307.4	0.05472	3307.4	0.04388	3307.4	0.01994	3307.4	0.05241	3307.4	-0.0036	3307.4	0.00412
3307.45	0.05159	3307.45	0.03414	3307.45	0.01691	3307.45	0.08964	3307.45	0.00613	3307.45	-0.00161
3307.5	0.03603	3307.5	0.05772	3307.5	0.04133	3307.5	0.07084	3307.5	0.04628	3307.5	0.04566
3307.55	0.01862	3307.55	0.05589	3307.55	0.05724	3307.55	0.02704	3307.55	0.06781	3307.55	0.05143
3307.6	0.03578	3307.6	0.03273	3307.6	0.04399	3307.6	0.03273	3307.6	0.05502	3307.6	0.0119
3307.65	0.0455	3307.65	0.04318	3307.65	0.02941	3307.65	0.04426	3307.65	0.05684	3307.65	-0.01287
3307.7	0.00929	3307.7	0.05486	3307.7	0.02898	3307.7	0.03573	3307.7	0.07265	3307.7	0.00449
3307.75	-0.00313	3307.75	0.03411	3307.75	0.0303	3307.75	0.0235	3307.75	0.05774	3307.75	0.03197
3307.8	0.01225	3307.8	0.01538	3307.8	0.01569	3307.8	0.00876	3307.8	0.01949	3307.8	0.03635
3307.85	0.04096	3307.85	0.01757	3307.85	0.02435	3307.85	0.01679	3307.85	0.02051	3307.85	0.04376
3307.9	0.07235	3307.9	0.02342	3307.9	0.05126	3307.9	0.05883	3307.9	0.04276	3307.9	0.06985
3307.95	0.07627	3307.95	0.0325	3307.95	0.01643	3307.95	0.0653	3307.95	0.04442	3307.95	0.05383
3308	0.09409	3308	0.03406	3308	-0.00169	3308	0.02188	3308	0.04232	3308	0.02981
3308.05	0.0997	3308.05	0.02789	3308.05	0.0324	3308.05	0.01536	3308.05	0.05687	3308.05	0.05551
3308.1	0.06225	3308.1	-0.00412	3308.1	0.05322	3308.1	0.03929	3308.1	0.0787	3308.1	0.06658
3308.15	0.02449	3308.15	-0.01956	3308.15	0.07874	3308.15	0.06238	3308.15	0.08	3308.15	0.05023
3308.2	0.00951	3308.2	0.02701	3308.2	0.09389	3308.2	0.10677	3308.2	0.07408	3308.2	0.04149
3308.25	0.02139	3308.25	0.05165	3308.25	0.08646	3308.25	0.128	3308.25	0.0608	3308.25	0.04766
3308.3	0.03732	3308.3	0.03097	3308.3	0.08619	3308.3	0.09382	3308.3	0.03788	3308.3	0.05038
3308.35	0.04813	3308.35	0.04062	3308.35	0.05836	3308.35	0.05308	3308.35	0.03623	3308.35	0.02591
3308.4	0.05926	3308.4	0.08532	3308.4	0.03407	3308.4	0.03944	3308.4	0.04251	3308.4	-0.00975
3308.45	0.04594	3308.45	0.10235	3308.45	0.03264	3308.45	0.02896	3308.45	0.0465	3308.45	-0.0269
3308.5	0.03129	3308.5	0.08667	3308.5	0.01222	3308.5	0.03192	3308.5	0.05597	3308.5	-0.01587
3308.55	0.03475	3308.55	0.0479	3308.55	0.02877	3308.55	0.0341	3308.55	0.05941	3308.55	0.01799
3308.6	0.03837	3308.6	0.00474	3308.6	0.05216	3308.6	0.02734	3308.6	0.05901	3308.6	0.02889
3308.65	0.05838	3308.65	-0.00264	3308.65	0.04876	3308.65	0.02474	3308.65	0.0504	3308.65	-0.00484
3308.7	0.05842	3308.7	0.01029	3308.7	0.06491	3308.7	0.01872	3308.7	0.02675	3308.7	-0.00672
3308.75	0.01911	3308.75	0.03305	3308.75	0.06185	3308.75	0.04222	3308.75	0.00355	3308.75	0.02628
3308.8	0.02289	3308.8	0.02998	3308.8	0.02514	3308.8	0.03754	3308.8	-0.01112	3308.8	0.01358
3308.85	0.06089	3308.85	-0.00146	3308.85	0.03127	3308.85	0.00573	3308.85	-0.00591	3308.85	0.00706
3308.9	0.06328	3308.9	0.00506	3308.9	0.07117	3308.9	0.02151	3308.9	0.00108	3308.9	0.04515
3308.95	0.05144	3308.95	0.02969	3308.95	0.05834	3308.95	0.02674	3308.95	0.00111	3308.95	0.04896
3309	0.0553	3309	0.04487	3309	0.0285	3309	0.00508	3309	0.02331	3309	0.04065
3309.05	0.03944	3309.05	0.05253	3309.05	0.03515	3309.05	0.01416	3309.05	0.04067	3309.05	0.07125
3309.1	0.02242	3309.1	0.04038	3309.1	0.05179	3309.1	0.04082	3309.1	0.04378	3309.1	0.08299
3309.15	0.0424	3309.15	0.03895	3309.15	0.03336	3309.15	0.0567	3309.15	0.04591	3309.15	0.04084
3309.2	0.06392	3309.2	0.05052	3309.2	-0.0028	3309.2	0.0913	3309.2	0.02515	3309.2	0.01107
3309.25	0.07988	3309.25	0.05007	3309.25	0.024	3309.25	0.11191	3309.25	0.01451	3309.25	0.02169
3309.3	0.07321	3309.3	0.03695	3309.3	0.06623	3309.3	0.06354	3309.3	0.04617	3309.3	0.04087
3309.35	0.03854	3309.35	0.02036	3309.35	0.06297	3309.35	0.0197	3309.35	0.05343	3309.35	0.05722
3309.4	0.03239	3309.4	0.02649	3309.4	0.03446	3309.4	0.02787	3309.4	0.00856	3309.4	0.05576
3309.45	0.05512	3309.45	0.06246	3309.45	0.01204	3309.45	0.03633	3309.45	-0.02676	3309.45	0.04434
3309.5	0.05892	3309.5	0.06026	3309.5	0.0526	3309.5	0.03884	3309.5	-0.04417	3309.5	0.04111
3309.55	0.05731	3309.55	0.00764	3309.55	0.0907	3309.55	0.04769	3309.55	-0.05507	3309.55	0.02513
3309.6	0.06114	3309.6	-0.0069	3309.6	0.06733	3309.6	0.03219	3309.6	-0.0377	3309.6	0.00563
3309.65	0.03934	3309.65	0.00808	3309.65	0.04315	3309.65	0.01947	3309.65	0.000961736	3309.65	0.03401
3309.7	0.04611	3309.7	0.02341	3309.7	0.03605	3309.7	0.03383	3309.7	0.03502	3309.7	0.06957
3309.75	0.07834	3309.75	0.03527	3309.75	0.03908	3309.75	0.05582	3309.75	0.05191	3309.75	0.05338
3309.8	0.06731	3309.8	0.0304	3309.8	0.04924	3309.8	0.0502	3309.8	0.04783	3309.8	0.02234
3309.85	0.04809	3309.85	0.02277	3309.85	0.05643	3309.85	0.01291	3309.85	0.04001	3309.85	-0.00894
3309.9	0.02813	3309.9	0.04346	3309.9	0.04253	3309.9	0.0149	3309.9	0.02272	3309.9	-0.01559
3309.95	0.01383	3309.95	0.06235	3309.95	0.01918	3309.95	0.04834	3309.95	0.00728	3309.95	0.00997
3310	0.01865	3310	0.02942	3310	0.0205	3310	0.04418	3310	0.02951	3310	0.02509
3310.05	0.01537	3310.05	0.01658	3310.05	0.03333	3310.05	0.00411	3310.05	0.04997	3310.05	0.02914
3310.1	0.02786	3310.1	0.03477	3310.1	0.03314	3310.1	-0.00275	3310.1	0.06094	3310.1	0.02701
3310.15	0.04168	3310.15	0.03421	3310.15	0.03715	3310.15	0.03134	3310.15	0.04755	3310.15	0.01986
3310.2	0.03246	3310.2	0.04137	3310.2	0.05578	3310.2	0.03934	3310.2	0.01073	3310.2	0.00894
3310.25	0.03684	3310.25	0.06065	3310.25	0.0533	3310.25	0.02317	3310.25	0.01744	3310.25	0.01725
3310.3	0.01677	3310.3	0.07274	3310.3	0.04058	3310.3	0.02354	3310.3	0.03461	3310.3	0.02813
3310.35	-0.00548	3310.35	0.07158	3310.35	0.05777	3310.35	0.02594	3310.35	0.02896	3310.35	0.03471
3310.4	0.02902	3310.4	0.04714	3310.4	0.07459	3310.4	0.01215	3310.4	0.03638	3310.4	0.05281
3310.45	0.05734	3310.45	0.0346	3310.45	0.07222	3310.45	-0.0037	3310.45	0.05677	3310.45	0.03896
3310.5	0.03978	3310.5	0.05784	3310.5	0.06016	3310.5	0.00386	3310.5	0.05384	3310.5	0.0217
3310.55	0.0174	3310.55	0.0752	3310.55	0.03457	3310.55	0.04067	3310.55	0.01773	3310.55	0.03196
3310.6	0.01779	3310.6	0.06874	3310.6	0.01214	3310.6	0.03564	3310.6	-0.01182	3310.6	0.02974
3310.65	0.04201	3310.65	0.03146	3310.65	0.01755	3310.65	-0.01573	3310.65	-0.00869	3310.65	0.02795
3310.7	0.06921	3310.7	-0.00618	3310.7	0.03994	3310.7	-0.02465	3310.7	0.0313	3310.7	0.0424
3310.75	0.03742	3310.75	0.01249	3310.75	0.04582	3310.75	-0.01326	3310.75	0.07564	3310.75	0.0389
3310.8	-0.01572	3310.8	0.04339	3310.8	0.04514	3310.8	0.0155	3310.8	0.07812	3310.8	0.03104
3310.85	-0.00751	3310.85	0.04061	3310.85	0.02417	3310.85	0.05979	3310.85	0.06468	3310.85	0.03464
3310.9	0.04729	3310.9	0.04957	3310.9	0.00162	3310.9	0.04106	3310.9	0.04177	3310.9	0.03551
3310.95	0.06608	3310.95	0.05407	3310.95	0.03493	3310.95	0.00827	3310.95	0.01138	3310.95	0.03168
3311	0.0483	3311	0.01529	3311	0.05653	3311	-0.00444	3311	0.00777	3311	0.01753
3311.05	0.04204	3311.05	-0.01502	3311.05	0.04442	3311.05	0.00229	3311.05	0.03015	3311.05	0.01623
3311.1	0.02946	3311.1	-0.01061	3311.1	0.04016	3311.1	0.02803	3311.1	0.04247	3311.1	0.01035
3311.15	0.01702	3311.15	0.000807313	3311.15	0.02193	3311.15	0.0211	3311.15	0.00877	3311.15	0.00869
3311.2	0.01297	3311.2	0.01744	3311.2	0.02212	3311.2	0.01433	3311.2	0.00489	3311.2	0.03417
3311.25	0.0168	3311.25	0.03961	3311.25	0.04102	3311.25	0.02458	3311.25	0.05807	3311.25	0.02775
3311.3	0.01995	3311.3	0.03009	3311.3	0.04632	3311.3	0.03364	3311.3	0.06347	3311.3	0.01684
3311.35	0.01668	3311.35	0.00978	3311.35	0.08101	3311.35	0.04089	3311.35	0.04397	3311.35	0.02334
3311.4	0.01101	3311.4	0.01514	3311.4	0.09171	3311.4	0.03293	3311.4	0.03123	3311.4	0.04124
3311.45	0.03755	3311.45	0.01615	3311.45	0.05452	3311.45	0.01698	3311.45	0.00763	3311.45	0.05879
3311.5	0.09005	3311.5	0.00371	3311.5	0.05238	3311.5	0.0171	3311.5	0.01847	3311.5	0.02542
3311.55	0.07968	3311.55	0.0058	3311.55	0.06267	3311.55	0.04809	3311.55	0.03407	3311.55	0.01093
3311.6	0.05168	3311.6	0.01049	3311.6	0.04509	3311.6	0.04042	3311.6	0.04145	3311.6	0.02465
3311.65	0.04713	3311.65	0.00275	3311.65	0.04658	3311.65	-0.00586	3311.65	0.05914	3311.65	-0.00426
3311.7	0.04452	3311.7	0.02873	3311.7	0.08242	3311.7	0.00787	3311.7	0.0596	3311.7	-0.03249
3311.75	0.04413	3311.75	0.07384	3311.75	0.07324	3311.75	0.02632	3311.75	0.05006	3311.75	-0.02056
3311.8	0.02324	3311.8	0.06238	3311.8	0.04475	3311.8	0.00901	3311.8	0.02739	3311.8	0.00351
3311.85	0.01169	3311.85	0.01287	3311.85	0.0509	3311.85	0.00967	3311.85	0.01879	3311.85	0.0136
3311.9	0.01092	3311.9	0.01178	3311.9	0.04931	3311.9	0.02059	3311.9	0.0378	3311.9	0.01879
3311.95	0.01975	3311.95	0.0285	3311.95	0.04254	3311.95	0.03877	3311.95	0.02393	3311.95	0.03496
3312	0.04189	3312	0.0297	3312	0.03414	3312	0.06255	3312	0.00686	3312	0.04874
3312.05	0.03867	3312.05	0.05612	3312.05	0.05183	3312.05	0.06598	3312.05	0.03722	3312.05	0.0427
3312.1	0.04594	3312.1	0.05284	3312.1	0.09423	3312.1	0.03848	3312.1	0.06024	3312.1	0.03435
3312.15	0.0629	3312.15	0.02455	3312.15	0.08156	3312.15	0.02872	3312.15	0.04655	3312.15	0.04631
3312.2	0.03619	3312.2	0.03682	3312.2	0.02615	3312.2	0.05445	3312.2	0.02188	3312.2	0.05147
3312.25	0.01031	3312.25	0.05677	3312.25	0.01636	3312.25	0.05853	3312.25	0.02011	3312.25	0.04943
3312.3	0.02678	3312.3	0.04782	3312.3	0.05016	3312.3	0.04819	3312.3	0.02097	3312.3	0.06534
3312.35	0.04804	3312.35	0.02894	3312.35	0.0516	3312.35	0.05043	3312.35	0.00050187	3312.35	0.03577
3312.4	0.06127	3312.4	0.04555	3312.4	0.02284	3312.4	0.06489	3312.4	0.00649	3312.4	-0.01575
3312.45	0.06854	3312.45	0.05125	3312.45	0.01067	3312.45	0.06572	3312.45	0.01828	3312.45	0.00664
3312.5	0.03397	3312.5	-0.00573	3312.5	0.013	3312.5	0.03176	3312.5	0.01817	3312.5	0.0494
3312.55	0.00144	3312.55	-0.03354	3312.55	0.02057	3312.55	0.0019	3312.55	0.03581	3312.55	0.0491
3312.6	0.02106	3312.6	-0.00665	3312.6	0.03354	3312.6	0.0028	3312.6	0.05308	3312.6	0.03351
3312.65	0.05035	3312.65	0.00573	3312.65	0.04573	3312.65	0.01187	3312.65	0.04922	3312.65	0.02445
3312.7	0.06286	3312.7	0.01743	3312.7	0.04838	3312.7	-0.01147	3312.7	0.03764	3312.7	0.02437
3312.75	0.06438	3312.75	0.03646	3312.75	0.04309	3312.75	-0.01698	3312.75	0.04128	3312.75	0.05407
3312.8	0.06772	3312.8	0.03271	3312.8	0.04925	3312.8	0.0354	3312.8	0.05492	3312.8	0.10284
3312.85	0.06194	3312.85	0.02163	3312.85	0.04993	3312.85	0.06021	3312.85	0.06644	3312.85	0.09294
3312.9	0.03578	3312.9	0.03153	3312.9	0.03462	3312.9	0.07665	3312.9	0.0696	3312.9	0.03957
3312.95	0.03583	3312.95	0.05345	3312.95	0.02079	3312.95	0.08797	3312.95	0.03513	3312.95	0.02623
3313	0.05242	3313	0.04919	3313	0.02253	3313	0.06074	3313	-0.00706	3313	0.02815
3313.05	0.04291	3313.05	0.04888	3313.05	0.03262	3313.05	0.06994	3313.05	0.00946	3313.05	0.02777
3313.1	0.04396	3313.1	0.05958	3313.1	0.03047	3313.1	0.09053	3313.1	0.02549	3313.1	0.03634
3313.15	0.05133	3313.15	0.05579	3313.15	0.04205	3313.15	0.06863	3313.15	-0.01075	3313.15	0.04337
3313.2	0.02721	3313.2	0.04806	3313.2	0.06306	3313.2	0.04986	3313.2	-0.01663	3313.2	0.04534
3313.25	0.01996	3313.25	0.03135	3313.25	0.06317	3313.25	0.05227	3313.25	0.0189	3313.25	0.03915
3313.3	0.03781	3313.3	0.02355	3313.3	0.04178	3313.3	0.02758	3313.3	0.02056	3313.3	0.02794
3313.35	0.01436	3313.35	0.014	3313.35	0.02587	3313.35	-0.00184	3313.35	0.01517	3313.35	0.01683
3313.4	-0.00277	3313.4	0.02222	3313.4	0.03662	3313.4	0.00344	3313.4	0.03116	3313.4	0.0242
3313.45	0.00954	3313.45	0.04304	3313.45	0.05207	3313.45	0.01299	3313.45	0.02821	3313.45	0.03898
3313.5	0.0155	3313.5	0.0343	3313.5	0.06385	3313.5	0.03488	3313.5	0.00363	3313.5	0.03124
3313.55	0.05314	3313.55	0.033	3313.55	0.06342	3313.55	0.04105	3313.55	-0.00159	3313.55	0.00734
3313.6	0.07033	3313.6	0.04879	3313.6	0.06995	3313.6	0.01077	3313.6	0.01252	3313.6	0.00644
3313.65	0.04176	3313.65	0.05994	3313.65	0.09586	3313.65	0.00739	3313.65	0.00932	3313.65	0.04526
3313.7	0.0328	3313.7	0.06222	3313.7	0.07356	3313.7	0.01648	3313.7	0.01478	3313.7	0.05516
3313.75	0.02966	3313.75	0.06013	3313.75	0.03103	3313.75	0.0306	3313.75	0.03666	3313.75	0.02609
3313.8	0.02354	3313.8	0.04959	3313.8	0.02337	3313.8	0.06179	3313.8	0.03491	3313.8	0.01486
3313.85	0.01978	3313.85	0.06226	3313.85	0.00802	3313.85	0.06421	3313.85	0.00978	3313.85	0.02552
3313.9	0.01641	3313.9	0.07712	3313.9	-0.000785085	3313.9	0.03052	3313.9	-0.0055	3313.9	0.0056
3313.95	0.02311	3313.95	0.03877	3313.95	0.03664	3313.95	0.02432	3313.95	0.00183	3313.95	-0.03807
3314	0.01399	3314	0.01039	3314	0.09251	3314	0.03728	3314	0.02317	3314	-0.03039
3314.05	0.00809	3314.05	0.01939	3314.05	0.10705	3314.05	0.00942	3314.05	0.04959	3314.05	0.02289
3314.1	0.01983	3314.1	0.04435	3314.1	0.068	3314.1	0.01231	3314.1	0.06883	3314.1	0.05058
3314.15	0.02331	3314.15	0.05956	3314.15	0.0407	3314.15	0.04737	3314.15	0.07312	3314.15	0.02746
3314.2	0.03293	3314.2	0.04275	3314.2	0.03643	3314.2	0.06446	3314.2	0.05373	3314.2	0.01272
3314.25	0.03107	3314.25	0.0435	3314.25	0.01789	3314.25	0.0518	3314.25	0.04119	3314.25	0.000723414
3314.3	0.03002	3314.3	0.0574	3314.3	0.02287	3314.3	0.01519	3314.3	0.03547	3314.3	-0.00462
3314.35	0.05115	3314.35	0.04267	3314.35	0.0541	3314.35	0.00716	3314.35	0.02069	3314.35	0.03368
3314.4	0.03802	3314.4	0.03211	3314.4	0.05045	3314.4	0.0055	3314.4	0.02852	3314.4	0.0728
3314.45	0.00105	3314.45	0.06215	3314.45	0.05147	3314.45	0.02657	3314.45	0.04967	3314.45	0.06309
3314.5	-0.00686	3314.5	0.06648	3314.5	0.07582	3314.5	0.07626	3314.5	0.05909	3314.5	0.0326
3314.55	0.01645	3314.55	0.02224	3314.55	0.06196	3314.55	0.06643	3314.55	0.06133	3314.55	0.02101
3314.6	0.03542	3314.6	0.01647	3314.6	0.04132	3314.6	0.02238	3314.6	0.04922	3314.6	0.0179
3314.65	0.01811	3314.65	0.04513	3314.65	0.04501	3314.65	0.0179	3314.65	0.03238	3314.65	0.02372
3314.7	-0.00413	3314.7	0.05043	3314.7	0.04368	3314.7	0.03172	3314.7	0.03131	3314.7	0.03649
3314.75	0.01278	3314.75	0.04589	3314.75	0.05426	3314.75	0.04275	3314.75	0.03403	3314.75	0.03847
3314.8	0.03387	3314.8	0.0571	3314.8	0.10483	3314.8	0.04546	3314.8	0.02575	3314.8	0.02717
3314.85	0.00853	3314.85	0.05512	3314.85	0.10794	3314.85	0.03504	3314.85	0.01889	3314.85	0.0348
3314.9	-0.00153	3314.9	0.04316	3314.9	0.04697	3314.9	-0.00394	3314.9	0.03334	3314.9	0.02608
3314.95	0.02698	3314.95	0.04001	3314.95	0.02246	3314.95	-0.03692	3314.95	0.03868	3314.95	-0.01251
3315	0.05344	3315	0.02877	3315	0.03603	3315	-0.00221	3315	0.02783	3315	-0.01055
3315.05	0.07518	3315.05	0.02535	3315.05	0.05781	3315.05	0.03526	3315.05	0.02346	3315.05	0.01242
3315.1	0.06457	3315.1	0.04689	3315.1	0.04603	3315.1	0.03031	3315.1	0.03177	3315.1	0.02703
3315.15	0.06343	3315.15	0.05227	3315.15	0.01711	3315.15	0.0211	3315.15	0.0475	3315.15	0.02363
3315.2	0.08222	3315.2	0.02429	3315.2	0.03322	3315.2	0.01886	3315.2	0.05089	3315.2	0.0032
3315.25	0.04355	3315.25	0.000507424	3315.25	0.05913	3315.25	0.04349	3315.25	0.03884	3315.25	0.01591
3315.3	-0.0022	3315.3	-0.00077184	3315.3	0.05431	3315.3	0.05167	3315.3	0.02859	3315.3	0.02439
3315.35	0.00815	3315.35	0.01701	3315.35	0.05715	3315.35	0.03299	3315.35	0.02848	3315.35	-0.01087
3315.4	0.0462	3315.4	0.03233	3315.4	0.07942	3315.4	0.04556	3315.4	0.03049	3315.4	-0.01964
3315.45	0.06888	3315.45	0.03758	3315.45	0.06788	3315.45	0.05407	3315.45	0.04333	3315.45	0.01829
3315.5	0.0406	3315.5	0.03768	3315.5	0.04717	3315.5	0.05183	3315.5	0.06468	3315.5	0.04316
3315.55	0.01674	3315.55	0.03082	3315.55	0.05347	3315.55	0.06252	3315.55	0.07242	3315.55	0.04736
3315.6	0.03955	3315.6	0.03389	3315.6	0.05564	3315.6	0.04333	3315.6	0.06892	3315.6	0.02667
3315.65	0.04752	3315.65	0.04435	3315.65	0.04649	3315.65	-0.00729	3315.65	0.06636	3315.65	-0.00481
3315.7	0.0299	3315.7	0.03828	3315.7	0.02563	3315.7	-0.00867	3315.7	0.06559	3315.7	0.0295
3315.75	0.02442	3315.75	0.0228	3315.75	0.0199	3315.75	0.01526	3315.75	0.04838	3315.75	0.07025
3315.8	0.0277	3315.8	0.01857	3315.8	0.03166	3315.8	0.02046	3315.8	0.01462	3315.8	0.04742
3315.85	0.04093	3315.85	0.02924	3315.85	0.0171	3315.85	0.0521	3315.85	0.00896	3315.85	0.03124
3315.9	0.06467	3315.9	0.03479	3315.9	0.00794	3315.9	0.08111	3315.9	0.02206	3315.9	0.05139
3315.95	0.05683	3315.95	0.0248	3315.95	0.02883	3315.95	0.07781	3315.95	0.01492	3315.95	0.0636
3316	0.02044	3316	-0.00505	3316	0.04146	3316	0.04949	3316	0.02217	3316	0.04161
3316.05	-0.00467	3316.05	-0.02479	3316.05	0.03625	3316.05	0.02113	3316.05	0.03712	3316.05	0.0188
3316.1	-0.00629	3316.1	0.0303	3316.1	0.02655	3316.1	0.04793	3316.1	0.03438	3316.1	-1.23719e-05
3316.15	0.01624	3316.15	0.09598	3316.15	0.03451	3316.15	0.07238	3316.15	0.04554	3316.15	-0.0117
3316.2	0.03795	3316.2	0.08697	3316.2	0.05526	3316.2	0.06928	3316.2	0.04702	3316.2	0.00622
3316.25	0.04514	3316.25	0.05326	3316.25	0.04265	3316.25	0.0825	3316.25	0.02359	3316.25	0.00209
3316.3	0.07202	3316.3	0.04172	3316.3	0.02442	3316.3	0.08098	3316.3	0.01354	3316.3	-0.01169
3316.35	0.08279	3316.35	0.02898	3316.35	0.04267	3316.35	0.04752	3316.35	0.03949	3316.35	0.00699
3316.4	0.03769	3316.4	0.0204	3316.4	0.06648	3316.4	0.01827	3316.4	0.0539	3316.4	0.00292
3316.45	0.00803	3316.45	0.0441	3316.45	0.0535	3316.45	0.01854	3316.45	0.03458	3316.45	0.000337684
3316.5	0.03119	3316.5	0.06387	3316.5	0.01048	3316.5	0.02306	3316.5	0.03309	3316.5	0.01288
3316.55	0.05536	3316.55	0.04083	3316.55	-0.01409	3316.55	0.02219	3316.55	0.03724	3316.55	-0.00961
3316.6	0.04838	3316.6	0.01239	3316.6	0.00221	3316.6	0.02368	3316.6	0.03601	3316.6	-0.02237
3316.65	0.04671	3316.65	0.0501	3316.65	0.04028	3316.65	0.01792	3316.65	0.04978	3316.65	0.01299
3316.7	0.05419	3316.7	0.09204	3316.7	0.05867	3316.7	-0.01222	3316.7	0.06035	3316.7	0.03699
3316.75	0.05242	3316.75	0.07126	3316.75	0.05359	3316.75	-0.0268	3316.75	0.04588	3316.75	0.01644
3316.8	0.05747	3316.8	0.04204	3316.8	0.03727	3316.8	-0.02507	3316.8	0.02291	3316.8	-0.00748
3316.85	0.05689	3316.85	0.01487	3316.85	0.02196	3316.85	-0.02835	3316.85	0.01996	3316.85	-0.02394
3316.9	0.03846	3316.9	0.00429	3316.9	0.00972	3316.9	0.00149	3316.9	0.01346	3316.9	-0.01146
3316.95	0.03161	3316.95	0.03442	3316.95	-0.00711	3316.95	0.01782	3316.95	0.01265	3316.95	0.00625
3317	0.0493	3317	0.06863	3317	0.01068	3317	-0.00564	3317	0.02603	3317	0.00105
3317.05	0.05877	3317.05	0.07561	3317.05	0.06429	3317.05	-0.03772	3317.05	0.02457	3317.05	0.00487
3317.1	0.04426	3317.1	0.05829	3317.1	0.0996	3317.1	-0.04578	3317.1	0.04415	3317.1	0.00949
3317.15	0.02875	3317.15	0.02567	3317.15	0.07933	3317.15	-0.01543	3317.15	0.05429	3317.15	0.02034
3317.2	0.01869	3317.2	0.00152	3317.2	0.03166	3317.2	0.00262	3317.2	0.04155	3317.2	0.04342
3317.25	0.01479	3317.25	-0.00322	3317.25	0.02411	3317.25	-0.00315	3317.25	0.03753	3317.25	0.03673
3317.3	0.02105	3317.3	0.00317	3317.3	0.0417	3317.3	0.01618	3317.3	0.0276	3317.3	0.01296
3317.35	0.0216	3317.35	0.00416	3317.35	0.04428	3317.35	0.06105	3317.35	0.01967	3317.35	0.01518
3317.4	0.01696	3317.4	-0.02013	3317.4	0.03814	3317.4	0.07575	3317.4	0.01932	3317.4	0.01567
3317.45	0.03507	3317.45	-0.02729	3317.45	0.02182	3317.45	0.04692	3317.45	0.02597	3317.45	0.00119
3317.5	0.06593	3317.5	0.00605	3317.5	0.00884	3317.5	0.0046	3317.5	0.0399	3317.5	0.01674
3317.55	0.05005	3317.55	0.03045	3317.55	0.01104	3317.55	0.00973	3317.55	0.0584	3317.55	0.0501
3317.6	0.00134	3317.6	0.01231	3317.6	0.01909	3317.6	0.06308	3317.6	0.04864	3317.6	0.04497
3317.65	-0.01547	3317.65	-0.01034	3317.65	0.03366	3317.65	0.06198	3317.65	0.043	3317.65	0.00979
3317.7	0.0122	3317.7	0.02925	3317.7	0.03779	3317.7	0.01133	3317.7	0.06666	3317.7	-0.00474
3317.75	0.05169	3317.75	0.06408	3317.75	0.02774	3317.75	0.01488	3317.75	0.06545	3317.75	0.0222
3317.8	0.06473	3317.8	0.04819	3317.8	0.0388	3317.8	0.05236	3317.8	0.03406	3317.8	0.04198
3317.85	0.07214	3317.85	0.04283	3317.85	0.06234	3317.85	0.06349	3317.85	0.01052	3317.85	0.02001
3317.9	0.06985	3317.9	0.02806	3317.9	0.0694	3317.9	0.05028	3317.9	0.01589	3317.9	0.000946379
3317.95	0.06619	3317.95	0.01523	3317.95	0.07283	3317.95	0.02547	3317.95	0.03094	3317.95	0.00339
3318	0.08441	3318	0.03186	3318	0.07116	3318	0.0037	3318	0.03134	3318	-0.00877
3318.05	0.06579	3318.05	0.03577	3318.05	0.04066	3318.05	-0.01268	3318.05	0.01995	3318.05	-0.0268
3318.1	0.03223	3318.1	0.02348	3318.1	0.01106	3318.1	-0.00871	3318.1	0.01898	3318.1	-0.0087
3318.15	0.02392	3318.15	0.02743	3318.15	0.00808	3318.15	0.02357	3318.15	0.01895	3318.15	0.02897
3318.2	0.01902	3318.2	0.03926	3318.2	0.00794	3318.2	0.06103	3318.2	0.00232	3318.2	0.03619
3318.25	0.03427	3318.25	0.04924	3318.25	0.0157	3318.25	0.05485	3318.25	-0.00928	3318.25	0.02969
3318.3	0.05281	3318.3	0.05309	3318.3	0.02944	3318.3	0.03508	3318.3	0.00168	3318.3	0.02419
3318.35	0.03979	3318.35	0.04222	3318.35	0.02036	3318.35	0.04461	3318.35	0.02024	3318.35	0.00123
3318.4	0.01951	3318.4	0.04689	3318.4	0.023	3318.4	0.04821	3318.4	0.01624	3318.4	-0.0104
3318.45	0.03883	3318.45	0.05457	3318.45	0.05625	3318.45	0.05163	3318.45	-0.00242	3318.45	0.01249
3318.5	0.05303	3318.5	0.04151	3318.5	0.06756	3318.5	0.05236	3318.5	0.00174	3318.5	0.02311
3318.55	0.0309	3318.55	0.01832	3318.55	0.06068	3318.55	0.05171	3318.55	0.02568	3318.55	0.0147
3318.6	0.03587	3318.6	0.00629	3318.6	0.05136	3318.6	0.05941	3318.6	0.0431	3318.6	0.02206
3318.65	0.04197	3318.65	0.01625	3318.65	0.04292	3318.65	0.06474	3318.65	0.04243	3318.65	0.03059
3318.7	0.03104	3318.7	0.03284	3318.7	0.06242	3318.7	0.05182	3318.7	0.05117	3318.7	0.03263
3318.75	0.05038	3318.75	0.04638	3318.75	0.06067	3318.75	0.03614	3318.75	0.07331	3318.75	0.01709
3318.8	0.08363	3318.8	0.03782	3318.8	0.02584	3318.8	0.05266	3318.8	0.05944	3318.8	0.00501
3318.85	0.07902	3318.85	0.01192	3318.85	0.00862	3318.85	0.03949	3318.85	0.04565	3318.85	0.02602
3318.9	0.04442	3318.9	0.0013	3318.9	-0.00865	3318.9	-0.00837	3318.9	0.0705	3318.9	0.03052
3318.95	0.03158	3318.95	0.03216	3318.95	-0.00296	3318.95	-0.00493	3318.95	0.08197	3318.95	0.00521
3319	0.03222	3319	0.07587	3319	0.01364	3319	0.02425	3319	0.06838	3319	-0.00474
3319.05	0.03546	3319.05	0.07164	3319.05	0.0053	3319.05	0.02389	3319.05	0.05122	3319.05	-0.00353
3319.1	0.05023	3319.1	0.03398	3319.1	0.02201	3319.1	0.02093	3319.1	0.0497	3319.1	0.00577
3319.15	0.0521	3319.15	0.01062	3319.15	0.04653	3319.15	0.03725	3319.15	0.05906	3319.15	0.02118
3319.2	0.03897	3319.2	0.00889	3319.2	0.04062	3319.2	0.03728	3319.2	0.04687	3319.2	0.02981
3319.25	0.02935	3319.25	0.02945	3319.25	0.01542	3319.25	0.02364	3319.25	0.0402	3319.25	0.03065
3319.3	0.01977	3319.3	0.05716	3319.3	0.00193	3319.3	0.02893	3319.3	0.04253	3319.3	0.01693
3319.35	0.01475	3319.35	0.0458	3319.35	0.01356	3319.35	0.03161	3319.35	0.01922	3319.35	0.02141
3319.4	0.01534	3319.4	0.02434	3319.4	0.03417	3319.4	0.04574	3319.4	0.000150142	3319.4	0.04217
3319.45	0.01441	3319.45	0.02742	3319.45	0.05846	3319.45	0.07062	3319.45	-0.00311	3319.45	0.0328
3319.5	0.02253	3319.5	0.00854	3319.5	0.05531	3319.5	0.07978	3319.5	0.01989	3319.5	-0.00232
3319.55	0.04161	3319.55	-0.00592	3319.55	0.0406	3319.55	0.07956	3319.55	0.05879	3319.55	0.00439
3319.6	0.05263	3319.6	0.00562	3319.6	0.03381	3319.6	0.06696	3319.6	0.04616	3319.6	0.04768
3319.65	0.02006	3319.65	0.01303	3319.65	0.02263	3319.65	0.03922	3319.65	0.02712	3319.65	0.05062
3319.7	-0.00304	3319.7	0.01408	3319.7	0.02578	3319.7	0.00305	3319.7	0.02856	3319.7	0.03716
3319.75	0.0427	3319.75	0.00427	3319.75	0.03915	3319.75	-0.00664	3319.75	0.02201	3319.75	0.0462
3319.8	0.07468	3319.8	0.01499	3319.8	0.06572	3319.8	0.00889	3319.8	0.05905	3319.8	0.05835
3319.85	0.06083	3319.85	0.02276	3319.85	0.0662	3319.85	0.02114	3319.85	0.09056	3319.85	0.05243
3319.9	0.04982	3319.9	0.00261	3319.9	0.02635	3319.9	0.02344	3319.9	0.07918	3319.9	0.01833
3319.95	0.03701	3319.95	-0.01194	3319.95	0.01665	3319.95	0.02033	3319.95	0.07747	3319.95	0.01179
3320	0.01554	3320	0.00874	3320	0.0428	3320	0.03588	3320	0.0605	3320	0.04802
3320.05	0.00621	3320.05	0.05632	3320.05	0.03811	3320.05	0.04518	3320.05	0.03898	3320.05	0.06593
3320.1	0.01741	3320.1	0.06706	3320.1	0.00901	3320.1	0.05677	3320.1	0.04698	3320.1	0.03602
3320.15	0.01698	3320.15	0.03112	3320.15	0.02119	3320.15	0.08214	3320.15	0.02971	3320.15	-0.01284
3320.2	-0.000230101	3320.2	-0.00809	3320.2	0.03256	3320.2	0.0648	3320.2	-0.00261	3320.2	-0.0067
3320.25	0.00994	3320.25	0.00384	3320.25	0.02692	3320.25	0.03108	3320.25	0.01345	3320.25	0.03685
3320.3	0.03044	3320.3	0.03401	3320.3	0.0535	3320.3	0.00752	3320.3	0.03593	3320.3	0.05461
3320.35	0.01498	3320.35	0.02869	3320.35	0.06388	3320.35	-0.00373	3320.35	0.0492	3320.35	0.04169
3320.4	-0.00232	3320.4	0.01914	3320.4	0.05135	3320.4	0.00813	3320.4	0.0569	3320.4	0.02339
3320.45	0.00174	3320.45	0.02304	3320.45	0.05657	3320.45	0.01772	3320.45	0.03698	3320.45	0.01537
3320.5	0.00553	3320.5	0.04573	3320.5	0.05283	3320.5	0.01866	3320.5	0.02791	3320.5	0.01869
3320.55	0.00213	3320.55	0.05796	3320.55	0.05301	3320.55	0.0184	3320.55	0.02799	3320.55	0.01921
3320.6	-0.00192	3320.6	0.03155	3320.6	0.06442	3320.6	0.0294	3320.6	0.02545	3320.6	0.00193
3320.65	0.01002	3320.65	0.00488	3320.65	0.06015	3320.65	0.0442	3320.65	0.03277	3320.65	-0.00837
3320.7	0.01252	3320.7	-0.00483	3320.7	0.05156	3320.7	0.0314	3320.7	0.01216	3320.7	-0.00974
3320.75	0.00984	3320.75	0.00584	3320.75	0.05529	3320.75	0.01074	3320.75	-0.00977	3320.75	0.00128
3320.8	0.03427	3320.8	0.03687	3320.8	0.05228	3320.8	0.00446	3320.8	-0.000124105	3320.8	0.04278
3320.85	0.05505	3320.85	0.04632	3320.85	0.03518	3320.85	0.00281	3320.85	0.00358	3320.85	0.06614
3320.9	0.04465	3320.9	0.02945	3320.9	0.02551	3320.9	0.01663	3320.9	0.00902	3320.9	0.04543
3320.95	0.03146	3320.95	0.01387	3320.95	0.0149	3320.95	0.0427	3320.95	0.02348	3320.95	0.02602
3321	0.04015	3321	-0.00401	3321	-9.83514e-05	3321	0.05492	3321	0.03773	3321	0.0294
3321.05	0.05749	3321.05	-0.00672	3321.05	0.01044	3321.05	0.0507	3321.05	0.05354	3321.05	0.02802
3321.1	0.05991	3321.1	0.00733	3321.1	0.05068	3321.1	0.05387	3321.1	0.04175	3321.1	0.0057
3321.15	0.03832	3321.15	0.01895	3321.15	0.07089	3321.15	0.05417	3321.15	0.01694	3321.15	-0.02031
3321.2	0.03099	3321.2	0.03941	3321.2	0.0579	3321.2	0.03977	3321.2	0.03087	3321.2	-0.00719
3321.25	0.0446	3321.25	0.03916	3321.25	0.05362	3321.25	0.03534	3321.25	0.04476	3321.25	0.03663
3321.3	0.05645	3321.3	0.0092	3321.3	0.0557	3321.3	0.04579	3321.3	0.02165	3321.3	0.03945
3321.35	0.05266	3321.35	-0.01264	3321.35	0.05183	3321.35	0.0672	3321.35	-0.00351	3321.35	0.022
3321.4	0.01316	3321.4	0.00167	3321.4	0.04683	3321.4	0.07722	3321.4	-0.00247	3321.4	0.03548
3321.45	-0.02109	3321.45	0.03408	3321.45	0.02293	3321.45	0.05083	3321.45	0.00782	3321.45	0.06402
3321.5	-0.01956	3321.5	0.03518	3321.5	0.00616	3321.5	0.02172	3321.5	0.00281	3321.5	0.05002
3321.55	-0.00941	3321.55	0.01592	3321.55	0.02651	3321.55	0.01457	3321.55	0.00816	3321.55	0.02244
3321.6	-0.011	3321.6	0.02673	3321.6	0.05581	3321.6	0.0099	3321.6	0.02365	3321.6	0.03851
3321.65	-0.00126	3321.65	0.06524	3321.65	0.05887	3321.65	0.01023	3321.65	0.04258	3321.65	0.04083
3321.7	0.02214	3321.7	0.07138	3321.7	0.04204	3321.7	-0.00332	3321.7	0.059	3321.7	0.02993
3321.75	0.03595	3321.75	0.03712	3321.75	0.05082	3321.75	-0.02045	3321.75	0.0471	3321.75	0.01567
3321.8	0.0509	3321.8	0.01496	3321.8	0.05172	3321.8	0.00692	3321.8	0.03852	3321.8	-0.0144
3321.85	0.06212	3321.85	0.02978	3321.85	0.01842	3321.85	0.05313	3321.85	0.03344	3321.85	-0.000811703
3321.9	0.05576	3321.9	0.03605	3321.9	0.0166	3321.9	0.05477	3321.9	0.02403	3321.9	0.04537
3321.95	0.04064	3321.95	0.01182	3321.95	0.02927	3321.95	0.01598	3321.95	0.04499	3321.95	0.03527
3322	0.02224	3322	-0.00603	3322	0.00715	3322	-0.00308	3322	0.04646	3322	-0.004
3322.05	0.00921	3322.05	-0.01303	3322.05	-0.01152	3322.05	-0.00386	3322.05	0.00637	3322.05	-0.000967779
3322.1	0.02634	3322.1	0.00249	3322.1	0.01555	3322.1	0.01275	3322.1	0.00761	3322.1	0.01841
3322.15	0.04922	3322.15	0.05068	3322.15	0.05135	3322.15	0.03235	3322.15	0.04708	3322.15	0.02138
3322.2	0.05493	3322.2	0.07599	3322.2	0.05549	3322.2	0.02734	3322.2	0.05343	3322.2	0.01793
3322.25	0.05164	3322.25	0.04548	3322.25	0.05132	3322.25	0.03487	3322.25	0.02133	3322.25	0.01161
3322.3	0.04139	3322.3	0.02611	3322.3	0.06175	3322.3	0.04496	3322.3	0.00846	3322.3	0.02488
3322.35	0.03553	3322.35	0.0346	3322.35	0.06398	3322.35	0.04068	3322.35	0.02509	3322.35	0.05247
3322.4	0.03829	3322.4	0.03935	3322.4	0.05204	3322.4	0.03363	3322.4	0.0263	3322.4	0.03365
3322.45	0.03312	3322.45	0.05004	3322.45	0.04566	3322.45	0.02492	3322.45	0.00309	3322.45	0.01197
3322.5	0.00848	3322.5	0.04334	3322.5	0.04806	3322.5	0.03366	3322.5	-0.01868	3322.5	0.01753
3322.55	0.00165	3322.55	0.01544	3322.55	0.05561	3322.55	0.02513	3322.55	-0.02656	3322.55	0.01491
3322.6	0.02655	3322.6	0.00188	3322.6	0.04655	3322.6	0.01244	3322.6	-0.01856	3322.6	0.02384
3322.65	0.0336	3322.65	0.0322	3322.65	0.01387	3322.65	0.02658	3322.65	0.03036	3322.65	0.03187
3322.7	0.0072	3322.7	0.05557	3322.7	0.00623	3322.7	0.01832	3322.7	0.05965	3322.7	0.03534
3322.75	-0.000711707	3322.75	0.03317	3322.75	0.03367	3322.75	0.00943	3322.75	0.03004	3322.75	0.06155
3322.8	0.00778	3322.8	0.03457	3322.8	0.03272	3322.8	0.01215	3322.8	0.01876	3322.8	0.06507
3322.85	0.01127	3322.85	0.05195	3322.85	0.01234	3322.85	0.01832	3322.85	0.02161	3322.85	0.02555
3322.9	0.03685	3322.9	0.04875	3322.9	0.0185	3322.9	0.0215	3322.9	0.02525	3322.9	0.00187
3322.95	0.04924	3322.95	0.03068	3322.95	0.05339	3322.95	0.01269	3322.95	0.01733	3322.95	0.01341
3323	0.03725	3323	-0.0099	3323	0.06973	3323	0.01039	3323	0.00745	3323	0.02155
3323.05	0.0206	3323.05	-0.02419	3323.05	0.06168	3323.05	0.01536	3323.05	0.05037	3323.05	0.01277
3323.1	-0.01672	3323.1	0.0276	3323.1	0.07434	3323.1	0.02496	3323.1	0.08202	3323.1	0.00829
3323.15	-0.02745	3323.15	0.05855	3323.15	0.06283	3323.15	0.02661	3323.15	0.06253	3323.15	0.002
3323.2	-0.00338	3323.2	0.04369	3323.2	0.01648	3323.2	0.02492	3323.2	0.03741	3323.2	-0.00291
3323.25	0.03712	3323.25	0.04276	3323.25	0.000412797	3323.25	0.01709	3323.25	0.03359	3323.25	0.02143
3323.3	0.06853	3323.3	0.02868	3323.3	0.00752	3323.3	0.02199	3323.3	0.02635	3323.3	0.06905
3323.35	0.04842	3323.35	0.01283	3323.35	0.02204	3323.35	0.03941	3323.35	-0.000830348	3323.35	0.09082
3323.4	0.02014	3323.4	0.0115	3323.4	0.04687	3323.4	0.04476	3323.4	-0.00759	3323.4	0.058
3323.45	0.01143	3323.45	0.02231	3323.45	0.06188	3323.45	0.046	3323.45	0.02031	3323.45	0.01492
3323.5	0.01662	3323.5	0.05146	3323.5	0.07646	3323.5	0.03271	3323.5	0.05278	3323.5	-0.00451
3323.55	0.03911	3323.55	0.03825	3323.55	0.0858	3323.55	0.02671	3323.55	0.0534	3323.55	-0.00223
3323.6	0.0602	3323.6	-0.00931	3323.6	0.05813	3323.6	0.04768	3323.6	0.02151	3323.6	0.000199445
3323.65	0.0574	3323.65	-0.00492	3323.65	0.03108	3323.65	0.06139	3323.65	0.02468	3323.65	0.0042
3323.7	0.05146	3323.7	0.04097	3323.7	0.04656	3323.7	0.05903	3323.7	0.04628	3323.7	0.01651
3323.75	0.03867	3323.75	0.05463	3323.75	0.063	3323.75	0.04748	3323.75	0.023	3323.75	-0.00735
3323.8	0.028	3323.8	0.04617	3323.8	0.05958	3323.8	0.04365	3323.8	0.01414	3323.8	-0.02188
3323.85	0.0363	3323.85	0.04947	3323.85	0.05481	3323.85	0.04646	3323.85	0.00881	3323.85	-0.02017
3323.9	0.03141	3323.9	0.07579	3323.9	0.05094	3323.9	0.02243	3323.9	0.00113	3323.9	-0.0335
3323.95	0.01442	3323.95	0.10694	3323.95	0.03812	3323.95	0.03784	3323.95	0.0386	3323.95	-0.02305
3324	0.000382496	3324	0.09867	3324	0.03129	3324	0.07685	3324	0.05513	3324	0.000689969
3324.05	0.00917	3324.05	0.05309	3324.05	0.03505	3324.05	0.04663	3324.05	0.01451	3324.05	0.03026
3324.1	0.02538	3324.1	-0.00195	3324.1	0.01597	3324.1	0.01649	3324.1	0.00315	3324.1	0.03098
3324.15	0.03104	3324.15	-0.01218	3324.15	-0.01388	3324.15	0.02335	3324.15	0.03239	3324.15	-0.00541
3324.2	0.04047	3324.2	0.03184	3324.2	0.00862	3324.2	0.02389	3324.2	0.02436	3324.2	-0.00908
3324.25	0.03651	3324.25	0.06364	3324.25	0.05582	3324.25	0.03144	3324.25	0.02859	3324.25	0.00146
3324.3	0.00416	3324.3	0.06578	3324.3	0.06318	3324.3	0.0394	3324.3	0.04903	3324.3	0.00116
3324.35	-0.00072397	3324.35	0.0656	3324.35	0.03493	3324.35	0.03942	3324.35	0.04695	3324.35	0.02785
3324.4	0.02568	3324.4	0.04704	3324.4	0.02027	3324.4	0.05278	3324.4	0.06383	3324.4	0.05362
3324.45	0.05243	3324.45	0.02859	3324.45	0.05619	3324.45	0.06	3324.45	0.07282	3324.45	0.06741
3324.5	0.07054	3324.5	0.03854	3324.5	0.07409	3324.5	0.05524	3324.5	0.05712	3324.5	0.0598
3324.55	0.03681	3324.55	0.02688	3324.55	0.05662	3324.55	0.04397	3324.55	0.03441	3324.55	0.03614
3324.6	0.02503	3324.6	0.00239	3324.6	0.0525	3324.6	0.02556	3324.6	0.01215	3324.6	0.03593
3324.65	0.03443	3324.65	-0.00102	3324.65	0.03599	3324.65	0.01447	3324.65	0.01248	3324.65	0.02988
3324.7	-0.00163	3324.7	0.00963	3324.7	0.01061	3324.7	0.01285	3324.7	0.0176	3324.7	0.01736
3324.75	-0.01381	3324.75	0.04514	3324.75	0.00053933	3324.75	0.01017	3324.75	0.0303	3324.75	0.02173
3324.8	-0.0094	3324.8	0.07771	3324.8	-0.00124	3324.8	0.0074	3324.8	0.02696	3324.8	0.02517
3324.85	0.00206	3324.85	0.07497	3324.85	0.01821	3324.85	0.01101	3324.85	-0.01699	3324.85	0.02296
3324.9	0.03165	3324.9	0.06039	3324.9	0.0332	3324.9	0.03064	3324.9	-0.01206	3324.9	0.01505
3324.95	0.034	3324.95	0.04162	3324.95	0.03174	3324.95	0.05689	3324.95	0.03168	3324.95	0.02324
3325	0.02464	3325	0.03167	3325	0.03342	3325	0.0499	3325	0.03966	3325	0.07955
3325.05	0.02693	3325.05	0.04411	3325.05	0.04258	3325.05	0.02974	3325.05	0.05179	3325.05	0.09196
3325.1	0.02288	3325.1	0.06516	3325.1	0.06068	3325.1	0.02982	3325.1	0.08584	3325.1	0.02792
3325.15	0.01579	3325.15	0.07353	3325.15	0.0644	3325.15	0.03861	3325.15	0.07856	3325.15	0.00893
3325.2	0.02951	3325.2	0.06669	3325.2	0.06556	3325.2	0.06601	3325.2	0.03551	3325.2	0.02172
3325.25	0.04751	3325.25	0.06789	3325.25	0.06154	3325.25	0.07154	3325.25	0.0163	3325.25	0.00711
3325.3	0.04496	3325.3	0.06203	3325.3	0.02852	3325.3	0.02479	3325.3	0.01797	3325.3	-0.00265
3325.35	0.02472	3325.35	0.03924	3325.35	0.00226	3325.35	0.01343	3325.35	0.02815	3325.35	-0.00106
3325.4	0.01137	3325.4	0.03708	3325.4	0.02549	3325.4	0.03448	3325.4	0.03359	3325.4	0.00641
3325.45	0.00902	3325.45	0.04321	3325.45	0.07106	3325.45	0.02079	3325.45	0.02429	3325.45	0.00962
3325.5	0.00343	3325.5	0.02745	3325.5	0.06512	3325.5	0.03274	3325.5	0.0132	3325.5	0.02228
3325.55	0.03006	3325.55	0.02265	3325.55	0.01775	3325.55	0.06261	3325.55	0.00322	3325.55	0.04149
3325.6	0.081	3325.6	0.04712	3325.6	-0.00198	3325.6	0.04249	3325.6	0.0145	3325.6	0.0489
3325.65	0.08482	3325.65	0.06791	3325.65	-0.01089	3325.65	0.0302	3325.65	0.0427	3325.65	0.04563
3325.7	0.04702	3325.7	0.05742	3325.7	-0.035	3325.7	0.038	3325.7	0.05504	3325.7	0.02742
3325.75	0.01024	3325.75	0.04001	3325.75	-0.02597	3325.75	0.03076	3325.75	0.04693	3325.75	0.0229
3325.8	0.000161203	3325.8	0.03324	3325.8	0.01452	3325.8	0.02971	3325.8	0.02711	3325.8	0.03143
3325.85	0.01846	3325.85	0.02376	3325.85	0.03928	3325.85	0.0293	3325.85	0.0108	3325.85	0.02141
3325.9	0.02838	3325.9	0.01147	3325.9	0.05945	3325.9	0.03418	3325.9	0.02046	3325.9	0.02157
3325.95	0.04279	3325.95	0.02484	3325.95	0.07124	3325.95	0.04472	3325.95	0.04145	3325.95	0.03854
3326	0.03536	3326	0.05874	3326	0.03392	3326	0.02655	3326	0.04184	3326	0.02245
3326.05	0.02488	3326.05	0.05244	3326.05	-0.00745	3326.05	0.00065266	3326.05	0.03704	3326.05	0.02042
3326.1	0.05691	3326.1	0.0194	3326.1	0.00218	3326.1	0.00626	3326.1	0.03749	3326.1	0.0305
3326.15	0.04771	3326.15	0.01555	3326.15	0.02806	3326.15	0.0301	3326.15	0.0321	3326.15	0.00937
3326.2	0.03142	3326.2	0.00129	3326.2	0.05716	3326.2	0.01939	3326.2	0.02346	3326.2	0.00686
3326.25	0.04157	3326.25	-0.00677	3326.25	0.05708	3326.25	0.00115	3326.25	0.01471	3326.25	0.00672
3326.3	0.02909	3326.3	0.02694	3326.3	0.02368	3326.3	0.01957	3326.3	0.01444	3326.3	-0.00568
3326.35	0.0205	3326.35	0.05775	3326.35	0.03603	3326.35	0.0361	3326.35	0.02206	3326.35	-0.01963
3326.4	0.03023	3326.4	0.07355	3326.4	0.04982	3326.4	0.04699	3326.4	0.04882	3326.4	-0.03879
3326.45	0.03256	3326.45	0.0763	3326.45	0.0378	3326.45	0.0443	3326.45	0.06784	3326.45	-0.0201
3326.5	0.01047	3326.5	0.07306	3326.5	0.05926	3326.5	0.02468	3326.5	0.03388	3326.5	0.01254
3326.55	0.00718	3326.55	0.01752	3326.55	0.08388	3326.55	0.02044	3326.55	0.01828	3326.55	0.0031
3326.6	0.01222	3326.6	-0.04213	3326.6	0.07315	3326.6	0.0337	3326.6	0.03154	3326.6	-0.000355739
3326.65	0.00271	3326.65	-0.01515	3326.65	0.03563	3326.65	0.03366	3326.65	0.01964	3326.65	0.01721
3326.7	0.01683	3326.7	0.02382	3326.7	-0.000643502	3326.7	-0.01184	3326.7	0.01599	3326.7	0.02064
3326.75	0.02552	3326.75	0.04012	3326.75	-0.000205932	3326.75	-0.04669	3326.75	0.02492	3326.75	0.02115
3326.8	0.01688	3326.8	0.06315	3326.8	0.03174	3326.8	-0.02868	3326.8	0.01377	3326.8	0.03646
3326.85	0.00505	3326.85	0.07042	3326.85	0.04449	3326.85	0.00658	3326.85	0.01399	3326.85	0.06969
3326.9	0.00653	3326.9	0.05454	3326.9	0.02005	3326.9	0.00827	3326.9	0.03729	3326.9	0.07404
3326.95	0.0416	3326.95	0.03585	3326.95	0.01485	3326.95	-0.014	3326.95	0.04316	3326.95	0.04692
3327	0.05283	3327	0.02611	3327	0.04166	3327	0.00928	3327	0.05143	3327	0.03888
3327.05	0.01934	3327.05	0.03074	3327.05	0.05644	3327.05	0.03916	3327.05	0.06653	3327.05	0.02591
3327.1	0.01489	3327.1	0.03377	3327.1	0.05497	3327.1	0.02703	3327.1	0.04902	3327.1	0.01664
3327.15	0.03054	3327.15	0.01461	3327.15	0.06288	3327.15	0.01771	3327.15	0.02377	3327.15	0.02565
3327.2	0.01562	3327.2	0.01167	3327.2	0.09938	3327.2	0.03966	3327.2	0.01413	3327.2	0.03001
3327.25	0.00776	3327.25	0.05765	3327.25	0.10591	3327.25	0.03207	3327.25	0.00703	3327.25	0.05063
3327.3	0.03389	3327.3	0.085	3327.3	0.03876	3327.3	0.00783	3327.3	0.03303	3327.3	0.06056
3327.35	0.06881	3327.35	0.06076	3327.35	-0.00942	3327.35	0.02144	3327.35	0.05494	3327.35	0.01907
3327.4	0.07843	3327.4	0.03234	3327.4	0.01118	3327.4	0.02693	3327.4	0.0328	3327.4	-0.02209
3327.45	0.05927	3327.45	0.02656	3327.45	0.03733	3327.45	0.03097	3327.45	0.0374	3327.45	-0.01997
3327.5	0.05165	3327.5	0.04633	3327.5	0.04036	3327.5	0.04521	3327.5	0.05382	3327.5	0.00298
3327.55	0.06021	3327.55	0.03946	3327.55	0.04376	3327.55	0.03587	3327.55	0.03869	3327.55	0.03171
3327.6	0.04785	3327.6	0.01302	3327.6	0.03308	3327.6	0.01378	3327.6	0.02939	3327.6	0.05403
3327.65	0.03845	3327.65	0.0287	3327.65	0.01589	3327.65	0.02209	3327.65	0.02671	3327.65	0.05299
3327.7	0.05216	3327.7	0.04111	3327.7	0.03594	3327.7	0.0586	3327.7	0.01285	3327.7	0.03355
3327.75	0.05383	3327.75	0.02713	3327.75	0.03651	3327.75	0.06868	3327.75	0.00938	3327.75	0.00645
3327.8	0.03901	3327.8	0.01186	3327.8	0.01476	3327.8	0.04951	3327.8	0.02986	3327.8	-0.01817
3327.85	0.02417	3327.85	0.01388	3327.85	0.03836	3327.85	0.02829	3327.85	0.05488	3327.85	-0.00907
3327.9	0.03671	3327.9	0.03021	3327.9	0.06757	3327.9	0.02347	3327.9	0.05151	3327.9	0.02796
3327.95	0.06	3327.95	0.04199	3327.95	0.05633	3327.95	0.04954	3327.95	0.03826	3327.95	0.04458
3328	0.05613	3328	0.04819	3328	0.00866	3328	0.05769	3328	0.02543	3328	0.04454
3328.05	0.04478	3328.05	0.02668	3328.05	-0.01546	3328.05	0.03877	3328.05	0.0052	3328.05	0.05342
3328.1	0.04329	3328.1	-0.00393	3328.1	0.02455	3328.1	0.0309	3328.1	0.00666	3328.1	0.06315
3328.15	0.05742	3328.15	0.00219	3328.15	0.06151	3328.15	0.03881	3328.15	0.02532	3328.15	0.05734
3328.2	0.06157	3328.2	0.00548	3328.2	0.06126	3328.2	0.03703	3328.2	0.03459	3328.2	0.03928
3328.25	0.05909	3328.25	-0.01804	3328.25	0.06161	3328.25	0.02768	3328.25	0.01971	3328.25	0.03914
3328.3	0.06807	3328.3	0.000515228	3328.3	0.05306	3328.3	0.04219	3328.3	0.01508	3328.3	0.04876
3328.35	0.07125	3328.35	0.02401	3328.35	0.03783	3328.35	0.05239	3328.35	0.02343	3328.35	0.04138
3328.4	0.06705	3328.4	0.0095	3328.4	0.05374	3328.4	0.04879	3328.4	0.02567	3328.4	0.01101
3328.45	0.06067	3328.45	0.03192	3328.45	0.04769	3328.45	0.07159	3328.45	0.04717	3328.45	-0.01244
3328.5	0.04348	3328.5	0.05258	3328.5	0.03099	3328.5	0.084	3328.5	0.05903	3328.5	0.02298
3328.55	0.02191	3328.55	0.04154	3328.55	0.04581	3328.55	0.04159	3328.55	0.0409	3328.55	0.05618
3328.6	0.01457	3328.6	0.04839	3328.6	0.0261	3328.6	0.03119	3328.6	0.02476	3328.6	0.04189
3328.65	0.01577	3328.65	0.04327	3328.65	-0.00308	3328.65	0.05752	3328.65	0.00122	3328.65	0.03817
3328.7	0.02587	3328.7	0.02581	3328.7	0.01327	3328.7	0.04263	3328.7	-0.02026	3328.7	0.03937
3328.75	0.02619	3328.75	0.04141	3328.75	0.03569	3328.75	0.02085	3328.75	0.00739	3328.75	0.01018
3328.8	0.01929	3328.8	0.05085	3328.8	0.04643	3328.8	0.01728	3328.8	0.05016	3328.8	-0.0284
3328.85	0.0019	3328.85	0.01731	3328.85	0.04637	3328.85	0.01709	3328.85	0.05832	3328.85	-0.02624
3328.9	-0.01354	3328.9	-0.00138	3328.9	0.01449	3328.9	0.02272	3328.9	0.06947	3328.9	0.01643
3328.95	0.01223	3328.95	0.01947	3328.95	0.00312	3328.95	0.0299	3328.95	0.10128	3328.95	0.04863
3329	0.04958	3329	0.04953	3329	0.03136	3329	0.04495	3329	0.10767	3329	0.0542
3329.05	0.03253	3329.05	0.06613	3329.05	0.04385	3329.05	0.05532	3329.05	0.08612	3329.05	0.01435
3329.1	-0.01294	3329.1	0.05776	3329.1	0.03818	3329.1	0.04496	3329.1	0.06202	3329.1	-0.01512
3329.15	-0.00285	3329.15	0.03426	3329.15	0.02451	3329.15	0.04253	3329.15	0.03315	3329.15	0.01393
3329.2	0.02144	3329.2	0.02243	3329.2	0.02939	3329.2	0.05857	3329.2	0.03067	3329.2	0.02689
3329.25	0.01854	3329.25	0.04465	3329.25	0.047	3329.25	0.04462	3329.25	0.05482	3329.25	0.01219
3329.3	0.02764	3329.3	0.07427	3329.3	0.05143	3329.3	0.02253	3329.3	0.06975	3329.3	-0.00524
3329.35	0.05854	3329.35	0.07192	3329.35	0.03074	3329.35	0.0425	3329.35	0.08004	3329.35	0.0067
3329.4	0.0554	3329.4	0.05757	3329.4	0.000315807	3329.4	0.05275	3329.4	0.06531	3329.4	0.04861
3329.45	0.00594	3329.45	0.0672	3329.45	0.01476	3329.45	0.03481	3329.45	0.03807	3329.45	0.06397
3329.5	-0.01958	3329.5	0.0686	3329.5	0.02446	3329.5	0.00704	3329.5	0.02691	3329.5	0.05438
3329.55	0.00577	3329.55	0.04965	3329.55	0.02714	3329.55	-0.02	3329.55	0.0078	3329.55	0.05549
3329.6	0.0625	3329.6	0.05049	3329.6	0.05234	3329.6	-0.01193	3329.6	0.00663	3329.6	0.04613
3329.65	0.08499	3329.65	0.03376	3329.65	0.03448	3329.65	0.02439	3329.65	0.02649	3329.65	-0.00201
3329.7	0.06395	3329.7	-0.0042	3329.7	0.00131	3329.7	0.04152	3329.7	0.03584	3329.7	-0.01922
3329.75	0.0625	3329.75	0.00609	3329.75	-0.00649	3329.75	0.01948	3329.75	0.04276	3329.75	0.01255
3329.8	0.05982	3329.8	0.01592	3329.8	-0.01364	3329.8	-0.00339	3329.8	0.02882	3329.8	0.0331
3329.85	0.05411	3329.85	0.00355	3329.85	0.00464	3329.85	0.00378	3329.85	0.02014	3329.85	0.02553
3329.9	0.04543	3329.9	0.04018	3329.9	0.03106	3329.9	0.0136	3329.9	0.02638	3329.9	0.000487071
[truncated: 8,001 more rows]

## Sheet: insert
time(hours)	intensity
0	0
2	35.48
4	37.79
6	48.83
8	42.31
12	41.84
