# Supplementary material for: Achieving high-performance room-temperature organic ferromagnetic semiconductor films via topochemical reduction
Source: Nat Commun. 2026 Apr 15;17:5197. doi: 10.1038/s41467-026-71866-2 (PMC13253818; doi:10.1038/s41467-026-71866-2)
Supplement: Supplementary file 3 — Source Data [file 41467_2026_71866_MOESM3_ESM.zip › Source Data/Supplementary_Figure_12/supplementary fig12b/supplemantary 12b.xlsx]

## Sheet: raw film
wavelength(nm)	intensity
300.12	0.421
300.92	0.411
301.71	0.406
302.51	0.402
303.3	0.393
304.1	0.391
304.89	0.382
305.68	0.379
306.48	0.372
307.27	0.367
308.06	0.365
308.86	0.361
309.65	0.356
310.44	0.353
311.24	0.351
312.03	0.35
312.82	0.346
313.62	0.345
314.41	0.341
315.2	0.337
315.99	0.337
316.79	0.335
317.58	0.332
318.37	0.327
319.16	0.328
319.96	0.326
320.75	0.324
321.54	0.322
322.33	0.319
323.13	0.321
323.92	0.323
324.71	0.321
325.5	0.324
326.29	0.323
327.08	0.325
327.88	0.328
328.67	0.329
329.46	0.336
330.25	0.338
331.04	0.34
331.83	0.349
332.62	0.351
333.41	0.357
334.21	0.36
335	0.364
335.79	0.369
336.58	0.377
337.37	0.38
338.16	0.38
338.95	0.392
339.74	0.394
340.53	0.401
341.32	0.404
342.11	0.414
342.9	0.419
343.69	0.423
344.48	0.431
345.27	0.44
346.06	0.45
346.85	0.458
347.64	0.464
348.43	0.474
349.22	0.477
350.01	0.489
350.8	0.497
351.59	0.504
352.38	0.513
353.16	0.518
353.95	0.526
354.74	0.532
355.53	0.542
356.32	0.545
357.11	0.552
357.9	0.56
358.69	0.561
359.47	0.562
360.26	0.57
361.05	0.577
361.84	0.58
362.63	0.589
363.41	0.601
364.2	0.602
364.99	0.617
365.78	0.627
366.57	0.637
367.35	0.656
368.14	0.668
368.93	0.683
369.72	0.696
370.5	0.708
371.29	0.726
372.08	0.732
372.86	0.745
373.65	0.754
374.44	0.764
375.23	0.771
376.01	0.774
376.8	0.78
377.59	0.782
378.37	0.774
379.16	0.77
379.95	0.771
380.73	0.761
381.52	0.758
382.3	0.748
383.09	0.746
383.88	0.735
384.66	0.726
385.45	0.721
386.23	0.721
387.02	0.714
387.8	0.715
388.59	0.719
389.38	0.718
390.16	0.72
390.95	0.726
391.73	0.732
392.52	0.738
393.3	0.746
394.09	0.75
394.87	0.759
395.66	0.765
396.44	0.771
397.23	0.772
398.01	0.777
398.8	0.775
399.58	0.778
400.36	0.775
401.15	0.765
401.93	0.752
402.72	0.742
403.5	0.719
404.28	0.7
405.07	0.672
405.85	0.645
406.64	0.616
407.42	0.59
408.2	0.553
408.99	0.527
409.77	0.496
410.55	0.467
411.34	0.434
412.12	0.407
412.9	0.38
413.69	0.354
414.47	0.329
415.25	0.305
416.03	0.284
416.82	0.265
417.6	0.246
418.38	0.226
419.17	0.212
419.95	0.197
420.73	0.186
421.51	0.176
422.29	0.168
423.08	0.16
423.86	0.152
424.64	0.148
425.42	0.143
426.2	0.14
426.99	0.138
427.77	0.133
428.55	0.131
429.33	0.128
430.11	0.126
430.89	0.125
431.67	0.126
432.46	0.123
433.24	0.122
434.02	0.122
434.8	0.12
435.58	0.121
436.36	0.121
437.14	0.12
437.92	0.12
438.7	0.117
439.48	0.119
440.26	0.116
441.04	0.118
441.82	0.119
442.6	0.115
443.38	0.116
444.16	0.118
444.94	0.116
445.72	0.117
446.5	0.116
447.28	0.117
448.06	0.115
448.84	0.118
449.62	0.117
450.4	0.116
451.18	0.118
451.96	0.116
452.74	0.115
453.52	0.117
454.3	0.115
455.07	0.116
455.85	0.117
456.63	0.118
457.41	0.117
458.19	0.118
458.97	0.117
459.75	0.117
460.53	0.116
461.3	0.117
462.08	0.118
462.86	0.117
463.64	0.117
464.42	0.116
465.19	0.118
465.97	0.115
466.75	0.117
467.53	0.118
468.3	0.116
469.08	0.117
469.86	0.118
470.64	0.117
471.41	0.117
472.19	0.115
472.97	0.117
473.75	0.117
474.52	0.118
475.3	0.117
476.08	0.119
476.85	0.118
477.63	0.119
478.41	0.119
479.18	0.119
479.96	0.12
480.73	0.119
481.51	0.117
482.29	0.119
483.06	0.118
483.84	0.118
484.62	0.118
485.39	0.119
486.17	0.121
486.94	0.119
487.72	0.119
488.49	0.117
489.27	0.119
490.04	0.118
490.82	0.12
491.6	0.118
492.37	0.118
493.15	0.119
493.92	0.12
494.7	0.117
495.47	0.119
496.24	0.12
497.02	0.119
497.79	0.119
498.57	0.118
499.34	0.117
500.12	0.119
500.89	0.117
501.67	0.115
502.44	0.117
503.21	0.116
503.99	0.115
504.76	0.116
505.54	0.118
506.31	0.117
507.08	0.116
507.86	0.116
508.63	0.114
509.4	0.115
510.18	0.116
510.95	0.118
511.72	0.116
512.5	0.114
513.27	0.116
514.04	0.114
514.82	0.116
515.59	0.113
516.36	0.112
517.13	0.113
517.91	0.113
518.68	0.113
519.45	0.111
520.22	0.111
521	0.111
521.77	0.108
522.54	0.111
523.31	0.109
524.08	0.107
524.86	0.109
525.63	0.105
526.4	0.106
527.17	0.104
527.94	0.104
528.71	0.102
529.49	0.103
530.26	0.101
531.03	0.103
531.8	0.102
532.57	0.098
533.34	0.1
534.11	0.097
534.88	0.097
535.65	0.093
536.43	0.094
537.2	0.096
537.97	0.094
538.74	0.092
539.51	0.092
540.28	0.09
541.05	0.091
541.82	0.09
542.59	0.087
543.36	0.086
544.13	0.088
544.9	0.085
545.67	0.086
546.44	0.085
547.21	0.087
547.98	0.085
548.75	0.086
549.52	0.084
550.29	0.085
551.05	0.083
551.82	0.083
552.59	0.084
553.36	0.082
554.13	0.081
554.9	0.083
555.67	0.081
556.44	0.081
557.21	0.081
557.97	0.08
558.74	0.08
559.51	0.079
560.28	0.078
561.05	0.079
561.82	0.079
562.58	0.081
563.35	0.08
564.12	0.081
564.89	0.078
565.66	0.079
566.42	0.078
567.19	0.078
567.96	0.078
568.73	0.076
569.49	0.074
570.26	0.076
571.03	0.076
571.8	0.077
572.56	0.077
573.33	0.075
574.1	0.076
574.86	0.076
575.63	0.076
576.4	0.076
577.16	0.076
577.93	0.075
578.7	0.075
579.46	0.074
580.23	0.075
580.99	0.074
581.76	0.074
582.53	0.074
583.29	0.073
584.06	0.074
584.82	0.072
585.59	0.074
586.36	0.074
587.12	0.072
587.89	0.071
588.65	0.072
589.42	0.072
590.18	0.072
590.95	0.071
591.71	0.073
592.48	0.072
593.24	0.072
594.01	0.072
594.77	0.071
595.54	0.07
596.3	0.067
597.07	0.07
597.83	0.069
598.6	0.07
599.36	0.071
600.13	0.071
600.89	0.071
601.65	0.071
602.42	0.069
603.18	0.07
603.95	0.069
604.71	0.07
605.47	0.068
606.24	0.071
607	0.07
607.76	0.071
608.53	0.071
609.29	0.07
610.05	0.069
610.82	0.067
611.58	0.067
612.34	0.067
613.11	0.067
613.87	0.069
614.63	0.07
615.39	0.07
616.16	0.07
616.92	0.068
617.68	0.067
618.44	0.066
619.21	0.065
619.97	0.066
620.73	0.065
621.49	0.065
622.26	0.067
623.02	0.064
623.78	0.067
624.54	0.066
625.3	0.064
626.06	0.064
626.83	0.065
627.59	0.065
628.35	0.063
629.11	0.064
629.87	0.065
630.63	0.065
631.39	0.064
632.16	0.063
632.92	0.063
633.68	0.061
634.44	0.059
635.2	0.059
635.96	0.057
636.72	0.057
637.48	0.059
638.24	0.063
639	0.058
639.76	0.059
640.52	0.057
641.28	0.06
642.04	0.058
642.8	0.059
643.56	0.058
644.32	0.057
645.08	0.056
645.84	0.056
646.6	0.057
647.36	0.056
648.12	0.056
648.88	0.058
649.64	0.059
650.4	0.058
651.16	0.058
651.91	0.058
652.67	0.056
653.43	0.058
654.19	0.057
654.95	0.059
655.71	0.058
656.47	0.058
657.23	0.058
657.98	0.057
658.74	0.056
659.5	0.056
660.26	0.055
661.02	0.055
661.78	0.054
662.53	0.053
663.29	0.055
664.05	0.053
664.81	0.055
665.56	0.053
666.32	0.054
667.08	0.052
667.84	0.053
668.59	0.052
669.35	0.052
670.11	0.052
670.87	0.054
671.62	0.055
672.38	0.054
673.14	0.056
673.89	0.053
674.65	0.053
675.41	0.054
676.16	0.052
676.92	0.054
677.68	0.053
678.43	0.054
679.19	0.053
679.94	0.054
680.7	0.053
681.46	0.052
682.21	0.052
682.97	0.052
683.72	0.052
684.48	0.053
685.24	0.053
685.99	0.054
686.75	0.054
687.5	0.054
688.26	0.053
689.01	0.053
689.77	0.055
690.52	0.053
691.28	0.053
692.03	0.052
692.79	0.053
693.54	0.053
694.3	0.053
695.05	0.052
695.81	0.052
696.56	0.051
697.31	0.051
698.07	0.053
698.82	0.054
699.58	0.052
700.33	0.052
701.09	0.048
701.84	0.049
702.59	0.05
703.35	0.048
704.1	0.052
704.85	0.048
705.61	0.049
706.36	0.047
707.11	0.051
707.87	0.053
708.62	0.05
709.37	0.052
710.13	0.049
710.88	0.048
711.63	0.049
712.39	0.049
713.14	0.049
713.89	0.048
714.64	0.051
715.4	0.052
716.15	0.05
716.9	0.048
717.65	0.049
718.41	0.049
719.16	0.048
719.91	0.047
720.66	0.047
721.41	0.049
722.17	0.048
722.92	0.047
723.67	0.047
724.42	0.049
725.17	0.046
725.92	0.047
726.68	0.048
727.43	0.048
728.18	0.047
728.93	0.048
729.68	0.049
730.43	0.048
731.18	0.05
731.93	0.047
732.68	0.048
733.43	0.049
734.18	0.049
734.94	0.05
735.69	0.05
736.44	0.049
737.19	0.051
737.94	0.05
738.69	0.049
739.44	0.049
740.19	0.049
740.94	0.05
741.69	0.049
742.44	0.048
743.19	0.047
743.94	0.046
744.69	0.046
745.43	0.044
746.18	0.046
746.93	0.044
747.68	0.045
748.43	0.045
749.18	0.042
749.93	0.043
750.68	0.043
751.43	0.046
752.18	0.045
752.93	0.045
753.67	0.045
754.42	0.045
755.17	0.046
755.92	0.046
756.67	0.046
757.42	0.046
758.16	0.046
758.91	0.049
759.66	0.048
760.41	0.047
761.16	0.049
761.9	0.048
762.65	0.046
763.4	0.048
764.15	0.047
764.89	0.048
765.64	0.047
766.39	0.048
767.14	0.049
767.88	0.045
768.63	0.045
769.38	0.045
770.12	0.046
770.87	0.045
771.62	0.044
772.36	0.044
773.11	0.043
773.86	0.042
774.6	0.042
775.35	0.042
776.1	0.043
776.84	0.042
777.59	0.042
778.33	0.041
779.08	0.041
779.83	0.043
780.57	0.041
781.32	0.042
782.06	0.042
782.81	0.043
783.55	0.043
784.3	0.044
785.05	0.043
785.79	0.043
786.54	0.042
787.28	0.043
788.03	0.044
788.77	0.045
789.52	0.045
790.26	0.044
791.01	0.044
791.75	0.044
792.49	0.045
793.24	0.044
793.98	0.045
794.73	0.045
795.47	0.046
796.22	0.045
796.96	0.044
797.7	0.043
798.45	0.04
799.19	0.042
799.94	0.042
800.68	0.042
801.42	0.041
802.17	0.041
802.91	0.038
803.65	0.039
804.4	0.04
805.14	0.04
805.88	0.04
806.63	0.041
807.37	0.043
808.11	0.041
808.86	0.041
809.6	0.041
810.34	0.041
811.08	0.04
811.83	0.041
812.57	0.04
813.31	0.039
814.05	0.04
814.8	0.04
815.54	0.039
816.28	0.041
817.02	0.04
817.77	0.04
818.51	0.038
819.25	0.041
819.99	0.041
820.73	0.04
821.47	0.041
822.22	0.04
822.96	0.041
823.7	0.041
824.44	0.039
825.18	0.04
825.92	0.042
826.66	0.041
827.4	0.042
828.15	0.043
828.89	0.043
829.63	0.043
830.37	0.041
831.11	0.039
831.85	0.038
832.59	0.039
833.33	0.038
834.07	0.039
834.81	0.039
835.55	0.038
836.29	0.04
837.03	0.039
837.77	0.038
838.51	0.037
839.25	0.039
839.99	0.038
840.73	0.037
841.47	0.037
842.21	0.037
842.95	0.038
843.69	0.037
844.43	0.037
845.16	0.039
845.9	0.037
846.64	0.035
847.38	0.037
848.12	0.037
848.86	0.038
849.6	0.036
850.34	0.035
851.08	0.036
851.81	0.036
852.55	0.038
853.29	0.035
854.03	0.037
854.77	0.038
855.5	0.038
856.24	0.038
856.98	0.036
857.72	0.036
858.46	0.036
859.19	0.037
859.93	0.036
860.67	0.034
861.41	0.035
862.14	0.038
862.88	0.037
863.62	0.037
864.36	0.036
865.09	0.038
865.83	0.037
866.57	0.036
867.3	0.037
868.04	0.035
868.78	0.034
869.51	0.035
870.25	0.033
870.99	0.037
871.72	0.033
872.46	0.034
873.2	0.034
873.93	0.034
874.67	0.034
875.4	0.033
876.14	0.035
876.88	0.036
877.61	0.036
878.35	0.036
879.08	0.036
879.82	0.037
880.55	0.036
881.29	0.036
882.02	0.034
882.76	0.036
883.49	0.036
884.23	0.036
884.96	0.034
885.7	0.036
886.43	0.035
887.17	0.036
887.9	0.035
888.64	0.034
889.37	0.035
890.11	0.034
890.84	0.033
891.58	0.034
892.31	0.033
893.04	0.035
893.78	0.033
894.51	0.033
895.25	0.034
895.98	0.036
896.71	0.036
897.45	0.035
898.18	0.037
898.92	0.037
899.65	0.035
900.38	0.035
901.12	0.035
901.85	0.035
902.58	0.033
903.31	0.035
904.05	0.035
904.78	0.034
905.51	0.035
906.25	0.035
906.98	0.036
907.71	0.034
908.44	0.035
909.18	0.035
909.91	0.035
910.64	0.036
911.37	0.033
912.11	0.033
912.84	0.034
913.57	0.034
914.3	0.034
915.03	0.033
915.77	0.034
916.5	0.034
917.23	0.035
917.96	0.034
918.69	0.034
919.42	0.034
920.15	0.033
920.89	0.034
921.62	0.034
922.35	0.034
923.08	0.034
923.81	0.033
924.54	0.035
925.27	0.034
926	0.034
926.73	0.035
927.46	0.033
928.19	0.035
928.92	0.035
929.65	0.035
930.39	0.035
931.12	0.034
931.85	0.033
932.58	0.034
933.31	0.033
934.04	0.033
934.77	0.031
935.49	0.034
936.22	0.032
936.95	0.033
937.68	0.031
938.41	0.031
939.14	0.029
939.87	0.031
940.6	0.031
941.33	0.028
942.06	0.029
942.79	0.029
943.52	0.029
944.25	0.027
944.97	0.028
945.7	0.027
946.43	0.028
947.16	0.028
947.89	0.03
948.62	0.028
949.35	0.028
950.07	0.031
950.8	0.028
951.53	0.031
952.26	0.031
952.99	0.03
953.71	0.03
954.44	0.032
955.17	0.032
955.9	0.032
956.62	0.031
957.35	0.032
958.08	0.032
958.81	0.034
959.53	0.031
960.26	0.031
960.99	0.03
961.71	0.032
962.44	0.032
963.17	0.032
963.89	0.03
964.62	0.031
965.35	0.03
966.07	0.031
966.8	0.031
967.53	0.032
968.25	0.031
968.98	0.033
969.71	0.033
970.43	0.031
971.16	0.033
971.88	0.032
972.61	0.03
973.34	0.032
974.06	0.03
974.79	0.031
975.51	0.031
976.24	0.03
976.96	0.032
977.69	0.033
978.41	0.033
979.14	0.034
979.86	0.032
980.59	0.033
981.31	0.034
982.04	0.033
982.76	0.033
983.49	0.031
984.21	0.032
984.94	0.034
985.66	0.032
986.39	0.033
987.11	0.031
987.83	0.03
988.56	0.033
989.28	0.032
990.01	0.033
990.73	0.033
991.45	0.032
992.18	0.032
992.9	0.032
993.63	0.031
994.35	0.032
995.07	0.029
995.8	0.031
996.52	0.031
997.24	0.03
997.97	0.031
998.69	0.03
999.41	0.032
1000.13	0.032

## Sheet: reduced film
wavelength(nm)	intensity
300.12	0.309
300.92	0.303
301.71	0.301
302.51	0.297
303.3	0.291
304.1	0.289
304.89	0.283
305.68	0.279
306.48	0.272
307.27	0.268
308.06	0.264
308.86	0.263
309.65	0.257
310.44	0.252
311.24	0.248
312.03	0.249
312.82	0.244
313.62	0.239
314.41	0.235
315.2	0.233
315.99	0.229
316.79	0.224
317.58	0.223
318.37	0.217
319.16	0.215
319.96	0.212
320.75	0.211
321.54	0.207
322.33	0.205
323.13	0.2
323.92	0.2
324.71	0.196
325.5	0.192
326.29	0.191
327.08	0.19
327.88	0.186
328.67	0.184
329.46	0.182
330.25	0.181
331.04	0.178
331.83	0.177
332.62	0.176
333.41	0.172
334.21	0.17
335	0.169
335.79	0.164
336.58	0.168
337.37	0.166
338.16	0.163
338.95	0.165
339.74	0.159
340.53	0.161
341.32	0.158
342.11	0.158
342.9	0.16
343.69	0.157
344.48	0.157
345.27	0.154
346.06	0.156
346.85	0.157
347.64	0.155
348.43	0.156
349.22	0.154
350.01	0.155
350.8	0.155
351.59	0.154
352.38	0.153
353.16	0.156
353.95	0.154
354.74	0.153
355.53	0.158
356.32	0.158
357.11	0.159
357.9	0.162
358.69	0.163
359.47	0.162
360.26	0.162
361.05	0.164
361.84	0.167
362.63	0.166
363.41	0.171
364.2	0.169
364.99	0.173
365.78	0.175
366.57	0.176
367.35	0.18
368.14	0.18
368.93	0.183
369.72	0.185
370.5	0.187
371.29	0.189
372.08	0.191
372.86	0.194
373.65	0.199
374.44	0.2
375.23	0.204
376.01	0.206
376.8	0.206
377.59	0.21
378.37	0.21
379.16	0.214
379.95	0.217
380.73	0.216
381.52	0.221
382.3	0.225
383.09	0.227
383.88	0.233
384.66	0.235
385.45	0.238
386.23	0.243
387.02	0.245
387.8	0.251
388.59	0.257
389.38	0.261
390.16	0.266
390.95	0.274
391.73	0.278
392.52	0.283
393.3	0.29
394.09	0.297
394.87	0.305
395.66	0.308
396.44	0.319
397.23	0.324
398.01	0.334
398.8	0.342
399.58	0.347
400.36	0.356
401.15	0.364
401.93	0.372
402.72	0.384
403.5	0.39
404.28	0.4
405.07	0.408
405.85	0.419
406.64	0.425
407.42	0.436
408.2	0.446
408.99	0.452
409.77	0.463
410.55	0.473
411.34	0.479
412.12	0.49
412.9	0.502
413.69	0.509
414.47	0.514
415.25	0.523
416.03	0.533
416.82	0.542
417.6	0.553
418.38	0.556
419.17	0.565
419.95	0.575
420.73	0.582
421.51	0.59
422.29	0.598
423.08	0.607
423.86	0.612
424.64	0.618
425.42	0.624
426.2	0.63
426.99	0.639
427.77	0.648
428.55	0.652
429.33	0.657
430.11	0.663
430.89	0.669
431.67	0.674
432.46	0.68
433.24	0.685
434.02	0.688
434.8	0.696
435.58	0.697
436.36	0.701
437.14	0.706
437.92	0.711
438.7	0.713
439.48	0.716
440.26	0.716
441.04	0.721
441.82	0.718
442.6	0.724
443.38	0.723
444.16	0.724
444.94	0.723
445.72	0.723
446.5	0.726
447.28	0.724
448.06	0.723
448.84	0.724
449.62	0.727
450.4	0.719
451.18	0.718
451.96	0.718
452.74	0.716
453.52	0.714
454.3	0.713
455.07	0.709
455.85	0.706
456.63	0.705
457.41	0.704
458.19	0.699
458.97	0.695
459.75	0.694
460.53	0.689
461.3	0.681
462.08	0.681
462.86	0.673
463.64	0.672
464.42	0.666
465.19	0.662
465.97	0.654
466.75	0.649
467.53	0.65
468.3	0.644
469.08	0.637
469.86	0.634
470.64	0.627
471.41	0.62
472.19	0.617
472.97	0.612
473.75	0.609
474.52	0.6
475.3	0.597
476.08	0.592
476.85	0.587
477.63	0.582
478.41	0.577
479.18	0.571
479.96	0.568
480.73	0.562
481.51	0.556
482.29	0.552
483.06	0.547
483.84	0.544
484.62	0.534
485.39	0.532
486.17	0.526
486.94	0.522
487.72	0.517
488.49	0.514
489.27	0.511
490.04	0.504
490.82	0.503
491.6	0.493
492.37	0.496
493.15	0.489
493.92	0.486
494.7	0.48
495.47	0.476
496.24	0.469
497.02	0.467
497.79	0.464
498.57	0.461
499.34	0.457
500.12	0.452
500.89	0.451
501.67	0.445
502.44	0.445
503.21	0.438
503.99	0.434
504.76	0.432
505.54	0.429
506.31	0.427
507.08	0.418
507.86	0.418
508.63	0.416
509.4	0.411
510.18	0.411
510.95	0.406
511.72	0.405
512.5	0.4
513.27	0.401
514.04	0.396
514.82	0.392
515.59	0.392
516.36	0.388
517.13	0.383
517.91	0.384
518.68	0.383
519.45	0.376
520.22	0.374
521	0.371
521.77	0.366
522.54	0.368
523.31	0.364
524.08	0.362
524.86	0.356
525.63	0.353
526.4	0.351
527.17	0.346
527.94	0.344
528.71	0.343
529.49	0.342
530.26	0.339
531.03	0.337
531.8	0.331
532.57	0.33
533.34	0.327
534.11	0.322
534.88	0.32
535.65	0.315
536.43	0.313
537.2	0.313
537.97	0.309
538.74	0.306
539.51	0.304
540.28	0.301
541.05	0.299
541.82	0.295
542.59	0.296
543.36	0.29
544.13	0.29
544.9	0.288
545.67	0.283
546.44	0.282
547.21	0.284
547.98	0.278
548.75	0.274
549.52	0.274
550.29	0.274
551.05	0.272
551.82	0.269
552.59	0.268
553.36	0.265
554.13	0.264
554.9	0.262
555.67	0.26
556.44	0.258
557.21	0.257
557.97	0.255
558.74	0.253
559.51	0.248
560.28	0.247
561.05	0.247
561.82	0.245
562.58	0.241
563.35	0.241
564.12	0.239
564.89	0.237
565.66	0.236
566.42	0.232
567.19	0.23
567.96	0.229
568.73	0.225
569.49	0.226
570.26	0.22
571.03	0.221
571.8	0.219
572.56	0.219
573.33	0.216
574.1	0.216
574.86	0.213
575.63	0.211
576.4	0.21
577.16	0.21
577.93	0.207
578.7	0.204
579.46	0.206
580.23	0.204
580.99	0.205
581.76	0.203
582.53	0.201
583.29	0.199
584.06	0.201
584.82	0.199
585.59	0.198
586.36	0.197
587.12	0.197
587.89	0.194
588.65	0.196
589.42	0.196
590.18	0.194
590.95	0.195
591.71	0.195
592.48	0.191
593.24	0.195
594.01	0.193
594.77	0.192
595.54	0.191
596.3	0.189
597.07	0.189
597.83	0.19
598.6	0.191
599.36	0.191
600.13	0.19
600.89	0.189
601.65	0.19
602.42	0.188
603.18	0.188
603.95	0.186
604.71	0.187
605.47	0.187
606.24	0.187
607	0.188
607.76	0.188
608.53	0.188
609.29	0.187
610.05	0.184
610.82	0.185
611.58	0.184
612.34	0.184
613.11	0.186
613.87	0.187
614.63	0.186
615.39	0.186
616.16	0.185
616.92	0.183
617.68	0.183
618.44	0.181
619.21	0.18
619.97	0.18
620.73	0.182
621.49	0.182
622.26	0.182
623.02	0.18
623.78	0.183
624.54	0.181
625.3	0.178
626.06	0.178
626.83	0.177
627.59	0.179
628.35	0.177
629.11	0.177
629.87	0.177
630.63	0.177
631.39	0.177
632.16	0.175
632.92	0.174
633.68	0.174
634.44	0.171
635.2	0.172
635.96	0.169
636.72	0.168
637.48	0.167
638.24	0.167
639	0.165
639.76	0.165
640.52	0.162
641.28	0.165
642.04	0.163
642.8	0.162
643.56	0.16
644.32	0.16
645.08	0.157
645.84	0.158
646.6	0.156
647.36	0.155
648.12	0.154
648.88	0.152
649.64	0.151
650.4	0.149
651.16	0.147
651.91	0.145
652.67	0.144
653.43	0.142
654.19	0.14
654.95	0.138
655.71	0.131
656.47	0.124
657.23	0.122
657.98	0.121
658.74	0.122
659.5	0.125
660.26	0.129
661.02	0.13
661.78	0.131
662.53	0.129
663.29	0.129
664.05	0.127
664.81	0.128
665.56	0.125
666.32	0.124
667.08	0.123
667.84	0.123
668.59	0.12
669.35	0.119
670.11	0.118
670.87	0.116
671.62	0.115
672.38	0.113
673.14	0.112
673.89	0.109
674.65	0.109
675.41	0.109
676.16	0.109
676.92	0.107
677.68	0.107
678.43	0.105
679.19	0.105
679.94	0.102
680.7	0.101
681.46	0.1
682.21	0.098
682.97	0.098
683.72	0.097
684.48	0.096
685.24	0.096
685.99	0.095
686.75	0.096
687.5	0.094
688.26	0.093
689.01	0.092
689.77	0.095
690.52	0.092
691.28	0.091
692.03	0.09
692.79	0.09
693.54	0.089
694.3	0.088
695.05	0.086
695.81	0.088
696.56	0.087
697.31	0.085
698.07	0.085
698.82	0.084
699.58	0.083
700.33	0.083
701.09	0.082
701.84	0.082
702.59	0.083
703.35	0.084
704.1	0.085
704.85	0.083
705.61	0.083
706.36	0.082
707.11	0.082
707.87	0.081
708.62	0.078
709.37	0.077
710.13	0.077
710.88	0.078
711.63	0.078
712.39	0.078
713.14	0.078
713.89	0.077
714.64	0.078
715.4	0.078
716.15	0.077
716.9	0.076
717.65	0.076
718.41	0.077
719.16	0.075
719.91	0.073
720.66	0.073
721.41	0.073
722.17	0.076
722.92	0.073
723.67	0.073
724.42	0.074
725.17	0.072
725.92	0.071
726.68	0.074
727.43	0.072
728.18	0.071
728.93	0.071
729.68	0.072
730.43	0.07
731.18	0.07
731.93	0.067
732.68	0.066
733.43	0.068
734.18	0.068
734.94	0.068
735.69	0.067
736.44	0.068
737.19	0.069
737.94	0.069
738.69	0.068
739.44	0.067
740.19	0.068
740.94	0.068
741.69	0.067
742.44	0.068
743.19	0.067
743.94	0.067
744.69	0.067
745.43	0.067
746.18	0.068
746.93	0.067
747.68	0.068
748.43	0.069
749.18	0.067
749.93	0.067
750.68	0.066
751.43	0.067
752.18	0.066
752.93	0.065
753.67	0.067
754.42	0.064
755.17	0.065
755.92	0.067
756.67	0.064
757.42	0.063
758.16	0.061
758.91	0.062
759.66	0.061
760.41	0.061
761.16	0.062
761.9	0.062
762.65	0.061
763.4	0.064
764.15	0.063
764.89	0.065
765.64	0.061
766.39	0.062
767.14	0.062
767.88	0.062
768.63	0.063
769.38	0.064
770.12	0.063
770.87	0.062
771.62	0.061
772.36	0.062
773.11	0.06
773.86	0.061
774.6	0.062
775.35	0.062
776.1	0.062
776.84	0.062
777.59	0.063
778.33	0.064
779.08	0.063
779.83	0.063
780.57	0.06
781.32	0.062
782.06	0.059
782.81	0.06
783.55	0.059
784.3	0.061
785.05	0.06
785.79	0.061
786.54	0.061
787.28	0.06
788.03	0.062
788.77	0.061
789.52	0.061
790.26	0.06
791.01	0.059
791.75	0.061
792.49	0.061
793.24	0.062
793.98	0.061
794.73	0.059
795.47	0.059
796.22	0.058
796.96	0.059
797.7	0.06
798.45	0.06
799.19	0.061
799.94	0.061
800.68	0.062
801.42	0.063
802.17	0.063
802.91	0.06
803.65	0.062
804.4	0.061
805.14	0.059
805.88	0.059
806.63	0.059
807.37	0.06
808.11	0.06
808.86	0.058
809.6	0.06
810.34	0.06
811.08	0.061
811.83	0.062
812.57	0.063
813.31	0.061
814.05	0.06
814.8	0.06
815.54	0.059
816.28	0.06
817.02	0.061
817.77	0.06
818.51	0.058
819.25	0.061
819.99	0.062
820.73	0.06
821.47	0.06
822.22	0.059
822.96	0.06
823.7	0.058
824.44	0.06
825.18	0.061
825.92	0.062
826.66	0.062
827.4	0.059
828.15	0.061
828.89	0.06
829.63	0.061
830.37	0.06
831.11	0.06
831.85	0.061
832.59	0.061
833.33	0.061
834.07	0.062
834.81	0.06
835.55	0.06
836.29	0.061
837.03	0.06
837.77	0.059
838.51	0.062
839.25	0.062
839.99	0.062
840.73	0.061
841.47	0.061
842.21	0.061
842.95	0.063
843.69	0.062
844.43	0.061
845.16	0.063
845.9	0.06
846.64	0.057
847.38	0.061
848.12	0.06
848.86	0.059
849.6	0.061
850.34	0.06
851.08	0.06
851.81	0.06
852.55	0.06
853.29	0.06
854.03	0.058
854.77	0.058
855.5	0.059
856.24	0.059
856.98	0.059
857.72	0.057
858.46	0.058
859.19	0.061
859.93	0.059
860.67	0.058
861.41	0.06
862.14	0.062
862.88	0.06
863.62	0.061
864.36	0.061
865.09	0.061
865.83	0.062
866.57	0.06
867.3	0.061
868.04	0.061
868.78	0.059
869.51	0.061
870.25	0.059
870.99	0.061
871.72	0.06
872.46	0.059
873.2	0.061
873.93	0.061
874.67	0.061
875.4	0.06
876.14	0.062
876.88	0.062
877.61	0.061
878.35	0.062
879.08	0.059
879.82	0.061
880.55	0.061
881.29	0.06
882.02	0.058
882.76	0.059
883.49	0.06
884.23	0.061
884.96	0.06
885.7	0.061
886.43	0.061
887.17	0.06
887.9	0.059
888.64	0.06
889.37	0.061
890.11	0.062
890.84	0.06
891.58	0.06
892.31	0.06
893.04	0.061
893.78	0.06
894.51	0.059
895.25	0.061
895.98	0.063
896.71	0.063
897.45	0.061
898.18	0.062
898.92	0.064
899.65	0.061
900.38	0.063
901.12	0.061
901.85	0.061
902.58	0.061
903.31	0.061
904.05	0.062
904.78	0.061
905.51	0.061
906.25	0.061
906.98	0.062
907.71	0.063
908.44	0.063
909.18	0.065
909.91	0.062
910.64	0.065
911.37	0.061
912.11	0.062
912.84	0.062
913.57	0.063
914.3	0.062
915.03	0.062
915.77	0.063
916.5	0.061
917.23	0.063
917.96	0.062
918.69	0.064
919.42	0.063
920.15	0.062
920.89	0.063
921.62	0.063
922.35	0.064
923.08	0.062
923.81	0.062
924.54	0.065
925.27	0.064
926	0.063
926.73	0.064
927.46	0.062
928.19	0.062
928.92	0.064
929.65	0.064
930.39	0.065
931.12	0.064
931.85	0.065
932.58	0.064
933.31	0.063
934.04	0.063
934.77	0.064
935.49	0.067
936.22	0.066
936.95	0.065
937.68	0.066
938.41	0.064
939.14	0.065
939.87	0.067
940.6	0.069
941.33	0.066
942.06	0.07
942.79	0.069
943.52	0.068
944.25	0.068
944.97	0.069
945.7	0.069
946.43	0.068
947.16	0.07
947.89	0.072
948.62	0.068
949.35	0.069
950.07	0.07
950.8	0.066
951.53	0.068
952.26	0.069
952.99	0.066
953.71	0.068
954.44	0.067
955.17	0.068
955.9	0.07
956.62	0.068
957.35	0.069
958.08	0.069
958.81	0.07
959.53	0.069
960.26	0.068
960.99	0.067
961.71	0.067
962.44	0.067
963.17	0.066
963.89	0.065
964.62	0.065
965.35	0.066
966.07	0.066
966.8	0.067
967.53	0.067
968.25	0.067
968.98	0.066
969.71	0.066
970.43	0.067
971.16	0.066
971.88	0.066
972.61	0.067
973.34	0.066
974.06	0.065
974.79	0.066
975.51	0.066
976.24	0.066
976.96	0.066
977.69	0.067
978.41	0.067
979.14	0.068
979.86	0.068
980.59	0.068
981.31	0.067
982.04	0.068
982.76	0.066
983.49	0.066
984.21	0.067
984.94	0.068
985.66	0.068
986.39	0.068
987.11	0.069
987.83	0.066
988.56	0.068
989.28	0.066
990.01	0.068
990.73	0.068
991.45	0.068
992.18	0.069
992.9	0.068
993.63	0.067
994.35	0.066
995.07	0.068
995.8	0.068
996.52	0.066
997.24	0.066
997.97	0.067
998.69	0.066
999.41	0.067
1000.13	0.068
