# Supplementary material for: Achieving high-performance room-temperature organic ferromagnetic semiconductor films via topochemical reduction
Source: Nat Commun. 2026 Apr 15;17:5197. doi: 10.1038/s41467-026-71866-2 (PMC13253818; doi:10.1038/s41467-026-71866-2)
Supplement: Supplementary file 3 — Source Data [file 41467_2026_71866_MOESM3_ESM.zip › Source Data/Supplementary_Figure_13/supplementary fig13b/supplementary fig13b.xlsx]

## Sheet: raw film
2θ	intensity
3	481.968
3.03	476.922
3.06	474.019
3.09	512.769
3.12	466.204
3.15	463.903
3.18	499.41
3.21	465.265
3.24	435.078
3.27	463.109
3.3	399.822
3.33	382.241
3.36	395.956
3.39	385.547
3.42	387.125
3.45	400.7
3.48	416.228
3.51	408.761
3.54	369.546
3.57	352.998
3.6	380.194
3.63	365.479
3.66	391.916
3.69	376.393
3.72	362.242
3.75	361.567
3.78	365.461
3.81	341.67
3.84	369.278
3.87	346.462
3.9	343.026
3.93	330.615
3.96	315.812
3.99	327.895
4.02	343.618
4.05	331.823
4.08	311.85
4.11	322.473
4.14	345.883
4.17	331.144
4.2	306.249
4.23	318.307
4.26	321.622
4.29	302.324
4.32	280.228
4.35	310.88
4.38	306.583
4.41	304.636
4.44	329.8
4.47	290.755
4.5	283.811
4.53	262.056
4.56	297.038
4.59	287.544
4.62	309.326
4.65	297.73
4.68	269.302
4.71	289.168
4.74	267.971
4.77	271.385
4.8	266.153
4.83	268.157
4.86	250.019
4.89	267.391
4.92	249.341
4.95	278.772
4.98	284.909
5.01	256.997
5.04	221.039
5.07	278.702
5.1	261.97
5.13	246.668
5.16	243.316
5.19	238.8
5.22	253.177
5.25	262.054
5.28	240.553
5.31	223.234
5.34	229.611
5.37	238.696
5.4	251.274
5.43	216.688
5.46	232.334
5.49	268.457
5.52	217.242
5.55	257.915
5.58	223.692
5.61	218.914
5.64	208.764
5.67	252.21
5.7	226.716
5.73	217.047
5.76	219.212
5.79	219.558
5.82	209.884
5.85	226.213
5.88	229.246
5.91	205.956
5.94	242.577
5.97	177.34
6	209.448
6.03	201.651
6.06	196.142
6.09	180.597
6.12	209.805
6.15	208.469
6.18	224.033
6.21	211.242
6.24	187.286
6.27	181.771
6.3	209.575
6.33	217.057
6.36	199.471
6.39	192.458
6.42	206.478
6.45	202.855
6.48	197.002
6.51	192.461
6.54	183.84
6.57	179.205
6.6	188.655
6.63	208.596
6.66	171.501
6.69	219.924
6.72	185.964
6.75	177.158
6.78	224.758
6.81	169.762
6.84	161.875
6.87	165.912
6.9	188.137
6.93	174.813
6.96	176.578
6.99	148.719
7.02	162.131
7.05	180.202
7.08	177.883
7.11	149.639
7.14	176.402
7.17	176.105
7.2	163.297
7.23	193.52
7.26	171.224
7.29	155.78
7.32	165.271
7.35	174.426
7.38	162.764
7.41	161.379
7.44	157.337
7.47	163.112
7.5	159.997
7.53	163.067
7.56	149.672
7.59	164.538
7.62	158.029
7.65	169.495
7.68	136.436
7.71	124.866
7.74	145.265
7.77	145.075
7.8	145.235
7.83	170.068
7.86	139.227
7.89	156.473
7.92	137.515
7.95	155.354
7.98	137.872
8.01	131.226
8.04	165.673
8.07	142.842
8.1	150.683
8.13	140.439
8.16	137.917
8.19	148.633
8.22	133.652
8.25	131.158
8.28	132.345
8.31	128.714
8.34	124.379
8.37	123.594
8.4	149.076
8.43	155.845
8.46	112.675
8.49	118.438
8.52	148.894
8.55	163.879
8.58	131.349
8.61	138.415
8.64	152.482
8.67	128.921
8.7	128.526
8.73	133.785
8.76	126.023
8.79	138.02
8.82	119.101
8.85	123.388
8.88	127.517
8.91	137.74
8.94	119.474
8.97	120.483
9	148.837
9.03	131.407
9.06	114.469
9.09	115.942
9.12	131.162
9.15	130.01
9.18	131.489
9.21	129.671
9.24	133.762
9.27	108.174
9.3	131.668
9.33	115.25
9.36	129.539
9.39	124.554
9.42	130.661
9.45	113.754
9.48	115.234
9.51	128.518
9.54	114.59
9.57	97.3791
9.6	107.279
9.63	107.759
9.66	96.3923
9.69	128.191
9.72	118.194
9.75	113.083
9.78	119.684
9.81	120.556
9.84	98.0439
9.87	89.8051
9.9	126.588
9.93	106.468
9.96	126.537
9.99	113.114
10.02	113.421
10.05	104.991
10.08	92.1574
10.11	107.515
10.14	97.4646
10.17	105.415
10.2	95.2561
10.23	100.11
10.26	109.418
10.29	108.072
10.32	117.444
10.35	116.174
10.38	107.418
10.41	100.468
10.44	107.394
10.47	97.8441
10.5	97.6344
10.53	102.269
10.56	109.117
10.59	118.579
10.62	126.188
10.65	80.8599
10.68	112.239
10.71	96.9239
10.74	107.437
10.77	105.416
10.8	91.8815
10.83	107.355
10.86	93.4794
10.89	90.5163
10.92	97.2053
10.95	96.4062
10.98	79.3719
11.01	107.127
11.04	102.314
11.07	98.4699
11.1	98.6214
11.13	91.4679
11.16	115.082
11.19	110.002
11.22	99.1126
11.25	95.3926
11.28	79.232
11.31	92.2064
11.34	91.6589
11.37	96.5883
11.4	91.1399
11.43	102.439
11.46	107.114
11.49	100.826
11.52	77.0844
11.55	90.4667
11.58	91.031
11.61	114.857
11.64	106.147
11.67	89.4308
11.7	84.5103
11.73	84.757
11.76	93.4723
11.79	85.6265
11.82	87.7055
11.85	67.1939
11.88	59.0297
11.91	93.5457
11.94	83.3241
11.97	84.1733
12	98.5828
12.03	67.4104
12.06	79.5288
12.09	96.5672
12.12	80.0714
12.15	94.6752
12.18	81.3023
12.21	85.3463
12.24	92.376
12.27	91.3722
12.3	98.6481
12.33	93.3982
12.36	86.4725
12.39	71.3761
12.42	78.5269
12.45	75.474
12.48	77.48
12.51	99.3559
12.54	76.0119
12.57	78.6877
12.6	70.8587
12.63	84.0133
12.66	93.242
12.69	85.2309
12.72	78.3457
12.75	83.5152
12.78	67.2955
12.81	83.3182
12.84	73.6337
12.87	80.0172
12.9	89.6158
12.93	83.3414
12.96	62.9675
12.99	56.1359
13.02	71.1751
13.05	88.14
13.08	69.6916
13.11	76.4495
13.14	76.8255
13.17	87.9115
13.2	69.9626
13.23	73.4164
13.26	73.3578
13.29	67.8717
13.32	71.3444
13.35	77.5158
13.38	76.4572
13.41	79.0468
13.44	66.6892
13.47	80.6673
13.5	88.773
13.53	75.0247
13.56	86.5595
13.59	61.2993
13.62	80.9007
13.65	67.3045
13.68	72.4678
13.71	74.6455
13.74	69.2889
13.77	79.1183
13.8	82.1403
13.83	71.6973
13.86	79.1584
13.89	75.2177
13.92	64.4482
13.95	57.2244
13.98	84.3677
14.01	67.1301
14.04	70.1036
14.07	56.2222
14.1	74.9836
14.13	63.1789
14.16	63.3344
14.19	77.3228
14.22	61.0868
14.25	63.8767
14.28	66.2581
14.31	76.4161
14.34	69.4107
14.37	60.0511
14.4	74.4271
14.43	69.2026
14.46	68.2463
14.49	78.11
14.52	68.4395
14.55	69.4414
14.58	66.2072
14.61	61.6544
14.64	63.4898
14.67	60.2579
14.7	65.324
14.73	54.0921
14.76	67.0381
14.79	68.1445
14.82	62.0503
14.85	54.3152
14.88	62.2248
14.91	60.2227
14.94	53.7677
14.97	67.758
15	73.9468
15.03	47.3241
15.06	64.5802
15.09	61.2628
15.12	57.1411
15.15	55.1994
15.18	73.1521
15.21	63.2374
15.24	59.9835
15.27	61.0611
15.3	56.2641
15.33	65.3626
15.36	63.4789
15.39	78.9253
15.42	64.1051
15.45	66.1193
15.48	60.727
15.51	69.0097
15.54	55.5769
15.57	57.4321
15.6	74.0663
15.63	68.1257
15.66	57.1233
15.69	64.2344
15.72	48.1751
15.75	63.5504
15.78	49.8632
15.81	55.0536
15.84	51.1528
15.87	63.475
15.9	68.0351
15.93	51.993
15.96	49.6014
15.99	50.3379
16.02	63.9407
16.05	64.184
16.08	56.0775
16.11	51.3031
16.14	52.3759
16.17	72.3442
16.2	62.3771
16.23	59.23
16.26	60.5246
16.29	61.5225
16.32	70.2198
16.35	52.8766
16.38	52.0874
16.41	60.345
16.44	47.8946
16.47	52.0919
16.5	42.9118
16.53	53.7594
16.56	59.7048
16.59	47.0512
16.62	48.3949
16.65	41.0046
16.68	49.1548
16.71	44.8449
16.74	49.3343
16.77	53.0477
16.8	53.217
16.83	56.4245
16.86	41.247
16.89	49.734
16.92	62.3353
16.95	56.7421
16.98	48.0996
17.01	53.7042
17.04	55.3201
17.07	50.9366
17.1	53.4135
17.13	54.4796
17.16	46.7955
17.19	44.06
17.22	38.9011
17.25	55.494
17.28	56.3376
17.31	58.652
17.34	45.1447
17.37	45.6551
17.4	44.9553
17.43	48.1338
17.46	44.187
17.49	48.4469
17.52	56.3427
17.55	41.112
17.58	49.5261
17.61	57.3425
17.64	38.0855
17.67	46.2771
17.7	51.1978
17.73	43.3137
17.76	44.6092
17.79	54.4519
17.82	51.1377
17.85	52.1436
17.88	48.283
17.91	51.4379
17.94	38.3651
17.97	44.1423
18	51.3233
18.03	62.1567
18.06	44.0533
18.09	44.1354
18.12	52.2815
18.15	47.9826
18.18	43.5957
18.21	47.3551
18.24	52.0653
18.27	38.1099
18.3	42.08
18.33	44.0574
18.36	53.0547
18.39	47.3027
18.42	45.2177
18.45	49.1322
18.48	41.223
18.51	42.3374
18.54	48.3419
18.57	47.3763
18.6	48.0464
18.63	48.1519
18.66	39.0138
18.69	50.3548
18.72	38.2264
18.75	52.1278
18.78	34.0359
18.81	53.2453
18.84	37.9714
18.87	47.3271
18.9	45.2776
18.93	31.0004
18.96	49.8427
18.99	41.259
19.02	37.0494
19.05	51.6786
19.08	46.5926
19.11	48.3708
19.14	41.008
19.17	52.2037
19.2	50.1369
19.23	58.8008
19.26	50.5409
19.29	33.7174
19.32	42.1027
19.35	39.346
19.38	48.095
19.41	41.0938
19.44	50.2347
19.47	48.1666
19.5	38.368
19.53	44.2137
19.56	50.4425
19.59	44.4073
19.62	37.1827
19.65	45.8875
19.68	45.0742
19.71	40.1294
19.74	45.1049
19.77	50.9213
19.8	56.0024
19.83	47.8173
19.86	49.427
19.89	47.2417
19.92	39.3635
19.95	42.1917
19.98	42.2812
20.01	51.9574
20.04	60.0206
20.07	53.1669
20.1	45.8031
20.13	46.0858
20.16	58.2217
20.19	52.4496
20.22	46.2996
20.25	54.1685
20.28	48.0696
20.31	51.2092
20.34	49.3791
20.37	42.9556
20.4	54.139
20.43	40.9667
20.46	32.4543
20.49	48.0292
20.52	37.0463
20.55	47.4587
20.58	45.2431
20.61	44.3152
20.64	36.0564
20.67	49.4765
20.7	44.2212
20.73	46.3684
20.76	50.156
20.79	31.2049
20.82	39.2349
20.85	40.6287
20.88	36.1199
20.91	43.2629
20.94	38.603
20.97	42.0884
21	34.0775
21.03	48.1121
21.06	39.0193
21.09	23.2772
21.12	33.4903
21.15	51.3155
21.18	39.2313
21.21	37.0116
21.24	35.1696
21.27	33.2423
21.3	30.0297
21.33	30.3818
21.36	40.2874
21.39	49.9984
21.42	52.8755
21.45	34.4439
21.48	41.2149
21.51	38.8321
21.54	44.1113
21.57	35.1847
21.6	36.2165
21.63	33.5199
21.66	39.2032
21.69	34.8229
21.72	37.9271
21.75	33.0922
21.78	32.3713
21.81	43.7063
21.84	37.4275
21.87	33.167
21.9	28.9852
21.93	42.1103
21.96	40.2171
21.99	37.2124
22.02	36.9586
22.05	31.9286
22.08	33.0792
22.11	35.0784
22.14	34.2154
22.17	35.9129
22.2	35.1146
22.23	48.2079
22.26	36.318
22.29	40.0022
22.32	33.1679
22.35	32.2183
22.38	41.3336
22.41	40.4059
22.44	27.9981
22.47	40.3416
22.5	48.0823
22.53	33.9624
22.56	38.1446
22.59	35.4454
22.62	37.4803
22.65	37.0081
22.68	36.0805
22.71	37.3395
22.74	36.9887
22.77	37.0989
22.8	41.2722
22.83	38.1082
22.86	50.3094
22.89	38.9684
22.92	41.387
22.95	43.3797
22.98	40.2571
23.01	46.1875
23.04	43.2114
23.07	36.1947
23.1	36.9937
23.13	45.0929
23.16	32.9078
23.19	35.3124
23.22	25.4911
23.25	43.151
23.28	38.363
23.31	41.3826
23.34	41.1946
23.37	49.7699
23.4	46.0899
23.43	35.2977
23.46	34.1155
23.49	35.4418
23.52	48.4565
23.55	31.0076
23.58	33.4528
23.61	29.122
23.64	37.943
23.67	34.3349
23.7	31.1355
23.73	34.6981
23.76	36.2095
23.79	34.0152
23.82	28.4125
23.85	34.2504
23.88	29.0814
23.91	32.2669
23.94	31.3181
23.97	31.2501
24	29.2654
24.03	29.0859
24.06	31.3856
24.09	28.8267
24.12	32.196
24.15	26.0507
24.18	39.095
24.21	38.3201
24.24	30.1242
24.27	25.22
24.3	28.0936
24.33	29.3893
24.36	34.2416
24.39	28.2221
24.42	35.0715
24.45	34.2175
24.48	31.9858
24.51	36.0993
24.54	29.9525
24.57	19.4641
24.6	27.0119
24.63	24.9649
24.66	40.5774
24.69	32.9754
24.72	25.1752
24.75	39.4931
24.78	19.8441
24.81	31.0243
24.84	30.2709
24.87	34.9465
24.9	36.0754
24.93	30.0556
24.96	26.8138
24.99	26.9302
25.02	31.2892
25.05	23.2713
25.08	33.3081
25.11	31.986
25.14	33.2258
25.17	25.4849
25.2	25.2119
25.23	27.1228
25.26	31.0061
25.29	32.1764
25.32	26.2632
25.35	35.1733
25.38	30.0112
25.41	36.0279
25.44	40.1543
25.47	32.3132
25.5	29.0442
25.53	28.3955
25.56	31.8957
25.59	33.0938
25.62	31.9656
25.65	29.1532
25.68	29.5295
25.71	27.1478
25.74	26.4533
25.77	26.2749
25.8	28.602
25.83	30.0519
25.86	26.9986
25.89	34.1033
25.92	37.1712
25.95	26.0211
25.98	31.1983
26.01	35.4091
26.04	24.9193
26.07	32.1768
26.1	35.2122
26.13	22.8077
26.16	31.9956
26.19	38.2885
26.22	39.1539
26.25	36.3207
26.28	25.2949
26.31	30.9389
26.34	36.6345
26.37	39.0994
26.4	36.1294
26.43	50.1782
26.46	40.9506
26.49	36.3543
26.52	41.447
26.55	36.2616
26.58	37.2576
26.61	55.616
26.64	43.3083
26.67	43.3939
26.7	51.5027
26.73	50.2105
26.76	40.2341
26.79	38.6124
26.82	37.4465
26.85	50.4187
26.88	49.5051
26.91	38.4023
26.94	44.4002
26.97	62.1289
27	47.5003
27.03	41.1474
27.06	50.5184
27.09	69.268
27.12	68.6406
27.15	60.5162
27.18	85.617
27.21	72.4728
27.24	109.867
27.27	91.611
27.3	86.4016
27.33	89.6222
27.36	105.843
27.39	109.875
27.42	128.769
27.45	152.862
27.48	175.236
27.51	161.692
27.54	171.752
27.57	210.251
27.6	236.571
27.63	262.009
27.66	315.208
27.69	310.326
27.72	363.387
27.75	432.88
27.78	463.233
27.81	500.915
27.84	527.23
27.87	631.575
27.9	618.782
27.93	699.177
27.96	715.62
27.99	723.062
28.02	716.82
28.05	749.152
28.08	679.528
28.11	696.383
28.14	665.31
28.17	614.229
28.2	561.637
28.23	564.714
28.26	448.685
28.29	408.431
28.32	335.863
28.35	318.022
28.38	258.171
28.41	232.824
28.44	238.213
28.47	188.25
28.5	161.588
28.53	125.969
28.56	139.192
28.59	120.812
28.62	92.7376
28.65	104.977
28.68	81.7841
28.71	81.5957
28.74	67.2966
28.77	71.4968
28.8	53.3339
28.83	55.2944
28.86	68.5104
28.89	49.3646
28.92	52.6251
28.95	55.6495
28.98	34.0908
29.01	48.3787
29.04	47.6758
29.07	45.3876
29.1	35.1808
29.13	36.2628
29.16	42.2278
29.19	31.9985
29.22	23.0569
29.25	40.3051
29.28	29.1998
29.31	27.0488
29.34	38.1575
29.37	24.9551
29.4	28.3086
29.43	41.0295
29.46	25.1585
29.49	23.0115
29.52	28.2607
29.55	31.5331
29.58	32.3226
29.61	28.0376
29.64	24.975
29.67	31.2754
29.7	25.0345
29.73	36.2807
29.76	25.3109
29.79	31.0638
29.82	21.0218
29.85	18.0006
29.88	29.0272
29.91	34.0015
29.94	21.8635
29.97	34.028
30	21.9366
30.03	29.2034
30.06	14.3076
30.09	22.1316
30.12	26.0082
30.15	26.1654
30.18	23.192
30.21	27.0421
30.24	28.2757
30.27	25.1109
30.3	26.8911
30.33	17.1215
30.36	36.377
30.39	23.1754
30.42	28.1423
30.45	26.1208
30.48	23.3077
30.51	15.7822
30.54	24.0103
30.57	15.9871
30.6	22.0023
30.63	23.0043
30.66	26.9431
30.69	20.0709
30.72	22.2577
30.75	17.8812
30.78	22.1932
30.81	18.1704
30.84	19.0451
30.87	20.0481
30.9	23.9974
30.93	20.1415
30.96	24.9636
30.99	18.1334
31.02	25.1022
31.05	22.2716
31.08	16.6329
31.11	23.0957
31.14	20.1045
31.17	15.8432
31.2	13.0415
31.23	25.0426
31.26	20.6165
31.29	16.0096
31.32	18.0703
31.35	21.1045
31.38	20.082
31.41	22.0989
31.44	19.9886
31.47	20.0966
31.5	20.1963
31.53	23.09
31.56	15.9949
31.59	20.1845
31.62	19.9787
31.65	16.0836
31.68	12.0404
31.71	21.8454
31.74	12.2274
31.77	25.0616
31.8	23.4512
31.83	25.0565
31.86	16.9987
31.89	21.1468
31.92	12.9087
31.95	16.1297
31.98	16.9501
32.01	21.856
32.04	15.0309
32.07	18.0875
32.1	20.955
32.13	22.1757
32.16	16.0189
32.19	18.1976
32.22	13.2026
32.25	19.1165
32.28	13.9753
32.31	18.0576
32.34	25.0999
32.37	15.446
32.4	17.919
32.43	17.9552
32.46	19.0469
32.49	18.238
32.52	9.9431
32.55	16.2814
32.58	19.412
32.61	32.2354
32.64	20.1704
32.67	16.1639
32.7	19.0118
32.73	31.0353
32.76	15.9542
32.79	17.8127
32.82	18.0056
32.85	12.9695
32.88	17.1125
32.91	19.0715
32.94	25.0183
32.97	17.1012
33	12.9124
33.03	21.2106
33.06	16.0697
33.09	18.0703
33.12	18.2024
33.15	17.9824
33.18	16.1446
33.21	12.9997
33.24	26.9334
33.27	9.055
33.3	15.9323
33.33	19.3813
33.36	11.985
33.39	12.9378
33.42	12.0976
33.45	12.0766
33.48	19.1793
33.51	17.9298
33.54	14.1109
33.57	19.0614
33.6	8.9536
33.63	25.3299
33.66	13.2004
33.69	11.1841
33.72	11.0156
33.75	17.0103
33.78	15.2052
33.81	24.181
33.84	17.2613
33.87	16.8622
33.9	24.9213
33.93	14.1648
33.96	14.0033
33.99	12.107
34.02	19.9473
34.05	19.1063
34.08	13.989
34.11	14.2295
34.14	18.0332
34.17	16.9698
34.2	3.0318
34.23	11.2401
34.26	12.0805
34.29	12.8972
34.32	14.8124
34.35	16.1998
34.38	12.9674
34.41	15.0539
34.44	24.213
34.47	15.9684
34.5	9.9821
34.53	7.9766
34.56	16.1579
34.59	7.9673
34.62	14.0247
34.65	18.0666
34.68	17.1169
34.71	17.0208
34.74	9.1107
34.77	11.0203
34.8	8.8619
34.83	12.7769
34.86	20.0405
34.89	9.11
34.92	14.1059
34.95	15.1697
34.98	11.933
35.01	22.2483
35.04	10.958
35.07	15.1388
35.1	13.9982
35.13	12.1818
35.16	13.0873
35.19	14.3179
35.22	11.0591
35.25	12.113
35.28	15.1428
35.31	12.9399
35.34	8.0425
35.37	13.1706
35.4	18.0903
35.43	14.152
35.46	14.0326
35.49	12.0202
35.52	13.0144
35.55	18.1176
35.58	7.0708
35.61	15.13
35.64	14.9076
35.67	15.0815
35.7	16.1001
35.73	12.0219
35.76	14.9529
35.79	5.9304
35.82	11.9386
35.85	3.0301
35.88	8.088
35.91	14.7133
35.94	13.0453
35.97	13.3514
36	12.999
36.03	13.0756
36.06	11.9486
36.09	16.0082
36.12	9.0572
36.15	21.0344
36.18	9.0278
36.21	7.9632
36.24	22.1397
36.27	14.945
36.3	7.9917
36.33	12.0834
36.36	12.0098
36.39	11.0986
36.42	11.1402
36.45	11.1376
36.48	17.9963
36.51	14.9562
36.54	18.1007
36.57	12.1566
36.6	12.0241
36.63	7.0192
36.66	8.9071
36.69	9.0837
36.72	6.9775
36.75	14.0101
36.78	20.0239
36.81	10.2987
36.84	16.0583
36.87	11.1673
36.9	9.9859
36.93	15.9358
36.96	13
36.99	22.1439
37.02	9.9854
37.05	12.0411
37.08	13.0737
37.11	15.1627
37.14	11.216
37.17	3.94
37.2	10.9771
37.23	12.0248
37.26	11.9006
37.29	18.2286
37.32	10.2353
37.35	11.0349
37.38	10.9502
37.41	20.0538
37.44	13.943
37.47	20.1545
37.5	11.982
37.53	20.1654
37.56	11.0332
37.59	12.9339
37.62	11.0599
37.65	10.0457
37.68	10.3782
37.71	10.1118
37.74	13.9476
37.77	1.9715
37.8	13.0889
37.83	16.1274
37.86	7.9082
37.89	14.0935
37.92	15.1793
37.95	8.0734
37.98	6.0254
38.01	6.9897
38.04	10.0224
38.07	3.0108
38.1	12.9882
38.13	6.9622
38.16	13.9889
38.19	13.0946
38.22	9.9952
38.25	9.0342
38.28	8.0332
38.31	6.9668
38.34	9.1971
38.37	7.9775
38.4	11.0514
38.43	15.1712
38.46	14.9258
38.49	11.9599
38.52	14.9764
38.55	11.0762
38.58	7.9358
38.61	8.9368
38.64	16.9038
38.67	12.1133
38.7	9.0121
38.73	16.2306
38.76	8.0475
38.79	10.062
38.82	11.9781
38.85	12.9692
38.88	10.0365
38.91	16.1237
38.94	11.0637
38.97	11.1523
39	10.0409
39.03	9.0707
39.06	10.9926
39.09	10.9515
39.12	11.1004
39.15	10.1278
39.18	12.0839
39.21	15.9758
39.24	12.1908
39.27	11.0176
39.3	7.0832
39.33	8.0733
39.36	18.0078
39.39	7.0814
39.42	6.0091
39.45	7.0263
39.48	11.8285
39.51	12.1098
39.54	14.223
39.57	11.1599
39.6	12.0887
39.63	9.0113
39.66	12.0584
39.69	11.0765
39.72	7.1332
39.75	11.2248
39.78	9.9805
39.81	11.0387
39.84	13.0283
39.87	13.0373
39.9	8.1202
39.93	7.0405
39.96	12.0701
39.99	12.0863

## Sheet: reduced film
2θ	intensity
3	561.061
3.03	552.334
3.06	495.285
3.09	546.197
3.12	560.276
3.15	565.077
3.18	482.877
3.21	465.935
3.24	495.869
3.27	512.649
3.3	477.909
3.33	480.731
3.36	452.883
3.39	435.043
3.42	422.215
3.45	415.712
3.48	424.085
3.51	445.462
3.54	464.305
3.57	410.69
3.6	426.676
3.63	411.71
3.66	385.788
3.69	402.378
3.72	403.004
3.75	380.224
3.78	399.198
3.81	386.034
3.84	387.807
3.87	391.918
3.9	355.884
3.93	349.998
3.96	354.909
3.99	357.888
4.02	329.979
4.05	347.763
4.08	329.899
4.11	314.32
4.14	338.729
4.17	344.642
4.2	341.843
4.23	291.627
4.26	321.248
4.29	341.068
4.32	305.458
4.35	296.078
4.38	294.409
4.41	313.422
4.44	326.555
4.47	314.313
4.5	290.662
4.53	283.86
4.56	294.814
4.59	275.635
4.62	312.933
4.65	300.888
4.68	293.142
4.71	263.506
4.74	300.125
4.77	256.533
4.8	318.689
4.83	302.149
4.86	256.237
4.89	279.074
4.92	281.566
4.95	250.067
4.98	257.308
5.01	261.42
5.04	263.134
5.07	250.304
5.1	263.524
5.13	293.522
5.16	241.512
5.19	263.394
5.22	277.922
5.25	284.409
5.28	259.367
5.31	228.897
5.34	241.564
5.37	232.616
5.4	227.892
5.43	257.958
5.46	211.542
5.49	242.086
5.52	225.299
5.55	233.416
5.58	209.07
5.61	217.585
5.64	246.869
5.67	201.409
5.7	252.891
5.73	232.382
5.76	212.478
5.79	244.127
5.82	219.432
5.85	204.546
5.88	211.017
5.91	217.178
5.94	205.07
5.97	207.429
6	180.626
6.03	213.189
6.06	197.004
6.09	199.2
6.12	212.211
6.15	216.374
6.18	224.044
6.21	195.714
6.24	197.762
6.27	191.488
6.3	179.853
6.33	201.112
6.36	189.629
6.39	197.216
6.42	230.157
6.45	200.887
6.48	201.65
6.51	188.78
6.54	212.694
6.57	168.752
6.6	208.424
6.63	184.718
6.66	180.792
6.69	198.351
6.72	186.15
6.75	167.878
6.78	158.291
6.81	166.82
6.84	181.372
6.87	177.182
6.9	172.404
6.93	167.147
6.96	197.687
6.99	176.789
7.02	177.901
7.05	157.95
7.08	166.587
7.11	181.568
7.14	175.982
7.17	150.09
7.2	154.663
7.23	179.58
7.26	179.533
7.29	153.559
7.32	196.714
7.35	178.729
7.38	186.965
7.41	149.436
7.44	160.467
7.47	147.649
7.5	149.789
7.53	151.517
7.56	148.499
7.59	155.185
7.62	171.564
7.65	158.536
7.68	146.756
7.71	157.334
7.74	155.835
7.77	153.818
7.8	147.583
7.83	155.16
7.86	142.782
7.89	159.366
7.92	148.32
7.95	127.485
7.98	147.142
8.01	167.022
8.04	146.602
8.07	149.516
8.1	132.754
8.13	131.811
8.16	109.778
8.19	145.773
8.22	139.327
8.25	139.787
8.28	155.528
8.31	140.958
8.34	126.002
8.37	142.758
8.4	123.494
8.43	153.305
8.46	143.403
8.49	136.869
8.52	135.368
8.55	161.891
8.58	123.369
8.61	141.573
8.64	139.361
8.67	161.453
8.7	143.688
8.73	134.371
8.76	151.92
8.79	142.379
8.82	150.29
8.85	134.814
8.88	117.22
8.91	133.266
8.94	135.052
8.97	136.362
9	127.915
9.03	117.005
9.06	137.535
9.09	130.033
9.12	116.762
9.15	121.505
9.18	136.38
9.21	126.481
9.24	111.952
9.27	136.564
9.3	137.392
9.33	114.97
9.36	120.989
9.39	120.264
9.42	110.491
9.45	121.544
9.48	132.92
9.51	117.461
9.54	118.326
9.57	122.596
9.6	134.134
9.63	98.079
9.66	137.242
9.69	141.353
9.72	136.804
9.75	132.084
9.78	135.415
9.81	126.236
9.84	124.279
9.87	152.096
9.9	150.402
9.93	131.485
9.96	127.858
9.99	155.024
10.02	158.864
10.05	173.498
10.08	199.534
10.11	178.189
10.14	206.045
10.17	252.527
10.2	271.849
10.23	282.534
10.26	276.519
10.29	304.67
10.32	302.342
10.35	266.093
10.38	299.257
10.41	277.431
10.44	230.407
10.47	223.109
10.5	184.702
10.53	191.486
10.56	159.781
10.59	154.872
10.62	160.815
10.65	125.666
10.68	135.157
10.71	104.006
10.74	118.498
10.77	126.189
10.8	110.501
10.83	116.381
10.86	103.54
10.89	95.9751
10.92	111.653
10.95	103.041
10.98	98.5683
11.01	91.2151
11.04	96.1581
11.07	89.5885
11.1	118.268
11.13	85.2911
11.16	117.341
11.19	100.722
11.22	79.8562
11.25	90.4493
11.28	102.129
11.31	109.828
11.34	93.7475
11.37	100.354
11.4	89.4824
11.43	90.6943
11.46	90.511
11.49	80.8907
11.52	100.324
11.55	77.3226
11.58	102.547
11.61	89.7813
11.64	106.383
11.67	95.5084
11.7	95.4221
11.73	106.766
11.76	82.083
11.79	84.1999
11.82	90.6866
11.85	109.949
11.88	89.0143
11.91	104.256
11.94	86.36
11.97	79.6473
12	81.1941
12.03	104.871
12.06	80.2857
12.09	97.0823
12.12	80.5707
12.15	80.6064
12.18	90.2706
12.21	106.5
12.24	84.3196
12.27	83.4461
12.3	97.4369
12.33	90.3759
12.36	85.5511
12.39	88.4356
12.42	74.3307
12.45	92.1457
12.48	83.5284
12.51	86.9843
12.54	97.4336
12.57	80.626
12.6	82.3856
12.63	88.7578
12.66	83.4748
12.69	65.8274
12.72	79.28
12.75	84.0572
12.78	69.3665
12.81	84.3264
12.84	90.1121
12.87	74.3589
12.9	70.1313
12.93	92.2952
12.96	83.2559
12.99	77.1045
13.02	84.4971
13.05	78.3273
13.08	84.5756
13.11	73.92
13.14	84.2906
13.17	81.0413
13.2	86.1429
13.23	81.1909
13.26	77.4023
13.29	75.3324
13.32	69.1585
13.35	69.8955
13.38	74.1622
13.41	67.4142
13.44	67.3265
13.47	86.1515
13.5	72.1283
13.53	73.9029
13.56	72.1503
13.59	59.1984
13.62	61.4917
13.65	65.2536
13.68	62.9792
13.71	75.3406
13.74	74.2619
13.77	83.3305
13.8	76.4513
13.83	74.5258
13.86	72.3623
13.89	67.0925
13.92	56.035
13.95	71.542
13.98	75.0851
14.01	50.2614
14.04	60.4189
14.07	67.219
14.1	56.2456
14.13	67.2297
14.16	60.992
14.19	75.4725
14.22	65.5881
14.25	77.5289
14.28	85.4422
14.31	63.4096
14.34	80.5953
14.37	55.2733
14.4	68.383
14.43	67.0574
14.46	76.3427
14.49	72.9916
14.52	88.2331
14.55	67.3768
14.58	58.5577
14.61	71.1748
14.64	62.2167
14.67	71.6537
14.7	61.2786
14.73	57.0559
14.76	50.2157
14.79	69.2504
14.82	55.5508
14.85	61.7405
14.88	54.2328
14.91	70.0088
14.94	57.9996
14.97	70.2621
15	54.5778
15.03	62.0718
15.06	70.4174
15.09	74.3034
15.12	67.147
15.15	68.072
15.18	69.3202
15.21	72.6152
15.24	49.127
15.27	69.232
15.3	47.2344
15.33	61.2104
15.36	41.9536
15.39	54.0522
15.42	58.8083
15.45	49.2856
15.48	60.0887
15.51	67.3059
15.54	74.0826
15.57	59.4372
15.6	62.1774
15.63	67.2048
15.66	64.1667
15.69	60.2292
15.72	55.2388
15.75	52.5219
15.78	62.8698
15.81	52.8236
15.84	67.2893
15.87	58.5787
15.9	56.8415
15.93	35.0558
15.96	40.7181
15.99	53.1858
16.02	53.8859
16.05	64.2997
16.08	58.338
16.11	53.1972
16.14	61.3926
16.17	50.4336
16.2	53.0979
16.23	45.9605
16.26	55.3281
16.29	64.7576
16.32	51.11
16.35	76.2464
16.38	47.2238
16.41	56.245
16.44	59.1101
16.47	60.346
16.5	56.2045
16.53	46.1667
16.56	52.4721
16.59	53.1962
16.62	56.0845
16.65	47.6858
16.68	53.3
16.71	52.8534
16.74	48.904
16.77	39.6052
16.8	63.2015
16.83	55.1291
16.86	65.3535
16.89	43.1079
16.92	44.1926
16.95	51.878
16.98	49.9901
17.01	52.949
17.04	53.1618
17.07	59.0535
17.1	54.2486
17.13	49.1553
17.16	48.3177
17.19	54.8069
17.22	41.9943
17.25	57.2518
17.28	35.2636
17.31	56.113
17.34	61.5549
17.37	50.2176
17.4	56.3662
17.43	43.1768
17.46	48.377
17.49	60.0935
17.52	52.3148
17.55	42.3059
17.58	32.525
17.61	46.0109
17.64	32.0826
17.67	43.864
17.7	48.0056
17.73	37.0565
17.76	53.2966
17.79	40.3217
17.82	41.1009
17.85	53.5539
17.88	53.1774
17.91	31.3243
17.94	40.038
17.97	49.7912
18	49.1938
18.03	53.0837
18.06	48.5049
18.09	38.1224
18.12	52.3345
18.15	38.0265
18.18	45.0886
18.21	39.0684
18.24	44.6138
18.27	48.2018
18.3	44.2192
18.33	52.3497
18.36	38.0457
18.39	36.9804
18.42	38.3125
18.45	43.9773
18.48	55.0405
18.51	40.32
18.54	37.2692
18.57	55.0377
18.6	39.9757
18.63	54.5576
18.66	46.4971
18.69	44.2831
18.72	34.1935
18.75	43.39
18.78	54.8089
18.81	37.1893
18.84	42.111
18.87	39.9956
18.9	37.9573
18.93	43.0709
18.96	49.2148
18.99	43.4975
19.02	47.9666
19.05	45.0693
19.08	41.123
19.11	41.9256
19.14	39.155
19.17	41.2584
19.2	38.1598
19.23	38.3139
19.26	40.8646
19.29	50.3393
19.32	48.7003
19.35	35.6006
19.38	50.1589
19.41	41.2
19.44	42.4278
19.47	39.3985
19.5	37.3894
19.53	50.4101
19.56	43.0424
19.59	45.1125
19.62	38.1962
19.65	31.128
19.68	41.0635
19.71	42.104
19.74	46.9262
19.77	45.2179
19.8	43.3029
19.83	35.1444
19.86	40.1866
19.89	55.0893
19.92	44.2168
19.95	40.4099
19.98	34.2783
20.01	37.7922
20.04	41.8708
20.07	36.1005
20.1	38.2708
20.13	41.274
20.16	39.0423
20.19	46.7592
20.22	29.1152
20.25	45.8725
20.28	44.5329
20.31	38.2252
20.34	40.5971
20.37	40.0112
20.4	20.0731
20.43	35.2568
20.46	34.5744
20.49	41.3472
20.52	38.3217
20.55	30.8969
20.58	32.9587
20.61	36.048
20.64	43.3753
20.67	45.3958
20.7	41.1039
20.73	50.2563
20.76	35.1963
20.79	35.9741
20.82	33.0673
20.85	36.2761
20.88	39.1282
20.91	43.249
20.94	30.0921
20.97	34.2393
21	37.2291
21.03	32.1878
21.06	36.2723
21.09	29.9658
21.12	36.3127
21.15	29.9891
21.18	34.2896
21.21	38.0018
21.24	44.1969
21.27	25.9801
21.3	32.4217
21.33	29.2465
21.36	38.401
21.39	24.2202
21.42	35.1931
21.45	30.1792
21.48	35.427
21.51	36.2186
21.54	33.9747
21.57	35.5345
21.6	39.8518
21.63	34.0898
21.66	30.8048
21.69	37.1969
21.72	29.2328
21.75	28.119
21.78	26.081
21.81	28.8855
21.84	37.4307
21.87	40.6526
21.9	33.1789
21.93	36.2863
21.96	24.2064
21.99	29.8716
22.02	36.1375
22.05	23.1878
22.08	34.9924
22.11	39.33
22.14	40.313
22.17	37.194
22.2	37.1975
22.23	33.984
22.26	35.1977
22.29	31.0452
22.32	37.1118
22.35	28.0992
22.38	26.2252
22.41	36.3104
22.44	34.9733
22.47	29.9731
22.5	29.2344
22.53	33.1136
22.56	29.1407
22.59	32.0908
22.62	35.9478
22.65	41.1834
22.68	37.2082
22.71	18.9192
22.74	27.1511
22.77	25.1145
22.8	24.9405
22.83	33.0158
22.86	34.0809
22.89	52.3704
22.92	39.0629
22.95	27.3069
22.98	40.1443
23.01	29.6821
23.04	26.2149
23.07	29.818
23.1	43.3818
23.13	38.9546
23.16	30.9862
23.19	38.9231
23.22	24.0876
23.25	34.0081
23.28	34.2507
23.31	31.3083
23.34	22.125
23.37	30.9827
23.4	44.3711
23.43	35.0168
23.46	22.0692
23.49	30.2943
23.52	41.0271
23.55	21.0989
23.58	26.3658
23.61	26.1666
23.64	43.9311
23.67	29.0008
23.7	25.8982
23.73	28.0469
23.76	30.7586
23.79	27.0236
23.82	24.0813
23.85	44.0576
23.88	31.1782
23.91	30.2089
23.94	21.2422
23.97	33.8877
24	26.9342
24.03	30.1472
24.06	36.3586
24.09	35.0875
24.12	23.2977
24.15	29.388
24.18	20.1484
24.21	20.0954
24.24	33.1153
24.27	29.2551
24.3	24.0269
24.33	30.2209
24.36	31.2109
24.39	25.8374
24.42	24.9712
24.45	19.1456
24.48	36.1048
24.51	25.9592
24.54	24.2805
24.57	26.0249
24.6	25.1292
24.63	29.0828
24.66	32.0003
24.69	30.9518
24.72	27.0569
24.75	26.1311
24.78	32.1125
24.81	23.264
24.84	27.1886
24.87	22.9127
24.9	28.2045
24.93	26.246
24.96	24.9979
24.99	31.0112
25.02	29.202
25.05	32.0601
25.08	37.183
25.11	45.2303
25.14	34.1066
25.17	27.0901
25.2	21.9675
25.23	30.1819
25.26	22.009
25.29	34.4138
25.32	26.9861
25.35	26.461
25.38	19.1365
25.41	30.4451
25.44	36.0836
25.47	36.2507
25.5	25.9888
25.53	29.015
25.56	24.1586
25.59	23.1836
25.62	31.2653
25.65	32.2806
25.68	29.1594
25.71	36.5576
25.74	23.9298
25.77	28.0929
25.8	21.8218
25.83	35.1141
25.86	22.9422
25.89	31.0428
25.92	22.9432
25.95	24.8157
25.98	38.8897
26.01	34.2161
26.04	36.1415
26.07	33.5275
26.1	34.2376
26.13	38.0466
26.16	47.1041
26.19	33.2256
26.22	45.1211
26.25	34.2645
26.28	38.1874
26.31	34.1391
26.34	28.1653
26.37	34.2044
26.4	34.2864
26.43	36.8016
26.46	29.2475
26.49	29.0461
26.52	39.4523
26.55	29.9857
26.58	27.1538
26.61	30.1431
26.64	28.149
26.67	39.1593
26.7	31.2805
26.73	20.2388
26.76	25.2018
26.79	31.9315
26.82	31.1042
26.85	37.9826
26.88	34.2049
26.91	30.2112
26.94	34.1911
26.97	46.4436
27	47.425
27.03	58.3914
27.06	68.6377
27.09	76.6963
27.12	97.8389
27.15	132.465
27.18	124.447
27.21	136.532
27.24	152.215
27.27	148.427
27.3	178.379
27.33	175.89
27.36	154.339
27.39	154.996
27.42	142.91
27.45	149.139
27.48	130.046
27.51	116.867
27.54	125.557
27.57	101.779
27.6	112.741
27.63	97.7856
27.66	104.91
27.69	96.6212
27.72	95.4313
27.75	91.8014
27.78	83.5228
27.81	93.6978
27.84	85.5819
27.87	83.5106
27.9	63.3261
27.93	77.4107
27.96	62.2309
27.99	53.5183
28.02	50.1954
28.05	46.1524
28.08	52.4369
28.11	46.6914
28.14	45.4692
28.17	40.756
28.2	42.1084
28.23	47.6097
28.26	44.5801
28.29	38.4241
28.32	28.1706
28.35	38.2388
28.38	32.0996
28.41	42.6612
28.44	25.2814
28.47	33.12
28.5	34.9361
28.53	39.398
28.56	39.7018
28.59	40.1248
28.62	31.1331
28.65	34.0497
28.68	43.1778
28.71	34.3254
28.74	49.054
28.77	43.3165
28.8	50.609
28.83	47.2836
28.86	42.0109
28.89	58.3057
28.92	54.4043
28.95	54.5037
28.98	47.1337
29.01	43.3587
29.04	51.2544
29.07	43.368
29.1	37.1935
29.13	32.3608
29.16	32.6291
29.19	34.0058
29.22	36.1195
29.25	35.1015
29.28	36.0173
29.31	37.1361
29.34	42.3199
29.37	33.1633
29.4	21.1607
29.43	22.1717
29.46	26.7837
29.49	22.1866
29.52	21.1181
29.55	25.0307
29.58	31.2374
29.61	41.2175
29.64	21.1249
29.67	21.0391
29.7	17.0687
29.73	15.3603
29.76	18.0941
29.79	16.0736
29.82	21.186
29.85	20.0548
29.88	15.2616
29.91	17.8855
29.94	22.9908
29.97	19.1431
30	16.8588
30.03	21.0341
30.06	21.0545
30.09	25.0963
30.12	17.2023
30.15	14.9879
30.18	15.0742
30.21	27.036
30.24	21.2
30.27	15.0311
30.3	17.0553
30.33	12.0158
30.36	22.0435
30.39	17.9729
30.42	21.143
30.45	20.8762
30.48	23.0606
30.51	24.0975
30.54	14.1544
30.57	27.0923
30.6	21.9843
30.63	15.8877
30.66	24.0936
30.69	26.3012
30.72	19.3315
30.75	16.0951
30.78	20.121
30.81	23.0081
30.84	23.9549
30.87	17.0623
30.9	16.0372
30.93	19.1588
30.96	24.111
30.99	21.2147
31.02	18.1101
31.05	11.023
31.08	24.197
31.11	13.2632
31.14	17.185
31.17	17.0888
31.2	28.1372
31.23	24.1404
31.26	21.1314
31.29	15.0643
31.32	16.0516
31.35	17.9924
31.38	12.9231
31.41	15.8201
31.44	17.046
31.47	15.8387
31.5	22.0286
31.53	12.0943
31.56	14.0552
31.59	25.2351
31.62	18.1341
31.65	17.1417
31.68	23.2122
31.71	32.2142
31.74	25.412
31.77	25.3229
31.8	19.1444
31.83	33.2771
31.86	30.3037
31.89	38.0503
31.92	28.0673
31.95	27.8202
31.98	23.0863
32.01	21.2871
32.04	30.9768
32.07	29.1455
32.1	21.3082
32.13	17.0937
32.16	26.1781
32.19	15.1883
32.22	12.9621
32.25	30.0829
32.28	22.1069
32.31	20.1863
32.34	18.0401
32.37	20.079
32.4	18.9983
32.43	17.1335
32.46	15.9613
32.49	14.1776
32.52	17.01
32.55	19.8001
32.58	13.0888
32.61	24.2279
32.64	18.1525
32.67	21.187
32.7	16.0854
32.73	12.0113
32.76	24.0332
32.79	12.0971
32.82	16.0617
32.85	18.9483
32.88	8.0912
32.91	22.5655
32.94	29.1159
32.97	23.2012
33	21.3039
33.03	23.1909
33.06	22.0356
33.09	20.9775
33.12	19.204
33.15	16.2236
33.18	24.1079
33.21	23.9963
33.24	30.5288
33.27	17.9554
33.3	24.0832
33.33	19.9575
33.36	28.154
33.39	27.137
33.42	26.0036
33.45	23.375
33.48	33.3483
33.51	27.3612
33.54	26.1708
33.57	33.0446
33.6	33.9055
33.63	27.1877
33.66	15.1585
33.69	22.0099
33.72	17.0347
33.75	22.16
33.78	25.1729
33.81	16.1453
33.84	17.1346
33.87	23.2342
33.9	12.0349
33.93	22.9603
33.96	21.0851
33.99	15.0564
34.02	19.3191
34.05	12.0035
34.08	9.9836
34.11	7.8351
34.14	21.1739
34.17	5.0295
34.2	15.0352
34.23	12.0387
34.26	15.0349
34.29	12.038
34.32	16.2224
34.35	14.2449
34.38	17.0163
34.41	11.1303
34.44	12.9769
34.47	9.0731
34.5	25.1573
34.53	20.1457
34.56	16.107
34.59	14.0948
34.62	5.9623
34.65	18.9564
34.68	10.2164
34.71	20.2545
34.74	18.1284
34.77	9.2585
34.8	18.0874
34.83	19.9344
34.86	8.0664
34.89	12.1119
34.92	11.9596
34.95	14.2097
34.98	17.2416
35.01	19.2971
35.04	17.1458
35.07	17.0833
35.1	10.0157
35.13	14.0842
35.16	14.0638
35.19	11.9294
35.22	16.9902
35.25	13.0276
35.28	10.989
35.31	15.2459
35.34	13.0732
35.37	6.1094
35.4	15.1369
35.43	15.02
35.46	22.9977
35.49	14.1409
35.52	7.0303
35.55	6.9947
35.58	19.8259
35.61	11.1333
35.64	13.1191
35.67	11.0733
35.7	14.0771
35.73	10.0613
35.76	12.0189
35.79	10.9635
35.82	9.9483
35.85	11.4315
35.88	11.1692
35.91	16.8505
35.94	11.0744
35.97	14.0571
36	16.3758
36.03	15.0951
36.06	17.0301
36.09	8.0176
36.12	13.1015
36.15	8.0155
36.18	18.1708
36.21	13.0251
36.24	12.0304
36.27	6.1293
36.3	16.6398
36.33	9.9192
36.36	14.0593
36.39	12.1241
36.42	7.1237
36.45	10.9809
36.48	11.9246
36.51	17.0768
36.54	14.0167
36.57	21.0018
36.6	14.0607
36.63	11.0256
36.66	10.0319
36.69	6.9937
36.72	10.7125
36.75	14.9446
36.78	7.9558
36.81	16.0436
36.84	16.0982
36.87	11.0012
36.9	18.9506
36.93	13.0353
36.96	13.9831
36.99	15.0974
37.02	6.0085
37.05	7.996
37.08	15.9612
37.11	14.9723
37.14	16.1902
37.17	16.1552
37.2	11.9983
37.23	7.9531
37.26	2.9797
37.29	11.9475
37.32	8.1049
37.35	17.048
37.38	17.1176
37.41	11.0488
37.44	13.0382
37.47	10.0583
37.5	10.9662
37.53	15.1453
37.56	9.0108
37.59	11.9654
37.62	6.9944
37.65	7.0928
37.68	13.1703
37.71	11.1148
37.74	11.8629
37.77	7.0382
37.8	13.2335
37.83	14.1296
37.86	10.1106
37.89	9.923
37.92	13.9633
37.95	15.1082
37.98	19.1596
38.01	10.9473
38.04	5.2372
38.07	11.1249
38.1	7.1154
38.13	9.1527
38.16	13.1553
38.19	13.8941
38.22	11.1128
38.25	21.1509
38.28	11.9058
38.31	15.1132
38.34	5.9931
38.37	13.9638
38.4	11.1509
38.43	16.9688
38.46	13.7748
38.49	8.9332
38.52	11.9403
38.55	11.2206
38.58	13.0388
38.61	5.0733
38.64	7.1417
38.67	8.041
38.7	10.1116
38.73	11.2016
38.76	15.2535
38.79	3.0926
38.82	14.8638
38.85	9.0738
38.88	9.0274
38.91	16.9459
38.94	12.0517
38.97	11.9982
39	12.1851
39.03	16.0229
39.06	14.0475
39.09	13.1556
39.12	7.1114
39.15	17.7854
39.18	19.1647
39.21	11.1024
39.24	13.13
39.27	22.1137
39.3	9.9161
39.33	14.0452
39.36	15.0945
39.39	9.028
39.42	10.0918
39.45	13.2012
39.48	17.996
39.51	9
39.54	7.889
39.57	12.9138
39.6	10.0751
39.63	13.9968
39.66	17.2094
39.69	10.9878
39.72	12.0753
39.75	10.0966
39.78	13.011
39.81	13.0995
39.84	6.884
39.87	10.072
39.9	14.2088
39.93	10.0358
39.96	10.9201
39.99	8.0274
