# Supplementary material for: Achieving high-performance room-temperature organic ferromagnetic semiconductor films via topochemical reduction
Source: Nat Commun. 2026 Apr 15;17:5197. doi: 10.1038/s41467-026-71866-2 (PMC13253818; doi:10.1038/s41467-026-71866-2)
Supplement: Supplementary file 3 — Source Data [file 41467_2026_71866_MOESM3_ESM.zip › Source Data/Supplementary_Figure_14/supplementary fig14.xlsx]

## Sheet: 10K
H(Oe)	M(emu/g)
0.20743	-0.245267
18.8232	0.0850318
193.567	2.46858
275.833	3.18851
393.403	4.86611
515.937	5.71861
621.222	6.62144
738.227	7.3097
832.994	7.8633
930.315	8.55371
1037.68	8.84459
1149.94	9.44102
1274.62	9.63301
1401.59	10.0949
1521.42	10.3057
1646.71	10.3767
1753.95	10.7124
1881.25	10.7986
1988.4	10.8724
2103.11	11.0051
2225.18	11.0688
2324.9	11.0914
2424.64	11.2411
2531.81	11.3263
2624.44	11.5155
2736.81	11.4888
2831.33	11.8773
2943.57	11.848
3063.73	11.7537
3170.79	12.0403
3290.52	12.0604
3390.15	11.8102
3487.53	11.7807
3587.1	11.9692
3674.91	11.8464
3752.17	12.2664
3854.66	12.0476
3944.5	12.0059
4048.87	12.0989
4156.8	12.1826
4259.23	12.2217
4387	12.2247
4514	12.4038
4623.52	12.3557
4711.58	12.4554
4808.14	12.4903
4928.53	12.3231
5000.53	12.7896
4957.44	12.5132
4884.35	12.4927
4775.17	12.6575
4692.76	12.7163
4583.09	12.571
4488.6	12.281
4386.32	12.3168
4281.62	12.2277
4181.23	12.2794
4073.57	12.4417
3988.96	12.4548
3883.82	12.2119
3786.58	12.0842
3677.06	11.9707
3574.84	11.928
3479.63	12.1482
3382.71	12.0331
3290.2	12.0449
3187.82	11.7482
3075.39	11.8533
2963	11.8745
2783.39	11.7198
2678.71	11.8073
2576.2	11.7309
2486.61	11.5297
2378.86	11.6382
2263.87	11.4501
2161.52	11.2752
2049.27	11.1222
1947.33	11.1361
1842.13	10.9988
1742.46	10.9725
1642.76	10.6604
1532.51	10.4623
1429.83	10.5055
1330	10.3163
1225.48	10.1424
1132.69	9.79675
1044.74	9.31856
927.114	8.99289
810.087	8.30499
707.461	7.69983
605.038	7.20198
562.415	6.91788
439.635	6.27049
342.197	5.31465
250.122	4.23396
132.502	3.05244
17.7744	1.71949
-104.583	-1.02828
-204.556	-2.57653
-396.339	-4.38692
-493.971	-5.30042
-594.243	-6.07655
-686.142	-6.86873
-786.213	-8.08203
-888.174	-8.10335
-977.591	-8.63027
-1095.52	-9.34836
-1187.44	-9.89873
-1294.77	-10.0809
-1384.43	-10.1181
-1481.69	-10.1945
-1584.12	-10.3137
-1673.65	-10.7494
-1753.86	-10.9363
-1846.49	-11.0906
-1935.68	-10.8643
-2030.42	-10.8056
-2147.46	-11.2624
-2245.46	-11.409
-2349.44	-11.5581
-2446.81	-11.5868
-2549.25	-11.5999
-2646.79	-11.5639
-2739.24	-11.4784
-2841.53	-11.6835
-2943.15	-11.9324
-3038.2	-11.8563
-3145.75	-12.1247
-3268.77	-12.1288
-3353.59	-11.9191
-3438.46	-12.1915
-3541.38	-12.0105
-3639.37	-12.2173
-3739.34	-12.1743
-3852.15	-12.1526
-3942.25	-12.2022
-4049.79	-12.2226
-4150.11	-12.23
-4252.55	-12.2566
-4345.23	-12.0902
-4450.16	-12.2593
-4570.2	-12.0753
-4652.95	-12.1897
-4772.93	-12.2084
-4870.6	-12.419
-4973.6	-12.2293
-5000.27	-12.5492
-4934.73	-12.1609
-4814.35	-12.3851
-4692.26	-12.4538
-4592.15	-12.5423
-4465.13	-12.4453
-4358.34	-12.4609
-4258.26	-12.4611
-4148.56	-12.4859
-4041.28	-12.2741
-3941.43	-12.3416
-3846.7	-12.217
-3754.63	-12.023
-3644.66	-11.864
-3549.74	-11.8665
-3430.33	-11.9967
-3324.78	-11.9371
-3228.06	-11.8481
-3117.73	-11.9158
-3018.08	-11.9331
-2926.07	-12.0645
-2823.57	-11.9774
-2730.88	-11.9398
-2633.56	-11.8728
-2513.61	-11.7411
-2401.83	-11.8518
-2301.74	-11.5962
-2196.59	-11.4405
-2004.61	-11.3421
-1897.49	-11.0702
-1792.25	-10.883
-1677.24	-10.5067
-1580.1	-10.5286
-1447.48	-10.2742
-1347.37	-10.0165
-1255.35	-9.941
-1160.42	-9.67533
-1047.98	-9.54629
-929.663	-9.34225
-827.579	-8.8224
-727.66	-8.29117
-615.917	-7.83301
-522.459	-7.11714
-417.491	-5.91819
-310.686	-5.05218
-185.191	-3.38599
-77.9117	-2.15002
14.4186	-1.57175
181.767	1.57565
266.258	3.11085
361.398	4.29284
477.999	5.73843
586.263	6.50834
678.235	7.10049
715.856	7.38347
833.004	7.98783
937.651	8.52917
1037.53	8.80064
1227.26	9.43976
1349.4	9.81607
1471.75	10.1586
1563.95	10.248
1665.97	10.4718
1778.45	10.7493
1880.66	10.848
2002.76	11.0744
2110.18	11.172
2224.69	11.4577
2406.89	11.3656
2566.71	11.5222
2641.74	11.6237
2748.81	11.7579
2866	11.7991
2963.58	11.8431
3075.9	11.7988
3165.66	12.0188
3260.81	11.8438
3357.86	11.9381
3470.58	12.0793
3590.98	12.1171
3703.86	12.1113
3801.96	12.1736
3912.37	12.0877
4006.9	12.1865
4102.49	12.1539
4285.61	12.1442
4390.92	12.0471
4511.14	12.085
4623.58	12.1836
4708.72	12.3772
4826.45	12.489
5000.3	12.719

## Sheet: 300K
H(Oe)	M(emu/g)
0.03576	-0.0181746
7.89521	0.490032
211.045	2.2099
313.414	3.68865
433.283	4.82303
515.925	5.41316
628.329	6.33007
718.073	6.86575
813.15	7.51036
910.336	8.12772
1012.7	8.44914
1134.92	8.5745
1247.55	9.06836
1349.98	9.22768
1447	9.21058
1542.17	9.46995
1636.29	9.67117
1758.73	9.89579
1871.37	10.1006
1965.9	10.1316
2063.3	10.088
2154.98	10.1499
2260.29	10.0977
2305.16	10.2572
2429.71	10.2333
2534.45	10.4877
2644.47	10.347
2754.27	10.1786
2848.66	10.2232
3008.37	10.6456
3113.38	10.5434
3213.34	10.4154
3328.06	10.5544
3435.34	10.4943
3530.07	10.8613
3640.15	10.5663
3734.89	10.6797
3819.59	10.64
3936.75	10.7944
4048.95	10.8941
4149.2	10.6113
4249.31	10.6426
4354.36	10.7315
4449.19	10.8611
4556.42	10.6661
4671.24	10.563
4791.21	10.4503
4901.04	10.5361
5000.52	10.6012
4961.8	10.3873
4878.94	10.4492
4757.75	10.5704
4667.76	10.4844
4548.2	10.5804
4440.43	10.7255
4348.31	10.6958
4243.52	10.6187
4133.24	10.9314
4030.15	10.8847
3918.83	10.7895
3796.19	10.5448
3698.91	10.6199
3479.61	10.4855
3384.86	10.4629
3284.79	10.664
3179.91	10.8548
3062.78	10.7432
2960.39	10.5672
2865.63	10.7928
2782.7	10.777
2693.38	10.8843
2503.1	10.7277
2400.9	10.7492
2303.37	10.5282
2196.5	10.5751
2082.01	10.405
1996.85	10.4086
1804.46	10.2969
1709.95	10.2832
1609.41	9.9869
1497.52	9.70115
1364.53	9.28371
1247.06	9.06403
1142.19	8.87147
1042.28	8.45376
936.966	8.07015
837.279	7.71139
742.22	7.44748
644.488	7.06362
544.315	6.36821
452.227	5.72584
362.253	5.31745
187.234	3.45491
69.8705	2.23303
-50.2426	0.542316
-150.228	-1.41264
-232.39	-2.84303
-396.91	-4.38328
-491.554	-5.24844
-594	-6.03541
-696.604	-6.73359
-798.816	-7.38975
-900.63	-8.02316
-1015.56	-8.17756
-1190.22	-8.74152
-1239.96	-8.9722
-1387.18	-9.07824
-1481.93	-9.48504
-1593.9	-9.61497
-1633.92	-9.8966
-1761.16	-10.0232
-1856.12	-9.90443
-1953.22	-9.92672
-2092.8	-10.3635
-2190.18	-10.4948
-2300.07	-10.3771
-2409.51	-10.1874
-2511.8	-10.4292
-2612.07	-10.4872
-2796.62	-10.5414
-2901.41	-10.5302
-3121.02	-10.5124
-3226.34	-10.4823
-3323.79	-10.4166
-3418.97	-10.6194
-3521.32	-10.3766
-3634.19	-10.4227
-3736.92	-10.5054
-3857.27	-10.5143
-3977.52	-10.614
-4075.08	-10.6578
-4192.76	-10.46
-4295.29	-10.6435
-4402.63	-10.4746
-4502.88	-10.5781
-4600.49	-10.6495
-4728.18	-10.4777
-4813.25	-10.5745
-4910.61	-10.4377
-5000.23	-10.6277
-4964.02	-10.5815
-4856.83	-10.7594
-4762.46	-10.5793
-4629.67	-10.7797
-4532.6	-10.8884
-4432.99	-10.7801
-4325.7	-10.5586
-4233.5	-10.3347
-4121.38	-10.5813
-4016.66	-10.7203
-3921.93	-10.7546
-3834.57	-10.8402
-3737.19	-10.7433
-3632.3	-10.8756
-3522.57	-10.9205
-3403.07	-10.9789
-3311.02	-10.9803
-3198.7	-10.9729
-3085.57	-10.9797
-2983.32	-10.6771
-2888.75	-10.68
-2779.14	-10.5065
-2671.21	-10.2974
-2556.49	-10.5293
-2449.26	-10.5368
-2344.55	-10.2744
-2250.07	-10.4328
-2079.77	-10.2484
-1970.34	-10.2267
-1875.25	-9.99829
-1764.97	-9.76672
-1657.8	-10.0488
-1545.49	-9.54068
-1445.47	-9.60217
-1340.35	-9.57354
-1230.95	-9.08005
-1135.5	-9.00827
-1038.18	-8.91445
-930.41	-8.44257
-835.403	-7.98242
-748.165	-7.64662
-650.638	-7.4803
-557.933	-6.85692
-450.561	-6.2444
-273.209	-4.25327
-173.194	-3.00475
-0.62871	-1.17178
88.9815	0.833675
181.652	2.25201
278.671	3.32871
376.028	4.48193
490.876	5.23986
580.586	5.87393
683.367	6.92734
785.457	7.59538
875.164	8.11628
979.747	8.38118
1074.84	8.6468
1172.14	9.05234
1274.1	9.41012
1371.46	9.48702
1461.18	9.48538
1561.26	9.76091
1648.82	9.75306
1765.73	10.1379
1867.97	10.1082
1960.26	10.0428
2077.22	10.0901
2177.02	10.2899
2264.51	10.248
2364.05	10.47
2463.81	10.4533
2583.7	10.4355
2696.31	10.5168
2820.94	10.5805
2933.7	10.566
3030.9	10.3664
3138.17	10.5459
3237.82	10.7029
3343.14	10.3421
3452.81	10.6899
3575.71	10.5532
3723.91	10.6063
3821.61	10.6161
3909.22	10.5327
4019.27	10.4518
4122.24	10.4243
4232.85	10.5317
4337.88	10.6256
4445.75	10.4216
4528.08	10.3898
4623.1	10.5568
4728.29	10.4814
4828.28	10.5643
4933.47	10.5236
5000.16	10.579
