# Supplementary material for: Achieving high-performance room-temperature organic ferromagnetic semiconductor films via topochemical reduction
Source: Nat Commun. 2026 Apr 15;17:5197. doi: 10.1038/s41467-026-71866-2 (PMC13253818; doi:10.1038/s41467-026-71866-2)
Supplement: Supplementary file 3 — Source Data [file 41467_2026_71866_MOESM3_ESM.zip › Source Data/Supplementary_Figure_15/supplementary fig15.xlsx]

## Sheet: Sheet1
T(K)	R(Ω）	ρ(Ωm)	σ(S/cm)
180.009	1303820	0.295469	0.0338445
185.005	1181430	0.267732	0.0373508
190.002	927028	0.210081	0.0476006
194.999	711126	0.161155	0.0620522
199.992	518583	0.117521	0.0850913
204.997	359686	0.0815116	0.122682
209.992	230918	0.0523303	0.191094
214.99	153488	0.0347832	0.287495
219.991	119047	0.0269784	0.370667
224.992	97272.1	0.0220437	0.453645
229.992	77892.3	0.0176518	0.566516
234.996	66281	0.0150205	0.665757
239.977	60065.9	0.013612	0.734643
244.989	53592.5	0.012145	0.823378
249.989	41990.9	0.00951591	1.05087
254.986	36727.8	0.00832319	1.20146
259.988	32543.9	0.007375	1.35593
264.986	29457.1	0.00667551	1.49801
269.994	26481.4	0.00600117	1.66634
274.988	23646.5	0.00535872	1.86612
279.99	21399	0.0048494	2.06211
284.991	19606.6	0.0044432	2.25063
289.992	18036.9	0.00408751	2.44648
294.989	16655.3	0.00377438	2.64944
299.997	15377	0.00348471	2.86968
