# Supplementary material for: Achieving high-performance room-temperature organic ferromagnetic semiconductor films via topochemical reduction
Source: Nat Commun. 2026 Apr 15;17:5197. doi: 10.1038/s41467-026-71866-2 (PMC13253818; doi:10.1038/s41467-026-71866-2)
Supplement: Supplementary file 3 — Source Data [file 41467_2026_71866_MOESM3_ESM.zip › Source Data/Supplementary_Figure_16/supplementary fig16.xlsx]

## Sheet: Sheet1
E-Ef(eV)	C-up	C-down	E-Ef(eV)	N-up	N-down	E-Ef(eV)	O-up	O-down
-23.3746	1.07417e-38	-1.06635e-43	-23.3746	9.75628e-39	-9.78652e-44	-23.3746	6.19901e-39	-6.28188e-44
-23.3646	1.68247e-37	-1.98864e-42	-23.3646	1.52827e-37	-1.82526e-42	-23.3646	9.70851e-38	-1.1714e-42
-23.3546	2.52404e-36	-3.55208e-41	-23.3546	2.29294e-36	-3.26055e-41	-23.3546	1.45633e-36	-2.09214e-41
-23.3446	3.62682e-35	-6.07686e-40	-23.3446	3.29507e-35	-5.57861e-40	-23.3446	2.0924e-35	-3.57887e-40
-23.3346	4.99155e-34	-9.95739e-39	-23.3346	4.53543e-34	-9.14182e-39	-23.3346	2.87944e-34	-5.86366e-39
-23.3246	6.57998e-33	-1.56272e-37	-23.3246	5.97932e-33	-1.43486e-37	-23.3246	3.79534e-33	-9.20157e-38
-23.3146	8.30796e-32	-2.34904e-36	-23.3146	7.55036e-32	-2.15705e-36	-23.3146	4.79152e-32	-1.38301e-36
-23.3046	1.00472e-30	-3.38198e-35	-23.3046	9.13201e-31	-3.10586e-35	-23.3046	5.79399e-31	-1.99095e-35
-23.2946	1.16381e-29	-4.66362e-34	-23.2946	1.05791e-29	-4.28328e-34	-23.2946	6.71064e-30	-2.74516e-34
-23.2846	1.29122e-28	-6.15954e-33	-23.2846	1.17386e-28	-5.65776e-33	-23.2846	7.44446e-29	-3.62532e-33
-23.2746	1.37216e-27	-7.79196e-32	-23.2746	1.24758e-27	-7.15793e-32	-23.2746	7.91017e-28	-4.58562e-32
-23.2646	1.39667e-26	-9.44104e-31	-23.2646	1.27001e-26	-8.6737e-31	-23.2646	8.0505e-27	-5.55551e-31
-23.2546	1.36166e-25	-1.09564e-29	-23.2546	1.23831e-25	-1.00669e-29	-23.2546	7.84776e-26	-6.44649e-30
-23.2446	1.27154e-24	-1.21784e-28	-23.2446	1.1565e-24	-1.11909e-28	-23.2446	7.32748e-25	-7.16468e-29
-23.2346	1.13732e-23	-1.29655e-27	-23.2346	1.03454e-23	-1.19154e-27	-23.2346	6.55317e-24	-7.62686e-28
-23.2246	9.74365e-23	-1.3221e-26	-23.2246	8.86419e-23	-1.21515e-26	-23.2246	5.61352e-23	-7.77626e-27
-23.2146	7.99561e-22	-1.29127e-25	-23.2146	7.27482e-22	-1.18694e-25	-23.2146	4.60584e-22	-7.59402e-26
-23.2046	6.28452e-21	-1.20794e-24	-23.2046	5.71869e-21	-1.11047e-24	-23.2046	3.6197e-21	-7.10313e-25
-23.1946	4.73134e-20	-1.08231e-23	-23.1946	4.3059e-20	-9.95093e-24	-23.1946	2.72475e-20	-6.36363e-24
-23.1846	3.41185e-19	-9.28838e-23	-23.1846	3.10545e-19	-8.54081e-23	-23.1846	1.96459e-19	-5.46058e-23
-23.1746	2.35661e-18	-7.63495e-22	-23.1746	2.14526e-18	-7.02126e-22	-23.1746	1.35679e-18	-4.48798e-22
-23.1646	1.55912e-17	-6.01108e-21	-23.1646	1.41948e-17	-5.52854e-21	-23.1646	8.97518e-18	-3.53299e-21
-23.1546	9.88028e-17	-4.53293e-20	-23.1546	8.99655e-17	-4.16954e-20	-23.1546	5.68682e-17	-2.66388e-20
-23.1446	5.99727e-16	-3.27406e-19	-23.1446	5.46159e-16	-3.01194e-19	-23.1446	3.45137e-16	-1.92383e-19
-23.1346	3.48687e-15	-2.26504e-18	-23.1346	3.17586e-15	-2.08395e-18	-23.1346	2.00637e-15	-1.33076e-18
-23.1246	1.94185e-14	-1.50089e-17	-23.1246	1.76889e-14	-1.38106e-17	-23.1246	1.11719e-14	-8.81686e-18
-23.1146	1.03585e-13	-9.52581e-17	-23.1146	9.43716e-14	-8.76636e-17	-23.1146	5.95853e-14	-5.59514e-17
-23.1046	5.29265e-13	-5.79082e-16	-23.1046	4.82261e-13	-5.3298e-16	-23.1046	3.04405e-13	-3.40087e-16
-23.0946	2.59032e-12	-3.3718e-15	-23.0946	2.36061e-12	-3.10375e-15	-23.0946	1.48958e-12	-1.97995e-15
-23.0846	1.21432e-11	-1.88048e-14	-23.0846	1.1068e-11	-1.7312e-14	-23.0846	6.98197e-12	-1.10408e-14
-23.0746	5.45279e-11	-1.00453e-13	-23.0746	4.97071e-11	-9.24901e-14	-23.0746	3.13468e-11	-5.89701e-14
-23.0646	2.34534e-10	-5.13971e-13	-23.0646	2.13831e-10	-4.73291e-13	-23.0646	1.34806e-10	-3.01681e-13
-23.0546	9.66268e-10	-2.51885e-12	-23.0546	8.81106e-10	-2.31979e-12	-23.0546	5.55305e-10	-1.47826e-12
-23.0446	3.81325e-09	-1.18237e-11	-23.0446	3.4777e-09	-1.08907e-11	-23.0446	2.19107e-09	-6.93808e-12
-23.0346	1.44144e-08	-5.31607e-11	-23.0346	1.31481e-08	-4.89724e-11	-23.0346	8.2811e-09	-3.119e-11
-23.0246	5.21924e-08	-2.28937e-10	-23.0246	4.76146e-08	-2.10928e-10	-23.0246	2.99795e-08	-1.34301e-10
-23.0146	1.81019e-07	-9.44346e-10	-23.0146	1.65168e-07	-8.70178e-10	-23.0146	1.03961e-07	-5.53896e-10
-23.0046	6.01383e-07	-3.73108e-09	-23.0046	5.4881e-07	-3.43851e-09	-23.0046	3.45319e-07	-2.1881e-09
-22.9946	1.91376e-06	-1.41198e-08	-22.9946	1.74674e-06	-1.30144e-08	-22.9946	1.0987e-06	-8.27933e-09
-22.9846	5.83354e-06	-5.11812e-08	-22.9846	5.3253e-06	-4.71809e-08	-22.9846	3.3485e-06	-3.00063e-08
-22.9746	1.70329e-05	-1.77699e-07	-22.9746	1.55515e-05	-1.63832e-07	-22.9746	9.77529e-06	-1.04165e-07
-22.9646	4.76383e-05	-5.90947e-07	-22.9646	4.35023e-05	-5.44911e-07	-22.9646	2.73351e-05	-3.46352e-07
-22.9546	0.000127625	-1.88237e-06	-22.9546	0.000116564	-1.73597e-06	-22.9546	7.32188e-05	-1.10308e-06
-22.9446	0.000327515	-5.74319e-06	-22.9446	0.00029918	-5.29728e-06	-22.9446	0.000187861	-3.36502e-06
-22.9346	0.000805078	-1.67839e-05	-22.9346	0.000735553	-1.5483e-05	-22.9346	0.000461705	-9.83241e-06
-22.9246	0.0019	-4.69815e-05	-22.9246	0.00173	-4.33462e-05	-22.9246	0.00109	-2.75185e-05
-22.9146	0.00428	-0.000125966	-22.9146	0.00391	-0.000116236	-22.9146	0.00245	-7.37705e-05
-22.9046	0.00924	-0.0003235	-22.9046	0.00844	-0.000298556	-22.9046	0.00529	-0.000189423
-22.8946	0.01912	-0.000795773	-22.8946	0.01748	-0.000734522	-22.8946	0.01096	-0.000465885
-22.8846	0.0379	-0.00187	-22.8846	0.03465	-0.00173	-22.8846	0.02171	-0.0011
-22.8746	0.07196	-0.00423	-22.8746	0.06582	-0.00391	-22.8746	0.04122	-0.00248
-22.8646	0.1309	-0.00915	-22.8646	0.11974	-0.00845	-22.8646	0.07497	-0.00535
-22.8546	0.22807	-0.01894	-22.8546	0.20867	-0.01749	-22.8546	0.1306	-0.01108
-22.8446	0.38066	-0.03757	-22.8446	0.34834	-0.0347	-22.8446	0.21793	-0.02197
-22.8346	0.60857	-0.07136	-22.8346	0.557	-0.06593	-22.8346	0.34835	-0.04174
-22.8246	0.93199	-0.12986	-22.8246	0.85317	-0.11999	-22.8246	0.53337	-0.07594
-22.8146	1.3672	-0.22633	-22.8146	1.25181	-0.20916	-22.8146	0.78229	-0.13233
-22.8046	1.9212	-0.37786	-22.8046	1.75938	-0.34925	-22.8046	1.09906	-0.22089
-22.7946	2.58604	-0.60423	-22.7946	2.36865	-0.55857	-22.7946	1.4791	-0.35316
-22.7846	3.33442	-0.92551	-22.7846	3.05469	-0.8557	-22.7846	1.90677	-0.54085
-22.7746	4.11837	-1.35786	-22.7746	3.77358	-1.25564	-22.7746	2.3546	-0.79338
-22.7646	4.87252	-1.90821	-22.7646	4.46542	-1.76484	-22.7646	2.78522	-1.11475
-22.7546	5.5221	-2.56861	-22.7546	5.06168	-2.37599	-22.7546	3.15591	-1.50029
-22.7446	5.99484	-3.31183	-22.7446	5.49604	-3.06396	-22.7446	3.4254	-1.93407
-22.7346	6.2341	-4.09013	-22.7346	5.71646	-3.78461	-22.7346	3.5614	-2.38818
-22.7246	6.21002	-4.83844	-22.7246	5.69545	-4.47774	-22.7246	3.54694	-2.82463
-22.7146	5.92564	-5.48244	-22.7146	5.43566	-5.07453	-22.7146	3.38384	-3.20004
-22.7046	5.41628	-5.95034	-22.7046	4.96935	-5.5085	-22.7046	3.09236	-3.47255
-22.6946	4.7423	-6.18599	-22.6946	4.35181	-5.72756	-22.6946	2.70702	-3.60946
-22.6846	3.97742	-6.15994	-22.6846	3.6506	-5.70435	-22.6846	2.26996	-3.59365
-22.6746	3.19548	-5.87549	-22.6746	2.93347	-5.44181	-22.6746	1.82334	-3.42711
-22.6646	2.4592	-5.36798	-22.6646	2.25799	-4.97256	-22.6646	1.40294	-3.13056
-22.6546	1.81291	-4.69763	-22.6546	1.66488	-4.35228	-22.6546	1.03404	-2.73914
-22.6446	1.28021	-3.93773	-22.6446	1.1759	-3.64883	-22.6446	0.73006	-2.29566
-22.6346	0.86598	-3.16165	-22.6346	0.79557	-2.93015	-22.6346	0.49374	-1.8429
-22.6246	0.56112	-2.43154	-22.6246	0.5156	-2.25386	-22.6246	0.31986	-1.41708
-22.6146	0.34828	-1.79122	-22.6146	0.32008	-1.6606	-22.6146	0.1985	-1.04373
-22.6046	0.20707	-1.26391	-22.6046	0.19034	-1.17193	-22.6046	0.118	-0.73635
-22.5946	0.11793	-0.85425	-22.5946	0.10843	-0.79221	-22.5946	0.06719	-0.4976
-22.5846	0.06434	-0.55303	-22.5846	0.05916	-0.51295	-22.5846	0.03665	-0.32209
-22.5746	0.03362	-0.34294	-22.5746	0.03092	-0.31814	-22.5746	0.01915	-0.1997
-22.5646	0.01683	-0.2037	-22.5646	0.01548	-0.18899	-22.5646	0.00958	-0.11859
-22.5546	0.00807	-0.11589	-22.5546	0.00743	-0.10754	-22.5546	0.00459	-0.06746
-22.5446	0.00371	-0.06316	-22.5446	0.00341	-0.05862	-22.5446	0.00211	-0.03676
-22.5346	0.00163	-0.03297	-22.5346	0.0015	-0.0306	-22.5346	0.000928222	-0.01918
-22.5246	0.000687453	-0.01648	-22.5246	0.000632841	-0.0153	-22.5246	0.000391141	-0.00959
-22.5146	0.000277538	-0.00789	-22.5146	0.000255536	-0.00733	-22.5146	0.000157883	-0.00459
-22.5046	0.00010733	-0.00362	-22.5046	9.88385e-05	-0.00336	-22.5046	6.10455e-05	-0.00211
-22.4946	3.9759e-05	-0.00159	-22.4946	3.662e-05	-0.00148	-22.4946	2.26095e-05	-0.000925364
-22.4846	1.41081e-05	-0.000669721	-22.4846	1.29965e-05	-0.000622158	-22.4846	8.02136e-06	-0.000389405
-22.4746	4.79531e-06	-0.000269992	-22.4746	4.41826e-06	-0.000250856	-22.4746	2.72597e-06	-0.00015696
-22.4646	1.56128e-06	-0.000104257	-22.4646	1.43877e-06	-9.68825e-05	-22.4646	8.87384e-07	-6.06003e-05
-22.4546	4.86925e-07	-3.85617e-05	-22.4546	4.48794e-07	-3.58396e-05	-22.4546	2.76706e-07	-2.24108e-05
-22.4446	1.45465e-07	-1.36617e-05	-22.4446	1.34096e-07	-1.26993e-05	-22.4446	8.26494e-08	-7.93851e-06
-22.4346	4.16261e-08	-4.63608e-06	-22.4346	3.83794e-08	-4.31013e-06	-22.4346	2.3647e-08	-2.6935e-06
-22.4246	1.14101e-08	-1.50693e-06	-22.4246	1.05219e-08	-1.40119e-06	-22.4246	6.48078e-09	-8.75372e-07
-22.4146	2.99587e-09	-4.69171e-07	-22.4146	2.76313e-09	-4.36316e-07	-22.4146	1.70134e-09	-2.72499e-07
-22.4046	7.53476e-10	-1.39915e-07	-22.4046	6.95054e-10	-1.30137e-07	-22.4046	4.27827e-10	-8.12517e-08
-22.3946	1.81521e-10	-3.99663e-08	-22.3946	1.67474e-10	-3.71786e-08	-22.3946	1.03052e-10	-2.32058e-08
-22.3846	4.18886e-11	-1.0935e-08	-22.3846	3.86532e-11	-1.01737e-08	-22.3846	2.3777e-11	-6.34828e-09
-22.3746	9.2592e-12	-2.86574e-09	-22.3746	8.54541e-12	-2.66663e-09	-22.3746	5.25495e-12	-1.66345e-09
-22.3646	1.96047e-12	-7.19366e-10	-22.3646	1.80962e-12	-6.69483e-10	-22.3646	1.11247e-12	-4.17504e-10
-22.3546	3.97607e-13	-1.72964e-10	-22.3546	3.67072e-13	-1.60994e-10	-22.3546	2.25589e-13	-1.0037e-10
-22.3446	7.72424e-14	-3.98342e-11	-22.3446	7.13214e-14	-3.70826e-11	-22.3446	4.38183e-14	-2.31122e-11
-22.3346	1.43735e-14	-8.78716e-12	-22.3346	1.32738e-14	-8.18135e-12	-22.3346	8.15268e-15	-5.09768e-12
-22.3246	2.56199e-15	-1.85666e-12	-22.3246	2.36632e-15	-1.72891e-12	-22.3246	1.45295e-15	-1.07695e-12
-22.3146	4.37417e-16	-3.7576e-13	-22.3146	4.04071e-16	-3.49952e-13	-22.3146	2.48033e-16	-2.17928e-13
-22.3046	7.15387e-17	-7.28415e-14	-22.3046	6.60941e-17	-6.78481e-14	-22.3046	4.05595e-17	-4.22398e-14
-22.2946	1.12352e-17	-1.3525e-14	-22.2946	1.03768e-17	-1.25996e-14	-22.2946	6.36792e-18	-7.84192e-15
-22.2846	1.89217e-18	-2.4054e-15	-22.2846	1.71328e-18	-2.24112e-15	-22.2846	1.06433e-18	-1.39449e-15
-22.2746	1.68656e-18	-4.09759e-16	-22.2746	1.31631e-18	-3.81826e-16	-22.2746	9.00017e-19	-2.37519e-16
-22.2646	9.52271e-18	-6.68693e-17	-22.2646	7.21109e-18	-6.23175e-17	-22.2646	5.03071e-18	-3.87557e-17
-22.2546	5.97143e-17	-1.05284e-17	-22.2546	4.52007e-17	-9.80053e-18	-22.2546	3.15412e-17	-6.09861e-18
-22.2446	3.59973e-16	-2.12101e-18	-22.2446	2.72582e-16	-1.88741e-18	-22.2446	1.90156e-16	-1.21037e-18
-22.2346	2.07932e-15	-3.96335e-18	-22.2346	1.57517e-15	-3.09271e-18	-22.2346	1.09852e-15	-2.17169e-18
-22.2246	1.15085e-14	-2.40855e-17	-22.2246	8.72203e-15	-1.8587e-17	-22.2246	6.08071e-15	-1.31544e-17
-22.2146	6.10345e-14	-1.48276e-16	-22.2146	4.62785e-14	-1.14443e-16	-22.2146	3.22525e-14	-8.09838e-17
-22.2046	3.10175e-13	-8.7569e-16	-22.2046	2.35305e-13	-6.76168e-16	-22.2046	1.63927e-13	-4.78329e-16
-22.1946	1.51053e-12	-4.95554e-15	-22.1946	1.14654e-12	-3.82821e-15	-22.1946	7.98425e-13	-2.70718e-15
-22.1846	7.04959e-12	-2.68716e-14	-22.1846	5.35391e-12	-2.07688e-14	-22.1846	3.72675e-12	-1.46816e-14
-22.1746	3.15301e-11	-1.39628e-13	-22.1746	2.39607e-11	-1.07973e-13	-22.1746	1.66709e-11	-7.62975e-14
-22.1646	1.35156e-10	-6.95253e-13	-22.1646	1.02776e-10	-5.37932e-13	-22.1646	7.14729e-11	-3.79964e-13
-22.1546	5.5528e-10	-3.31758e-12	-22.1546	4.22542e-10	-2.56839e-12	-22.1546	2.93694e-10	-1.81337e-12
-22.1446	2.18665e-09	-1.51714e-11	-22.1446	1.66517e-09	-1.17526e-11	-22.1446	1.15676e-09	-8.29388e-12
-22.1346	8.2539e-09	-6.64924e-11	-22.1346	6.29039e-09	-5.15427e-11	-22.1346	4.36726e-09	-3.6356e-11
-22.1246	2.98659e-08	-2.79306e-10	-22.1246	2.278e-08	-2.16659e-10	-22.1246	1.58058e-08	-1.52742e-10
-22.1146	1.03598e-07	-1.12452e-09	-22.1146	7.90879e-08	-8.72939e-10	-22.1146	5.48387e-08	-6.15074e-10
-22.1046	3.44519e-07	-4.33966e-09	-22.1046	2.63253e-07	-3.37138e-09	-22.1046	1.8241e-07	-2.3741e-09
-22.0946	1.09847e-06	-1.60533e-08	-22.0946	8.40178e-07	-1.24816e-08	-22.0946	5.81737e-07	-8.78405e-09
-22.0846	3.35814e-06	-5.69266e-08	-22.0846	2.57116e-06	-4.42991e-08	-22.0846	1.77889e-06	-3.11557e-08
-22.0746	9.8441e-06	-1.93522e-07	-22.0746	7.54528e-06	-1.5073e-07	-22.0746	5.21603e-06	-1.05937e-07
-22.0646	2.76724e-05	-6.3071e-07	-22.0646	2.12343e-05	-4.91712e-07	-22.0646	1.46666e-05	-3.4534e-07
-22.0546	7.46002e-05	-1.97078e-06	-22.0546	5.7312e-05	-1.53798e-06	-22.0546	3.955e-05	-1.07934e-06
-22.0446	0.000192878	-5.90446e-06	-22.0446	0.000148363	-4.61254e-06	-22.0446	0.000102286	-3.23451e-06
-22.0346	0.000478306	-1.6962e-05	-22.0346	0.000368391	-1.32649e-05	-22.0346	0.00025373	-9.29429e-06
-22.0246	0.00114	-4.67254e-05	-22.0246	0.000877447	-3.65821e-05	-22.0246	0.000603724	-2.56098e-05
-22.0146	0.0026	-0.000123433	-22.0146	0.002	-9.67508e-05	-22.0146	0.00138	-6.7671e-05
-22.0046	0.00568	-0.000312706	-22.0046	0.00439	-0.000245406	-22.0046	0.00302	-0.000171486
-21.9946	0.01193	-0.000759786	-21.9946	0.00924	-0.000597014	-21.9946	0.00634	-0.000416781
-21.9846	0.02404	-0.00177	-21.9846	0.01865	-0.00139	-21.9846	0.01278	-0.000971542
-21.9746	0.04648	-0.00396	-21.9746	0.03611	-0.00312	-21.9746	0.02471	-0.00217
-21.9646	0.08622	-0.00849	-21.9646	0.0671	-0.00669	-21.9646	0.04584	-0.00466
-21.9546	0.15348	-0.01745	-21.9546	0.11964	-0.01379	-21.9546	0.08163	-0.00959
-21.9446	0.26217	-0.03444	-21.9446	0.2047	-0.02724	-21.9446	0.13949	-0.01892
-21.9346	0.42979	-0.06518	-21.9346	0.33614	-0.05164	-21.9346	0.22876	-0.03582
-21.9246	0.67619	-0.11837	-21.9246	0.52976	-0.09392	-21.9246	0.36002	-0.06507
-21.9146	1.02103	-0.20623	-21.9146	0.8013	-0.16389	-21.9146	0.5438	-0.1134
-21.9046	1.47972	-0.34475	-21.9046	1.16328	-0.27439	-21.9046	0.78834	-0.18962
-21.8946	2.05823	-0.55296	-21.8946	1.62089	-0.44079	-21.8946	1.09688	-0.30423
-21.8846	2.74786	-0.851	-21.8846	2.16773	-0.67943	-21.8846	1.46483	-0.46834
-21.8746	3.52114	-1.25669	-21.8746	2.78254	-1.00489	-21.8746	1.87757	-0.69179
-21.8646	4.33073	-1.7807	-21.8646	3.42817	-1.42614	-21.8646	2.30987	-0.98052
-21.8546	5.11243	-2.42118	-21.8546	4.05381	-1.94213	-21.8546	2.72747	-1.33353
-21.8446	5.79266	-3.15891	-21.8446	4.60087	-2.53784	-21.8446	3.09107	-1.74027
-21.8346	6.29952	-3.9548	-21.8346	5.01168	-3.18216	-21.8346	3.36223	-2.17923
-21.8246	6.57516	-4.75102	-21.8246	5.23943	-3.82868	-21.8246	3.51001	-2.61854
-21.8146	6.58665	-5.47674	-21.8146	5.25689	-4.42019	-21.8146	3.51673	-3.01912
-21.8046	6.33242	-6.05794	-21.8046	5.06179	-4.89656	-21.8046	3.38148	-3.34012
-21.7946	5.84262	-6.42968	-21.7946	4.6773	-5.20465	-21.7946	3.12031	-3.54568
-21.7846	5.17323	-6.54798	-21.7846	4.14748	-5.30803	-21.7846	2.7631	-3.61145
-21.7746	4.39557	-6.39836	-21.7746	3.52901	-5.19405	-21.7746	2.34793	-3.52939
-21.7646	3.58385	-5.99877	-21.7646	2.88127	-4.87637	-21.7646	1.91445	-3.30934
-21.7546	2.80378	-5.39605	-21.7546	2.25712	-4.39229	-21.7546	1.49781	-2.97712
-21.7446	2.10465	-4.65688	-21.7446	1.69647	-3.79557	-21.7446	1.12435	-2.5695
-21.7346	1.51578	-3.85573	-21.7346	1.22331	-3.14657	-21.7346	0.80976	-2.12758
-21.7246	1.04735	-3.06262	-21.7246	0.84626	-2.5024	-21.7246	0.5595	-1.69001
-21.7146	0.69426	-2.33367	-21.7146	0.5616	-1.90905	-21.7146	0.37086	-1.28779
-21.7046	0.44147	-1.7058	-21.7046	0.35751	-1.39703	-21.7046	0.23581	-0.94132
-21.6946	0.26929	-1.19603	-21.6946	0.2183	-0.98061	-21.6946	0.14383	-0.66
-21.6846	0.15756	-0.80438	-21.6846	0.12785	-0.66021	-21.6846	0.08415	-0.44387
-21.6746	0.08842	-0.51889	-21.6746	0.07182	-0.42632	-21.6746	0.04722	-0.28632
-21.6646	0.04759	-0.32104	-21.6646	0.03869	-0.26402	-21.6646	0.02541	-0.17713
-21.6546	0.02457	-0.1905	-21.6546	0.01999	-0.15681	-21.6546	0.01312	-0.1051
-21.6446	0.01216	-0.10841	-21.6446	0.0099	-0.08932	-21.6446	0.00649	-0.0598
-21.6346	0.00577	-0.05916	-21.6346	0.00471	-0.04879	-21.6346	0.00308	-0.03263
-21.6246	0.00263	-0.03096	-21.6246	0.00214	-0.02555	-21.6246	0.0014	-0.01708
-21.6146	0.00115	-0.01554	-21.6146	0.000936398	-0.01283	-21.6146	0.000612146	-0.00857
-21.6046	0.000480186	-0.00748	-21.6046	0.000392184	-0.00618	-21.6046	0.000256162	-0.00412
-21.5946	0.000192693	-0.00345	-21.5946	0.000157481	-0.00285	-21.5946	0.000102777	-0.0019
-21.5846	7.41361e-05	-0.00153	-21.5846	6.06257e-05	-0.00126	-21.5846	3.95347e-05	-0.000841211
-21.5746	2.73451e-05	-0.000647192	-21.5746	2.23748e-05	-0.000536098	-21.5746	1.45797e-05	-0.00035673
-21.5646	9.66937e-06	-0.000263164	-21.5646	7.91626e-06	-0.000218128	-21.5646	5.15448e-06	-0.000145033
-21.5546	3.27771e-06	-0.000102588	-21.5546	2.68486e-06	-8.50833e-05	-21.5546	1.74692e-06	-5.65284e-05
-21.5446	1.06507e-06	-3.83379e-05	-21.5446	8.72866e-07	-3.18146e-05	-21.5446	5.67543e-07	-2.11217e-05
-21.5346	3.31755e-07	-1.37343e-05	-21.5346	2.72009e-07	-1.14037e-05	-21.5346	1.76744e-07	-7.56545e-06
-21.5246	9.90818e-08	-4.71648e-06	-21.5246	8.12495e-08	-3.91816e-06	-21.5246	5.27589e-08	-2.5976e-06
-21.5146	2.84962e-08	-1.55255e-06	-21.5146	2.32666e-08	-1.29041e-06	-21.5146	1.50957e-08	-8.54922e-07
-21.5046	8.4092e-09	-4.8987e-07	-21.5046	6.40707e-09	-4.07348e-07	-21.5046	4.14205e-09	-2.69701e-07
-21.4946	4.58611e-09	-1.48165e-07	-21.4946	1.77648e-09	-1.2325e-07	-21.4946	1.09812e-09	-8.1551e-08
-21.4846	1.02694e-08	-4.30129e-08	-21.4846	7.99549e-10	-3.57439e-08	-21.4846	3.13148e-10	-2.3635e-08
-21.4746	3.5979e-08	-1.22272e-08	-21.4746	1.48884e-09	-9.94469e-09	-21.4746	2.1094e-10	-6.56615e-09
-21.4646	1.2629e-07	-4.3929e-09	-21.4646	4.91682e-09	-2.69114e-09	-21.4646	5.29259e-10	-1.75226e-09
-21.4546	4.25979e-07	-5.58735e-09	-21.4546	1.65485e-08	-8.52969e-10	-21.4546	1.75166e-09	-4.63811e-10
-21.4446	1.37684e-06	-1.81711e-08	-21.4446	5.35891e-08	-8.34429e-10	-21.4446	5.6991e-09	-1.76899e-10
-21.4346	4.26364e-06	-6.48323e-08	-21.4346	1.66316e-07	-2.45587e-09	-21.4346	1.77976e-08	-2.7218e-10
-21.4246	1.26496e-05	-2.23738e-07	-21.4246	4.94561e-07	-8.37353e-09	-21.4246	5.32634e-08	-8.64523e-10
-21.4146	3.59566e-05	-7.40191e-07	-21.4146	1.40908e-06	-2.77363e-08	-21.4146	1.52744e-07	-2.86653e-09
-21.4046	9.79236e-05	-2.34612e-06	-21.4046	3.84662e-06	-8.81031e-08	-21.4046	4.1973e-07	-9.16043e-09
-21.3946	0.000255511	-7.1244e-06	-21.3946	1.00614e-05	-2.68146e-07	-21.3946	1.10521e-06	-2.80601e-08
-21.3846	0.000638777	-2.07272e-05	-21.3846	2.52161e-05	-7.81931e-07	-21.3846	2.78863e-06	-8.23614e-08
-21.3746	0.00153	-5.77736e-05	-21.3746	6.05535e-05	-2.18466e-06	-21.3746	6.74232e-06	-2.3164e-07
-21.3646	0.00351	-0.000154284	-21.3646	0.000139331	-5.84821e-06	-21.3646	1.56207e-05	-6.24247e-07
-21.3546	0.00772	-0.000394746	-21.3546	0.000307189	-1.49999e-05	-21.3546	3.46792e-05	-1.61197e-06
-21.3446	0.01627	-0.000967665	-21.3446	0.000648961	-3.68622e-05	-21.3446	7.37756e-05	-3.98852e-06
-21.3346	0.03285	-0.00227	-21.3346	0.00131	-8.67977e-05	-21.3346	0.000150396	-9.45639e-06
-21.3246	0.06354	-0.00511	-21.3246	0.00255	-0.000195826	-21.3246	0.000293794	-2.14831e-05
-21.3146	0.11778	-0.01103	-21.3146	0.00474	-0.000423325	-21.3146	0.000549965	-4.67659e-05
-21.3046	0.20919	-0.02278	-21.3046	0.00844	-0.000876841	-21.3046	0.000986558	-9.7549e-05
-21.2946	0.35607	-0.04509	-21.2946	0.0144	-0.00174	-21.2946	0.0017	-0.000194975
-21.2846	0.58081	-0.08552	-21.2846	0.02355	-0.00331	-21.2846	0.00279	-0.000373425
-21.2746	0.90802	-0.15541	-21.2746	0.03692	-0.00603	-21.2746	0.00441	-0.000685332
-21.2646	1.36071	-0.27062	-21.2646	0.05546	-0.01053	-21.2646	0.00668	-0.00121
-21.2546	1.95493	-0.45159	-21.2546	0.07987	-0.01762	-21.2546	0.00969	-0.00203
-21.2446	2.69348	-0.72218	-21.2446	0.11027	-0.02825	-21.2446	0.01347	-0.00328
-21.2346	3.56041	-1.10691	-21.2346	0.146	-0.04342	-21.2346	0.01798	-0.00508
-21.2246	4.51821	-1.62631	-21.2246	0.18544	-0.06395	-21.2246	0.02301	-0.00753
-21.2146	5.50971	-2.29096	-21.2146	0.22609	-0.09028	-21.2146	0.02829	-0.01072
-21.2046	6.46546	-3.0953	-21.2046	0.26483	-0.12221	-21.2046	0.03344	-0.01461
-21.1946	7.31596	-4.01309	-21.1946	0.2984	-0.15865	-21.1946	0.03804	-0.01912
-21.1846	8.00598	-4.99664	-21.1846	0.32405	-0.19762	-21.1846	0.04175	-0.02401
-21.1746	8.507	-5.98125	-21.1746	0.34007	-0.23636	-21.1746	0.04433	-0.02896
-21.1646	8.82358	-6.89519	-21.1646	0.34613	-0.27171	-21.1646	0.04573	-0.03361
-21.1546	8.99078	-7.67347	-21.1546	0.34337	-0.30069	-21.1546	0.04607	-0.03757
-21.1446	9.06268	-8.27192	-21.1446	0.334	-0.32104	-21.1446	0.04558	-0.04057
-21.1346	9.09483	-8.67741	-21.1346	0.3207	-0.33171	-21.1346	0.04457	-0.04246
-21.1246	9.12597	-8.91028	-21.1246	0.30593	-0.33311	-21.1246	0.04331	-0.04328
-21.1146	9.16502	-9.01738	-21.1146	0.29134	-0.32689	-21.1146	0.04196	-0.04319
-21.1046	9.18752	-9.05709	-21.1046	0.27747	-0.31552	-21.1046	0.04056	-0.04246
-21.0946	9.14294	-9.08053	-21.0946	0.26383	-0.30161	-21.0946	0.03901	-0.04139
-21.0846	8.97051	-9.11475	-21.0846	0.24927	-0.28724	-21.0846	0.03714	-0.04019
-21.0746	8.61829	-9.15348	-21.0746	0.23252	-0.27355	-21.0746	0.03479	-0.03895
-21.0646	8.05967	-9.15863	-21.0646	0.2127	-0.26055	-21.0646	0.03186	-0.03763
-21.0546	7.30231	-9.07188	-21.0546	0.18964	-0.2474	-21.0546	0.02838	-0.0361
-21.0446	6.38741	-8.83294	-21.0446	0.16398	-0.23284	-21.0446	0.02448	-0.0342
-21.0346	5.38049	-8.39837	-21.0346	0.13701	-0.21572	-21.0346	0.02038	-0.03177
-21.0246	4.35704	-7.75531	-21.0246	0.11031	-0.19543	-21.0246	0.01634	-0.02879
-21.0146	3.3878	-6.92632	-21.0146	0.08541	-0.17216	-21.0146	0.01259	-0.02532
-21.0046	2.52727	-5.96464	-21.0046	0.06352	-0.14682	-21.0046	0.00932	-0.02152
-20.9946	1.80783	-4.94214	-20.9946	0.04534	-0.12082	-20.9946	0.00662	-0.01764
-20.9846	1.23961	-3.9342	-20.9846	0.03103	-0.09571	-20.9846	0.00451	-0.01391
-20.9746	0.81456	-3.00591	-20.9746	0.02036	-0.07287	-20.9746	0.00294	-0.01053
-20.9646	0.51288	-2.20285	-20.9646	0.0128	-0.05326	-20.9646	0.00184	-0.00766
-20.9546	0.30939	-1.54772	-20.9546	0.00772	-0.03735	-20.9546	0.0011	-0.00534
-20.9446	0.1788	-1.04224	-20.9446	0.00446	-0.02511	-20.9446	0.000633178	-0.00357
-20.9346	0.09899	-0.67255	-20.9346	0.00246	-0.01618	-20.9346	0.000348342	-0.00229
-20.9246	0.0525	-0.41583	-20.9246	0.00131	-0.00999	-20.9246	0.000183587	-0.0014
-20.9146	0.02667	-0.24631	-20.9146	0.000662816	-0.00591	-20.9146	9.26871e-05	-0.000826489
-20.9046	0.01298	-0.13978	-20.9046	0.000322297	-0.00335	-20.9046	4.48258e-05	-0.000465887
-20.8946	0.00605	-0.07599	-20.8946	0.000150122	-0.00182	-20.8946	2.07665e-05	-0.00025159
-20.8846	0.0027	-0.03957	-20.8846	6.69815e-05	-0.000947672	-20.8846	9.21553e-06	-0.000130155
-20.8746	0.00116	-0.01974	-20.8746	2.86275e-05	-0.000472377	-20.8746	3.91739e-06	-6.45015e-05
-20.8646	0.000473348	-0.00943	-20.8646	1.172e-05	-0.000225556	-20.8646	1.59511e-06	-3.06206e-05
-20.8546	0.00018576	-0.00432	-20.8546	4.59606e-06	-0.000103169	-20.8546	6.22163e-07	-1.39248e-05
-20.8446	6.98289e-05	-0.00189	-20.8446	1.72646e-06	-4.52035e-05	-20.8446	2.32451e-07	-6.06584e-06
-20.8346	2.51435e-05	-0.000795136	-20.8346	6.21211e-07	-1.89722e-05	-20.8346	8.31912e-08	-2.53116e-06
-20.8246	8.6721e-06	-0.000319901	-20.8246	2.14108e-07	-7.62751e-06	-20.8246	2.85193e-08	-1.01175e-06
-20.8146	2.86505e-06	-0.000123284	-20.8146	7.06872e-08	-2.93743e-06	-20.8146	9.36527e-09	-3.87389e-07
-20.8046	9.06743e-07	-4.55104e-05	-20.8046	2.23583e-08	-1.0836e-06	-20.8046	2.94627e-09	-1.42085e-07
-20.7946	2.75216e-07	-1.60927e-05	-20.7946	6.79137e-09	-3.82905e-07	-20.7946	8.89407e-10	-4.99196e-08
-20.7846	8.137e-08	-5.45088e-06	-20.7846	2.04601e-09	-1.2961e-07	-20.7846	2.63426e-10	-1.68007e-08
-20.7746	2.82689e-08	-1.76884e-06	-20.7746	8.59812e-10	-4.20391e-08	-20.7746	9.87127e-11	-5.41764e-09
-20.7646	2.83759e-08	-5.51035e-07	-20.7646	1.30506e-09	-1.31202e-08	-20.7646	1.21562e-10	-1.67876e-09
-20.7546	8.10743e-08	-1.69124e-07	-20.7546	4.14373e-09	-4.15095e-09	-20.7546	3.67787e-10	-5.18747e-10
-20.7446	2.70394e-07	-6.7097e-08	-20.7446	1.39427e-08	-2.10206e-09	-20.7446	1.22912e-09	-2.28932e-10
-20.7346	8.78185e-07	-8.54168e-08	-20.7346	4.53017e-08	-3.84094e-09	-20.7346	3.97918e-09	-3.52522e-10
-20.7246	2.7363e-06	-2.50883e-07	-20.7246	1.41121e-07	-1.21311e-08	-20.7246	1.23505e-08	-1.07743e-09
-20.7146	8.17103e-06	-8.08828e-07	-20.7146	4.21286e-07	-3.93487e-08	-20.7146	3.67239e-08	-3.47399e-09
-20.7046	2.33838e-05	-2.52736e-06	-20.7046	1.20525e-06	-1.22983e-07	-20.7046	1.04611e-07	-1.0815e-08
-20.6946	6.41358e-05	-7.57459e-06	-20.6946	3.30452e-06	-3.68501e-07	-20.6946	2.85483e-07	-3.22728e-08
-20.6846	0.0001686	-2.17571e-05	-20.6846	8.68361e-06	-1.05818e-06	-20.6846	7.46398e-07	-9.22641e-08
-20.6746	0.000424828	-5.9895e-05	-20.6746	2.18715e-05	-2.91214e-06	-20.6746	1.86966e-06	-2.527e-07
-20.6646	0.00103	-0.000158033	-20.6646	5.28047e-05	-7.68114e-06	-20.6646	4.48717e-06	-6.63079e-07
-20.6546	0.00238	-0.000399669	-20.6546	0.000122212	-1.94188e-05	-20.6546	1.03185e-05	-1.66697e-06
-20.6446	0.00527	-0.000968892	-20.6446	0.000271163	-4.70576e-05	-20.6446	2.27363e-05	-4.01524e-06
-20.6346	0.01123	-0.00225	-20.6346	0.00057685	-0.000109315	-20.6346	4.80063e-05	-9.2668e-06
-20.6246	0.02291	-0.00502	-20.6246	0.00118	-0.000243444	-20.6246	9.71363e-05	-2.04929e-05
-20.6146	0.04485	-0.01072	-20.6146	0.0023	-0.000519787	-20.6146	0.000188364	-4.34266e-05
-20.6046	0.08419	-0.02195	-20.6046	0.00432	-0.00106	-20.6046	0.000350091	-8.81882e-05
-20.5946	0.1516	-0.04311	-20.5946	0.00777	-0.00209	-20.5946	0.000623698	-0.000171632
-20.5846	0.26189	-0.08122	-20.5846	0.01341	-0.00393	-20.5846	0.00107	-0.000320149
-20.5746	0.43411	-0.14676	-20.5746	0.02221	-0.0071	-20.5746	0.00174	-0.00057242
-20.5646	0.69065	-0.2544	-20.5646	0.03531	-0.0123	-20.5646	0.00274	-0.000981158
-20.5546	1.05487	-0.42313	-20.5546	0.05388	-0.02045	-20.5546	0.00413	-0.00161
-20.5446	1.54737	-0.67542	-20.5446	0.07895	-0.03262	-20.5446	0.00596	-0.00254
-20.5346	2.181	-1.03504	-20.5346	0.11115	-0.04995	-20.5346	0.00827	-0.00384
-20.5246	2.95573	-1.52326	-20.5246	0.15045	-0.07344	-20.5246	0.01102	-0.00557
-20.5146	3.85481	-2.15399	-20.5146	0.19593	-0.10375	-20.5146	0.01412	-0.00776
-20.5046	4.84369	-2.92857	-20.5046	0.24579	-0.14091	-20.5046	0.01741	-0.01038
-20.4946	5.8729	-3.83169	-20.4946	0.29745	-0.18415	-20.4946	0.02069	-0.01335
-20.4846	6.88495	-4.83009	-20.4846	0.34793	-0.23181	-20.4846	0.02375	-0.01652
-20.4746	7.82379	-5.8751	-20.4746	0.39432	-0.28152	-20.4746	0.02639	-0.01971
-20.4646	8.64439	-6.90921	-20.4646	0.4343	-0.33045	-20.4646	0.02849	-0.02271
-20.4546	9.31923	-7.87535	-20.4546	0.46645	-0.37582	-20.4546	0.03	-0.02535
-20.4446	9.83957	-8.72635	-20.4446	0.49037	-0.41533	-20.4446	0.03095	-0.02748
-20.4346	10.2107	-9.43166	-20.4346	0.5064	-0.4475	-20.4346	0.0314	-0.02904
-20.4246	10.4432	-9.97889	-20.4246	0.51521	-0.47177	-20.4246	0.03146	-0.03006
-20.4146	10.543	-10.3697	-20.4146	0.51731	-0.48826	-20.4146	0.03119	-0.03059
-20.4046	10.5053	-10.6113	-20.4046	0.5127	-0.49745	-20.4046	0.03061	-0.0307
-20.3946	10.314	-10.7079	-20.3946	0.5008	-0.49968	-20.3946	0.02968	-0.03045
-20.3846	9.94791	-10.6541	-20.3846	0.48079	-0.4949	-20.3846	0.02835	-0.02987
-20.3746	9.39094	-10.4354	-20.3746	0.45202	-0.48262	-20.3746	0.02656	-0.02891
-20.3646	8.64311	-10.0335	-20.3646	0.41455	-0.46217	-20.3646	0.0243	-0.02754
-20.3546	7.72723	-9.43675	-20.3546	0.3695	-0.4331	-20.3546	0.02162	-0.02571
-20.3446	6.68936	-8.64992	-20.3446	0.31904	-0.39572	-20.3446	0.01863	-0.02343
-20.3346	5.59253	-7.7001	-20.3346	0.26613	-0.35128	-20.3346	0.01551	-0.02075
-20.3246	4.506	-6.63652	-20.3246	0.21401	-0.30202	-20.3246	0.01245	-0.0178
-20.3146	3.4933	-5.52375	-20.3146	0.16562	-0.25084	-20.3146	0.00961	-0.01475
-20.3046	2.60265	-4.43091	-20.3046	0.1232	-0.20082	-20.3046	0.00713	-0.01178
-20.2946	1.86184	-3.42004	-20.2946	0.08801	-0.15474	-20.2946	0.00508	-0.00906
-20.2846	1.27798	-2.53704	-20.2846	0.06033	-0.1146	-20.2846	0.00347	-0.00669
-20.2746	0.8413	-1.80715	-20.2746	0.03966	-0.08151	-20.2746	0.00228	-0.00475
-20.2646	0.53098	-1.2352	-20.2646	0.025	-0.05563	-20.2646	0.00143	-0.00323
-20.2546	0.3212	-0.80975	-20.2546	0.01511	-0.03642	-20.2546	0.000861735	-0.00211
-20.2446	0.1862	-0.50895	-20.2446	0.00875	-0.02286	-20.2446	0.000497311	-0.00132
-20.2346	0.10343	-0.30662	-20.2346	0.00485	-0.01376	-20.2346	0.000274982	-0.000790702
-20.2246	0.05504	-0.17703	-20.2246	0.00258	-0.00793	-20.2246	0.000145669	-0.00045437
-20.2146	0.02806	-0.09793	-20.2146	0.00131	-0.00438	-20.2146	7.3924e-05	-0.000250174
-20.2046	0.0137	-0.05191	-20.2046	0.000640847	-0.00232	-20.2046	3.59371e-05	-0.000131969
-20.1946	0.00641	-0.02636	-20.1946	0.000299483	-0.00118	-20.1946	1.67349e-05	-6.66909e-05
-20.1846	0.00287	-0.01282	-20.1846	0.000134064	-0.000571745	-20.1846	7.46479e-06	-3.22856e-05
-20.1746	0.00123	-0.00597	-20.1746	5.74861e-05	-0.000266113	-20.1746	3.18947e-06	-1.49721e-05
-20.1646	0.000507125	-0.00267	-20.1646	2.36113e-05	-0.000118648	-20.1646	1.30534e-06	-6.65084e-06
-20.1546	0.000199728	-0.00114	-20.1546	9.28924e-06	-5.06727e-05	-20.1546	5.1171e-07	-2.82999e-06
-20.1446	7.53454e-05	-0.000467054	-20.1446	3.50055e-06	-2.073e-05	-20.1446	1.92142e-07	-1.15346e-06
-20.1346	2.72249e-05	-0.00018323	-20.1346	1.26354e-06	-8.1233e-06	-20.1346	6.91055e-08	-4.50322e-07
-20.1246	9.42251e-06	-6.88533e-05	-20.1246	4.36851e-07	-3.04908e-06	-20.1246	2.38066e-08	-1.68402e-07
-20.1146	3.12359e-06	-2.47828e-05	-20.1146	1.44667e-07	-1.09624e-06	-20.1146	7.85548e-09	-6.03211e-08
-20.1046	9.91814e-07	-8.54421e-06	-20.1046	4.58874e-08	-3.77519e-07	-20.1046	2.48279e-09	-2.06962e-08
-20.0946	3.01642e-07	-2.82154e-06	-20.0946	1.39414e-08	-1.24529e-07	-20.0946	7.51619e-10	-6.80157e-09
-20.0846	8.78694e-08	-8.92465e-07	-20.0846	4.05705e-09	-3.93454e-08	-20.0846	2.17945e-10	-2.14104e-09
-20.0746	2.45171e-08	-2.70388e-07	-20.0746	1.13084e-09	-1.19073e-08	-20.0746	6.0532e-11	-6.4556e-10
-20.0646	6.55214e-09	-7.84643e-08	-20.0646	3.01909e-10	-3.45164e-09	-20.0646	1.61033e-11	-1.86442e-10
-20.0546	1.67719e-09	-2.18095e-08	-20.0546	7.72038e-11	-9.5836e-10	-20.0546	4.10329e-12	-5.1576e-11
-20.0446	4.11208e-10	-5.8064e-09	-20.0446	1.89098e-11	-2.54873e-10	-20.0446	1.00148e-12	-1.36662e-11
-20.0346	9.65658e-11	-1.48066e-09	-20.0346	4.4363e-12	-6.49247e-11	-20.0346	2.34121e-13	-3.4685e-12
-20.0246	2.17204e-11	-3.61652e-10	-20.0246	9.96872e-13	-1.58411e-11	-20.0246	5.24242e-14	-8.43201e-13
-20.0146	4.67964e-12	-8.46079e-11	-20.0146	2.14557e-13	-3.70213e-12	-20.0146	1.12457e-14	-1.96343e-13
-20.0046	9.66947e-13	-1.89591e-11	-20.0046	4.42338e-14	-8.28716e-13	-20.0046	2.32174e-15	-4.37922e-14
-19.9946	1.98593e-13	-4.06919e-12	-19.9946	8.74804e-15	-1.77684e-13	-19.9946	5.2305e-16	-9.3556e-15
-19.9846	7.87814e-14	-8.36532e-13	-19.9846	1.73049e-15	-3.64905e-14	-19.9846	4.63026e-16	-1.91444e-15
-19.9746	2.3144e-13	-1.6472e-13	-19.9746	7.14084e-16	-7.17793e-15	-19.9746	2.00503e-15	-3.75257e-16
-19.9646	1.13672e-12	-3.10801e-14	-19.9646	2.14639e-15	-1.35243e-15	-19.9646	1.00486e-14	-7.05728e-17
-19.9546	5.49185e-12	-5.70405e-15	-19.9546	1.01355e-14	-2.44228e-16	-19.9546	4.85794e-14	-1.34693e-17
-19.9446	2.54343e-11	-1.53632e-15	-19.9446	4.68945e-14	-4.32124e-17	-19.9446	2.24979e-13	-7.09162e-18
-19.9346	1.12815e-10	-3.48006e-15	-19.9346	2.07957e-13	-1.30054e-17	-19.9346	9.97852e-13	-2.91833e-17
-19.9246	4.79231e-10	-1.86882e-14	-19.9246	8.83224e-13	-3.49575e-17	-19.9246	4.23861e-12	-1.62118e-16
-19.9146	1.94965e-09	-1.00501e-13	-19.9146	3.59253e-12	-1.82428e-16	-19.9146	1.7243e-11	-8.7267e-16
-19.9046	7.59625e-09	-5.1828e-13	-19.9046	1.39946e-11	-9.39867e-16	-19.9046	6.71789e-11	-4.50033e-15
-19.8946	2.83449e-08	-2.5598e-12	-19.8946	5.22101e-11	-4.64143e-15	-19.8946	2.5066e-10	-2.22266e-14
-19.8846	1.01293e-07	-1.21082e-11	-19.8846	1.86543e-10	-2.19523e-14	-19.8846	8.95717e-10	-1.05132e-13
-19.8746	3.46674e-07	-5.48511e-11	-19.8746	6.38318e-10	-9.94348e-14	-19.8746	3.06541e-09	-4.76242e-13
-19.8646	1.1363e-06	-2.3797e-10	-19.8646	2.09183e-09	-4.3135e-13	-19.8646	1.0047e-08	-2.0661e-12
-19.8546	3.56695e-06	-9.88759e-10	-19.8546	6.56522e-09	-1.79206e-12	-19.8546	3.15369e-08	-8.58437e-12
-19.8446	1.07235e-05	-3.93451e-09	-19.8446	1.97335e-08	-7.13027e-12	-19.8446	9.48054e-08	-3.41583e-11
-19.8346	3.08748e-05	-1.49942e-08	-19.8346	5.68056e-08	-2.71701e-11	-19.8346	2.72948e-07	-1.30171e-10
-19.8246	8.5135e-05	-5.47249e-08	-19.8246	1.56607e-07	-9.91538e-11	-19.8246	7.52593e-07	-4.75079e-10
-19.8146	0.000224826	-1.91285e-07	-19.8146	4.13492e-07	-3.46544e-10	-19.8146	1.98735e-06	-1.66053e-09
-19.8046	0.000568615	-6.40335e-07	-19.8046	1.04558e-06	-1.15995e-09	-19.8046	5.02599e-06	-5.55856e-09
-19.7946	0.00138	-2.05289e-06	-19.7946	2.53211e-06	-3.71836e-09	-19.7946	1.21732e-05	-1.782e-08
-19.7846	0.0032	-6.30314e-06	-19.7846	5.87282e-06	-1.14155e-08	-19.7846	2.82375e-05	-5.47125e-08
-19.7746	0.0071	-1.85345e-05	-19.7746	1.30452e-05	-3.3564e-08	-19.7746	6.27314e-05	-1.60878e-07
-19.7646	0.0151	-5.2196e-05	-19.7646	2.77524e-05	-9.45114e-08	-19.7646	0.000133471	-4.53043e-07
-19.7546	0.03078	-0.000140775	-19.7546	5.65459e-05	-2.54875e-07	-19.7546	0.00027198	-1.22184e-06
-19.7446	0.06008	-0.000363622	-19.7446	0.000110347	-6.5827e-07	-19.7446	0.000530811	-3.15591e-06
-19.7346	0.11232	-0.000899518	-19.7346	0.000206249	-1.62823e-06	-19.7346	0.00099222	-7.80671e-06
-19.7246	0.20114	-0.00213	-19.7246	0.000369243	-3.85714e-06	-19.7246	0.00178	-1.84947e-05
-19.7146	0.34502	-0.00484	-19.7146	0.000633212	-8.75093e-06	-19.7146	0.00305	-4.19629e-05
-19.7046	0.56696	-0.01051	-19.7046	0.00104	-1.90145e-05	-19.7046	0.005	-9.11849e-05
-19.6946	0.89268	-0.02187	-19.6946	0.00164	-3.95698e-05	-19.6946	0.00788	-0.000189769
-19.6846	1.34695	-0.0436	-19.6846	0.00247	-7.88674e-05	-19.6846	0.01188	-0.000378249
-19.6746	1.9483	-0.08323	-19.6746	0.00357	-0.000150556	-19.6746	0.01717	-0.000722089
-19.6646	2.70263	-0.15221	-19.6646	0.00495	-0.000275282	-19.6646	0.02378	-0.00132
-19.6546	3.59756	-0.26662	-19.6546	0.00658	-0.000482126	-19.6546	0.03161	-0.00231
-19.6446	4.59936	-0.4474	-19.6446	0.00841	-0.000808873	-19.6446	0.04031	-0.00388
-19.6346	5.65436	-0.71927	-19.6346	0.01032	-0.0013	-19.6346	0.04939	-0.00623
-19.6246	6.69575	-1.10805	-19.6246	0.0122	-0.002	-19.6246	0.0582	-0.0096
-19.6146	7.655	-1.63611	-19.6146	0.01391	-0.00296	-19.6146	0.06609	-0.01416
-19.6046	8.47498	-2.31634	-19.6046	0.01535	-0.00418	-19.6046	0.07249	-0.02003
-19.5946	9.12108	-3.14596	-19.5946	0.01644	-0.00568	-19.5946	0.07706	-0.02717
-19.5846	9.58635	-4.10191	-19.5846	0.01718	-0.0074	-19.5846	0.07969	-0.03535
-19.5746	9.88841	-5.13985	-19.5746	0.0176	-0.00926	-19.5746	0.08056	-0.04416
-19.5646	10.0589	-6.19839	-19.5646	0.01775	-0.01115	-19.5646	0.08	-0.05304
-19.5546	10.1288	-7.20834	-19.5546	0.01771	-0.01294	-19.5546	0.0784	-0.06132
-19.5446	10.1153	-8.10548	-19.5446	0.01752	-0.0145	-19.5446	0.07611	-0.0684
-19.5346	10.0142	-8.84305	-19.5346	0.01719	-0.01576	-19.5346	0.07328	-0.07381
-19.5246	9.8019	-9.40017	-19.5246	0.01669	-0.01667	-19.5246	0.06991	-0.07733
-19.5146	9.44515	-9.78286	-19.5146	0.01597	-0.01725	-19.5146	0.0659	-0.07901
-19.5046	8.91581	-10.0169	-19.5046	0.01499	-0.01753	-19.5046	0.06109	-0.0791
-19.4946	8.20433	-10.1346	-19.4946	0.01373	-0.01758	-19.4946	0.05543	-0.07798
-19.4846	7.32794	-10.1605	-19.4846	0.01222	-0.01747	-19.4846	0.04899	-0.07601
-19.4746	6.33053	-10.1006	-19.4746	0.01053	-0.01721	-19.4746	0.04199	-0.07343
-19.4646	5.27503	-9.94004	-19.4646	0.00876	-0.0168	-19.4646	0.03479	-0.07034
-19.4546	4.23101	-9.64909	-19.4546	0.00702	-0.01619	-19.4546	0.02779	-0.06666
-19.4446	3.26171	-9.19623	-19.4446	0.00541	-0.01534	-19.4446	0.02136	-0.06226
-19.4346	2.41415	-8.56268	-19.4346	0.004	-0.01421	-19.4346	0.01578	-0.05705
-19.4246	1.71424	-7.75341	-19.4246	0.00284	-0.01282	-19.4246	0.01118	-0.05102
-19.4146	1.16717	-6.80098	-19.4146	0.00193	-0.01122	-19.4146	0.00761	-0.04434
-19.4046	0.76172	-5.76104	-19.4046	0.00126	-0.00948	-19.4046	0.00496	-0.03731
-19.3946	0.47637	-4.70171	-19.3946	0.000787676	-0.00773	-19.3946	0.0031	-0.0303
-19.3846	0.28543	-3.69046	-19.3846	0.000471847	-0.00606	-19.3846	0.00186	-0.0237
-19.3746	0.16383	-2.78245	-19.3746	0.000270784	-0.00456	-19.3746	0.00107	-0.01782
-19.3646	0.09008	-2.01329	-19.3646	0.000148862	-0.0033	-19.3646	0.000585632	-0.01287
-19.3546	0.04744	-1.39716	-19.3546	7.83977e-05	-0.00229	-19.3546	0.000308347	-0.00892
-19.3446	0.02393	-0.92951	-19.3446	3.95826e-05	-0.00152	-19.3446	0.000155512	-0.00593
-19.3346	0.01157	-0.59265	-19.3346	1.92559e-05	-0.000970652	-19.3346	7.51439e-05	-0.00378
-19.3246	0.00536	-0.36206	-19.3246	9.31592e-06	-0.000592853	-19.3246	3.48441e-05	-0.00231
-19.3146	0.0024	-0.21191	-19.3146	5.30106e-06	-0.000346916	-19.3146	1.56703e-05	-0.00135
-19.3046	0.00109	-0.11881	-19.3046	5.48821e-06	-0.000194472	-19.3046	7.29144e-06	-0.000756606
-19.2946	0.00062478	-0.0638	-19.2946	1.07969e-05	-0.000104439	-19.2946	4.66904e-06	-0.000406219
-19.2846	0.000707243	-0.03282	-19.2846	2.5915e-05	-5.37732e-05	-19.2846	6.16411e-06	-0.000208915
-19.2746	0.00139	-0.01617	-19.2746	6.23984e-05	-2.66741e-05	-19.2746	1.2917e-05	-0.000102939
-19.2646	0.00313	-0.00764	-19.2646	0.000145042	-1.31352e-05	-19.2646	2.94842e-05	-4.8665e-05
-19.2546	0.00697	-0.00349	-19.2546	0.000323501	-7.49971e-06	-19.2546	6.59463e-05	-2.22777e-05
-19.2446	0.01494	-0.0016	-19.2446	0.000691763	-7.50467e-06	-19.2446	0.000141943	-1.04308e-05
-19.2346	0.03073	-0.000904688	-19.2346	0.00142	-1.42218e-05	-19.2346	0.000293249	-6.3959e-06
-19.2246	0.06062	-0.000962498	-19.2246	0.00279	-3.34253e-05	-19.2246	0.000581431	-7.75105e-06
-19.2146	0.11474	-0.00182	-19.2146	0.00526	-7.92735e-05	-19.2146	0.00111	-1.55122e-05
-19.2046	0.20845	-0.004	-19.2046	0.0095	-0.000181749	-19.2046	0.00202	-3.46923e-05
-19.1946	0.36357	-0.00876	-19.1946	0.01649	-0.000399978	-19.1946	0.00355	-7.6477e-05
-19.1846	0.6091	-0.01853	-19.1846	0.02745	-0.000844061	-19.1846	0.006	-0.000162416
-19.1746	0.98064	-0.0376	-19.1746	0.04388	-0.00171	-19.1746	0.00975	-0.000331139
-19.1646	1.51821	-0.07321	-19.1646	0.06735	-0.00331	-19.1646	0.01525	-0.000647951
-19.1546	2.26179	-0.13676	-19.1546	0.09932	-0.00617	-19.1546	0.02298	-0.00122
-19.1446	3.2451	-0.24521	-19.1446	0.14078	-0.01101	-19.1446	0.03342	-0.0022
-19.1346	4.48813	-0.42211	-19.1346	0.19191	-0.01887	-19.1346	0.04691	-0.00381
-19.1246	5.98998	-0.69794	-19.1246	0.25174	-0.03102	-19.1246	0.06365	-0.00634
-19.1146	7.72373	-1.10902	-19.1146	0.31798	-0.04898	-19.1146	0.0836	-0.01016
-19.1046	9.63487	-1.69451	-19.1046	0.38705	-0.07427	-19.1046	0.10639	-0.01569
-19.0946	11.6442	-2.49137	-19.0946	0.45443	-0.1082	-19.0946	0.13135	-0.02333
-19.0846	13.6552	-3.52766	-19.0846	0.51512	-0.15153	-19.0846	0.15754	-0.03347
-19.0746	15.5639	-4.81519	-19.0746	0.56444	-0.2041	-19.0746	0.18375	-0.04638
-19.0646	17.2708	-6.34323	-19.0646	0.59863	-0.26455	-19.0646	0.20864	-0.06215
-19.0546	18.6905	-8.075	-19.0546	0.6155	-0.3302	-19.0546	0.23086	-0.08066
-19.0446	19.7598	-9.94839	-19.0446	0.61465	-0.39718	-19.0446	0.24916	-0.10153
-19.0346	20.441	-11.8812	-19.0346	0.59746	-0.46082	-19.0346	0.26249	-0.12416
-19.0246	20.7223	-13.78	-19.0246	0.56676	-0.51621	-19.0246	0.27014	-0.14773
-19.0146	20.615	-15.5512	-19.0146	0.52631	-0.55898	-19.0146	0.27178	-0.17127
-19.0046	20.1488	-17.1114	-19.0046	0.48011	-0.58592	-19.0046	0.26746	-0.19376
-18.9946	19.3661	-18.395	-18.9946	0.43188	-0.59546	-18.9946	0.25762	-0.21415
-18.9846	18.3166	-19.3581	-18.9846	0.38457	-0.58788	-18.9846	0.243	-0.23147
-18.9746	17.0532	-19.9788	-18.9746	0.34016	-0.56516	-18.9746	0.22454	-0.24488
-18.9646	15.6283	-20.2536	-18.9646	0.29963	-0.53053	-18.9646	0.20332	-0.25372
-18.9546	14.0925	-20.1934	-18.9546	0.26312	-0.48792	-18.9546	0.18042	-0.25756
-18.9446	12.4936	-19.8185	-18.9446	0.23021	-0.44127	-18.9446	0.15686	-0.25623
-18.9346	10.8766	-19.1555	-18.9346	0.20019	-0.39404	-18.9346	0.13357	-0.24984
-18.9246	9.28445	-18.2345	-18.9246	0.1724	-0.34881	-18.9246	0.11132	-0.23873
-18.9146	7.75718	-17.0892	-18.9146	0.14639	-0.30713	-18.9146	0.09071	-0.22352
-18.9046	6.33121	-15.7566	-18.9046	0.12199	-0.26961	-18.9046	0.07219	-0.20498
-18.8946	5.03753	-14.2779	-18.8946	0.09934	-0.23609	-18.8946	0.05603	-0.18401
-18.8846	3.89946	-12.6984	-18.8846	0.07875	-0.20596	-18.8846	0.04236	-0.16161
-18.8746	2.93079	-11.0676	-18.8746	0.06057	-0.17848	-18.8746	0.03113	-0.13873
-18.8646	2.13475	-9.43713	-18.8646	0.04509	-0.15301	-18.8646	0.02221	-0.11629
-18.8546	1.50436	-7.85834	-18.8546	0.0324	-0.12918	-18.8546	0.01536	-0.09508
-18.8446	1.02408	-6.37864	-18.8446	0.02245	-0.10689	-18.8446	0.01029	-0.07573
-18.8346	0.67252	-5.03777	-18.8346	0.01497	-0.08633	-18.8346	0.00666	-0.05869
-18.8246	0.42556	-3.86448	-18.8246	0.0096	-0.06781	-18.8246	0.00416	-0.0442
-18.8146	0.25922	-2.87445	-18.8146	0.00591	-0.05164	-18.8146	0.0025	-0.0323
-18.8046	0.15186	-2.0699	-18.8046	0.0035	-0.03803	-18.8046	0.00145	-0.02287
-18.7946	0.0855	-1.44095	-18.7946	0.00199	-0.02703	-18.7946	0.000811012	-0.01568
-18.7846	0.04624	-0.96849	-18.7846	0.00108	-0.01851	-18.7846	0.000435468	-0.01039
-18.7746	0.02401	-0.62775	-18.7746	0.000565034	-0.01221	-18.7746	0.000224713	-0.00665
-18.7646	0.01196	-0.39199	-18.7646	0.000282908	-0.00774	-18.7646	0.000111378	-0.0041
-18.7546	0.00572	-0.23561	-18.7546	0.000135772	-0.00471	-18.7546	5.29981e-05	-0.00244
-18.7446	0.00262	-0.1362	-18.7446	6.24459e-05	-0.00276	-18.7446	2.42013e-05	-0.0014
-18.7346	0.00115	-0.07568	-18.7346	2.75211e-05	-0.00155	-18.7346	1.0602e-05	-0.000771009
-18.7246	0.0004849	-0.0404	-18.7246	1.16212e-05	-0.000832344	-18.7246	4.4543e-06	-0.000408686
-18.7146	0.000195764	-0.0207	-18.7146	4.70134e-06	-0.000429728	-18.7146	1.79439e-06	-0.00020819
-18.7046	7.57389e-05	-0.01018	-18.7046	1.822e-06	-0.000212716	-18.7046	6.9296e-07	-0.000101871
-18.6946	2.80776e-05	-0.00481	-18.6946	6.7641e-07	-0.000100933	-18.6946	2.56499e-07	-4.78603e-05
-18.6846	9.97279e-06	-0.00218	-18.6846	2.40539e-07	-4.59007e-05	-18.6846	9.09885e-08	-2.15808e-05
-18.6746	3.39358e-06	-0.000944459	-18.6746	8.1933e-08	-2.00033e-05	-18.6746	3.09288e-08	-9.33654e-06
-18.6646	1.10626e-06	-0.000393065	-18.6646	2.67312e-08	-8.35283e-06	-18.6646	1.00733e-08	-3.87447e-06
-18.6546	3.45455e-07	-0.000156809	-18.6546	8.35322e-09	-3.34175e-06	-18.6546	3.14328e-09	-1.54186e-06
-18.6446	1.03334e-07	-5.99568e-05	-18.6446	2.5001e-09	-1.28084e-06	-18.6446	9.39644e-10	-5.88291e-07
-18.6346	2.96073e-08	-2.19693e-05	-18.6346	7.16673e-10	-4.70289e-07	-18.6346	2.69086e-10	-2.15171e-07
-18.6246	8.12536e-09	-7.71363e-06	-18.6246	1.96762e-10	-1.65412e-07	-18.6246	7.38153e-11	-7.54318e-08
-18.6146	2.13584e-09	-2.59495e-06	-18.6146	5.17382e-11	-5.57293e-08	-18.6146	1.9396e-11	-2.53427e-08
-18.6046	5.3773e-10	-8.36367e-07	-18.6046	1.30296e-11	-1.79845e-08	-18.6046	4.88177e-12	-8.15888e-09
-18.5946	1.29666e-10	-2.58246e-07	-18.5946	3.14263e-12	-5.55908e-09	-18.5946	1.17687e-12	-2.51682e-09
-18.5846	2.99465e-11	-7.63871e-08	-18.5846	7.25936e-13	-1.64583e-09	-18.5846	2.71742e-13	-7.43844e-10
-18.5746	6.62401e-12	-2.16439e-08	-18.5746	1.60599e-13	-4.66699e-10	-18.5746	6.00973e-14	-2.10618e-10
-18.5646	1.40329e-12	-5.87442e-09	-18.5646	3.40273e-14	-1.26751e-10	-18.5646	1.27296e-14	-5.71304e-11
-18.5546	2.8472e-13	-1.5272e-09	-18.5546	6.90478e-15	-3.29706e-11	-18.5546	2.58246e-15	-1.4845e-11
-18.5446	5.53268e-14	-3.80292e-10	-18.5446	1.34186e-15	-8.214e-12	-18.5446	5.01771e-16	-3.695e-12
-18.5346	1.02966e-14	-9.07026e-11	-18.5346	2.49747e-16	-1.95989e-12	-18.5346	9.33743e-17	-8.80963e-13
-18.5246	1.83524e-15	-2.07203e-11	-18.5246	4.45173e-17	-4.47875e-13	-18.5246	1.66416e-17	-2.01186e-13
-18.5146	3.13279e-16	-4.53354e-12	-18.5146	7.59961e-18	-9.80225e-14	-18.5146	2.84059e-18	-4.40074e-14
-18.5046	5.12163e-17	-9.50039e-13	-18.5046	1.24247e-18	-2.05465e-14	-18.5046	4.64368e-19	-9.22001e-15
-18.4946	8.019e-18	-1.90678e-13	-18.4946	1.94543e-19	-4.12467e-15	-18.4946	7.27037e-20	-1.85016e-15
-18.4846	1.20245e-18	-3.66534e-14	-18.4846	2.91728e-20	-7.93011e-16	-18.4846	1.09016e-20	-3.55591e-16
-18.4746	1.72684e-19	-6.74803e-15	-18.4746	4.18961e-21	-1.46018e-16	-18.4746	1.56552e-21	-6.54565e-17
-18.4646	2.37503e-20	-1.18983e-15	-18.4646	5.76236e-22	-2.57497e-17	-18.4646	2.15311e-22	-1.15401e-17
-18.4546	3.12839e-21	-2.00927e-16	-18.4546	7.59031e-23	-4.34884e-18	-18.4546	2.83602e-23	-1.94859e-18
-18.4446	3.94643e-22	-3.24963e-17	-18.4446	9.57527e-24	-7.03411e-19	-18.4446	3.57755e-24	-3.15122e-19
-18.4346	4.76785e-23	-5.0335e-18	-18.4346	1.15684e-24	-1.08963e-19	-18.4346	4.32213e-25	-4.88071e-20
-18.4246	5.51662e-24	-7.46699e-19	-18.4246	1.33854e-25	-1.61653e-20	-18.4246	5.00084e-26	-7.23988e-21
-18.4146	6.11303e-25	-1.06086e-19	-18.4146	1.48326e-26	-2.2968e-21	-18.4146	5.54143e-27	-1.02854e-21
-18.4046	6.48742e-26	-1.44347e-20	-18.4046	1.57411e-27	-3.12532e-22	-18.4046	5.88076e-28	-1.39943e-22
-18.3946	6.59355e-27	-1.88103e-21	-18.3946	1.59988e-28	-4.07285e-23	-18.3946	5.97693e-29	-1.82357e-23
-18.3846	6.41799e-28	-2.34756e-22	-18.3846	1.55729e-29	-5.08317e-24	-18.3846	5.81775e-30	-2.27578e-24
-18.3746	5.98289e-29	-2.8059e-23	-18.3746	1.45172e-30	-6.07581e-25	-18.3746	5.42331e-31	-2.72003e-25
-18.3646	5.34139e-30	-3.21191e-24	-18.3646	1.29607e-31	-6.95515e-26	-18.3646	4.8418e-32	-3.11354e-26
-18.3546	4.56698e-31	-3.52118e-25	-18.3546	1.10816e-32	-7.62501e-27	-18.3546	4.13981e-33	-3.41327e-27
-18.3446	3.7397e-32	-3.69697e-26	-18.3446	9.07426e-34	-8.00583e-28	-18.3446	3.38989e-34	-3.58362e-28
-18.3346	2.93275e-33	-3.71738e-27	-18.3346	7.11624e-35	-8.05015e-29	-18.3346	2.65842e-35	-3.60335e-29
-18.3246	2.20265e-34	-3.57982e-28	-18.3246	5.34468e-36	-7.75236e-30	-18.3246	1.99661e-36	-3.46996e-30
-18.3146	1.58434e-35	-3.30155e-29	-18.3146	3.84438e-37	-7.14982e-31	-18.3146	1.43617e-37	-3.2002e-31
-18.3046	1.09256e-36	-2.91613e-30	-18.3046	2.65239e-38	-6.31522e-32	-18.3046	9.95584e-39	-2.82659e-32
-18.2946	9.08516e-38	-2.46677e-31	-18.2946	2.418e-39	-5.34212e-33	-18.2946	1.66867e-39	-2.391e-33
-18.2846	2.96254e-37	-1.99839e-32	-18.2846	1.04931e-38	-4.32783e-34	-18.2846	1.57641e-38	-1.937e-34
-18.2746	4.32373e-36	-1.55048e-33	-18.2746	1.53902e-37	-3.35782e-35	-18.2746	2.33035e-37	-1.50284e-35
-18.2646	6.13715e-35	-1.15208e-34	-18.2646	2.1847e-36	-2.49504e-36	-18.2646	3.30787e-36	-1.11668e-36
-18.2546	8.34358e-34	-8.19848e-36	-18.2546	2.97037e-35	-1.77553e-37	-18.2546	4.49708e-35	-7.94652e-38
-18.2446	1.0864e-32	-5.58767e-37	-18.2446	3.86797e-34	-1.21015e-38	-18.2446	5.8555e-34	-5.41679e-39
-18.2346	1.35482e-31	-3.68371e-38	-18.2346	4.82405e-33	-8.03255e-40	-18.2346	7.30213e-33	-3.71971e-40
-18.2246	1.61818e-30	-8.3342e-39	-18.2246	5.76235e-32	-2.70636e-40	-18.2246	8.72149e-32	-3.26373e-40
-18.2146	1.8511e-29	-9.55764e-38	-18.2146	6.59247e-31	-3.49162e-39	-18.2146	9.97674e-31	-4.79743e-39
-18.2046	2.02811e-28	-1.44092e-36	-18.2046	7.2237e-30	-5.26833e-38	-18.2046	1.09306e-29	-7.24045e-38
-18.1946	2.12822e-27	-2.08357e-35	-18.1946	7.58118e-29	-7.61994e-37	-18.1946	1.147e-28	-1.04689e-36
-18.1846	2.13898e-26	-2.88564e-34	-18.1846	7.6205e-28	-1.0556e-35	-18.1846	1.15278e-27	-1.44976e-35
-18.1746	2.05903e-25	-3.82771e-33	-18.1746	7.33673e-27	-1.40063e-34	-18.1746	1.10968e-26	-1.9229e-34
-18.1646	1.89841e-24	-4.863e-32	-18.1646	6.76545e-26	-1.78001e-33	-18.1646	1.02309e-25	-2.44276e-33
-18.1546	1.67645e-23	-5.91751e-31	-18.1546	5.97545e-25	-2.16669e-32	-18.1546	9.03459e-25	-2.97216e-32
-18.1446	1.41798e-22	-6.89678e-30	-18.1446	5.05509e-24	-2.52612e-31	-18.1446	7.6415e-24	-3.46364e-31
-18.1346	1.14876e-21	-7.69889e-29	-18.1346	4.09614e-23	-2.82095e-30	-18.1346	6.19055e-23	-3.86603e-30
-18.1246	8.91408e-21	-8.23165e-28	-18.1246	3.17917e-22	-3.01734e-29	-18.1246	4.80358e-22	-4.13306e-29
-18.1146	6.62542e-20	-8.42999e-27	-18.1146	2.36347e-21	-3.09132e-28	-18.1146	3.57019e-21	-4.2321e-28
-18.1046	4.71679e-19	-8.26895e-26	-18.1046	1.68303e-20	-3.03361e-27	-18.1046	2.54163e-20	-4.15068e-27
-18.0946	3.21648e-18	-7.76893e-25	-18.0946	1.14801e-19	-2.8515e-26	-18.0946	1.73315e-19	-3.89913e-26
-18.0846	2.10099e-17	-6.99137e-24	-18.0846	7.5009e-19	-2.56738e-25	-18.0846	1.13205e-18	-3.50834e-25
-18.0746	1.31456e-16	-6.0264e-23	-18.0746	4.69469e-18	-2.21419e-24	-18.0746	7.08283e-18	-3.02362e-24
-18.0646	7.87875e-16	-4.97568e-22	-18.0646	2.81471e-17	-1.82916e-23	-18.0646	4.24493e-17	-2.49601e-23
-18.0546	4.5234e-15	-3.93505e-21	-18.0546	1.6166e-16	-1.44746e-22	-18.0546	2.43704e-16	-1.97362e-22
-18.0446	2.48777e-14	-2.98095e-20	-18.0446	8.89448e-16	-1.0972e-21	-18.0446	1.34027e-15	-1.4948e-21
-18.0346	1.3107e-13	-2.16308e-19	-18.0346	4.68815e-15	-7.96698e-21	-18.0346	7.06104e-15	-1.08445e-20
-18.0246	6.61539e-13	-1.50351e-18	-18.0246	2.36731e-14	-5.54161e-20	-18.0246	3.56371e-14	-7.53619e-20
-18.0146	3.19872e-12	-1.00107e-17	-18.0146	1.14523e-13	-3.69249e-19	-18.0146	1.72308e-13	-5.0166e-19
-18.0046	1.48176e-11	-6.38487e-17	-18.0046	5.308e-13	-2.35695e-18	-18.0046	7.98155e-13	-3.19883e-18
-17.9946	6.5762e-11	-3.90098e-16	-17.9946	2.35712e-12	-1.44125e-17	-17.9946	3.54213e-12	-1.9539e-17
-17.9846	2.79628e-10	-2.28317e-15	-17.9846	1.00291e-11	-8.44285e-17	-17.9846	1.50609e-11	-1.14327e-16
-17.9746	1.13923e-09	-1.28013e-14	-17.9746	4.08871e-11	-4.73817e-16	-17.9746	6.13568e-11	-6.40821e-16
-17.9646	4.4472e-09	-6.87581e-14	-17.9646	1.59727e-10	-2.54749e-15	-17.9646	2.39506e-10	-3.44094e-15
-17.9546	1.6635e-08	-3.53802e-13	-17.9546	5.97936e-10	-1.31221e-14	-17.9546	8.95848e-10	-1.77e-14
-17.9446	5.96269e-08	-1.74409e-12	-17.9446	2.14506e-09	-6.47581e-14	-17.9446	3.21096e-09	-8.72246e-14
-17.9346	2.04817e-07	-8.23689e-12	-17.9346	7.37492e-09	-3.06192e-13	-17.9346	1.10291e-08	-4.11794e-13
-17.9246	6.74252e-07	-3.72692e-11	-17.9246	2.43015e-08	-1.38712e-12	-17.9246	3.63062e-08	-1.86255e-12
-17.9146	2.12733e-06	-1.61563e-10	-17.9146	7.67535e-08	-6.021e-12	-17.9146	1.14546e-07	-8.07107e-12
-17.9046	6.43333e-06	-6.71043e-10	-17.9046	2.32371e-07	-2.50419e-11	-17.9046	3.46394e-07	-3.35092e-11
-17.8946	1.86491e-05	-2.67047e-09	-17.8946	6.74404e-07	-9.9799e-11	-17.8946	1.00412e-06	-1.33296e-10
-17.8846	5.18243e-05	-1.01828e-08	-17.8846	1.8765e-06	-3.81118e-10	-17.8846	2.79036e-06	-5.0805e-10
-17.8746	0.000138072	-3.72052e-08	-17.8746	5.00622e-06	-1.39471e-09	-17.8746	7.43422e-06	-1.85543e-09
-17.8646	0.000352709	-1.30261e-07	-17.8646	1.2807e-05	-4.89117e-09	-17.8646	1.89914e-05	-6.49308e-09
-17.8546	0.000863995	-4.37038e-07	-17.8546	3.14204e-05	-1.64388e-08	-17.8546	4.65234e-05	-2.17742e-08
-17.8446	0.00203	-1.40519e-06	-17.8446	7.39358e-05	-5.29509e-08	-17.8446	0.000109303	-6.99739e-08
-17.8346	0.00457	-4.32994e-06	-17.8346	0.000166892	-1.63473e-07	-17.8346	0.000246319	-2.15505e-07
-17.8246	0.00989	-1.27875e-05	-17.8246	0.000361423	-4.83741e-07	-17.8246	0.000532514	-6.36107e-07
-17.8146	0.0205	-3.61971e-05	-17.8146	0.000751049	-1.37215e-06	-17.8146	0.0011	-1.79962e-06
-17.8046	0.04081	-9.82141e-05	-17.8046	0.0015	-3.73113e-06	-17.8046	0.0022	-4.88021e-06
-17.7946	0.07795	-0.000255458	-17.7946	0.00287	-9.72668e-06	-17.7946	0.0042	-1.26864e-05
-17.7846	0.14295	-0.000637009	-17.7846	0.00527	-2.43115e-05	-17.7846	0.00771	-3.16167e-05
-17.7746	0.25171	-0.00152	-17.7746	0.0093	-5.82674e-05	-17.7746	0.01357	-7.55471e-05
-17.7646	0.42571	-0.00349	-17.7646	0.01578	-0.000133922	-17.7646	0.02297	-0.000173096
-17.7546	0.69174	-0.00768	-17.7546	0.02571	-0.000295223	-17.7546	0.03733	-0.000380347
-17.7446	1.08024	-0.01619	-17.7446	0.04027	-0.00062428	-17.7446	0.05832	-0.000801599
-17.7346	1.62186	-0.03275	-17.7346	0.06066	-0.00127	-17.7346	0.08761	-0.00162
-17.7246	2.34209	-0.06356	-17.7246	0.08792	-0.00247	-17.7246	0.12657	-0.00314
-17.7146	3.25464	-0.11839	-17.7146	0.12266	-0.00461	-17.7146	0.17595	-0.00585
-17.7046	4.35466	-0.21168	-17.7046	0.16485	-0.00827	-17.7046	0.23549	-0.01046
-17.6946	5.6136	-0.3634	-17.6946	0.21355	-0.01424	-17.6946	0.30361	-0.01794
-17.6846	6.97753	-0.5992	-17.6846	0.26693	-0.02357	-17.6846	0.37729	-0.02957
-17.6746	8.3702	-0.94933	-17.6746	0.32225	-0.03749	-17.6746	0.45228	-0.04681
-17.6646	9.7013	-1.44575	-17.6646	0.37624	-0.05734	-17.6646	0.52345	-0.07123
-17.6546	10.8788	-2.11747	-17.6546	0.42549	-0.08437	-17.6546	0.58548	-0.10421
-17.6446	11.8231	-2.98428	-17.6446	0.46698	-0.11952	-17.6446	0.6336	-0.14669
-17.6346	12.4801	-4.04997	-17.6346	0.49852	-0.16311	-17.6346	0.66435	-0.19876
-17.6246	12.8299	-5.29653	-17.6246	0.51918	-0.21464	-17.6246	0.67602	-0.25939
-17.6146	12.8899	-6.68117	-17.6146	0.52931	-0.27261	-17.6146	0.66893	-0.32629
-17.6046	12.7102	-8.13763	-17.6046	0.53049	-0.33456	-17.6046	0.64523	-0.39594
-17.5946	12.3643	-9.5824	-17.5946	0.52517	-0.39724	-17.5946	0.60853	-0.4639
-17.5846	11.9347	-10.9253	-17.5846	0.51616	-0.457	-17.5846	0.56322	-0.52538
-17.5746	11.4983	-12.0823	-17.5746	0.50614	-0.51027	-17.5746	0.51381	-0.57587
-17.5646	11.1135	-12.9886	-17.5646	0.49712	-0.554	-17.5646	0.4643	-0.61183
-17.5546	10.812	-13.608	-17.5546	0.49014	-0.58615	-17.5546	0.41775	-0.63124
-17.5446	10.5965	-13.9375	-17.5446	0.4852	-0.60582	-17.5446	0.37598	-0.63389
-17.5346	10.4453	-14.0053	-17.5346	0.48141	-0.61336	-17.5346	0.33966	-0.6213
-17.5246	10.3215	-13.8634	-17.5246	0.47733	-0.61016	-17.5246	0.30845	-0.59643
-17.5146	10.1849	-13.576	-17.5146	0.47151	-0.59834	-17.5146	0.28142	-0.56305
-17.5046	10.0038	-13.2072	-17.5046	0.46286	-0.58031	-17.5046	0.25739	-0.5251
-17.4946	9.76236	-12.8096	-17.4946	0.45103	-0.55844	-17.4946	0.23535	-0.48607
-17.4846	9.46293	-12.4179	-17.4846	0.43639	-0.53473	-17.4846	0.21461	-0.4485
-17.4746	9.12275	-12.0469	-17.4746	0.41993	-0.51065	-17.4746	0.19494	-0.41381
-17.4646	8.76681	-11.6944	-17.4646	0.40286	-0.48712	-17.4646	0.17645	-0.38234
-17.4546	8.41942	-11.3479	-17.4546	0.38632	-0.46459	-17.4546	0.15944	-0.35364
-17.4446	8.09708	-10.992	-17.4446	0.37102	-0.44324	-17.4446	0.14424	-0.32685
-17.4346	7.80434	-10.6145	-17.4346	0.35711	-0.42306	-17.4346	0.13102	-0.30108
-17.4246	7.53321	-10.2108	-17.4246	0.34417	-0.40402	-17.4246	0.11972	-0.27575
-17.4146	7.2656	-9.78395	-17.4146	0.33134	-0.38608	-17.4146	0.11005	-0.25068
-17.4046	6.97778	-9.34299	-17.4046	0.31753	-0.36922	-17.4046	0.10157	-0.22612
-17.3946	6.64584	-8.89903	-17.3946	0.30164	-0.35336	-17.3946	0.09375	-0.20257
-17.3846	6.25134	-8.46113	-17.3846	0.28283	-0.3383	-17.3846	0.08608	-0.18059
-17.3746	5.78623	-8.03299	-17.3746	0.26065	-0.32372	-17.3746	0.07819	-0.16065
-17.3646	5.25652	-7.61106	-17.3646	0.23522	-0.30909	-17.3646	0.06989	-0.14295
-17.3546	4.68396	-7.18491	-17.3546	0.20721	-0.29377	-17.3546	0.06119	-0.1274
-17.3446	4.10527	-6.73967	-17.3446	0.17781	-0.27703	-17.3446	0.05232	-0.11368
-17.3346	3.56882	-6.26039	-17.3346	0.14854	-0.25824	-17.3346	0.04363	-0.10129
-17.3246	3.12915	-5.73731	-17.3246	0.12103	-0.23699	-17.3246	0.03554	-0.08976
-17.3146	2.83983	-5.17088	-17.3146	0.09676	-0.21327	-17.3146	0.02844	-0.07871
-17.3046	2.74569	-4.57511	-17.3046	0.07686	-0.18753	-17.3046	0.02267	-0.06794
-17.2946	2.87511	-3.97846	-17.2946	0.06197	-0.16069	-17.2946	0.01838	-0.05748
-17.2846	3.23331	-3.42175	-17.2846	0.05219	-0.13399	-17.2846	0.01561	-0.04754
-17.2746	3.79766	-2.9536	-17.2746	0.04709	-0.10882	-17.2746	0.01423	-0.03845
-17.2646	4.51632	-2.62413	-17.2646	0.04582	-0.08649	-17.2646	0.01398	-0.03055
-17.2546	5.31123	-2.47785	-17.2546	0.04726	-0.06803	-17.2546	0.01452	-0.02413
-17.2446	6.08647	-2.54658	-17.2446	0.05014	-0.05406	-17.2446	0.01548	-0.01938
-17.2346	6.74114	-2.8429	-17.2346	0.05324	-0.04471	-17.2346	0.01648	-0.01632
-17.2246	7.18536	-3.35497	-17.2246	0.05548	-0.03968	-17.2246	0.01719	-0.01483
-17.2146	7.3558	-4.04356	-17.2146	0.05613	-0.0383	-17.2146	0.01739	-0.01465
-17.2046	7.22749	-4.84256	-17.2046	0.0548	-0.03962	-17.2046	0.01697	-0.01543
-17.1946	6.81868	-5.66425	-17.1946	0.0515	-0.04254	-17.1946	0.01593	-0.01676
-17.1846	6.18785	-6.40952	-17.1846	0.04659	-0.04596	-17.1846	0.01438	-0.01823
-17.1746	5.42353	-6.98218	-17.1746	0.0407	-0.04888	-17.1746	0.01249	-0.01946
-17.1646	4.62982	-7.30488	-17.1646	0.03456	-0.0505	-17.1646	0.0105	-0.02014
-17.1546	3.91096	-7.33312	-17.1546	0.02892	-0.05037	-17.1546	0.00861	-0.0201
-17.1446	3.35787	-7.06386	-17.1446	0.02443	-0.04833	-17.1446	0.00701	-0.01929
-17.1346	3.03836	-6.53664	-17.1346	0.02158	-0.0446	-17.1346	0.00584	-0.01778
-17.1246	2.99111	-5.82674	-17.1246	0.02063	-0.03963	-17.1246	0.00515	-0.01575
-17.1146	3.22279	-5.03265	-17.1146	0.02162	-0.03406	-17.1146	0.00496	-0.01345
-17.1046	3.70748	-4.26064	-17.1046	0.02437	-0.02858	-17.1046	0.00521	-0.01114
-17.0946	4.38831	-3.61006	-17.0946	0.02849	-0.02384	-17.0946	0.00582	-0.00906
-17.0846	5.18198	-3.16161	-17.0846	0.03341	-0.02034	-17.0846	0.00665	-0.00739
-17.0746	5.98692	-2.96954	-17.0746	0.03846	-0.01844	-17.0746	0.00755	-0.00625
-17.0646	6.69542	-3.05726	-17.0646	0.04293	-0.01826	-17.0646	0.00836	-0.00569
-17.0546	7.20865	-3.41574	-17.0546	0.04617	-0.01974	-17.0546	0.00896	-0.00568
-17.0446	7.45198	-4.00394	-17.0446	0.0477	-0.02264	-17.0446	0.00924	-0.00614
-17.0346	7.38714	-4.75171	-17.0346	0.04726	-0.02653	-17.0346	0.00915	-0.00693
-17.0246	7.01804	-5.56584	-17.0246	0.04488	-0.03086	-17.0246	0.00868	-0.0079
-17.0146	6.38861	-6.34013	-17.0146	0.04084	-0.03503	-17.0146	0.00791	-0.00888
-17.0046	5.57317	-6.96911	-17.0046	0.0356	-0.03844	-17.0046	0.00692	-0.00969
-16.9946	4.66191	-7.36356	-16.9946	0.02974	-0.04058	-16.9946	0.00584	-0.0102
-16.9846	3.74557	-7.46482	-16.9846	0.02382	-0.04111	-16.9846	0.00481	-0.01032
-16.9746	2.90283	-7.25436	-16.9746	0.01832	-0.03993	-16.9746	0.00396	-0.01002
-16.9646	2.19306	-6.75596	-16.9646	0.01358	-0.03717	-16.9646	0.00343	-0.00933
-16.9546	1.65501	-6.02998	-16.9546	0.00981	-0.03316	-16.9546	0.00335	-0.00835
-16.9446	1.31017	-5.16103	-16.9446	0.00705	-0.02834	-16.9446	0.00387	-0.00721
-16.9346	1.16842	-4.24285	-16.9346	0.0053	-0.02324	-16.9346	0.00516	-0.00605
-16.9246	1.23329	-3.36384	-16.9246	0.00447	-0.0183	-16.9246	0.00741	-0.00504
-16.9146	1.50465	-2.59696	-16.9146	0.00446	-0.01392	-16.9146	0.0108	-0.00434
-16.9046	1.97789	-1.99517	-16.9046	0.0052	-0.01033	-16.9046	0.01547	-0.00411
-16.8946	2.64015	-1.59213	-16.8946	0.00658	-0.00766	-16.8946	0.02148	-0.00452
-16.8846	3.46521	-1.40618	-16.8846	0.00853	-0.00596	-16.8846	0.02878	-0.00574
-16.8746	4.40974	-1.44483	-16.8746	0.01097	-0.00517	-16.8746	0.03717	-0.00793
-16.8646	5.41334	-1.7075	-16.8646	0.01381	-0.00525	-16.8646	0.04635	-0.01126
-16.8546	6.40383	-2.18528	-16.8546	0.01697	-0.0061	-16.8546	0.0559	-0.01582
-16.8446	7.3076	-2.85799	-16.8446	0.02041	-0.00762	-16.8446	0.06546	-0.02161
-16.8346	8.06278	-3.69021	-16.8346	0.02411	-0.0097	-16.8346	0.07473	-0.02851
-16.8246	8.63126	-4.62898	-16.8246	0.02811	-0.01219	-16.8246	0.0836	-0.03624
-16.8146	9.0056	-5.60552	-16.8146	0.03244	-0.01497	-16.8146	0.09212	-0.04443
-16.8046	9.20806	-6.54222	-16.8046	0.03713	-0.0179	-16.8046	0.10044	-0.05264
-16.7946	9.28122	-7.36452	-16.7946	0.04215	-0.02087	-16.7946	0.10871	-0.06046
-16.7846	9.273	-8.01475	-16.7846	0.04732	-0.02385	-16.7846	0.11689	-0.06765
-16.7746	9.22068	-8.46402	-16.7746	0.05234	-0.02685	-16.7746	0.12466	-0.07416
-16.7646	9.13915	-8.71792	-16.7646	0.05677	-0.02997	-16.7646	0.13141	-0.08015
-16.7546	9.01721	-8.81346	-16.7546	0.06009	-0.03331	-16.7546	0.13628	-0.08594
-16.7446	8.82291	-8.80725	-16.7446	0.06184	-0.03693	-16.7446	0.13836	-0.09187
-16.7346	8.5159	-8.75816	-16.7346	0.06167	-0.04082	-16.7346	0.13687	-0.0981
-16.7246	8.06241	-8.70943	-16.7246	0.05943	-0.0448	-16.7246	0.13144	-0.10454
-16.7146	7.44801	-8.67594	-16.7146	0.05524	-0.04856	-16.7146	0.12217	-0.11072
-16.7046	6.68435	-8.6405	-16.7046	0.04948	-0.05167	-16.7046	0.10966	-0.11586
-16.6946	5.80841	-8.56018	-16.6946	0.04269	-0.05365	-16.6946	0.09495	-0.11904
-16.6846	4.87521	-8.38047	-16.6846	0.03552	-0.05413	-16.6846	0.07929	-0.11941
-16.6746	3.94701	-8.05255	-16.6746	0.02862	-0.05287	-16.6746	0.064	-0.11637
-16.6646	3.08232	-7.54843	-16.6646	0.02261	-0.04985	-16.6646	0.05032	-0.10978
-16.6546	2.32794	-6.86969	-16.6546	0.0181	-0.04529	-16.6546	0.03937	-0.09999
-16.6446	1.71552	-6.0478	-16.6446	0.0157	-0.0396	-16.6446	0.03219	-0.08775
-16.6346	1.26286	-5.13694	-16.6346	0.01619	-0.03329	-16.6346	0.02995	-0.07411
-16.6246	0.97867	-4.20219	-16.6246	0.02064	-0.0269	-16.6246	0.03415	-0.06019
-16.6146	0.86881	-3.30665	-16.6146	0.03057	-0.0209	-16.6146	0.04686	-0.047
-16.6046	0.94196	-2.5012	-16.6046	0.04802	-0.01563	-16.6046	0.0709	-0.03532
-16.5946	1.2127	-1.81865	-16.5946	0.0755	-0.01133	-16.5946	0.10975	-0.02563
-16.5846	1.70089	-1.27294	-16.5846	0.11579	-0.00812	-16.5846	0.16729	-0.01821
-16.5746	2.42666	-0.8624	-16.5746	0.1715	-0.00608	-16.5746	0.24714	-0.01314
-16.5646	3.40178	-0.57551	-16.5646	0.24439	-0.00535	-16.5646	0.35175	-0.01058
-16.5546	4.61883	-0.39743	-16.5546	0.33463	-0.00622	-16.5546	0.48126	-0.01084
-16.5446	6.04089	-0.31607	-16.5446	0.44005	-0.00928	-16.5446	0.63248	-0.01466
-16.5346	7.59505	-0.32677	-16.5346	0.55567	-0.01549	-16.5346	0.7982	-0.02339
-16.5246	9.17272	-0.43527	-16.5246	0.67373	-0.02634	-16.5246	0.96721	-0.03912
-16.5146	10.6385	-0.65865	-16.5146	0.78431	-0.04387	-16.5146	1.12527	-0.06477
-16.5046	11.8476	-1.02397	-16.5046	0.87661	-0.07058	-16.5046	1.25691	-0.10399
-16.4946	12.6683	-1.56429	-16.4946	0.94065	-0.10925	-16.4946	1.34787	-0.16082
-16.4846	13.0055	-2.31184	-16.4846	0.96902	-0.16249	-16.4846	1.3876	-0.23904
-16.4746	12.8184	-3.2887	-16.4746	0.95829	-0.23215	-16.4746	1.37131	-0.34132
-16.4646	12.1288	-4.49614	-16.4646	0.90971	-0.31855	-16.4646	1.30089	-0.46807
-16.4546	11.0168	-5.90476	-16.4546	0.82892	-0.41981	-16.4546	1.18455	-0.61649
-16.4446	9.60539	-7.4482	-16.4446	0.72495	-0.53135	-16.4446	1.03524	-0.77979
-16.4346	8.03841	-9.0234	-16.4346	0.60848	-0.64591	-16.4346	0.86832	-0.94729
-16.4246	6.45637	-10.4991	-16.4246	0.49013	-0.75408	-16.4246	0.69893	-1.10515
-16.4146	4.97665	-11.7324	-16.4146	0.37883	-0.84547	-16.4146	0.53985	-1.23821
-16.4046	3.68113	-12.5912	-16.4046	0.28096	-0.91035	-16.4046	0.4001	-1.33224
-16.3946	2.61268	-12.9769	-16.3946	0.19992	-0.9413	-16.3946	0.2845	-1.37647
-16.3846	1.77917	-12.8436	-16.3846	0.13647	-0.93462	-16.3846	0.19408	-1.36562
-16.3746	1.16236	-12.2065	-16.3746	0.08937	-0.89104	-16.3746	0.127	-1.30091
-16.3646	0.72848	-11.1391	-16.3646	0.05613	-0.81563	-16.3646	0.07972	-1.18984
-16.3546	0.43794	-9.75986	-16.3546	0.03382	-0.71678	-16.3546	0.048	-1.04478
-16.3446	0.25252	-8.20987	-16.3446	0.01954	-0.60471	-16.3446	0.02772	-0.8807
-16.3346	0.13965	-6.62973	-16.3346	0.01083	-0.48972	-16.3346	0.01535	-0.71263
-16.3246	0.07406	-5.1391	-16.3246	0.00575	-0.38066	-16.3246	0.00815	-0.55347
-16.3146	0.03767	-3.82361	-16.3146	0.00293	-0.28398	-16.3146	0.00415	-0.41256
-16.3046	0.01837	-2.73035	-16.3046	0.00143	-0.20331	-16.3046	0.00203	-0.29513
-16.2946	0.00859	-1.87105	-16.2946	0.00067055	-0.13968	-16.2946	0.000948408	-0.20259
-16.2846	0.00385	-1.23038	-16.2846	0.000301068	-0.09207	-16.2846	0.000425599	-0.13344
-16.2746	0.00165	-0.77631	-16.2746	0.000129583	-0.05823	-16.2746	0.00018309	-0.08433
-16.2646	0.000681591	-0.46995	-16.2646	5.3464e-05	-0.03533	-16.2646	7.5503e-05	-0.05112
-16.2546	0.00026917	-0.27292	-16.2546	2.11436e-05	-0.02056	-16.2546	2.98454e-05	-0.02973
-16.2446	0.000101892	-0.15204	-16.2446	8.01462e-06	-0.01148	-16.2446	1.13079e-05	-0.01659
-16.2346	3.69688e-05	-0.08124	-16.2346	2.91174e-06	-0.00615	-16.2346	4.10639e-06	-0.00888
-16.2246	1.28558e-05	-0.04164	-16.2246	1.01384e-06	-0.00316	-16.2246	1.4292e-06	-0.00455
-16.2146	4.28463e-06	-0.02047	-16.2146	3.3831e-07	-0.00155	-16.2146	4.76718e-07	-0.00224
-16.2046	1.36854e-06	-0.00965	-16.2046	1.08187e-07	-0.000734144	-16.2046	1.52388e-07	-0.00106
-16.1946	4.18906e-07	-0.00436	-16.1946	3.31539e-08	-0.000332434	-16.1946	4.66817e-08	-0.000478707
-16.1846	1.22878e-07	-0.00189	-16.1846	9.73594e-09	-0.000144331	-16.1846	1.37035e-08	-0.000207709
-16.1746	3.45397e-08	-0.000785419	-16.1746	2.73963e-09	-6.00783e-05	-16.1746	3.85474e-09	-8.64082e-05
-16.1646	9.30322e-09	-0.000312924	-16.1646	7.38694e-10	-2.39749e-05	-16.1646	1.03901e-09	-3.44623e-05
-16.1546	2.40108e-09	-0.000119525	-16.1546	1.90846e-10	-9.17183e-06	-16.1546	2.68349e-10	-1.31765e-05
-16.1446	5.93784e-10	-4.3766e-05	-16.1446	4.7243e-11	-3.3635e-06	-16.1446	6.64078e-11	-4.82952e-06
-16.1346	1.40697e-10	-1.53622e-05	-16.1346	1.12051e-11	-1.18234e-06	-16.1346	1.57459e-11	-1.6968e-06
-16.1246	3.19425e-11	-5.16874e-06	-16.1246	2.54631e-12	-3.98374e-07	-16.1246	3.57716e-12	-5.71431e-07
-16.1146	6.94814e-12	-1.66693e-06	-16.1146	5.54384e-13	-1.28652e-07	-16.1146	7.78607e-13	-1.84452e-07
-16.1046	1.44802e-12	-5.15261e-07	-16.1046	1.1564e-13	-3.98205e-08	-16.1046	1.62368e-13	-5.70654e-08
-16.0946	2.89121e-13	-1.52652e-07	-16.0946	2.31098e-14	-1.18125e-08	-16.0946	3.24397e-14	-1.69206e-08
-16.0846	5.53064e-14	-4.33435e-08	-16.0846	4.4245e-15	-3.35817e-09	-16.0846	6.20924e-15	-4.80833e-09
-16.0746	1.01357e-14	-1.17945e-08	-16.0746	8.11534e-16	-9.14915e-10	-16.0746	1.13862e-15	-1.30947e-09
-16.0646	1.77955e-15	-3.07574e-09	-16.0646	1.42599e-16	-2.38869e-10	-16.0646	2.00028e-16	-3.41749e-10
-16.0546	2.9932e-16	-7.68642e-10	-16.0546	2.40046e-17	-5.97622e-11	-16.0546	3.36645e-17	-8.54696e-11
-16.0446	4.82436e-17	-1.84073e-10	-16.0446	3.87274e-18	-1.43274e-11	-16.0446	5.42922e-18	-2.04833e-11
-16.0346	7.54154e-18	-4.2241e-11	-16.0346	6.10975e-19	-3.29136e-12	-16.0346	8.50255e-19	-4.70389e-12
-16.0246	1.7784e-18	-9.2885e-12	-16.0246	1.79596e-19	-7.24492e-13	-16.0246	2.07971e-19	-1.03508e-12
-16.0146	4.70994e-18	-1.9571e-12	-16.0146	6.24936e-19	-1.52804e-13	-16.0146	5.81821e-19	-2.18242e-13
-16.0046	2.9339e-17	-3.95118e-13	-16.0046	3.94418e-18	-3.08793e-14	-16.0046	3.63488e-18	-4.40901e-14
-15.9946	1.80764e-16	-7.64321e-14	-15.9946	2.43078e-17	-5.97891e-15	-15.9946	2.23967e-17	-8.53438e-15
-15.9846	1.06736e-15	-1.41661e-14	-15.9846	1.43532e-16	-1.10915e-15	-15.9846	1.32246e-16	-1.58278e-15
-15.9746	6.03603e-15	-2.51562e-15	-15.9746	8.11687e-16	-1.97136e-16	-15.9746	7.47864e-16	-2.81243e-16
-15.9646	3.26909e-14	-4.28004e-16	-15.9646	4.39605e-15	-3.35689e-17	-15.9646	4.05039e-15	-4.7879e-17
-15.9546	1.69565e-13	-6.97672e-17	-15.9546	2.2802e-14	-5.47643e-18	-15.9546	2.1009e-14	-7.80912e-18
-15.9446	8.4233e-13	-1.08956e-17	-15.9446	1.13271e-13	-8.55944e-19	-15.9446	1.04364e-13	-1.22025e-18
-15.9346	4.00742e-12	-1.63074e-18	-15.9346	5.38892e-13	-1.28245e-19	-15.9346	4.96515e-13	-1.82746e-19
-15.9246	1.82594e-11	-2.38159e-19	-15.9246	2.45541e-12	-1.90389e-20	-15.9246	2.26231e-12	-2.67921e-20
-15.9146	7.96798e-11	-6.57652e-20	-15.9146	1.07148e-11	-7.43503e-21	-15.9146	9.87214e-12	-8.05512e-21
-15.9046	3.33006e-10	-2.46035e-19	-15.9046	4.47805e-11	-3.55777e-20	-15.9046	4.12584e-11	-3.24665e-20
-15.8946	1.33291e-09	-1.66339e-18	-15.8946	1.79241e-10	-2.42409e-19	-15.8946	1.65142e-10	-2.20059e-19
-15.8846	5.10971e-09	-1.09515e-17	-15.8846	6.87121e-10	-1.59621e-18	-15.8846	6.33065e-10	-1.44889e-18
-15.8746	1.87605e-08	-6.90762e-17	-15.8746	2.52278e-09	-1.0068e-17	-15.8746	2.32429e-09	-9.13869e-18
-15.8646	6.59701e-08	-4.17283e-16	-15.8646	8.87122e-09	-6.08201e-17	-15.8646	8.17311e-09	-5.52051e-17
-15.8546	2.22184e-07	-2.41424e-15	-15.8546	2.98778e-08	-3.51881e-16	-15.8546	2.75261e-08	-3.19389e-16
-15.8446	7.16713e-07	-1.33776e-14	-15.8446	9.63788e-08	-1.94981e-15	-15.8446	8.87907e-08	-1.76974e-15
-15.8346	2.2144e-06	-7.0995e-14	-15.8346	2.97777e-07	-1.03476e-14	-15.8346	2.74326e-07	-9.39179e-15
-15.8246	6.55321e-06	-3.60855e-13	-15.8246	8.81231e-07	-5.25952e-14	-15.8246	8.11801e-07	-4.77355e-14
-15.8146	1.8576e-05	-1.7567e-12	-15.8146	2.49798e-06	-2.56041e-13	-15.8146	2.30107e-06	-2.32376e-13
-15.8046	5.04392e-05	-8.19079e-12	-15.8046	6.78271e-06	-1.19381e-12	-15.8046	6.24774e-06	-1.08343e-12
-15.7946	0.000131196	-3.65782e-11	-15.7946	1.76423e-05	-5.33127e-12	-15.7946	1.62498e-05	-4.83815e-12
-15.7846	0.000326911	-1.56457e-10	-15.7846	4.39607e-05	-2.28035e-11	-15.7846	4.04878e-05	-2.06932e-11
-15.7746	0.000780422	-6.40987e-10	-15.7746	0.000104946	-9.34229e-11	-15.7746	9.66456e-05	-8.47726e-11
-15.7646	0.00179	-2.51532e-09	-15.7646	0.000240042	-3.66602e-10	-15.7646	0.000221033	-3.32636e-10
-15.7546	0.00391	-9.45448e-09	-15.7546	0.000526115	-1.37796e-09	-15.7546	0.000484382	-1.25019e-09
-15.7446	0.00822	-3.40402e-08	-15.7446	0.00111	-4.96121e-09	-15.7446	0.00102	-4.50081e-09
-15.7346	0.01655	-1.17401e-07	-15.7346	0.00222	-1.71105e-08	-15.7346	0.00205	-1.5521e-08
-15.7246	0.03193	-3.87871e-07	-15.7246	0.00429	-5.65293e-08	-15.7246	0.00395	-5.1272e-08
-15.7146	0.0591	-1.22761e-06	-15.7146	0.00795	-1.78912e-07	-15.7146	0.00731	-1.62251e-07
-15.7046	0.10491	-3.72226e-06	-15.7046	0.01411	-5.42476e-07	-15.7046	0.01297	-4.91879e-07
-15.6946	0.17867	-1.08131e-05	-15.6946	0.02403	-1.57586e-06	-15.6946	0.02208	-1.42861e-06
-15.6846	0.29207	-3.00967e-05	-15.6846	0.03928	-4.38608e-06	-15.6846	0.03607	-3.97541e-06
-15.6746	0.45851	-8.02675e-05	-15.6746	0.06166	-1.16974e-05	-15.6746	0.05659	-1.05995e-05
-15.6646	0.69162	-0.00020514	-15.6646	0.09301	-2.98942e-05	-15.6646	0.08529	-2.70807e-05
-15.6546	1.00312	-0.000502442	-15.6546	0.1349	-7.32167e-05	-15.6546	0.12359	-6.63043e-05
-15.6446	1.4001	-0.00118	-15.6446	0.1883	-0.000171872	-15.6446	0.1723	-0.000155586
-15.6346	1.88247	-0.00265	-15.6346	0.25321	-0.000386741	-15.6346	0.23134	-0.000349944
-15.6246	2.44099	-0.00573	-15.6246	0.32839	-0.000834286	-15.6246	0.29951	-0.00075453
-15.6146	3.05697	-0.01184	-15.6146	0.41137	-0.00173	-15.6146	0.3744	-0.00156
-15.6046	3.70362	-0.0235	-15.6046	0.49859	-0.00342	-15.6046	0.45265	-0.00309
-15.5946	4.34942	-0.04471	-15.5946	0.58588	-0.00651	-15.5946	0.53033	-0.00588
-15.5846	4.96266	-0.08161	-15.5846	0.66909	-0.01189	-15.5846	0.60354	-0.01072
-15.5746	5.51638	-0.14298	-15.5746	0.74469	-0.02083	-15.5746	0.66898	-0.01876
-15.5646	5.99237	-0.24042	-15.5646	0.81038	-0.03502	-15.5646	0.72453	-0.03151
-15.5546	6.38336	-0.38817	-15.5546	0.86532	-0.05653	-15.5546	0.7694	-0.05081
-15.5446	6.6927	-0.60195	-15.5446	0.91007	-0.08765	-15.5446	0.80414	-0.07868
-15.5346	6.93161	-0.89688	-15.5346	0.9462	-0.13058	-15.5346	0.83028	-0.11705
-15.5246	7.1145	-1.28447	-15.5246	0.97562	-0.18699	-15.5246	0.84968	-0.16733
-15.5146	7.2535	-1.76895	-15.5146	0.99981	-0.2575	-15.5146	0.86392	-0.22999
-15.5046	7.35363	-2.34386	-15.5046	1.01917	-0.34116	-15.5046	0.87369	-0.30408
-15.4946	7.40989	-2.98974	-15.4946	1.03265	-0.43516	-15.4946	0.87843	-0.38699
-15.4846	7.40713	-3.674	-15.4846	1.03774	-0.53479	-15.4846	0.87638	-0.4744
-15.4746	7.3232	-4.35367	-15.4746	1.03097	-0.63386	-15.4746	0.86491	-0.56072
-15.4646	7.13441	-4.98107	-15.4646	1.00871	-0.72551	-15.4646	0.84125	-0.63983
-15.4546	6.82231	-5.51156	-15.4546	0.96814	-0.8034	-15.4546	0.80324	-0.70608
-15.4446	6.37973	-5.91197	-15.4446	0.90814	-0.86287	-15.4446	0.75008	-0.75539
-15.4346	5.8146	-6.16753	-15.4346	0.82982	-0.90201	-15.4346	0.68272	-0.78609
-15.4246	5.15036	-6.28543	-15.4246	0.73659	-0.92208	-15.4246	0.60397	-0.79935
-15.4146	4.42301	-6.29369	-15.4146	0.63367	-0.92738	-15.4146	0.51807	-0.799
-15.4046	3.67544	-6.23522	-15.4046	0.52733	-0.92427	-15.4046	0.43003	-0.79065
-15.3946	2.95064	-6.15802	-15.3946	0.42385	-0.91977	-15.3946	0.34487	-0.78051
-15.3846	2.28546	-6.10398	-15.3846	0.32863	-0.91982	-15.3846	0.26687	-0.77386
-15.3746	1.70616	-6.09883	-15.3746	0.24554	-0.92784	-15.3746	0.19905	-0.77384
-15.3646	1.22656	-6.14594	-15.3646	0.17665	-0.94378	-15.3646	0.14298	-0.78067
-15.3546	0.84864	-6.22547	-15.3546	0.1223	-0.96409	-15.3546	0.09884	-0.79164
-15.3446	0.56507	-6.29919	-15.3446	0.08149	-0.98246	-15.3446	0.06574	-0.8017
-15.3346	0.36265	-6.31961	-15.3346	0.05235	-0.99124	-15.3346	0.04209	-0.80471
-15.3246	0.22593	-6.24117	-15.3246	0.03268	-0.98323	-15.3246	0.02604	-0.79485
-15.3146	0.14018	-6.03061	-15.3146	0.0204	-0.95322	-15.3146	0.01579	-0.76791
-15.3046	0.09372	-5.67421	-15.3046	0.01388	-0.89916	-15.3046	0.00984	-0.72223
-15.2946	0.07936	-5.1804	-15.2946	0.01214	-0.82251	-15.2946	0.00714	-0.659
-15.2846	0.09535	-4.57754	-15.2846	0.01505	-0.72791	-15.2846	0.00713	-0.5819
-15.2746	0.14579	-3.90792	-15.2746	0.02337	-0.6222	-15.2746	0.00976	-0.49637
-15.2646	0.24074	-3.21977	-15.2646	0.03878	-0.51317	-15.2646	0.01545	-0.40854
-15.2546	0.39562	-2.55934	-15.2546	0.0638	-0.40829	-15.2546	0.02504	-0.32424
-15.2446	0.62962	-1.96486	-15.2446	0.10151	-0.31375	-15.2446	0.03967	-0.24819
-15.2346	0.96276	-1.46338	-15.2346	0.15515	-0.23394	-15.2346	0.06053	-0.18359
-15.2246	1.41135	-1.07077	-15.2246	0.22731	-0.17149	-15.2246	0.08862	-0.13209
-15.2146	1.9823	-0.79424	-15.2146	0.31906	-0.12765	-15.2146	0.12433	-0.09406
-15.2046	2.66719	-0.63626	-15.2046	0.42903	-0.10293	-15.2046	0.16709	-0.06905
-15.1946	3.43783	-0.59852	-15.1946	0.55263	-0.09774	-15.1946	0.21514	-0.05628
-15.1846	4.24502	-0.68468	-15.1846	0.68192	-0.1128	-15.1846	0.26535	-0.05501
-15.1746	5.02208	-0.90086	-15.1746	0.80615	-0.14926	-15.1746	0.31356	-0.06472
-15.1646	5.69352	-1.25353	-15.1646	0.91317	-0.2083	-15.1646	0.35504	-0.08509
-15.1546	6.18762	-1.74492	-15.1546	0.99143	-0.29038	-15.1546	0.38533	-0.11567
-15.1446	6.45049	-2.3671	-15.1446	1.0322	-0.39424	-15.1446	0.40107	-0.15555
-15.1346	6.45803	-3.09631	-15.1346	1.03147	-0.51597	-15.1346	0.40075	-0.2029
-15.1246	6.22259	-3.88973	-15.1246	0.99101	-0.64843	-15.1246	0.38512	-0.25475
-15.1146	5.79248	-4.68651	-15.1146	0.91822	-0.78145	-15.1146	0.3571	-0.30701
-15.1046	5.24412	-5.41395	-15.1046	0.82491	-0.9028	-15.1046	0.32135	-0.35481
-15.0946	4.66883	-5.99864	-15.0946	0.72518	-1.00004	-15.0946	0.2834	-0.39323
-15.0846	4.15728	-6.38012	-15.0846	0.63302	-1.06279	-15.0846	0.24872	-0.4182
-15.0746	3.78499	-6.52399	-15.0746	0.5601	-1.0849	-15.0746	0.22184	-0.42728
-15.0646	3.6016	-6.43081	-15.0646	0.51417	-1.06594	-15.0646	0.20575	-0.4203
-15.0546	3.62526	-6.13799	-15.0546	0.49829	-1.01152	-15.0546	0.20155	-0.3995
-15.0446	3.84247	-5.71389	-15.0446	0.51089	-0.9324	-15.0446	0.20853	-0.36912
-15.0346	4.21242	-5.24526	-15.0346	0.5465	-0.84243	-15.0346	0.22439	-0.33464
-15.0246	4.67465	-4.82104	-15.0246	0.59693	-0.75599	-15.0246	0.24577	-0.30171
-15.0146	5.15836	-4.51618	-15.0146	0.65257	-0.68542	-15.0146	0.26877	-0.27519
-15.0046	5.59221	-4.37907	-15.0046	0.70379	-0.63904	-15.0046	0.28951	-0.25831
-14.9946	5.91315	-4.42476	-14.9946	0.74212	-0.62011	-14.9946	0.30462	-0.25227
-14.9846	6.07367	-4.63473	-14.9846	0.76118	-0.62681	-14.9846	0.31161	-0.25623
-14.9746	6.0465	-4.96248	-14.9746	0.75723	-0.65311	-14.9746	0.30908	-0.26771
-14.9646	5.82657	-5.34311	-14.9646	0.72943	-0.69024	-14.9646	0.29684	-0.28311
-14.9546	5.43007	-5.7048	-14.9546	0.67968	-0.72833	-14.9546	0.27577	-0.29846
-14.9446	4.89082	-5.98008	-14.9446	0.61214	-0.75805	-14.9446	0.24765	-0.31002
-14.9346	4.25461	-6.11513	-14.9346	0.53249	-0.77189	-14.9346	0.21484	-0.31487
-14.9246	3.57232	-6.07629	-14.9246	0.4471	-0.76505	-14.9246	0.17993	-0.31117
-14.9146	2.89304	-5.85292	-14.9146	0.36209	-0.73579	-14.9146	0.14538	-0.29836
-14.9046	2.25822	-5.45698	-14.9046	0.28264	-0.68532	-14.9046	0.11325	-0.27705
-14.8946	1.69779	-4.9194	-14.8946	0.2125	-0.61738	-14.8946	0.08499	-0.24885
-14.8846	1.2286	-4.28426	-14.8846	0.15377	-0.53739	-14.8846	0.0614	-0.21601
-14.8746	0.85521	-3.60168	-14.8746	0.10704	-0.45159	-14.8746	0.04268	-0.18105
-14.8646	0.57228	-2.92062	-14.8646	0.07163	-0.36607	-14.8646	0.02853	-0.14642
-14.8546	0.36795	-2.2828	-14.8546	0.04606	-0.28605	-14.8546	0.01832	-0.11416
-14.8446	0.2272	-1.7186	-14.8446	0.02844	-0.2153	-14.8446	0.0113	-0.08576
-14.8346	0.13468	-1.24537	-14.8346	0.01686	-0.15598	-14.8346	0.0067	-0.06203
-14.8246	0.07661	-0.86809	-14.8246	0.00959	-0.10871	-14.8246	0.00381	-0.04317
-14.8146	0.0418	-0.58173	-14.8146	0.00523	-0.07284	-14.8146	0.00208	-0.02889
-14.8046	0.02188	-0.37456	-14.8046	0.00274	-0.04689	-14.8046	0.00109	-0.01858
-14.7946	0.01098	-0.23162	-14.7946	0.00137	-0.02899	-14.7946	0.00054463	-0.01148
-14.7846	0.00528	-0.1375	-14.7846	0.000660918	-0.01721	-14.7846	0.000261901	-0.00681
-14.7746	0.00243	-0.07833	-14.7746	0.000304722	-0.0098	-14.7746	0.000120721	-0.00387
-14.7646	0.00108	-0.04281	-14.7646	0.000134644	-0.00536	-14.7646	5.33302e-05	-0.00212
-14.7546	0.000455466	-0.02244	-14.7546	5.70135e-05	-0.00281	-14.7546	2.25784e-05	-0.00111
-14.7446	0.000184835	-0.01127	-14.7446	2.31454e-05	-0.00141	-14.7446	9.16612e-06	-0.000556827
-14.7346	7.20447e-05	-0.00543	-14.7346	9.05087e-06	-0.000679697	-14.7346	3.58895e-06	-0.000268169
-14.7246	2.75025e-05	-0.00251	-14.7246	3.5521e-06	-0.000313872	-14.7246	1.42489e-06	-0.000123803
-14.7146	1.19613e-05	-0.00111	-14.7146	1.84633e-06	-0.000138945	-14.7146	7.90159e-07	-5.47971e-05
-14.7046	1.06471e-05	-0.000471355	-14.7046	2.39883e-06	-5.90679e-05	-14.7046	1.12939e-06	-2.33053e-05
-14.6946	2.26621e-05	-0.000193199	-14.6946	5.95755e-06	-2.44702e-05	-14.6946	2.88085e-06	-9.69939e-06
-14.6846	6.08481e-05	-8.03603e-05	-14.6846	1.63744e-05	-1.09723e-05	-14.6846	7.93719e-06	-4.48719e-06
-14.6746	0.000162659	-4.516e-05	-14.6746	4.39211e-05	-8.36262e-06	-14.6746	2.12712e-05	-3.77262e-06
-14.6646	0.000418672	-5.90956e-05	-14.6646	0.00011317	-1.5076e-05	-14.6646	5.4739e-05	-7.28286e-06
-14.6546	0.00103	-0.000136706	-14.6546	0.000279625	-3.79612e-05	-14.6546	0.000135069	-1.85772e-05
-14.6446	0.00245	-0.00034757	-14.6446	0.00066241	-9.77693e-05	-14.6446	0.000319531	-4.78779e-05
-14.6346	0.00555	-0.00086351	-14.6346	0.0015	-0.000243472	-14.6346	0.000724719	-0.000119107
-14.6246	0.01208	-0.00206	-14.6246	0.00328	-0.000581879	-14.6246	0.00158	-0.000284298
-14.6146	0.02521	-0.00472	-14.6146	0.00684	-0.00133	-14.6146	0.00329	-0.000650621
-14.6046	0.05043	-0.01036	-14.6046	0.01369	-0.00293	-14.6046	0.00657	-0.00143
-14.5946	0.09673	-0.02181	-14.5946	0.02628	-0.00617	-14.5946	0.01259	-0.003
-14.5846	0.1779	-0.044	-14.5846	0.04837	-0.01246	-14.5846	0.02313	-0.00605
-14.5746	0.31373	-0.08512	-14.5746	0.08536	-0.02412	-14.5746	0.04077	-0.01171
-14.5646	0.53053	-0.15788	-14.5646	0.14444	-0.04476	-14.5646	0.06888	-0.0217
-14.5546	0.86027	-0.28075	-14.5546	0.23436	-0.07965	-14.5546	0.1116	-0.03856
-14.5446	1.33764	-0.47867	-14.5446	0.36462	-0.13588	-14.5446	0.17338	-0.0657
-14.5346	1.99442	-0.78248	-14.5346	0.54395	-0.22227	-14.5346	0.25829	-0.10733
-14.5246	2.85152	-1.22641	-14.5246	0.77812	-0.34858	-14.5246	0.36896	-0.1681
-14.5146	3.90945	-1.84301	-14.5146	1.06733	-0.52413	-14.5146	0.50539	-0.25245
-14.5046	5.13966	-2.6555	-14.5046	1.40383	-0.75561	-14.5046	0.66381	-0.36348
-14.4946	6.47933	-3.66855	-14.4946	1.7705	-1.0444	-14.4946	0.83606	-0.50179
-14.4846	7.83249	-4.85926	-14.4846	2.14109	-1.38404	-14.4846	1.00972	-0.66418
-14.4746	9.07905	-6.17123	-14.4746	2.48273	-1.75851	-14.4746	1.16933	-0.84289
-14.4646	10.0913	-7.51445	-14.4646	2.76041	-2.14214	-14.4646	1.29847	-1.02561
-14.4546	10.7551	-8.77291	-14.4546	2.94281	-2.50183	-14.4546	1.38258	-1.19649
-14.4446	10.9909	-9.81989	-14.4446	3.00808	-2.80135	-14.4446	1.41156	-1.3383
-14.4346	10.7695	-10.5386	-14.4346	2.94812	-3.00728	-14.4346	1.38183	-1.43518
-14.4246	10.1181	-10.8433	-14.4246	2.77027	-3.09507	-14.4246	1.29704	-1.47561
-14.4146	9.11438	-10.6966	-14.4146	2.49582	-3.05388	-14.4146	1.1673	-1.45457
-14.4046	7.87182	-10.1163	-14.4046	2.15579	-2.88877	-14.4046	1.00724	-1.37466
-14.3946	6.51825	-9.17242	-14.3946	1.78523	-2.61965	-14.3946	0.83329	-1.2455
-14.3846	5.17468	-7.97307	-14.3846	1.41731	-2.27739	-14.3846	0.66094	-1.08187
-14.3746	3.93842	-6.64413	-14.3746	1.07872	-1.89797	-14.3746	0.5026	-0.90091
-14.3646	2.87366	-5.30778	-14.3646	0.78706	-1.51631	-14.3646	0.3664	-0.71921
-14.3546	2.01007	-4.06482	-14.3546	0.55051	-1.16125	-14.3546	0.25608	-0.55041
-14.3446	1.34783	-2.98411	-14.3446	0.36911	-0.85249	-14.3446	0.17157	-0.4038
-14.3346	0.86636	-2.10001	-14.3346	0.23723	-0.5999	-14.3346	0.11019	-0.28398
-14.3246	0.53381	-1.41662	-14.3246	0.14615	-0.40465	-14.3246	0.06784	-0.19145
-14.3146	0.31527	-0.91601	-14.3146	0.0863	-0.26163	-14.3146	0.04004	-0.12371
-14.3046	0.17848	-0.56775	-14.3046	0.04885	-0.16214	-14.3046	0.02265	-0.07663
-14.2946	0.09685	-0.33729	-14.2946	0.0265	-0.09631	-14.2946	0.01228	-0.0455
-14.2846	0.05037	-0.19206	-14.2846	0.01378	-0.05483	-14.2846	0.00638	-0.02589
-14.2746	0.02513	-0.10482	-14.2746	0.00687	-0.02992	-14.2746	0.00318	-0.01412
-14.2646	0.01205	-0.05484	-14.2646	0.00328	-0.01565	-14.2646	0.00152	-0.00738
-14.2546	0.00565	-0.02752	-14.2546	0.00151	-0.00784	-14.2546	0.000705143	-0.0037
-14.2446	0.00281	-0.0133	-14.2446	0.000679441	-0.00377	-14.2446	0.000331323	-0.00178
-14.2346	0.00198	-0.00631	-14.2346	0.000327277	-0.00175	-14.2346	0.000192539	-0.000832159
-14.2246	0.00263	-0.00324	-14.2246	0.000227998	-0.000795002	-14.2246	0.000200778	-0.000396284
-14.2146	0.00508	-0.00246	-14.2146	0.000300877	-0.000394343	-14.2146	0.000350786	-0.000236787
-14.2046	0.01051	-0.00346	-14.2046	0.000563313	-0.000291841	-14.2046	0.000711159	-0.000253383
-14.1946	0.02131	-0.00672	-14.1946	0.00112	-0.000400589	-14.1946	0.00144	-0.000441686
-14.1846	0.04161	-0.01372	-14.1846	0.00218	-0.000748451	-14.1846	0.00281	-0.000882457
-14.1746	0.07801	-0.02739	-14.1746	0.00409	-0.00147	-14.1746	0.00529	-0.00176
-14.1646	0.14041	-0.05261	-14.1646	0.00737	-0.00281	-14.1646	0.00955	-0.00338
-14.1546	0.2426	-0.09704	-14.1546	0.01276	-0.00517	-14.1546	0.01655	-0.00624
-14.1446	0.40252	-0.17183	-14.1446	0.02123	-0.00915	-14.1446	0.02758	-0.01108
-14.1346	0.64158	-0.29213	-14.1346	0.03398	-0.01557	-14.1346	0.04419	-0.0189
-14.1246	0.98277	-0.47701	-14.1246	0.05233	-0.02546	-14.1246	0.0681	-0.03099
-14.1146	1.44745	-0.74834	-14.1146	0.07762	-0.04004	-14.1146	0.10102	-0.04885
-14.1046	2.05096	-1.12846	-14.1046	0.11098	-0.0606	-14.1046	0.14437	-0.0741
-14.0946	2.79781	-1.63646	-14.0946	0.15309	-0.08833	-14.0946	0.19891	-0.10822
-14.0846	3.67746	-2.28359	-14.0846	0.20401	-0.12414	-14.0846	0.26451	-0.15231
-14.0746	4.66216	-3.06855	-14.0746	0.26296	-0.16836	-14.0746	0.33989	-0.20675
-14.0646	5.70774	-3.9739	-14.0646	0.3283	-0.22059	-14.0646	0.42255	-0.27096
-14.0546	6.75792	-4.9649	-14.0546	0.39764	-0.27957	-14.0546	0.50902	-0.34328
-14.0446	7.75164	-5.99154	-14.0446	0.4681	-0.3432	-14.0446	0.59509	-0.42095
-14.0346	8.63182	-6.99405	-14.0346	0.53668	-0.40866	-14.0346	0.67638	-0.50038
-14.0246	9.35375	-7.91084	-14.0246	0.60066	-0.47269	-14.0246	0.7488	-0.57745
-14.0146	9.89083	-8.68745	-14.0146	0.65807	-0.53199	-14.0146	0.80902	-0.64806
-14.0046	10.2367	-9.28428	-14.0046	0.70799	-0.58358	-14.0046	0.85475	-0.70853
-13.9946	10.4032	-9.68146	-13.9946	0.75071	-0.62525	-13.9946	0.8849	-0.756
-13.9846	10.4153	-9.87982	-13.9846	0.78777	-0.65589	-13.9846	0.89952	-0.78871
-13.9746	10.3046	-9.89821	-13.9746	0.8217	-0.6758	-13.9746	0.89972	-0.80603
-13.9646	10.1032	-9.76817	-13.9646	0.8556	-0.68672	-13.9646	0.8874	-0.80851
-13.9546	9.84004	-9.5276	-13.9546	0.89272	-0.6918	-13.9546	0.86515	-0.79768
-13.9446	9.53877	-9.21498	-13.9446	0.93599	-0.69521	-13.9446	0.836	-0.77593
-13.9346	9.21943	-8.86512	-13.9346	0.98786	-0.70165	-13.9346	0.80329	-0.74621
-13.9246	8.90101	-8.50675	-13.9246	1.05024	-0.71558	-13.9246	0.77059	-0.7118
-13.9146	8.60474	-8.1617	-13.9146	1.1249	-0.74057	-13.9146	0.74155	-0.67607
-13.9046	8.35654	-7.84507	-13.9046	1.21385	-0.77868	-13.9046	0.71981	-0.64212
-13.8946	8.18772	-7.56611	-13.8946	1.3198	-0.83024	-13.8946	0.7088	-0.61261
-13.8846	8.13325	-7.32946	-13.8846	1.44615	-0.89398	-13.8846	0.71157	-0.58951
-13.8746	8.22735	-7.13707	-13.8746	1.59664	-0.96763	-13.8746	0.73044	-0.57407
-13.8646	8.49667	-6.99064	-13.8646	1.77417	-1.04882	-13.8646	0.76662	-0.56694
-13.8546	8.952	-6.89456	-13.8546	1.97916	-1.13617	-13.8546	0.81968	-0.56832
-13.8446	9.58002	-6.85874	-13.8446	2.20769	-1.23018	-13.8446	0.88712	-0.57837
-13.8346	10.3373	-6.90029	-13.8346	2.44986	-1.33379	-13.8346	0.96401	-0.59746
-13.8246	11.1488	-7.04285	-13.8246	2.68919	-1.45217	-13.8246	1.04297	-0.62635
-13.8146	11.9134	-7.3126	-13.8146	2.90351	-1.59165	-13.8146	1.11471	-0.66609
-13.8046	12.5161	-7.73089	-13.8046	3.06756	-1.75771	-13.8046	1.16906	-0.71749
-13.7946	12.8462	-8.30435	-13.7946	3.15708	-1.95244	-13.7946	1.19651	-0.78039
-13.7846	12.8176	-9.01504	-13.7846	3.15352	-2.17194	-13.7846	1.18997	-0.85282
-13.7746	12.3865	-9.81368	-13.7746	3.04814	-2.40458	-13.7746	1.14613	-0.9303
-13.7646	11.561	-10.6193	-13.7646	2.84444	-2.63092	-13.7646	1.06638	-1.00575
-13.7546	10.4007	-11.3274	-13.7546	2.55804	-2.8257	-13.7546	0.95662	-1.07007
-13.7446	9.00583	-11.8256	-13.7446	2.21404	-2.96178	-13.7446	0.82624	-1.11353
-13.7346	7.49797	-12.0147	-13.7346	1.84255	-3.01542	-13.7346	0.68648	-1.12759
-13.7246	5.99942	-11.8289	-13.7246	1.47358	-2.97131	-13.7246	0.54855	-1.10671
-13.7146	4.61458	-11.2506	-13.7146	1.13266	-2.82619	-13.7146	0.42198	-1.0497
-13.7046	3.41831	-10.3151	-13.7046	0.83791	-2.58996	-13.7046	0.31372	-0.96015
-13.6946	2.45238	-9.10386	-13.6946	0.59927	-2.28393	-13.6946	0.22782	-0.84587
-13.6846	1.72936	-7.72911	-13.6846	0.41939	-1.93683	-13.6846	0.16594	-0.71744
-13.6746	1.24099	-6.31339	-13.6746	0.29565	-1.57967	-13.6746	0.12811	-0.58641
-13.6646	0.96804	-4.97017	-13.6646	0.22261	-1.24089	-13.6646	0.11366	-0.46362
-13.6546	0.88856	-3.78965	-13.6546	0.19402	-0.94278	-13.6546	0.12191	-0.3579
-13.6446	0.98282	-2.83203	-13.6446	0.20412	-0.69989	-13.6446	0.15246	-0.27555
-13.6346	1.23415	-2.12805	-13.6346	0.24799	-0.51917	-13.6346	0.20503	-0.22045
-13.6246	1.62648	-1.68451	-13.6246	0.32113	-0.40147	-13.6246	0.27886	-0.19448
-13.6146	2.13965	-1.49153	-13.6146	0.41859	-0.34339	-13.6146	0.37195	-0.19811
-13.6046	2.74471	-1.52889	-13.6046	0.53395	-0.33907	-13.6046	0.48026	-0.23072
-13.5946	3.40074	-1.76948	-13.5946	0.65878	-0.38112	-13.5946	0.59727	-0.29058
-13.5846	4.05504	-2.17978	-13.5846	0.78257	-0.46103	-13.5846	0.71409	-0.37452
-13.5746	4.64705	-2.71847	-13.5746	0.89358	-0.56891	-13.5746	0.82024	-0.47745
-13.5646	5.1158	-3.3348	-13.5646	0.98016	-0.69326	-13.5646	0.90496	-0.592
-13.5546	5.40921	-3.96896	-13.5546	1.03262	-0.82106	-13.5546	0.95893	-0.70862
-13.5446	5.49308	-4.55543	-13.5446	1.04481	-0.93847	-13.5446	0.97588	-0.81629
-13.5346	5.35735	-5.02951	-13.5346	1.01528	-1.03211	-13.5346	0.95379	-0.90374
-13.5246	5.01797	-5.33595	-13.5246	0.9475	-1.09084	-13.5246	0.89524	-0.96111
-13.5146	4.51374	-5.43755	-13.5146	0.84922	-1.10743	-13.5146	0.80695	-0.98163
-13.5046	3.89904	-5.32134	-13.5046	0.73096	-1.0797	-13.5046	0.69848	-0.96276
-13.4946	3.23421	-5.00069	-13.4946	0.60421	-1.01086	-13.4946	0.58053	-0.90669
-13.4846	2.57595	-4.51239	-13.4846	0.4796	-0.90878	-13.4846	0.46326	-0.81988
-13.4746	1.96985	-3.90959	-13.4746	0.36554	-0.7845	-13.4746	0.35492	-0.71183
-13.4646	1.44615	-3.25222	-13.4646	0.2675	-0.65025	-13.4646	0.26103	-0.59333
-13.4546	1.01916	-2.59733	-13.4546	0.18794	-0.51749	-13.4546	0.18427	-0.47479
-13.4446	0.6894	-1.99132	-13.4446	0.12676	-0.3954	-13.4446	0.12485	-0.3647
-13.4346	0.44756	-1.46551	-13.4346	0.08206	-0.29003	-13.4346	0.08118	-0.26889
-13.4246	0.27884	-1.03522	-13.4246	0.05099	-0.20422	-13.4246	0.05065	-0.19028
-13.4146	0.16671	-0.70183	-13.4146	0.03041	-0.13803	-13.4146	0.03032	-0.12922
-13.4046	0.09569	-0.45661	-13.4046	0.01741	-0.08954	-13.4046	0.01742	-0.0842
-13.3946	0.05285	-0.28506	-13.3946	0.00958	-0.05574	-13.3946	0.00961	-0.05265
-13.3846	0.0284	-0.17075	-13.3846	0.0051	-0.0333	-13.3846	0.00511	-0.03158
-13.3746	0.01558	-0.09813	-13.3746	0.00271	-0.01909	-13.3746	0.00267	-0.01817
-13.3646	0.01033	-0.05412	-13.3646	0.00163	-0.0105	-13.3646	0.00148	-0.01003
-13.3546	0.01086	-0.02869	-13.3546	0.00144	-0.00555	-13.3546	0.00109	-0.00532
-13.3446	0.01758	-0.01476	-13.3446	0.00208	-0.00283	-13.3446	0.00133	-0.00272
-13.3346	0.03322	-0.00769	-13.3346	0.0038	-0.00144	-13.3346	0.00231	-0.00138
-13.3246	0.06341	-0.00483	-13.3246	0.0072	-0.000827662	-13.3246	0.00435	-0.000774275
-13.3146	0.11751	-0.00503	-13.3146	0.01333	-0.000730593	-13.3146	0.00812	-0.000648632
-13.3046	0.20965	-0.00849	-13.3046	0.02379	-0.00111	-13.3046	0.01465	-0.000948148
-13.2946	0.35946	-0.01689	-13.2946	0.04081	-0.00214	-13.2946	0.02546	-0.00181
-13.2846	0.59227	-0.03386	-13.2846	0.06728	-0.00427	-13.2846	0.04254	-0.00362
-13.2746	0.93802	-0.06578	-13.2746	0.10662	-0.00828	-13.2746	0.06839	-0.00706
-13.2646	1.42859	-0.12286	-13.2646	0.16249	-0.01547	-13.2646	0.10579	-0.01325
-13.2546	2.09314	-0.22036	-13.2546	0.23827	-0.02775	-13.2546	0.15761	-0.02389
-13.2446	2.95202	-0.37949	-13.2446	0.33644	-0.04781	-13.2446	0.22631	-0.04137
-13.2346	4.00988	-0.62773	-13.2346	0.45781	-0.07911	-13.2346	0.31348	-0.06885
-13.2246	5.24986	-0.99775	-13.2246	0.60102	-0.12585	-13.2246	0.41935	-0.11015
-13.2146	6.63028	-1.5246	-13.2146	0.76225	-0.19254	-13.2146	0.54251	-0.16948
-13.2046	8.08582	-2.24086	-13.2046	0.93545	-0.28352	-13.2046	0.67982	-0.25095
-13.1946	9.53355	-3.17008	-13.1946	1.11315	-0.40217	-13.1946	0.82677	-0.35784
-13.1846	10.8836	-4.31956	-13.1846	1.2876	-0.55011	-13.1846	0.97804	-0.49178
-13.1746	12.0522	-5.6739	-13.1746	1.45206	-0.72643	-13.1746	1.12831	-0.65195
-13.1646	12.9747	-7.19142	-13.1646	1.60188	-0.92734	-13.1646	1.27297	-0.83459
-13.1546	13.6149	-8.80476	-13.1546	1.73503	-1.14615	-13.1546	1.40862	-1.0329
-13.1446	13.9688	-10.4265	-13.1446	1.85186	-1.37389	-13.1446	1.53315	-1.23751
-13.1346	14.0615	-11.9594	-13.1346	1.95424	-1.60025	-13.1346	1.64537	-1.43746
-13.1246	13.9383	-13.3091	-13.1246	2.0442	-1.81482	-13.1246	1.74439	-1.62157
-13.1146	13.6534	-14.3969	-13.1146	2.12263	-2.00827	-13.1146	1.82888	-1.77984
-13.1046	13.257	-15.1699	-13.1046	2.18829	-2.17318	-13.1046	1.89654	-1.90469
-13.0946	12.7868	-15.6061	-13.0946	2.23759	-2.3045	-13.0946	1.94392	-1.99167
-13.0846	12.263	-15.7138	-13.0846	2.26498	-2.39949	-13.0846	1.96673	-2.03962
-13.0746	11.6889	-15.5252	-13.0746	2.264	-2.45728	-13.0746	1.96049	-2.05015
-13.0646	11.0555	-15.0874	-13.0646	2.22866	-2.47822	-13.0646	1.92145	-2.02678
-13.0546	10.3491	-14.4517	-13.0546	2.15472	-2.46317	-13.0546	1.84749	-1.97387
-13.0446	9.55844	-13.6645	-13.0446	2.04086	-2.41304	-13.0446	1.73891	-1.89564
-13.0346	8.68123	-12.7621	-13.0346	1.88923	-2.3286	-13.0346	1.59881	-1.79561
-13.0246	7.72782	-11.7697	-13.0246	1.70558	-2.21079	-13.0246	1.43308	-1.67648
-13.0146	6.7217	-10.7037	-13.0146	1.49867	-2.06121	-13.0146	1.24991	-1.5405
-13.0046	5.69693	-9.57834	-13.0046	1.27938	-1.88292	-13.0046	1.05891	-1.3901
-12.9946	4.69326	-8.41032	-12.9946	1.0593	-1.68104	-12.9946	0.86997	-1.22856
-12.9846	3.75015	-7.22363	-12.9846	0.84937	-1.46291	-12.9846	0.6921	-1.06038
-12.9746	2.90107	-6.04998	-12.9746	0.6586	-1.23777	-12.9746	0.53244	-0.89123
-12.9646	2.16926	-4.92627	-12.9646	0.49324	-1.0158	-12.9646	0.39563	-0.72746
-12.9546	1.56575	-3.88945	-12.9546	0.35637	-0.80685	-12.9546	0.28363	-0.57526
-12.9446	1.08965	-2.97069	-12.9446	0.24817	-0.61912	-12.9446	0.196	-0.43979
-12.9346	0.73044	-2.19068	-12.9346	0.16642	-0.45821	-12.9346	0.13045	-0.32447
-12.9246	0.47126	-1.55725	-12.9246	0.10739	-0.32666	-12.9246	0.08356	-0.23068
-12.9146	0.29242	-1.06568	-12.9146	0.06664	-0.22406	-12.9146	0.05149	-0.15785
-12.9046	0.17441	-0.70134	-12.9046	0.03975	-0.14774	-12.9046	0.0305	-0.10385
-12.8946	0.09994	-0.44351	-12.8946	0.02277	-0.09358	-12.8946	0.01736	-0.06564
-12.8846	0.055	-0.26931	-12.8846	0.01253	-0.0569	-12.8846	0.00949	-0.03984
-12.8746	0.02906	-0.15695	-12.8746	0.00662	-0.0332	-12.8746	0.00499	-0.02321
-12.8646	0.01473	-0.08775	-12.8646	0.00336	-0.01859	-12.8646	0.00251	-0.01297
-12.8546	0.00717	-0.04705	-12.8546	0.00163	-0.00998	-12.8546	0.00122	-0.00695
-12.8446	0.00335	-0.02419	-12.8446	0.000761737	-0.00513	-12.8446	0.000564611	-0.00357
-12.8346	0.0015	-0.01192	-12.8346	0.00034094	-0.00253	-12.8346	0.000251584	-0.00176
-12.8246	0.000644419	-0.00563	-12.8246	0.000146403	-0.0012	-12.8246	0.000107767	-0.000829891
-12.8146	0.000269809	-0.00255	-12.8146	6.04806e-05	-0.00054232	-12.8146	4.49897e-05	-0.00037552
-12.8046	0.000119933	-0.00111	-12.8046	2.45471e-05	-0.000235525	-12.8046	2.01107e-05	-0.000163162
-12.7946	8.3324e-05	-0.00046702	-12.7946	1.12215e-05	-9.82971e-05	-12.7946	1.44387e-05	-6.89586e-05
-12.7846	0.000132719	-0.000205104	-12.7846	9.32098e-06	-4.01569e-05	-12.7846	2.37859e-05	-3.09095e-05
-12.7746	0.000311417	-0.0001314	-12.7746	1.68919e-05	-1.80816e-05	-12.7746	5.64211e-05	-2.14318e-05
-12.7646	0.000761767	-0.00018939	-12.7646	3.96494e-05	-1.39555e-05	-12.7646	0.000138588	-3.35349e-05
-12.7546	0.00181	-0.000426555	-12.7546	9.39575e-05	-2.36707e-05	-12.7546	0.000329957	-7.73826e-05
-12.7446	0.00412	-0.00102	-12.7446	0.000215054	-5.39978e-05	-12.7446	0.000754375	-0.000186639
-12.7346	0.009	-0.00239	-12.7346	0.000472565	-0.000125635	-12.7346	0.00165	-0.00043705
-12.7246	0.01885	-0.00535	-12.7246	0.000996281	-0.000282804	-12.7246	0.00348	-0.00098298
-12.7146	0.03785	-0.01151	-12.7146	0.00202	-0.000611293	-12.7146	0.00702	-0.00212
-12.7046	0.07291	-0.02373	-12.7046	0.00391	-0.00127	-12.7046	0.0136	-0.00439
-12.6946	0.13472	-0.04692	-12.6946	0.00729	-0.00252	-12.6946	0.02526	-0.00871
-12.6846	0.23881	-0.08894	-12.6846	0.01304	-0.00482	-12.6846	0.04507	-0.01659
-12.6746	0.40623	-0.16174	-12.6746	0.02241	-0.00883	-12.6746	0.07719	-0.03032
-12.6646	0.66325	-0.28218	-12.6646	0.03698	-0.01555	-12.6646	0.12697	-0.0532
-12.6546	1.03964	-0.47247	-12.6546	0.05865	-0.02629	-12.6546	0.20066	-0.08965
-12.6446	1.56499	-0.75937	-12.6446	0.0894	-0.04272	-12.6446	0.30476	-0.14513
-12.6346	2.26302	-1.17196	-12.6346	0.13103	-0.06672	-12.6346	0.44495	-0.22577
-12.6246	3.14455	-1.73743	-12.6246	0.18471	-0.10022	-12.6246	0.62471	-0.33764
-12.6146	4.20017	-2.47509	-12.6146	0.25051	-0.14482	-12.6146	0.84371	-0.48564
-12.6046	5.39471	-3.3896	-12.6046	0.32696	-0.20141	-12.6046	1.0965	-0.67209
-12.5946	6.66529	-4.46442	-12.5946	0.4108	-0.26969	-12.5946	1.37168	-0.89533
-12.5846	7.92456	-5.65772	-12.5846	0.497	-0.34784	-12.5846	1.65216	-1.1486
-12.5746	9.06967	-6.90206	-12.5746	0.57909	-0.43231	-12.5746	1.91656	-1.41958
-12.5646	9.99569	-8.10927	-12.5646	0.64996	-0.51788	-12.5646	2.14169	-1.69093
-12.5546	10.6114	-9.18012	-12.5546	0.70281	-0.59816	-12.5546	2.30586	-1.94185
-12.5446	10.854	-10.0176	-12.5446	0.7322	-0.66627	-12.5446	2.39223	-2.15056
-12.5346	10.6992	-10.5413	-12.5346	0.73497	-0.71579	-12.5346	2.39164	-2.29734
-12.5246	10.1657	-10.7	-12.5246	0.7108	-0.74174	-12.5246	2.30416	-2.36751
-12.5146	9.31075	-10.4793	-12.5146	0.66225	-0.74138	-12.5146	2.13908	-2.3538
-12.5046	8.22062	-9.90411	-12.5046	0.59433	-0.71466	-12.5046	1.91334	-2.25756
-12.4946	6.99648	-9.0335	-12.4946	0.51369	-0.66429	-12.4946	1.64867	-2.08857
-12.4846	5.73934	-7.95134	-12.4846	0.42749	-0.59526	-12.4846	1.36825	-1.8634
-12.4746	4.53709	-6.75321	-12.4746	0.34246	-0.51406	-12.4746	1.09338	-1.60284
-12.4646	3.45564	-5.53314	-12.4646	0.26401	-0.42769	-12.4646	0.84108	-1.32881
-12.4546	2.53511	-4.37215	-12.4546	0.19581	-0.34269	-12.4546	0.62264	-1.06136
-12.4446	1.7908	-3.33063	-12.4446	0.13968	-0.26434	-12.4446	0.44343	-0.81643
-12.4346	1.2177	-2.44506	-12.4346	0.09581	-0.19622	-12.4346	0.30372	-0.60458
-12.4246	0.79675	-1.72901	-12.4246	0.06317	-0.14011	-12.4246	0.20001	-0.43082
-12.4146	0.50147	-1.17721	-12.4146	0.04002	-0.0962	-12.4146	0.1266	-0.2953
-12.4046	0.3035	-0.77138	-12.4046	0.02436	-0.0635	-12.4046	0.077	-0.19462
-12.3946	0.17657	-0.48624	-12.3946	0.01424	-0.04027	-12.3946	0.04498	-0.12329
-12.3846	0.09871	-0.29473	-12.3846	0.00799	-0.02454	-12.3846	0.02524	-0.07505
-12.3746	0.05302	-0.17171	-12.3746	0.00431	-0.01436	-12.3746	0.0136	-0.04388
-12.3646	0.02734	-0.09612	-12.3646	0.00223	-0.00807	-12.3646	0.00703	-0.02463
-12.3546	0.01354	-0.05169	-12.3546	0.00111	-0.00435	-12.3546	0.00349	-0.01328
-12.3446	0.00644	-0.02669	-12.3446	0.000526773	-0.00225	-12.3446	0.00166	-0.00687
-12.3346	0.00294	-0.01323	-12.3346	0.000240683	-0.00112	-12.3346	0.00075922	-0.00341
-12.3246	0.00129	-0.00629	-12.3246	0.000105501	-0.000532393	-12.3246	0.000332733	-0.00162
-12.3146	0.000540052	-0.00287	-12.3146	4.44221e-05	-0.000243268	-12.3146	0.000139876	-0.000742159
-12.3046	0.000218136	-0.00126	-12.3046	1.81622e-05	-0.000106616	-12.3046	5.64445e-05	-0.000325231
-12.2946	8.61588e-05	-0.000528345	-12.2946	7.81703e-06	-4.48366e-05	-12.2946	2.20116e-05	-0.000136686
-12.2846	3.75394e-05	-0.000213081	-12.2846	5.26182e-06	-1.81762e-05	-12.2846	8.73744e-06	-5.51066e-05
-12.2746	2.93209e-05	-8.31352e-05	-12.2746	8.58794e-06	-7.37188e-06	-12.2746	4.75531e-06	-2.13757e-05
-12.2646	5.35362e-05	-3.33335e-05	-12.2646	2.12143e-05	-3.79996e-06	-12.2646	6.12031e-06	-8.1774e-06
-12.2546	0.000131183	-1.92945e-05	-12.2546	5.4643e-05	-4.48189e-06	-12.2546	1.37568e-05	-3.66569e-06
-12.2446	0.000325598	-2.75158e-05	-12.2446	0.000136423	-1.03175e-05	-12.2446	3.37522e-05	-3.38926e-06
-12.2346	0.000780233	-6.53607e-05	-12.2346	0.000326923	-2.70145e-05	-12.2346	8.08153e-05	-6.87339e-06
-12.2246	0.00179	-0.000165895	-12.2246	0.0007511	-6.94122e-05	-12.2246	0.00018592	-1.70381e-05
-12.2146	0.00395	-0.000409406	-12.2146	0.00165	-0.000171445	-12.2146	0.000410172	-4.19487e-05
-12.2046	0.00836	-0.000970212	-12.2046	0.00349	-0.000406047	-12.2046	0.000867619	-9.94455e-05
-12.1946	0.01693	-0.0022	-12.1946	0.00707	-0.000921898	-12.1946	0.00176	-0.000226133
-12.1846	0.0329	-0.0048	-12.1846	0.01372	-0.00201	-12.1846	0.00342	-0.00049304
-12.1746	0.06129	-0.01003	-12.1746	0.02553	-0.00419	-12.1746	0.00638	-0.00103
-12.1646	0.10949	-0.02009	-12.1646	0.04556	-0.00838	-12.1646	0.01141	-0.00207
-12.1546	0.18758	-0.03858	-12.1546	0.07796	-0.01607	-12.1546	0.01957	-0.00397
-12.1446	0.30821	-0.07106	-12.1446	0.12794	-0.02956	-12.1446	0.0322	-0.00732
-12.1346	0.48569	-0.1255	-12.1346	0.20135	-0.05215	-12.1346	0.05081	-0.01295
-12.1246	0.73413	-0.2126	-12.1246	0.30393	-0.08824	-12.1246	0.07689	-0.02196
-12.1146	1.0644	-0.34545	-12.1146	0.44003	-0.14318	-12.1146	0.11163	-0.03572
-12.1046	1.48036	-0.53842	-12.1046	0.61111	-0.22286	-12.1046	0.15546	-0.05574
-12.0946	1.9751	-0.80502	-12.0946	0.81412	-0.33274	-12.0946	0.2077	-0.08345
-12.0846	2.52803	-1.15473	-12.0846	1.04044	-0.47658	-12.0846	0.26621	-0.11985
-12.0746	3.10431	-1.58914	-12.0746	1.27562	-0.65486	-12.0746	0.32737	-0.16516
-12.0646	3.6572	-2.09831	-12.0646	1.50043	-0.86332	-12.0646	0.38623	-0.21839
-12.0546	4.13376	-2.65844	-12.0546	1.69322	-1.09202	-12.0546	0.43719	-0.27708
-12.0446	4.48292	-3.23187	-12.0446	1.83325	-1.32538	-12.0446	0.47482	-0.33734
-12.0346	4.66448	-3.7702	-12.0346	1.90438	-1.54356	-12.0346	0.49478	-0.39411
-12.0246	4.65664	-4.22056	-12.0246	1.89806	-1.725	-12.0246	0.49467	-0.44184
-12.0146	4.46035	-4.53399	-12.0146	1.81508	-1.84993	-12.0146	0.47452	-0.47536
-12.0046	4.09913	-4.67414	-12.0046	1.66537	-1.90381	-12.0046	0.43673	-0.49079
-11.9946	3.61442	-4.62417	-11.9946	1.46608	-1.8802	-11.9946	0.38564	-0.48628
-11.9846	3.05787	-4.39014	-11.9846	1.23838	-1.78197	-11.9846	0.32673	-0.46235
-11.9746	2.48239	-3.99975	-11.9746	1.0038	-1.62073	-11.9746	0.26562	-0.42186
-11.9646	1.9343	-3.49703	-11.9646	0.78108	-1.41463	-11.9646	0.20728	-0.36938
-11.9546	1.44809	-2.93422	-11.9546	0.58411	-1.18502	-11.9546	0.15544	-0.31039
-11.9446	1.04455	-2.36312	-11.9446	0.42118	-0.95289	-11.9446	0.11238	-0.25034
-11.9346	0.73206	-1.82768	-11.9346	0.29561	-0.73598	-11.9346	0.07909	-0.19393
-11.9246	0.51011	-1.35964	-11.9246	0.20713	-0.54701	-11.9246	0.05562	-0.14455
-11.9146	0.37399	-0.97735	-11.9146	0.1538	-0.3933	-11.9146	0.04162	-0.10424
-11.9046	0.31924	-0.68773	-11.9046	0.13372	-0.27754	-11.9046	0.03681	-0.07383
-11.8946	0.34535	-0.4901	-11.8946	0.14632	-0.19942	-11.8946	0.04142	-0.0534
-11.8846	0.45781	-0.38091	-11.8846	0.19304	-0.15744	-11.8846	0.05638	-0.04277
-11.8746	0.66842	-0.35809	-11.8746	0.2771	-0.15056	-11.8746	0.08342	-0.042
-11.8646	0.99372	-0.42421	-11.8646	0.4026	-0.17926	-11.8646	0.12482	-0.05172
-11.8546	1.45156	-0.58794	-11.8546	0.57286	-0.24586	-11.8546	0.18299	-0.07333
-11.8446	2.05633	-0.86341	-11.8446	0.78849	-0.35397	-11.8446	0.25991	-0.10886
-11.8346	2.81367	-1.26769	-11.8346	1.04539	-0.50718	-11.8346	0.35644	-0.16069
-11.8246	3.71565	-1.81639	-11.8246	1.33341	-0.70709	-11.8246	0.47167	-0.231
-11.8146	4.73783	-2.51837	-11.8146	1.63598	-0.95131	-11.8146	0.60259	-0.32107
-11.8046	5.8392	-3.37047	-11.8046	1.93128	-1.23168	-11.8046	0.74399	-0.43065
-11.7946	6.9655	-4.35364	-11.7946	2.19477	-1.5335	-11.7946	0.88892	-0.55738
-11.7846	8.05532	-5.43175	-11.7846	2.40274	-1.83605	-11.7846	1.02947	-0.6967
-11.7746	9.04779	-6.55378	-11.7746	2.53625	-2.11477	-11.7746	1.15773	-0.84206
-11.7646	9.88985	-7.65933	-11.7646	2.58434	-2.34464	-11.7646	1.26684	-0.98563
-11.7546	10.5416	-8.68615	-11.7546	2.54585	-2.50421	-11.7546	1.35162	-1.11929
-11.7446	10.9789	-9.578	-11.7446	2.42931	-2.57931	-11.7446	1.40905	-1.2357
-11.7346	11.193	-10.2909	-11.7346	2.2511	-2.5655	-11.7346	1.43815	-1.32912
-11.7246	11.1887	-10.7966	-11.7246	2.03222	-2.46864	-11.7246	1.43981	-1.39589
-11.7146	10.9819	-11.0827	-11.7146	1.79471	-2.30345	-11.7146	1.41633	-1.43454
-11.7046	10.5969	-11.151	-11.7046	1.55832	-2.09056	-11.7046	1.37112	-1.44551
-11.6946	10.0646	-11.0146	-11.6946	1.33829	-1.85272	-11.6946	1.30821	-1.43076
-11.6846	9.42	-10.6952	-11.6846	1.14419	-1.61125	-11.6846	1.23198	-1.39335
-11.6746	8.69891	-10.2209	-11.6746	0.98	-1.38327	-11.6746	1.14666	-1.33708
-11.6646	7.93471	-9.6242	-11.6646	0.84498	-1.18023	-11.6646	1.05592	-1.26612
-11.6546	7.15499	-8.93985	-11.6546	0.73508	-1.00767	-11.6546	0.96258	-1.18469
-11.6446	6.37959	-8.20144	-11.6446	0.6445	-0.86598	-11.6446	0.86839	-1.09662
-11.6346	5.62075	-7.43821	-11.6346	0.5671	-0.7517	-11.6346	0.77431	-1.00499
-11.6246	4.88527	-6.67243	-11.6246	0.49754	-0.65913	-11.6246	0.68082	-0.91193
-11.6146	4.17778	-5.91857	-11.6146	0.43208	-0.58181	-11.6146	0.58843	-0.81861
-11.6046	3.50386	-5.18464	-11.6046	0.36882	-0.5138	-11.6046	0.49812	-0.72556
-11.5946	2.87167	-4.47513	-11.5946	0.30753	-0.45057	-11.5946	0.41147	-0.63316
-11.5846	2.29172	-3.79441	-11.5846	0.24925	-0.38942	-11.5846	0.33049	-0.54211
-11.5746	1.77501	-3.14914	-11.5746	0.1956	-0.3295	-11.5746	0.25729	-0.45368
-11.5646	1.33049	-2.54895	-11.5646	0.14819	-0.27144	-11.5646	0.19362	-0.36974
-11.5546	0.96286	-2.00515	-11.5546	0.10815	-0.21678	-11.5546	0.14055	-0.29246
-11.5446	0.67145	-1.5283	-11.5446	0.07592	-0.16728	-11.5446	0.09824	-0.22388
-11.5346	0.45052	-1.12569	-11.5346	0.05119	-0.12443	-11.5346	0.06603	-0.16545
-11.5246	0.29051	-0.79957	-11.5246	0.03314	-0.08906	-11.5246	0.04264	-0.11781
-11.5146	0.17987	-0.54674	-11.5146	0.02058	-0.06126	-11.5146	0.02642	-0.08071
-11.5046	0.10686	-0.35945	-11.5046	0.01225	-0.04045	-11.5046	0.01571	-0.05314
-11.4946	0.06089	-0.22698	-11.4946	0.00699	-0.02563	-11.4946	0.00896	-0.03359
-11.4846	0.03326	-0.13757	-11.4846	0.00382	-0.01557	-11.4846	0.00489	-0.02037
-11.4746	0.01741	-0.07998	-11.4746	0.002	-0.00907	-11.4746	0.00256	-0.01185
-11.4646	0.00874	-0.04458	-11.4646	0.00101	-0.00506	-11.4646	0.00129	-0.00661
-11.4546	0.0042	-0.02382	-11.4546	0.000483696	-0.00271	-11.4546	0.000618339	-0.00353
-11.4446	0.00193	-0.0122	-11.4446	0.000222816	-0.00139	-11.4446	0.000284772	-0.00181
-11.4346	0.000853032	-0.00598	-11.4346	9.83126e-05	-0.000681186	-11.4346	0.000125628	-0.000887732
-11.4246	0.000360461	-0.00281	-11.4246	4.15489e-05	-0.000320303	-11.4246	5.30867e-05	-0.000417304
-11.4146	0.000145991	-0.00127	-11.4146	1.68223e-05	-0.000144262	-11.4146	2.14934e-05	-0.00018791
-11.4046	5.69545e-05	-0.000546192	-11.4046	6.53755e-06	-6.22328e-05	-11.4046	8.35809e-06	-8.10497e-05
-11.3946	2.22981e-05	-0.00022565	-11.3946	2.47841e-06	-2.57136e-05	-11.3946	3.1867e-06	-3.34847e-05
-11.3846	1.1417e-05	-8.93352e-05	-11.3846	1.03599e-06	-1.01777e-05	-11.3846	1.38615e-06	-1.32533e-05
-11.3746	1.39913e-05	-3.40308e-05	-11.3746	8.00867e-07	-3.86525e-06	-11.3746	1.20489e-06	-5.03583e-06
-11.3646	3.25873e-05	-1.29224e-05	-11.3646	1.50403e-06	-1.42873e-06	-11.3646	2.42565e-06	-1.87052e-06
-11.3546	8.46247e-05	-6.26518e-06	-11.3546	3.7715e-06	-5.76593e-07	-11.3546	6.15733e-06	-7.82888e-07
-11.3446	0.000214724	-7.36131e-06	-11.3446	9.52905e-06	-4.29755e-07	-11.3446	1.55795e-05	-6.55323e-07
-11.3346	0.000523067	-1.73796e-05	-11.3346	2.32025e-05	-8.1463e-07	-11.3346	3.7937e-05	-1.33356e-06
-11.3246	0.00122	-4.63314e-05	-11.3246	5.41522e-05	-2.09808e-06	-11.3246	8.85275e-05	-3.47627e-06
-11.3146	0.00273	-0.000120777	-11.3146	0.000121068	-5.44764e-06	-11.3146	0.000197875	-9.03805e-06
-11.3046	0.00584	-0.000302255	-11.3046	0.000259279	-1.36284e-05	-11.3046	0.000423631	-2.26108e-05
-11.2946	0.01198	-0.000724675	-11.2946	0.000531937	-3.26779e-05	-11.2946	0.000868735	-5.42054e-05
-11.2846	0.02355	-0.00166	-11.2846	0.00105	-7.50576e-05	-11.2846	0.00171	-0.00012447
-11.2746	0.04434	-0.00366	-11.2746	0.00197	-0.000165145	-11.2746	0.00321	-0.000273761
-11.2646	0.07999	-0.00771	-11.2646	0.00356	-0.000348092	-11.2646	0.00579	-0.00057674
-11.2546	0.13833	-0.01557	-11.2546	0.00615	-0.000702958	-11.2546	0.01001	-0.00116
-11.2446	0.22938	-0.03011	-11.2446	0.01021	-0.00136	-11.2446	0.01657	-0.00225
-11.2346	0.36487	-0.0558	-11.2346	0.01627	-0.00252	-11.2346	0.02632	-0.00417
-11.2246	0.55714	-0.09911	-11.2246	0.02489	-0.00449	-11.2246	0.04011	-0.0074
-11.2146	0.81741	-0.16876	-11.2146	0.03661	-0.00765	-11.2146	0.05866	-0.01259
-11.2046	1.15372	-0.2756	-11.2046	0.05183	-0.01251	-11.2046	0.08245	-0.02053
-11.1946	1.56917	-0.43189	-11.1946	0.07079	-0.01966	-11.1946	0.1115	-0.03212
-11.1846	2.06111	-0.64998	-11.1846	0.09346	-0.02968	-11.1846	0.14531	-0.04824
-11.1746	2.62193	-0.94032	-11.1746	0.11965	-0.04312	-11.1746	0.18293	-0.06958
-11.1646	3.2413	-1.30951	-11.1646	0.14905	-0.06038	-11.1646	0.22309	-0.0965
-11.1546	3.90955	-1.75867	-11.1546	0.18134	-0.08164	-11.1546	0.26447	-0.12889
-11.1446	4.62044	-2.28308	-11.1446	0.21632	-0.10688	-11.1446	0.306	-0.16609
-11.1346	5.37191	-2.87344	-11.1346	0.25389	-0.13588	-11.1346	0.34703	-0.20703
-11.1246	6.16357	-3.5185	-11.1246	0.29387	-0.16834	-11.1246	0.38731	-0.25039
-11.1146	6.99086	-4.20836	-11.1146	0.33575	-0.20397	-11.1146	0.42671	-0.29492
-11.1046	7.83755	-4.93675	-11.1046	0.37837	-0.24255	-11.1046	0.46486	-0.33966
-11.0946	8.66958	-5.70096	-11.0946	0.41973	-0.28381	-11.0946	0.50072	-0.38407
-11.0846	9.43354	-6.4983	-11.0846	0.45695	-0.32731	-11.0846	0.5324	-0.42792
-11.0746	10.062	-7.31992	-11.0746	0.48669	-0.3721	-11.0746	0.55735	-0.4709
-11.0646	10.4861	-8.14367	-11.0646	0.50577	-0.41646	-11.0646	0.57292	-0.51222
-11.0546	10.6522	-8.92924	-11.0546	0.512	-0.45778	-11.0546	0.57722	-0.55024
-11.0446	10.5386	-9.61846	-11.0446	0.5049	-0.49273	-11.0446	0.56996	-0.58237
-11.0346	10.1668	-10.1425	-11.0346	0.48616	-0.51772	-11.0346	0.55305	-0.60538
-11.0246	9.60346	-10.4354	-11.0246	0.45966	-0.52963	-11.0246	0.53071	-0.61613
-11.0146	8.95087	-10.4501	-11.0146	0.43086	-0.5266	-11.0146	0.50892	-0.61247
-11.0046	8.32955	-10.1743	-11.0046	0.40594	-0.50869	-11.0046	0.49442	-0.59411
-10.9946	7.85545	-9.63917	-10.9946	0.39068	-0.47823	-10.9946	0.49335	-0.56323
-10.9846	7.61822	-8.91928	-10.9846	0.38944	-0.43963	-10.9846	0.51003	-0.52449
-10.9746	7.66514	-8.12331	-10.9746	0.40441	-0.39883	-10.9746	0.54598	-0.48448
-10.9646	7.994	-7.37655	-10.9646	0.43533	-0.36243	-10.9646	0.59953	-0.45076
-10.9546	8.55552	-6.80008	-10.9546	0.47968	-0.33668	-10.9546	0.66607	-0.43057
-10.9446	9.26412	-6.49068	-10.9446	0.53331	-0.32657	-10.9446	0.73885	-0.42963
-10.9346	10.0138	-6.50556	-10.9346	0.59131	-0.33522	-10.9346	0.81021	-0.45114
-10.9246	10.6961	-6.85437	-10.9246	0.64913	-0.36359	-10.9246	0.87292	-0.4953
-10.9146	11.2163	-7.49925	-10.9146	0.70355	-0.41063	-10.9146	0.92144	-0.55931
-10.9046	11.5065	-8.36237	-10.9046	0.75355	-0.47373	-10.9046	0.9529	-0.63791
-10.8946	11.533	-9.33892	-10.8946	0.80082	-0.54951	-10.8946	0.96758	-0.72436
-10.8846	11.2989	-10.3135	-10.8846	0.8496	-0.63471	-10.8846	0.96885	-0.81162
-10.8746	10.8404	-11.1766	-10.8746	0.90602	-0.72692	-10.8746	0.96248	-0.89355
-10.8646	10.2187	-11.8398	-10.8646	0.97663	-0.82522	-10.8646	0.95547	-0.96593
-10.8546	9.50788	-12.2452	-10.8546	1.06651	-0.93015	-10.8546	0.95444	-1.02691
-10.8446	8.78114	-12.3708	-10.8446	1.17717	-1.04314	-10.8446	0.96396	-1.07693
-10.8346	8.09741	-12.2278	-10.8346	1.30495	-1.16539	-10.8346	0.98521	-1.11801
-10.8246	7.49206	-11.8535	-10.8246	1.44044	-1.29633	-10.8246	1.01526	-1.15249
-10.8146	6.97341	-11.3002	-10.8146	1.56933	-1.43219	-10.8146	1.0474	-1.1818
-10.8046	6.52627	-10.6228	-10.8046	1.67482	-1.56518	-10.8046	1.07246	-1.20537
-10.7946	6.12159	-9.8695	-10.7946	1.74115	-1.68383	-10.7946	1.08085	-1.22023
-10.7846	5.72934	-9.07601	-10.7846	1.75729	-1.77461	-10.7846	1.06496	-1.22154
-10.7746	5.33096	-8.2658	-10.7746	1.72002	-1.82457	-10.7746	1.02104	-1.20376
-10.7646	4.92768	-7.45472	-10.7646	1.63523	-1.82458	-10.7646	0.95033	-1.1624
-10.7546	4.54228	-6.6581	-10.7546	1.51718	-1.77212	-10.7546	0.85883	-1.09565
-10.7446	4.21399	-5.89732	-10.7446	1.38581	-1.67273	-10.7446	0.75602	-1.00543
-10.7346	3.98792	-5.20311	-10.7346	1.26267	-1.5398	-10.7346	0.65288	-0.89753
-10.7246	3.90211	-4.61423	-10.7246	1.16655	-1.39242	-10.7246	0.55956	-0.78071
-10.7146	3.97552	-4.17144	-10.7146	1.10973	-1.25186	-10.7146	0.48358	-0.66514
-10.7046	4.20004	-3.90857	-10.7046	1.09578	-1.13759	-10.7046	0.42867	-0.56047
-10.6946	4.53855	-3.84293	-10.6946	1.11915	-1.06353	-10.6946	0.39449	-0.47412
-10.6846	4.92962	-3.96791	-10.6846	1.16667	-1.0356	-10.6846	0.37729	-0.41014
-10.6746	5.29782	-4.24986	-10.6746	1.22053	-1.05079	-10.6746	0.37101	-0.36881
-10.6646	5.56749	-4.63046	-10.6646	1.26198	-1.09806	-10.6646	0.36881	-0.34702
-10.6546	5.67678	-5.03443	-10.6546	1.275	-1.16069	-10.6546	0.36441	-0.33923
-10.6446	5.58885	-5.38126	-10.6446	1.24923	-1.21954	-10.6446	0.35319	-0.33873
-10.6346	5.29771	-5.59867	-10.6346	1.18143	-1.25672	-10.6346	0.33279	-0.33891
-10.6246	4.8277	-5.63478	-10.6246	1.07548	-1.25873	-10.6246	0.30319	-0.33442
-10.6146	4.22708	-5.46635	-10.6146	0.94088	-1.2186	-10.6146	0.26631	-0.32186
-10.6046	3.55785	-5.10135	-10.6046	0.7904	-1.13656	-10.6046	0.22539	-0.30007
-10.5946	2.88461	-4.57551	-10.5946	0.63744	-1.01932	-10.5946	0.18416	-0.26995
-10.5846	2.26506	-3.94407	-10.5846	0.49373	-0.87819	-10.5846	0.14623	-0.23398
-10.5746	1.74401	-3.27098	-10.5746	0.36781	-0.72649	-10.5746	0.11458	-0.19552
-10.5646	1.35138	-2.61848	-10.5646	0.26456	-0.57714	-10.5646	0.0914	-0.15811
-10.5546	1.10334	-2.03912	-10.5546	0.18536	-0.44068	-10.5546	0.07808	-0.12497
-10.5446	1.0053	-1.57152	-10.5446	0.12898	-0.32417	-10.5446	0.07534	-0.09865
-10.5346	1.05493	-1.23986	-10.5346	0.09252	-0.23105	-10.5346	0.0834	-0.08095
-10.5246	1.24422	-1.05582	-10.5246	0.07237	-0.16163	-10.5246	0.102	-0.07295
-10.5146	1.56012	-1.02173	-10.5146	0.06484	-0.11396	-10.5146	0.13044	-0.07519
-10.5046	1.98405	-1.1331	-10.5046	0.06654	-0.08485	-10.5046	0.16749	-0.08772
-10.4946	2.49137	-1.38007	-10.4946	0.07457	-0.07065	-10.4946	0.21132	-0.11014
-10.4846	3.05144	-1.74745	-10.4846	0.08645	-0.0678	-10.4846	0.25952	-0.14156
-10.4746	3.62913	-2.21408	-10.4746	0.10011	-0.07311	-10.4746	0.30925	-0.18052
-10.4646	4.18759	-2.75244	-10.4646	0.11383	-0.08383	-10.4646	0.35746	-0.22496
-10.4546	4.69192	-3.32931	-10.4546	0.12622	-0.09762	-10.4546	0.40121	-0.27229
-10.4446	5.11288	-3.90778	-10.4446	0.13619	-0.11249	-10.4446	0.43802	-0.31954
-10.4346	5.42993	-4.45054	-10.4346	0.14301	-0.12677	-10.4346	0.46608	-0.36372
-10.4246	5.63311	-4.92371	-10.4246	0.14625	-0.13913	-10.4246	0.48446	-0.40208
-10.4146	5.7238	-5.30045	-10.4146	0.14582	-0.14855	-10.4146	0.49318	-0.43247
-10.4046	5.71421	-5.56377	-10.4046	0.1419	-0.15436	-10.4046	0.49322	-0.45353
-10.3946	5.62591	-5.70816	-10.3946	0.13493	-0.15621	-10.3946	0.48636	-0.46488
-10.3846	5.48703	-5.73996	-10.3846	0.12557	-0.15411	-10.3846	0.47505	-0.4671
-10.3746	5.32841	-5.67656	-10.3746	0.11462	-0.14836	-10.3746	0.46205	-0.46167
-10.3646	5.17887	-5.54428	-10.3646	0.10299	-0.13953	-10.3646	0.4501	-0.45085
-10.3546	5.06048	-5.37489	-10.3546	0.09158	-0.12842	-10.3546	0.4415	-0.43732
-10.3446	4.98508	-5.20092	-10.3446	0.08119	-0.11597	-10.3446	0.43781	-0.42388
-10.3346	4.95308	-5.0504	-10.3346	0.07247	-0.10317	-10.3346	0.43972	-0.41304
-10.3246	4.95514	-4.94223	-10.3246	0.06586	-0.09097	-10.3246	0.44716	-0.40663
-10.3146	4.97617	-4.88337	-10.3146	0.06156	-0.08015	-10.3146	0.45947	-0.40561
-10.3046	5.00022	-4.86899	-10.3046	0.05956	-0.07127	-10.3046	0.47574	-0.41008
-10.2946	5.01425	-4.88552	-10.2946	0.05967	-0.06466	-10.2946	0.49491	-0.41946
-10.2846	5.0097	-4.91568	-10.2846	0.06152	-0.0604	-10.2846	0.51576	-0.4328
-10.2746	4.98124	-4.94353	-10.2746	0.0646	-0.05837	-10.2746	0.53671	-0.44911
-10.2646	4.92401	-4.95774	-10.2646	0.06825	-0.0583	-10.2646	0.55564	-0.4674
-10.2546	4.83089	-4.95195	-10.2546	0.07177	-0.05977	-10.2546	0.56984	-0.4866
-10.2446	4.69172	-4.92246	-10.2446	0.07448	-0.06226	-10.2446	0.57625	-0.50533
-10.2346	4.4952	-4.86474	-10.2346	0.07582	-0.06516	-10.2346	0.57213	-0.5216
-10.2246	4.23308	-4.77077	-10.2246	0.07559	-0.06779	-10.2246	0.55583	-0.53285
-10.2146	3.90514	-4.6288	-10.2146	0.074	-0.0695	-10.2146	0.52766	-0.53623
-10.2046	3.52303	-4.42603	-10.2046	0.07189	-0.06978	-10.2046	0.49038	-0.52917
-10.1946	3.11142	-4.15343	-10.1946	0.07074	-0.06834	-10.1946	0.44935	-0.51024
-10.1846	2.70608	-3.81068	-10.1846	0.07272	-0.06524	-10.1846	0.41208	-0.47977
-10.1746	2.34922	-3.40949	-10.1746	0.08057	-0.06091	-10.1746	0.38738	-0.44032
-10.1646	2.08339	-2.97381	-10.1646	0.09746	-0.05614	-10.1646	0.38424	-0.3966
-10.1546	1.94518	-2.53696	-10.1546	0.12667	-0.05204	-10.1546	0.41048	-0.35497
-10.1446	1.95982	-2.13634	-10.1446	0.17119	-0.04982	-10.1446	0.4715	-0.32262
-10.1346	2.13726	-1.80731	-10.1346	0.2331	-0.05073	-10.1346	0.56908	-0.30651
-10.1246	2.47007	-1.57767	-10.1246	0.31295	-0.0558	-10.1246	0.70062	-0.31232
-10.1146	2.93332	-1.46361	-10.1146	0.40916	-0.0657	-10.1146	0.85883	-0.34349
-10.1046	3.48668	-1.46786	-10.1046	0.51764	-0.0806	-10.1046	1.03212	-0.40052
-10.0946	4.0789	-1.57975	-10.0946	0.63181	-0.1001	-10.0946	1.20586	-0.48057
-10.0846	4.65417	-1.77734	-10.0846	0.74316	-0.12326	-10.0846	1.36434	-0.57756
-10.0746	5.15981	-2.0312	-10.0746	0.84237	-0.14877	-10.0746	1.49315	-0.68291
-10.0646	5.55352	-2.30939	-10.0646	0.92067	-0.17525	-10.0646	1.58141	-0.78678
-10.0546	5.80877	-2.58316	-10.0546	0.97133	-0.20163	-10.0546	1.62345	-0.87979
-10.0446	5.91687	-2.83224	-10.0446	0.99079	-0.22758	-10.0446	1.6193	-0.95485
-10.0346	5.88531	-3.04846	-10.0346	0.97915	-0.25382	-10.0346	1.57407	-1.00859
-10.0246	5.7333	-3.23659	-10.0246	0.94	-0.28212	-10.0246	1.4964	-1.04201
-10.0146	5.48595	-3.41185	-10.0146	0.87964	-0.31508	-10.0146	1.39649	-1.06
-10.0046	5.16927	-3.59442	-10.0046	0.806	-0.35553	-10.0046	1.28435	-1.0699
-9.9946	4.80744	-3.8022	-9.9946	0.72757	-0.40575	-9.9946	1.16877	-1.07933
-9.9846	4.42274	-4.04384	-9.9846	0.65252	-0.46659	-9.9846	1.05704	-1.094
-9.9746	4.0373	-4.31406	-9.9746	0.58824	-0.53683	-9.9746	0.95543	-1.11602
-9.9646	3.67537	-4.59262	-9.9646	0.54102	-0.61278	-9.9646	0.86966	-1.14331
-9.9546	3.36407	-4.84747	-9.9546	0.51579	-0.68857	-9.9546	0.80529	-1.17009
-9.9446	3.1319	-5.04126	-9.9446	0.51574	-0.75679	-9.9446	0.76745	-1.18841
-9.9346	3.00483	-5.13973	-9.9346	0.54172	-0.80971	-9.9346	0.75993	-1.19025
-9.9246	3.00096	-5.11982	-9.9246	0.59168	-0.84068	-9.9246	0.78407	-1.16957
-9.9146	3.12526	-4.9757	-9.9146	0.66031	-0.84543	-9.9146	0.8376	-1.12394
-9.9046	3.36619	-4.72119	-9.9046	0.73915	-0.82301	-9.9046	0.91418	-1.05521
-9.8946	3.69511	-4.38828	-9.8946	0.81748	-0.77612	-9.8946	1.00366	-0.96936
-9.8846	4.06917	-4.02173	-9.8846	0.88376	-0.71074	-9.8846	1.09331	-0.87533
-9.8746	4.43718	-3.6712	-9.8746	0.9275	-0.63507	-9.8746	1.1697	-0.78346
-9.8646	4.74751	-3.38235	-9.8646	0.9411	-0.55818	-9.8646	1.22088	-0.70356
-9.8546	4.95662	-3.18891	-9.8546	0.92115	-0.48859	-9.8546	1.23837	-0.64329
-9.8446	5.03657	-3.10745	-9.8446	0.86897	-0.43311	-9.8446	1.21856	-0.60712
-9.8346	4.9803	-3.13604	-9.8346	0.79019	-0.39628	-9.8346	1.16319	-0.59604
-9.8246	4.80342	-3.25715	-9.8246	0.69348	-0.38031	-9.8246	1.07894	-0.60799
-9.8146	4.54228	-3.44396	-9.8146	0.58899	-0.38558	-9.8146	0.9762	-0.63905
-9.8046	4.24847	-3.66847	-9.8046	0.48657	-0.41121	-9.8046	0.86739	-0.68472
-9.7946	3.9809	-3.90914	-9.7946	0.3945	-0.45558	-9.7946	0.76505	-0.74112
-9.7846	3.79685	-4.15585	-9.7846	0.31863	-0.51654	-9.7846	0.68016	-0.80565
-9.7746	3.74387	-4.41096	-9.7746	0.26221	-0.59121	-9.7746	0.621	-0.87692
-9.7646	3.85399	-4.68619	-9.7646	0.22606	-0.67556	-9.7646	0.59247	-0.95407
-9.7546	4.14114	-4.99679	-9.7546	0.20917	-0.76407	-9.7546	0.59625	-1.03578
-9.7446	4.60185	-5.35518	-9.7446	0.20932	-0.84968	-9.7446	0.63134	-1.11945
-9.7346	5.21823	-5.76627	-9.7346	0.22368	-0.92444	-9.7346	0.69497	-1.20096
-9.7246	5.96203	-6.22616	-9.7246	0.24925	-0.98054	-9.7246	0.7835	-1.27522
-9.7146	6.79825	-6.72426	-9.7146	0.28309	-1.01181	-9.7146	0.89309	-1.33733
-9.7046	7.68749	-7.24769	-9.7046	0.32248	-1.015	-9.7046	1.01994	-1.3841
-9.6946	8.58689	-7.78561	-9.6946	0.36497	-0.99055	-9.6946	1.16014	-1.41521
-9.6846	9.45043	-8.33153	-9.6846	0.40834	-0.9425	-9.6846	1.30919	-1.43367
-9.6746	10.2297	-8.88236	-9.6746	0.45074	-0.87765	-9.6746	1.46148	-1.44528
-9.6646	10.8762	-9.43446	-9.6646	0.49079	-0.80403	-9.6646	1.61013	-1.4572
-9.6546	11.3454	-9.97831	-9.6546	0.52786	-0.72931	-9.6546	1.74728	-1.47596
-9.6446	11.6029	-10.4939	-9.6446	0.56225	-0.65946	-9.6446	1.86497	-1.50553
-9.6346	11.6301	-10.949	-9.6346	0.59541	-0.59798	-9.6346	1.95658	-1.54596
-9.6246	11.4298	-11.3015	-9.6246	0.62988	-0.54586	-9.6246	2.01837	-1.5929
-9.6146	11.0284	-11.5051	-9.6146	0.6691	-0.50205	-9.6146	2.05066	-1.63832
-9.6046	10.4748	-11.5183	-9.6046	0.71684	-0.46437	-9.6046	2.05844	-1.67201
-9.5946	9.83519	-11.3131	-9.5946	0.77657	-0.43039	-9.5946	2.05085	-1.68392
-9.5846	9.18493	-10.8836	-9.5846	0.85063	-0.39824	-9.5846	2.03973	-1.66647
-9.5746	8.59845	-10.25	-9.5746	0.93953	-0.36716	-9.5746	2.03743	-1.61655
-9.5646	8.13938	-9.45927	-9.5646	1.04152	-0.33762	-9.5646	2.05441	-1.53662
-9.5546	7.85237	-8.58036	-9.5546	1.15246	-0.31127	-9.5546	2.09708	-1.43464
-9.5446	7.75786	-7.69552	-9.5446	1.26612	-0.29048	-9.5446	2.16643	-1.32272
-9.5346	7.8503	-6.88818	-9.5346	1.37479	-0.27787	-9.5346	2.25752	-1.21488
-9.5246	8.09989	-6.23044	-9.5246	1.47018	-0.27569	-9.5246	2.36011	-1.12433
-9.5146	8.45723	-5.77227	-9.5146	1.54445	-0.28531	-9.5146	2.46014	-1.06088
-9.5046	8.86056	-5.53491	-9.5046	1.59121	-0.30695	-9.5046	2.54183	-1.02929
-9.4946	9.24452	-5.50983	-9.4946	1.60654	-0.33959	-9.4946	2.59023	-1.02874
-9.4846	9.54959	-5.66319	-9.4846	1.58968	-0.38131	-9.4846	2.59371	-1.05359
-9.4746	9.73063	-5.94475	-9.4746	1.54342	-0.42982	-9.4746	2.54605	-1.09529
-9.4646	9.76282	-6.2988	-9.4646	1.47395	-0.48321	-9.4646	2.44767	-1.14478
-9.4546	9.64376	-6.67453	-9.4546	1.39006	-0.54065	-9.4546	2.30563	-1.19489
-9.4446	9.39087	-7.03358	-9.4446	1.30193	-0.60291	-9.4446	2.13241	-1.24213
-9.4346	9.03491	-7.35328	-9.4346	1.21937	-0.67244	-9.4346	1.94357	-1.28738
-9.4246	8.61126	-7.62547	-9.4246	1.15023	-0.75282	-9.4246	1.75487	-1.33529
-9.4146	8.15131	-7.85161	-9.4146	1.09888	-0.84773	-9.4146	1.57946	-1.39256
-9.4046	7.67642	-8.03611	-9.4046	1.06554	-0.95947	-9.4046	1.42578	-1.46541
-9.3946	7.19567	-8.17986	-9.3946	1.04635	-1.08738	-9.3946	1.2967	-1.55691
-9.3846	6.70773	-8.27583	-9.3846	1.03432	-1.22671	-9.3846	1.18994	-1.66486
-9.3746	6.20574	-8.30818	-9.3746	1.02093	-1.36839	-9.3746	1.09964	-1.78096
-9.3646	5.68358	-8.25507	-9.3646	0.99813	-1.49984	-9.3646	1.01851	-1.89165
-9.3546	5.14154	-8.09465	-9.3546	0.96017	-1.60721	-9.3546	0.94013	-1.98052
-9.3446	4.58982	-7.81261	-9.3446	0.90493	-1.6782	-9.3446	0.8607	-2.032
-9.3346	4.04923	-7.4092	-9.3346	0.83443	-1.70511	-9.3346	0.77996	-2.03512
-9.3246	3.54881	-6.90365	-9.3246	0.75439	-1.68711	-9.3246	0.7011	-1.98664
-9.3146	3.12111	-6.33433	-9.3146	0.6731	-1.63101	-9.3146	0.62988	-1.89231
-9.3046	2.79643	-5.75417	-9.3046	0.59975	-1.55018	-9.3046	0.57317	-1.76604
-9.2946	2.59718	-5.2221	-9.2946	0.54278	-1.46179	-9.2946	0.53744	-1.62712
-9.2846	2.534	-4.79236	-9.2846	0.50854	-1.38305	-9.2846	0.5275	-1.49611
-9.2746	2.60428	-4.50428	-9.2746	0.5006	-1.32743	-9.2746	0.5459	-1.3906
-9.2646	2.79357	-4.3749	-9.2646	0.51973	-1.30178	-9.2646	0.59291	-1.32189
-9.2546	3.07926	-4.39636	-9.2546	0.56434	-1.30508	-9.2546	0.66702	-1.29328
-9.2446	3.43553	-4.53848	-9.2446	0.63123	-1.32909	-9.2446	0.76566	-1.30037
-9.2346	3.83777	-4.75587	-9.2346	0.71623	-1.3606	-9.2346	0.88569	-1.33294
-9.2246	4.26531	-4.99769	-9.2246	0.81447	-1.38462	-9.2246	1.02353	-1.37797
-9.2146	4.70168	-5.21774	-9.2146	0.92036	-1.38774	-9.2146	1.17476	-1.42278
-9.2046	5.13278	-5.38248	-9.2046	1.02737	-1.36089	-9.2046	1.3334	-1.4576
-9.1946	5.54432	-5.47546	-9.1946	1.12785	-1.30087	-9.1946	1.49149	-1.4771
-9.1846	5.92034	-5.49761	-9.1846	1.21338	-1.21072	-9.1846	1.63914	-1.48057
-9.1746	6.24443	-5.46409	-9.1746	1.27573	-1.09876	-9.1746	1.76564	-1.47111
-9.1646	6.50378	-5.39928	-9.1646	1.30823	-0.97697	-9.1646	1.86137	-1.45421
-9.1546	6.69517	-5.33185	-9.1546	1.30744	-0.85911	-9.1546	1.92013	-1.43638
-9.1446	6.83035	-5.29153	-9.1446	1.27435	-0.75888	-9.1446	1.94108	-1.42415
-9.1346	6.93848	-5.30786	-9.1346	1.21474	-0.68859	-9.1346	1.92965	-1.42367
-9.1246	7.06341	-5.41059	-9.1246	1.13844	-0.65806	-9.1246	1.89679	-1.44081
-9.1146	7.25578	-5.62988	-9.1146	1.0576	-0.674	-9.1146	1.8568	-1.48116
-9.1046	7.56138	-5.99479	-9.1046	0.98436	-0.73926	-9.1046	1.82418	-1.54978
-9.0946	8.0085	-6.52887	-9.0946	0.92851	-0.85234	-9.0946	1.81029	-1.65024
-9.0846	8.59783	-7.24329	-9.0846	0.89573	-1.00684	-9.0846	1.82087	-1.78316
-9.0746	9.29762	-8.12901	-9.0746	0.88681	-1.19139	-9.0746	1.85482	-1.94469
-9.0646	10.0459	-9.15077	-9.0646	0.89788	-1.39013	-9.0646	1.90467	-2.12558
-9.0546	10.7599	-10.2453	-9.0546	0.92173	-1.58412	-9.0546	1.95847	-2.31131
-9.0446	11.3508	-11.3254	-9.0446	0.94962	-1.75351	-9.0446	2.00268	-2.48357
-9.0346	11.7419	-12.2905	-9.0346	0.9735	-1.88023	-9.0346	2.0254	-2.62285
-9.0246	11.8843	-13.0413	-9.0246	0.98785	-1.95071	-9.0246	2.01918	-2.7117
-9.0146	11.7693	-13.4956	-9.0146	0.99105	-1.95788	-9.0146	1.983	-2.73775
-9.0046	11.4309	-13.6034	-9.0046	0.98568	-1.90224	-9.0046	1.92268	-2.69597
-8.9946	10.9393	-13.3552	-8.9946	0.9779	-1.79153	-8.9946	1.84979	-2.58956
-8.9846	10.3864	-12.7845	-8.9846	0.97583	-1.63928	-8.9846	1.77913	-2.42941
-8.9746	9.86521	-11.9615	-8.9746	0.98734	-1.46249	-8.9746	1.72537	-2.23235
-8.9646	9.45026	-10.9807	-8.9646	1.01788	-1.27912	-8.9646	1.69964	-2.0184
-8.9546	9.18248	-9.94468	-8.9546	1.06868	-1.10568	-8.9546	1.70701	-1.80789
-8.9446	9.06358	-8.94834	-8.9446	1.13612	-0.95546	-8.9446	1.74541	-1.61875
-8.9346	9.0602	-8.0663	-8.9346	1.21215	-0.83753	-8.9346	1.80648	-1.46456
-8.9246	9.11643	-7.34642	-8.9246	1.28593	-0.75661	-8.9246	1.87809	-1.35359
-8.9146	9.17056	-6.80967	-8.9146	1.34613	-0.7135	-8.9146	1.94786	-1.28891
-8.9046	9.17117	-6.45534	-8.9046	1.38329	-0.70594	-8.9046	2.00685	-1.26926
-8.8946	9.08839	-6.26875	-8.8946	1.39183	-0.72965	-8.8946	2.05249	-1.29059
-8.8846	8.91805	-6.22896	-8.8846	1.37096	-0.77923	-8.8846	2.0899	-1.34764
-8.8746	8.67865	-6.31419	-8.8746	1.32456	-0.84893	-8.8746	2.13141	-1.43541
-8.8646	8.40332	-6.50405	-8.8646	1.2601	-0.93299	-8.8646	2.19415	-1.55025
-8.8546	8.12958	-6.77894	-8.8546	1.18689	-1.02584	-8.8546	2.2964	-1.69039
-8.8446	7.89013	-7.11803	-8.8446	1.11425	-1.12206	-8.8446	2.45334	-1.85592
-8.8346	7.70659	-7.49738	-8.8346	1.04992	-1.21625	-8.8346	2.67328	-2.04823
-8.8246	7.58701	-7.88962	-8.8246	0.99908	-1.30303	-8.8246	2.95507	-2.26918
-8.8146	7.52681	-8.26569	-8.8146	0.96402	-1.37729	-8.8146	3.28734	-2.51994
-8.8046	7.51177	-8.59828	-8.8046	0.94436	-1.43458	-8.8046	3.64973	-2.79997
-8.7946	7.52187	-8.86585	-8.7946	0.93765	-1.47169	-8.7946	4.01575	-3.10616
-8.7846	7.53474	-9.05579	-8.7846	0.9401	-1.48726	-8.7846	4.35647	-3.43224
-8.7746	7.52802	-9.16549	-8.7746	0.94718	-1.482	-8.7746	4.64425	-3.76866
-8.7646	7.48071	-9.20068	-8.7646	0.95416	-1.45861	-8.7646	4.85566	-4.10275
-8.7546	7.37372	-9.17154	-8.7546	0.95642	-1.42113	-8.7546	4.97324	-4.41914
-8.7446	7.19043	-9.08757	-8.7446	0.94969	-1.37397	-8.7446	4.98612	-4.70043
-8.7346	6.91761	-8.95306	-8.7346	0.93038	-1.32087	-8.7346	4.89002	-4.92807
-8.7246	6.54709	-8.76443	-8.7246	0.89587	-1.2641	-8.7246	4.68698	-5.08359
-8.7146	6.07792	-8.51046	-8.7146	0.84494	-1.20404	-8.7146	4.38525	-5.15007
-8.7046	5.51818	-8.17545	-8.7046	0.77803	-1.13947	-8.7046	3.99923	-5.11413
-8.6946	4.88581	-7.74432	-8.6946	0.69741	-1.06822	-8.6946	3.549	-4.96805
-8.6846	4.20756	-7.20837	-8.6846	0.60698	-0.98821	-8.6846	3.05918	-4.71168
-8.6746	3.51606	-6.56984	-8.6746	0.51178	-0.89838	-8.6746	2.55686	-4.35378
-8.6646	2.84556	-5.84422	-8.6646	0.41726	-0.79932	-8.6646	2.06879	-3.91212
-8.6546	2.22727	-5.05943	-8.6546	0.32848	-0.69346	-8.6546	1.61848	-3.412
-8.6446	1.6857	-4.25214	-8.6446	0.24947	-0.58479	-8.6446	1.2238	-2.88354
-8.6346	1.23664	-3.46231	-8.6346	0.18284	-0.47809	-8.6346	0.89591	-2.35784
-8.6246	0.88749	-2.72726	-8.6246	0.12973	-0.37813	-8.6246	0.63951	-1.86318
-8.6146	0.63943	-2.07675	-8.6146	0.09004	-0.2889	-8.6146	0.45446	-1.42184
-8.6046	0.49095	-1.53031	-8.6046	0.06293	-0.21306	-8.6046	0.33824	-1.04834
-8.5946	0.44162	-1.09697	-8.5946	0.04734	-0.15178	-8.5946	0.28858	-0.74935
-8.5846	0.49513	-0.7774	-8.5846	0.04247	-0.1049	-8.5846	0.30567	-0.5251
-8.5746	0.66078	-0.56758	-8.5746	0.04815	-0.07129	-8.5746	0.3933	-0.37187
-8.5646	0.95269	-0.46296	-8.5646	0.06504	-0.04935	-8.5646	0.55858	-0.28477
-8.5546	1.38671	-0.46207	-8.5546	0.09458	-0.03747	-8.5546	0.81018	-0.26028
-8.5446	1.97513	-0.56861	-8.5446	0.13883	-0.03432	-8.5446	1.15507	-0.29797
-8.5346	2.72027	-0.79146	-8.5346	0.2	-0.03905	-8.5346	1.59455	-0.40097
-8.5246	3.60832	-1.14223	-8.5246	0.27993	-0.05123	-8.5246	2.12026	-0.57502
-8.5146	4.6054	-1.63061	-8.5146	0.3794	-0.07067	-8.5146	2.71147	-0.82628
-8.5046	5.6575	-2.25828	-8.5046	0.49746	-0.0971	-8.5046	3.33473	-1.158
-8.4946	6.69531	-3.0128	-8.4946	0.63086	-0.12989	-8.4946	3.94662	-1.56704
-8.4846	7.64358	-3.86338	-8.4846	0.77374	-0.16778	-8.4846	4.49939	-2.04081
-8.4746	8.43329	-4.76035	-8.4746	0.91777	-0.20888	-8.4746	4.9486	-2.55597
-8.4646	9.01383	-5.63973	-8.4646	1.05275	-0.25081	-8.4646	5.26094	-3.07964
-8.4546	9.36199	-6.43273	-8.4546	1.16777	-0.29121	-8.4546	5.42015	-3.57335
-8.4446	9.48536	-7.0788	-8.4446	1.25274	-0.32834	-8.4446	5.42957	-3.99936
-8.4346	9.41932	-7.539	-8.4346	1.30006	-0.36186	-8.4346	5.31047	-4.32787
-8.4246	9.21832	-7.80602	-8.4246	1.30602	-0.39334	-8.4246	5.09682	-4.54332
-8.4146	8.944	-7.90754	-8.4146	1.27164	-0.42653	-8.4146	4.82796	-4.64788
-8.4046	8.65291	-7.90135	-8.4046	1.20255	-0.467	-8.4046	4.54121	-4.66077
-8.3946	8.38686	-7.86262	-8.3946	1.10811	-0.52121	-8.3946	4.26608	-4.61355
-8.3846	8.16745	-7.86639	-8.3846	0.9997	-0.59516	-8.3846	4.02136	-4.54232
-8.3746	7.99583	-7.96957	-8.3746	0.88881	-0.69262	-8.3746	3.81522	-4.47909
-8.3646	7.8568	-8.19702	-8.3646	0.78526	-0.81361	-8.3646	3.64788	-4.44461
-8.3546	7.7263	-8.53529	-8.3546	0.69596	-0.95336	-8.3546	3.51578	-4.4446
-8.3446	7.58043	-8.93579	-8.3446	0.62461	-1.10215	-8.3446	3.41622	-4.4704
-8.3346	7.40416	-9.32648	-8.3346	0.57203	-1.24641	-8.3346	3.35144	-4.5037
-8.3246	7.19796	-9.62945	-8.3246	0.53711	-1.37081	-8.3246	3.33103	-4.5239
-8.3146	6.98087	-9.78002	-8.3146	0.51794	-1.46106	-8.3146	3.37222	-4.51622
-8.3046	6.78915	-9.74293	-8.3046	0.51269	-1.50685	-8.3046	3.49744	-4.47815
-8.2946	6.67031	-9.52156	-8.2946	0.52005	-1.50403	-8.2946	3.72942	-4.42261
-8.2846	6.67363	-9.1581	-8.2846	0.53911	-1.45557	-8.2846	4.08438	-4.37668
-8.2746	6.83918	-8.72446	-8.2746	0.56883	-1.37085	-8.2746	4.5649	-4.37604
-8.2646	7.18767	-8.30616	-8.2646	0.60736	-1.2636	-8.2646	5.15442	-4.45623
-8.2546	7.71411	-7.98311	-8.2546	0.65157	-1.14888	-8.2546	5.81519	-4.64261
-8.2446	8.38661	-7.8118	-8.2446	0.69702	-1.04005	-8.2446	6.49116	-4.94167
-8.2346	9.15107	-7.8132	-8.2346	0.73852	-0.94634	-8.2346	7.11551	-5.33599
-8.2246	9.94025	-7.96902	-8.2246	0.77103	-0.87175	-8.2246	7.6215	-5.78445
-8.2146	10.685	-8.22696	-8.2146	0.79073	-0.81524	-8.2146	7.95398	-6.22816
-8.2046	11.3244	-8.51325	-8.2046	0.79586	-0.77209	-8.2046	8.07871	-6.6009
-8.1946	11.8132	-8.74927	-8.1946	0.78701	-0.73587	-8.1946	7.98708	-6.84182
-8.1846	12.1248	-8.86796	-8.1846	0.76685	-0.70042	-8.1846	7.69556	-6.9072
-8.1746	12.2501	-8.8266	-8.1746	0.73941	-0.66137	-8.1746	7.24064	-6.77859
-8.1646	12.195	-8.61317	-8.1646	0.70903	-0.61693	-8.1646	6.67114	-6.46541
-8.1546	11.9761	-8.24612	-8.1546	0.67953	-0.56786	-8.1546	6.04022	-6.00185
-8.1446	11.6191	-7.76856	-8.1446	0.65362	-0.51694	-8.1446	5.39893	-5.43926
-8.1346	11.1568	-7.23945	-8.1346	0.63276	-0.46814	-8.1346	4.79193	-4.83651
-8.1246	10.6287	-6.72423	-8.1246	0.61738	-0.42577	-8.1246	4.25525	-4.25057
-8.1146	10.0791	-6.28693	-8.1146	0.60723	-0.39381	-8.1146	3.81527	-3.72949
-8.1046	9.55404	-5.98425	-8.1046	0.60169	-0.37553	-8.1046	3.48808	-3.3083
-8.0946	9.09571	-5.8612	-8.0946	0.59995	-0.37315	-8.0946	3.2789	-3.00777
-8.0846	8.73641	-5.94732	-8.0846	0.60094	-0.38768	-8.0846	3.18194	-2.83489
-8.0746	8.49337	-6.25297	-8.0746	0.60324	-0.41865	-8.0746	3.18121	-2.7844
-8.0646	8.36674	-6.76599	-8.0646	0.60508	-0.46397	-8.0646	3.25296	-2.84055
-8.0546	8.34164	-7.45022	-8.0546	0.60444	-0.51982	-8.0546	3.36977	-2.97937
-8.0446	8.39436	-8.24751	-8.0446	0.59942	-0.58091	-8.0446	3.50587	-3.17154
-8.0346	8.50091	-9.08419	-8.0346	0.5887	-0.64094	-8.0346	3.64241	-3.38626
-8.0246	8.64521	-9.88201	-8.0246	0.57192	-0.69353	-8.0246	3.77142	-3.59576
-8.0146	8.82422	-10.5712	-8.0146	0.54995	-0.7332	-8.0146	3.89718	-3.77968
-8.0046	9.04813	-11.1031	-8.0046	0.52473	-0.75634	-8.0046	4.0345	-3.92817
-7.9946	9.33512	-11.4578	-7.9946	0.49896	-0.76179	-7.9946	4.20409	-4.04264
-7.9846	9.70225	-11.6466	-7.9846	0.47553	-0.75093	-7.9846	4.42627	-4.13396
-7.9746	10.1553	-11.7061	-7.9746	0.457	-0.72723	-7.9746	4.71449	-4.21824
-7.9646	10.6806	-11.6877	-7.9646	0.44519	-0.69537	-7.9646	5.07066	-4.31162
-7.9546	11.2428	-11.644	-7.9546	0.44102	-0.66021	-7.9546	5.48331	-4.4254
-7.9446	11.7885	-11.616	-7.9446	0.44462	-0.62583	-7.9446	5.92934	-4.56306
-7.9346	12.2557	-11.6249	-7.9346	0.45556	-0.59494	-7.9346	6.3785	-4.71988
-7.9246	12.5871	-11.6689	-7.9246	0.47314	-0.56872	-7.9246	6.79922	-4.88515
-7.9146	12.7419	-11.7265	-7.9146	0.49651	-0.54705	-7.9146	7.16383	-5.04597
-7.9046	12.703	-11.7641	-7.9046	0.52467	-0.52902	-7.9046	7.45158	-5.19144
-7.8946	12.4788	-11.7453	-7.8946	0.55618	-0.51343	-7.8946	7.6489	-5.31571
-7.8846	12.0975	-11.6398	-7.8846	0.5889	-0.49923	-7.8846	7.74733	-5.41883
-7.8746	11.5991	-11.4299	-7.8746	0.61988	-0.4857	-7.8746	7.74089	-5.50546
-7.8646	11.026	-11.1126	-7.8646	0.64543	-0.47241	-7.8646	7.62446	-5.58173
-7.8546	10.417	-10.6982	-7.8546	0.66166	-0.45908	-7.8546	7.39457	-5.65164
-7.8446	9.80507	-10.2065	-7.8446	0.66522	-0.44532	-7.8446	7.05234	-5.71437
-7.8346	9.21772	-9.6617	-7.8346	0.65413	-0.43062	-7.8346	6.60759	-5.76352
-7.8246	8.67938	-9.0884	-7.8246	0.62844	-0.41441	-7.8246	6.08198	-5.78862
-7.8146	8.21214	-8.50855	-7.8146	0.59045	-0.39628	-7.8146	5.50943	-5.77846
-7.8046	7.83467	-7.94082	-7.8046	0.54436	-0.37634	-7.8046	4.93317	-5.72516
-7.7946	7.55946	-7.40126	-7.7946	0.49559	-0.35549	-7.7946	4.39954	-5.62756
-7.7846	7.38988	-6.90475	-7.7846	0.44972	-0.33551	-7.7846	3.95052	-5.49299
-7.7746	7.31871	-6.46644	-7.7746	0.41153	-0.31898	-7.7746	3.61674	-5.33675
-7.7646	7.32912	-6.10249	-7.7646	0.38423	-0.30893	-7.7646	3.41289	-5.17967
-7.7546	7.39782	-5.82999	-7.7546	0.3691	-0.30833	-7.7546	3.33644	-5.04437
-7.7446	7.49915	-5.66577	-7.7446	0.36561	-0.31944	-7.7446	3.36956	-4.95104
-7.7346	7.60873	-5.62439	-7.7346	0.37173	-0.34337	-7.7346	3.48332	-4.91381
-7.7246	7.70567	-5.71539	-7.7246	0.38448	-0.37961	-7.7246	3.6429	-4.93813
-7.7146	7.77338	-5.94032	-7.7146	0.40054	-0.42601	-7.7146	3.8126	-5.01964
-7.7046	7.79983	-6.29021	-7.7046	0.41669	-0.47886	-7.7046	3.95981	-5.1445
-7.6946	7.77815	-6.74428	-7.6946	0.43023	-0.53338	-7.6946	4.05798	-5.2913
-7.6846	7.70811	-7.27055	-7.6846	0.43928	-0.58432	-7.6846	4.08843	-5.43392
-7.6746	7.59803	-7.82888	-7.6746	0.44296	-0.62666	-7.6746	4.04166	-5.5451
-7.6646	7.46583	-8.37634	-7.6646	0.44155	-0.65628	-7.6646	3.91781	-5.60008
-7.6546	7.33802	-8.87368	-7.6546	0.43638	-0.6705	-7.6546	3.72652	-5.57979
-7.6446	7.24566	-9.29184	-7.6446	0.42969	-0.66832	-7.6446	3.48561	-5.47323
-7.6346	7.21785	-9.61643	-7.6346	0.4241	-0.65049	-7.6346	3.21837	-5.27862
-7.6246	7.2743	-9.84894	-7.6246	0.42207	-0.61929	-7.6246	2.94983	-5.00346
-7.6146	7.41914	-10.0041	-7.6146	0.42516	-0.57814	-7.6146	2.70235	-4.66334
-7.6046	7.63828	-10.104	-7.6046	0.43359	-0.53105	-7.6046	2.49185	-4.27968
-7.5946	7.90117	-10.1704	-7.5946	0.44599	-0.48209	-7.5946	2.32539	-3.8768
-7.5846	8.1669	-10.2182	-7.5846	0.45965	-0.43496	-7.5846	2.20101	-3.47863
-7.5746	8.3931	-10.2509	-7.5746	0.47114	-0.39259	-7.5746	2.10975	-3.10578
-7.5646	8.54539	-10.2611	-7.5646	0.4772	-0.35703	-7.5646	2.03931	-2.77348
-7.5546	8.60522	-10.2338	-7.5546	0.47564	-0.32953	-7.5546	1.97823	-2.49078
-7.5446	8.57432	-10.1541	-7.5446	0.46596	-0.3107	-7.5446	1.9195	-2.26111
-7.5346	8.47486	-10.0134	-7.5346	0.44952	-0.30084	-7.5346	1.86255	-2.08393
-7.5246	8.34534	-9.81619	-7.5246	0.42929	-0.30023	-7.5246	1.81324	-1.95666
-7.5146	8.23294	-9.58159	-7.5146	0.40911	-0.30923	-7.5146	1.78195	-1.87643
-7.5046	8.18387	-9.34182	-7.5046	0.39278	-0.32827	-7.5046	1.78045	-1.84084
-7.4946	8.23356	-9.1362	-7.4946	0.38323	-0.35758	-7.4946	1.81838	-1.84775
-7.4846	8.39901	-9.00261	-7.4846	0.38192	-0.39686	-7.4846	1.90037	-1.89415
-7.4746	8.67503	-8.96822	-7.4746	0.38873	-0.44487	-7.4746	2.02455	-1.97469
-7.4646	9.03544	-9.04177	-7.4646	0.40216	-0.49924	-7.4646	2.18264	-2.08044
-7.4546	9.43911	-9.20949	-7.4546	0.41988	-0.5564	-7.4546	2.36178	-2.19849
-7.4446	9.83905	-9.43583	-7.4446	0.43942	-0.61189	-7.4446	2.54727	-2.31275
-7.4346	10.1923	-9.66929	-7.4346	0.4587	-0.66087	-7.4346	2.72565	-2.40575
-7.4246	10.4676	-9.85212	-7.4246	0.47635	-0.69885	-7.4246	2.88712	-2.46139
-7.4146	10.6494	-9.93175	-7.4146	0.49169	-0.72241	-7.4146	3.0267	-2.46766
-7.4046	10.7366	-9.8713	-7.4046	0.50456	-0.72975	-7.4046	3.14372	-2.41903
-7.3946	10.7375	-9.6566	-7.3946	0.51488	-0.72103	-7.3946	3.24002	-2.31771
-7.3846	10.6636	-9.29847	-7.3846	0.52235	-0.69826	-7.3846	3.31735	-2.17365
-7.3746	10.5229	-8.82994	-7.3746	0.52626	-0.66494	-7.3746	3.37507	-2.00315
-7.3646	10.3166	-8.29975	-7.3646	0.52558	-0.62549	-7.3646	3.40898	-1.82662
-7.3546	10.0401	-7.76383	-7.3546	0.51921	-0.58448	-7.3546	3.41189	-1.66586
-7.3446	9.68681	-7.27698	-7.3446	0.50643	-0.54612	-7.3446	3.37594	-1.54139
-7.3346	9.25547	-6.88588	-7.3346	0.48728	-0.5137	-7.3346	3.29597	-1.47018
-7.3246	8.75659	-6.62427	-7.3246	0.46284	-0.48934	-7.3246	3.17273	-1.46403
-7.3146	8.21698	-6.51019	-7.3146	0.4353	-0.47393	-7.3146	3.01482	-1.52842
-7.3046	7.67977	-6.54507	-7.3046	0.40771	-0.46717	-7.3046	2.83851	-1.66188
-7.2946	7.19952	-6.71448	-7.2946	0.38354	-0.46776	-7.2946	2.66509	-1.85582
-7.2846	6.83316	-6.99059	-7.2846	0.36605	-0.47366	-7.2846	2.51662	-2.09486
-7.2746	6.62885	-7.33639	-7.2746	0.35764	-0.48244	-7.2746	2.41105	-2.35801
-7.2646	6.61585	-7.71153	-7.2646	0.35936	-0.49158	-7.2646	2.35823	-2.62079
-7.2546	6.79811	-8.07911	-7.2546	0.37059	-0.49886	-7.2546	2.35803	-2.85827
-7.2446	7.15385	-8.4123	-7.2446	0.38917	-0.50258	-7.2446	2.40091	-3.04875
-7.2346	7.64146	-8.69925	-7.2346	0.41175	-0.50175	-7.2346	2.4709	-3.17733
-7.2246	8.21056	-8.94478	-7.2246	0.43449	-0.49612	-7.2246	2.55004	-3.23852
-7.2146	8.81531	-9.16838	-7.2146	0.45382	-0.48603	-7.2146	2.62304	-3.23714
-7.2046	9.42643	-9.39852	-7.2046	0.46718	-0.47225	-7.2046	2.68081	-3.18704
-7.1946	10.0382	-9.66488	-7.1946	0.47348	-0.45572	-7.1946	2.72206	-3.10794
-7.1846	10.6685	-9.9904	-7.1846	0.47321	-0.4373	-7.1846	2.75257	-3.02106
-7.1746	11.3508	-10.3857	-7.1746	0.46816	-0.41771	-7.1746	2.78229	-2.94479
-7.1646	12.1212	-10.847	-7.1646	0.46081	-0.39747	-7.1646	2.82143	-2.89149
-7.1546	13.0033	-11.3586	-7.1546	0.45359	-0.37708	-7.1546	2.87638	-2.8661
-7.1446	13.9961	-11.8979	-7.1446	0.44822	-0.35717	-7.1446	2.9469	-2.86679
-7.1346	15.0675	-12.4424	-7.1346	0.44527	-0.33862	-7.1346	3.02514	-2.88706
-7.1246	16.1573	-12.9748	-7.1246	0.44414	-0.32266	-7.1246	3.09694	-2.91853
-7.1146	17.1864	-13.4865	-7.1146	0.44332	-0.31069	-7.1146	3.14492	-2.95334
-7.1046	18.072	-13.9763	-7.1046	0.44098	-0.30406	-7.1046	3.15248	-2.98576
-7.0946	18.7423	-14.4476	-7.0946	0.43551	-0.30375	-7.0946	3.10774	-3.01244
-7.0846	19.1491	-14.9034	-7.0846	0.42599	-0.3101	-7.0846	3.00636	-3.03196
-7.0746	19.2741	-15.3424	-7.0746	0.41249	-0.32258	-7.0746	2.85271	-3.04384
-7.0646	19.13	-15.7573	-7.0646	0.39604	-0.33982	-7.0646	2.65931	-3.04786
-7.0546	18.7563	-16.1371	-7.0546	0.37845	-0.35979	-7.0546	2.44475	-3.04403
-7.0446	18.2125	-16.4712	-7.0446	0.36211	-0.38021	-7.0446	2.23079	-3.03306
-7.0346	17.5699	-16.7543	-7.0346	0.34962	-0.3989	-7.0346	2.03907	-3.01723
-7.0246	16.9026	-16.9904	-7.0246	0.3436	-0.41422	-7.0246	1.88811	-3.00088
-7.0146	16.279	-17.1927	-7.0146	0.34644	-0.42536	-7.0146	1.79076	-2.99023
-7.0046	15.7522	-17.3796	-7.0046	0.35996	-0.43241	-7.0046	1.75248	-2.99218
-6.9946	15.3527	-17.5679	-6.9946	0.38516	-0.43629	-6.9946	1.77067	-3.01242
-6.9846	15.0828	-17.7648	-6.9846	0.42179	-0.43857	-6.9846	1.83515	-3.05335
-6.9746	14.9168	-17.962	-6.9746	0.46807	-0.4412	-6.9746	1.92987	-3.11247
-6.9646	14.8072	-18.1343	-6.9646	0.5206	-0.44624	-6.9646	2.03579	-3.18194
-6.9546	14.6965	-18.2427	-6.9546	0.57457	-0.45561	-6.9546	2.13438	-3.2495
-6.9446	14.5318	-18.2431	-6.9446	0.62435	-0.4709	-6.9446	2.21122	-3.30062
-6.9346	14.2782	-18.0969	-6.9346	0.66431	-0.49314	-6.9346	2.25871	-3.3213
-6.9246	13.9265	-17.781	-6.9246	0.68984	-0.52261	-6.9246	2.27723	-3.30095
-6.9146	13.4932	-17.2948	-6.9146	0.69815	-0.55858	-6.9146	2.27442	-3.23444
-6.9046	13.0112	-16.6615	-6.9046	0.68871	-0.59913	-6.9046	2.26254	-3.12288
-6.8946	12.5169	-15.9226	-6.8946	0.66326	-0.6411	-6.8946	2.25459	-2.97306
-6.8846	12.0356	-15.1281	-6.8846	0.6252	-0.68022	-6.8846	2.26023	-2.79554
-6.8746	11.5724	-14.3237	-6.8746	0.57878	-0.71157	-6.8746	2.28249	-2.60213
-6.8646	11.1095	-13.5392	-6.8646	0.52811	-0.73023	-6.8646	2.31624	-2.40335
-6.8546	10.6119	-12.7823	-6.8546	0.4765	-0.73214	-6.8546	2.34896	-2.2066
-6.8446	10.0393	-12.0382	-6.8446	0.42605	-0.71487	-6.8446	2.36349	-2.01541
-6.8346	9.35933	-11.2763	-6.8346	0.37775	-0.67812	-6.8346	2.34216	-1.82996
-6.8246	8.55928	-10.4621	-6.8246	0.33182	-0.62389	-6.8246	2.27123	-1.6484
-6.8146	7.65214	-9.56891	-6.8146	0.28822	-0.55608	-6.8146	2.14434	-1.46873
-6.8046	6.67634	-8.58836	-6.8046	0.24711	-0.47991	-6.8046	1.96425	-1.29043
-6.7946	5.68948	-7.5351	-6.7946	0.20907	-0.40102	-6.7946	1.74242	-1.11558
-6.7846	4.75812	-6.44567	-6.7846	0.17515	-0.32469	-6.7846	1.49668	-0.94919
-6.7746	3.94646	-5.37247	-6.7746	0.14662	-0.25525	-6.7746	1.24767	-0.79889
-6.7646	3.30609	-4.37488	-6.7646	0.12473	-0.19576	-6.7646	1.01511	-0.67402
-6.7546	2.86861	-3.51018	-6.7546	0.11031	-0.14803	-6.7546	0.81461	-0.58459
-6.7446	2.64162	-2.82631	-6.7446	0.10356	-0.11275	-6.7446	0.65568	-0.53997
-6.7346	2.60823	-2.35725	-6.7346	0.10387	-0.08984	-6.7346	0.54111	-0.54773
-6.7246	2.72973	-2.12093	-6.7246	0.10985	-0.07869	-6.7246	0.46768	-0.61229
-6.7146	2.95096	-2.11866	-6.7146	0.11943	-0.07833	-6.7146	0.42758	-0.73361
-6.7046	3.20791	-2.33519	-6.7046	0.13018	-0.08753	-6.7046	0.4104	-0.90599
-6.6946	3.43666	-2.7387	-6.6946	0.13961	-0.10472	-6.6946	0.40516	-1.1173
-6.6846	3.58247	-3.28133	-6.6846	0.14559	-0.1279	-6.6846	0.40203	-1.34915
-6.6746	3.60755	-3.90093	-6.6746	0.14661	-0.15462	-6.6746	0.39362	-1.57817
-6.6646	3.49598	-4.52511	-6.6646	0.14205	-0.182	-6.6646	0.37565	-1.77877
-6.6546	3.25472	-5.07828	-6.6546	0.13217	-0.20695	-6.6546	0.34711	-1.92676
-6.6446	2.91069	-5.49091	-6.6446	0.11804	-0.22648	-6.6446	0.30977	-2.00338
-6.6346	2.50482	-5.70977	-6.6346	0.10126	-0.23817	-6.6346	0.2675	-1.99865
-6.6246	2.08463	-5.70667	-6.6246	0.08368	-0.24053	-6.6246	0.22536	-1.91317
-6.6146	1.69745	-5.48354	-6.6146	0.06707	-0.23327	-6.6146	0.18882	-1.75803
-6.6046	1.38538	-5.07251	-6.6046	0.05292	-0.21739	-6.6046	0.16324	-1.55263
-6.5946	1.18277	-4.53087	-6.5946	0.04236	-0.19499	-6.5946	0.15355	-1.32129
-6.5846	1.11563	-3.93206	-6.5846	0.0361	-0.16888	-6.5846	0.16406	-1.08932
-6.5746	1.20205	-3.3549	-6.5746	0.03451	-0.14218	-6.5746	0.19835	-0.87952
-6.5646	1.45217	-2.87298	-6.5646	0.03766	-0.1178	-6.5646	0.25894	-0.70976
-6.5546	1.86718	-2.54598	-6.5546	0.04537	-0.09812	-6.5546	0.34676	-0.59173
-6.5446	2.43719	-2.41345	-6.5446	0.05719	-0.08469	-6.5446	0.46048	-0.53071
-6.5346	3.13891	-2.49109	-6.5346	0.0724	-0.07818	-6.5346	0.59593	-0.52601
-6.5246	3.93448	-2.76928	-6.5246	0.08997	-0.07837	-6.5246	0.74574	-0.57162
-6.5146	4.77284	-3.21375	-6.5146	0.10866	-0.08424	-6.5146	0.89974	-0.65697
-6.5046	5.59427	-3.76874	-6.5046	0.12707	-0.09421	-6.5046	1.0459	-0.76785
-6.4946	6.33766	-4.3633	-6.4946	0.14387	-0.10631	-6.4946	1.17194	-0.88762
-6.4846	6.9492	-4.92074	-6.4846	0.15792	-0.11851	-6.4846	1.26714	-0.99891
-6.4746	7.39038	-5.37068	-6.4746	0.16851	-0.12904	-6.4746	1.32407	-1.08577
-6.4646	7.64347	-5.66162	-6.4646	0.17547	-0.13672	-6.4646	1.33962	-1.13594
-6.4546	7.71343	-5.77137	-6.4546	0.17919	-0.1412	-6.4546	1.31528	-1.14276
-6.4446	7.62605	-5.71236	-6.4446	0.18055	-0.14305	-6.4446	1.25669	-1.10618
-6.4346	7.4233	-5.52996	-6.4346	0.18083	-0.14373	-6.4346	1.17246	-1.03261
-6.4246	7.15693	-5.29334	-6.4246	0.18147	-0.14524	-6.4246	1.07298	-0.93338
-6.4146	6.88171	-5.08068	-6.4146	0.18388	-0.14971	-6.4146	0.96909	-0.82238
-6.4046	6.64881	-4.96178	-6.4046	0.18924	-0.15886	-6.4046	0.87121	-0.7133
-6.3946	6.50005	-4.9822	-6.3946	0.19832	-0.17355	-6.3946	0.78858	-0.61717
-6.3846	6.46303	-5.15282	-6.3846	0.21135	-0.19337	-6.3846	0.72881	-0.54078
-6.3746	6.54783	-5.44715	-6.3746	0.22798	-0.21666	-6.3746	0.69737	-0.48618
-6.3646	6.74538	-5.80743	-6.3646	0.24726	-0.24071	-6.3646	0.69719	-0.45127
-6.3546	7.02823	-6.15793	-6.3546	0.26777	-0.26224	-6.3546	0.7282	-0.43122
-6.3446	7.35352	-6.42247	-6.3446	0.28775	-0.27809	-6.3446	0.78694	-0.42028
-6.3346	7.66821	-6.54183	-6.3346	0.30531	-0.28592	-6.3346	0.86649	-0.4134
-6.3246	7.9158	-6.48679	-6.3246	0.31857	-0.28465	-6.3246	0.95686	-0.40751
-6.3146	8.04373	-6.26361	-6.3146	0.32594	-0.27477	-6.3146	1.04585	-0.40192
-6.3046	8.01062	-5.91071	-6.3046	0.32623	-0.25813	-6.3046	1.12058	-0.39811
-6.2946	7.79235	-5.48759	-6.2946	0.31889	-0.2375	-6.2946	1.16926	-0.39875
-6.2846	7.38611	-5.05938	-6.2846	0.30408	-0.21591	-6.2846	1.18316	-0.40653
-6.2746	6.81163	-4.68118	-6.2746	0.28282	-0.19602	-6.2746	1.15814	-0.42288
-6.2646	6.10933	-4.38623	-6.2646	0.25695	-0.17956	-6.2646	1.09549	-0.44729
-6.2546	5.33548	-4.18099	-6.2546	0.22901	-0.16717	-6.2546	1.00179	-0.47708
-6.2446	4.55488	-4.04773	-6.2446	0.20205	-0.15841	-6.2446	0.88781	-0.50803
-6.2346	3.83252	-3.9533	-6.2346	0.17925	-0.15221	-6.2346	0.76665	-0.53554
-6.2246	3.22514	-3.86128	-6.2246	0.16354	-0.14726	-6.2246	0.65151	-0.55601
-6.2146	2.7743	-3.74367	-6.2146	0.15716	-0.14255	-6.2146	0.55367	-0.56817
-6.2046	2.50139	-3.58907	-6.2046	0.16131	-0.13769	-6.2046	0.48084	-0.57372
-6.1946	2.40552	-3.40526	-6.1946	0.17583	-0.133	-6.1946	0.4363	-0.57721
-6.1846	2.46405	-3.21595	-6.1846	0.19908	-0.1294	-6.1846	0.41881	-0.58511
-6.1746	2.63594	-3.05305	-6.1746	0.22804	-0.12811	-6.1746	0.4232	-0.60407
-6.1646	2.86768	-2.94695	-6.1646	0.25863	-0.13023	-6.1646	0.44152	-0.63909
-6.1546	3.10109	-2.91782	-6.1546	0.2863	-0.13643	-6.1546	0.46456	-0.69182
-6.1446	3.28219	-2.97019	-6.1446	0.30672	-0.14676	-6.1446	0.48344	-0.75971
-6.1346	3.36977	-3.09238	-6.1346	0.31652	-0.16062	-6.1346	0.49102	-0.83614
-6.1246	3.34223	-3.26051	-6.1246	0.31386	-0.17705	-6.1246	0.48298	-0.91167
-6.1146	3.20129	-3.44582	-6.1146	0.29877	-0.19498	-6.1146	0.45833	-0.97607
-6.1046	2.97216	-3.62283	-6.1046	0.27303	-0.21363	-6.1046	0.41926	-1.02063
-6.0946	2.70032	-3.77597	-6.0946	0.23986	-0.23266	-6.0946	0.37054	-1.04002
-6.0846	2.4458	-3.90255	-6.0846	0.20325	-0.2522	-6.0846	0.31851	-1.03332
-6.0746	2.27624	-4.01163	-6.0746	0.16729	-0.2726	-6.0746	0.26996	-1.00387
-6.0646	2.25982	-4.11937	-6.0646	0.13557	-0.294	-6.0646	0.23119	-0.95797
-6.0546	2.45829	-4.24294	-6.0546	0.11081	-0.31594	-6.0546	0.20724	-0.90308
-6.0446	2.92043	-4.39537	-6.0446	0.09461	-0.33715	-6.0446	0.20148	-0.84596
-6.0346	3.67552	-4.58316	-6.0346	0.08751	-0.35556	-6.0346	0.21537	-0.79132
-6.0246	4.72726	-4.80748	-6.0246	0.08909	-0.36873	-6.0246	0.24845	-0.7414
-6.0146	6.04916	-5.06806	-6.0146	0.09818	-0.37437	-6.0146	0.29839	-0.69642
-6.0046	7.58289	-5.36787	-6.0046	0.11304	-0.37103	-6.0046	0.36126	-0.65551
-5.9946	9.24122	-5.71644	-5.9946	0.13163	-0.35853	-5.9946	0.43183	-0.61782
-5.9846	10.9163	-6.12978	-5.9846	0.15181	-0.33812	-5.9846	0.50413	-0.5833
-5.9746	12.4922	-6.62651	-5.9746	0.17153	-0.31223	-5.9746	0.57208	-0.55288
-5.9646	13.8599	-7.22072	-5.9646	0.18903	-0.28399	-5.9646	0.63023	-0.52815
-5.9546	14.9302	-7.9134	-5.9546	0.203	-0.2565	-5.9546	0.67429	-0.51069
-5.9446	15.6431	-8.68486	-5.9446	0.21258	-0.23225	-5.9446	0.70158	-0.50122
-5.9346	15.9703	-9.49053	-5.9346	0.21738	-0.21266	-5.9346	0.71103	-0.49906
-5.9246	15.9127	-10.2621	-5.9246	0.21739	-0.19795	-5.9246	0.70305	-0.50194
-5.9146	15.4937	-10.9148	-5.9146	0.21283	-0.18728	-5.9146	0.6791	-0.50626
-5.9046	14.752	-11.3601	-5.9046	0.20406	-0.17908	-5.9046	0.64136	-0.50777
-5.8946	13.7365	-11.5221	-5.8946	0.19157	-0.17156	-5.8946	0.59237	-0.50241
-5.8846	12.5026	-11.3538	-5.8846	0.17591	-0.16313	-5.8846	0.53487	-0.48725
-5.8746	11.1112	-10.8492	-5.8746	0.15775	-0.15279	-5.8746	0.47168	-0.46115
-5.8646	9.62758	-10.0489	-5.8646	0.13789	-0.14032	-5.8646	0.40569	-0.42503
-5.8546	8.11959	-9.03528	-5.8546	0.11725	-0.12626	-5.8546	0.33977	-0.38179
-5.8446	6.6533	-7.92084	-5.8446	0.0968	-0.11173	-5.8446	0.2766	-0.33569
-5.8346	5.28779	-6.82968	-5.8346	0.07743	-0.09814	-5.8346	0.2185	-0.29159
-5.8246	4.06969	-5.87798	-5.8246	0.05992	-0.08689	-5.8246	0.16726	-0.25397
-5.8146	3.02927	-5.1568	-5.8146	0.04481	-0.079	-5.8146	0.12397	-0.22623
-5.8046	2.17912	-4.72054	-5.8046	0.03235	-0.07495	-5.8046	0.08906	-0.21007
-5.7946	1.51578	-4.58222	-5.7946	0.02257	-0.0746	-5.7946	0.06239	-0.20532
-5.7846	1.02381	-4.71562	-5.7846	0.01528	-0.07716	-5.7846	0.0435	-0.21012
-5.7746	0.68131	-5.0626	-5.7746	0.01021	-0.08142	-5.7746	0.03193	-0.22134
-5.7646	0.46559	-5.54383	-5.7646	0.00706	-0.08593	-5.7646	0.02758	-0.23526
-5.7546	0.3582	-6.07113	-5.7546	0.00563	-0.08932	-5.7546	0.03109	-0.24829
-5.7446	0.34843	-6.55961	-5.7446	0.00587	-0.09051	-5.7446	0.04413	-0.25772
-5.7346	0.43515	-6.93859	-5.7346	0.00799	-0.08887	-5.7346	0.06966	-0.2623
-5.7246	0.62662	-7.16031	-5.7246	0.01246	-0.08434	-5.7246	0.11199	-0.26258
-5.7146	0.93822	-7.20562	-5.7146	0.0201	-0.0774	-5.7146	0.17665	-0.26101
-5.7046	1.38833	-7.08603	-5.7046	0.03207	-0.06889	-5.7046	0.26991	-0.26172
-5.6946	1.99268	-6.84157	-5.6946	0.04977	-0.05989	-5.6946	0.39801	-0.27004
-5.6846	2.75796	-6.53435	-5.6846	0.07482	-0.05149	-5.6846	0.56604	-0.29173
-5.6746	3.6761	-6.23809	-5.6746	0.10877	-0.04463	-5.6746	0.77663	-0.33198
-5.6646	4.72079	-6.02512	-5.6646	0.15284	-0.03997	-5.6646	1.02875	-0.39438
-5.6546	5.84762	-5.9528	-5.6546	0.20754	-0.03785	-5.6546	1.31666	-0.47981
-5.6446	6.99839	-6.0523	-5.6446	0.27226	-0.03829	-5.6446	1.62958	-0.58572
-5.6346	8.10924	-6.32254	-5.6346	0.34499	-0.04103	-5.6346	1.95203	-0.70593
-5.6246	9.12074	-6.73119	-5.6246	0.42214	-0.04564	-5.6246	2.26511	-0.83111
-5.6146	9.98744	-7.22276	-5.6146	0.49875	-0.05164	-5.6146	2.54856	-0.95009
-5.6046	10.6845	-7.7322	-5.6046	0.56893	-0.05857	-5.6046	2.7834	-1.05176
-5.5946	11.2094	-8.19997	-5.5946	0.62672	-0.06616	-5.5946	2.95475	-1.12721
-5.5846	11.5792	-8.58441	-5.5846	0.66703	-0.07434	-5.5846	3.05423	-1.17146
-5.5746	11.8237	-8.86765	-5.5746	0.68657	-0.08327	-5.5746	3.08156	-1.18448
-5.5646	11.9764	-9.05353	-5.5646	0.68447	-0.09334	-5.5646	3.04468	-1.17112
-5.5546	12.0664	-9.15881	-5.5546	0.66248	-0.10514	-5.5546	2.95836	-1.14004
-5.5446	12.1119	-9.20128	-5.5446	0.62455	-0.11946	-5.5446	2.84138	-1.10206
-5.5346	12.1171	-9.18939	-5.5346	0.57605	-0.13726	-5.5346	2.71284	-1.06837
-5.5246	12.0726	-9.11724	-5.5246	0.5227	-0.15972	-5.5246	2.58847	-1.04908
-5.5146	11.959	-8.96663	-5.5146	0.46961	-0.18813	-5.5146	2.47796	-1.05231
-5.5046	11.7537	-8.71483	-5.5046	0.42055	-0.22379	-5.5046	2.38402	-1.08368
-5.4946	11.439	-8.34489	-5.4946	0.37778	-0.26763	-5.4946	2.30346	-1.14596
-5.4846	11.0108	-7.85421	-5.4846	0.34221	-0.31979	-5.4846	2.23001	-1.23862
-5.4746	10.4851	-7.25843	-5.4746	0.31393	-0.37908	-5.4746	2.15801	-1.35726
-5.4646	9.90024	-6.58955	-5.4646	0.29277	-0.44267	-5.4646	2.08571	-1.49323
-5.4546	9.31421	-5.88954	-5.4546	0.27881	-0.50602	-5.4546	2.0173	-1.6337
-5.4446	8.79533	-5.20226	-5.4446	0.27248	-0.56328	-5.4446	1.96264	-1.7629
-5.4346	8.40877	-4.56654	-5.4346	0.27448	-0.60824	-5.4346	1.93492	-1.86444
-5.4246	8.2013	-4.01258	-5.4246	0.28532	-0.63543	-5.4246	1.94675	-1.92448
-5.4146	8.1884	-3.56175	-5.4146	0.3048	-0.64143	-5.4146	2.00569	-1.93491
-5.4046	8.34713	-3.22886	-5.4046	0.33161	-0.62561	-5.4046	2.11067	-1.89569
-5.3946	8.61739	-3.02469	-5.3946	0.36309	-0.59052	-5.3946	2.25032	-1.81537
-5.3846	8.91168	-2.95723	-5.3846	0.39538	-0.54134	-5.3846	2.40372	-1.70965
-5.3746	9.13146	-3.03068	-5.3746	0.42391	-0.48494	-5.3746	2.54366	-1.59816
-5.3646	9.18623	-3.24265	-5.3646	0.44407	-0.42847	-5.3646	2.64161	-1.50025
-5.3546	9.01081	-3.58101	-5.3546	0.45207	-0.37812	-5.3546	2.6732	-1.43108
-5.3446	8.57693	-4.0219	-5.3446	0.44557	-0.33814	-5.3446	2.62296	-1.39877
-5.3346	7.89665	-4.53062	-5.3346	0.42415	-0.3104	-5.3346	2.48716	-1.4034
-5.3246	7.01746	-5.0655	-5.3246	0.38928	-0.29459	-5.3246	2.27412	-1.43786
-5.3146	6.01102	-5.58451	-5.3146	0.34408	-0.28876	-5.3146	2.00214	-1.49026
-5.3046	4.95856	-6.05289	-5.3046	0.29265	-0.29012	-5.3046	1.69562	-1.54712
-5.2946	3.93675	-6.44992	-5.2946	0.23937	-0.29582	-5.2946	1.38049	-1.59664
-5.2846	3.00686	-6.77284	-5.2846	0.18819	-0.30364	-5.2846	1.07995	-1.63125
-5.2746	2.20883	-7.03662	-5.2746	0.14217	-0.31233	-5.2746	0.81152	-1.6491
-5.2646	1.56042	-7.2692	-5.2646	0.10318	-0.32164	-5.2646	0.58561	-1.65407
-5.2546	1.06053	-7.50316	-5.2546	0.07197	-0.33212	-5.2546	0.40579	-1.65455
-5.2446	0.69482	-7.76555	-5.2446	0.04835	-0.34469	-5.2446	0.2701	-1.66108
-5.2346	0.44214	-8.06856	-5.2346	0.0315	-0.36018	-5.2346	0.17297	-1.6836
-5.2246	0.28035	-8.40367	-5.2246	0.02041	-0.37888	-5.2246	0.10722	-1.72864
-5.2146	0.19104	-8.74084	-5.2146	0.01413	-0.40022	-5.2146	0.06567	-1.79732
-5.2046	0.16284	-9.03358	-5.2046	0.01208	-0.42271	-5.2046	0.04229	-1.88438
-5.1946	0.19362	-9.22864	-5.1946	0.01425	-0.44407	-5.1946	0.03283	-1.97865
-5.1846	0.29187	-9.27833	-5.1846	0.02135	-0.46152	-5.1846	0.03511	-2.0648
-5.1746	0.47711	-9.15251	-5.1746	0.0349	-0.4723	-5.1746	0.04897	-2.1261
-5.1646	0.77924	-8.84762	-5.1646	0.05729	-0.47409	-5.1646	0.07616	-2.1475
-5.1546	1.23607	-8.39101	-5.1546	0.09169	-0.46556	-5.1546	0.11997	-2.11861
-5.1446	1.88857	-7.83954	-5.1446	0.14184	-0.44665	-5.1446	0.18486	-2.03579
-5.1346	2.77359	-7.27283	-5.1346	0.2117	-0.41872	-5.1346	0.27581	-1.90295
-5.1246	3.9146	-6.78213	-5.1246	0.30497	-0.38438	-5.1246	0.39761	-1.73092
-5.1146	5.3121	-6.45616	-5.1146	0.42449	-0.34716	-5.1146	0.55403	-1.53551
-5.1046	6.93603	-6.36603	-5.1046	0.5716	-0.31088	-5.1046	0.747	-1.33467
-5.0946	8.72282	-6.55154	-5.0946	0.74572	-0.27898	-5.0946	0.97596	-1.14531
-5.0846	10.5791	-7.0114	-5.0846	0.94401	-0.2539	-5.0846	1.2374	-0.98058
-5.0746	12.3923	-7.69997	-5.0746	1.16138	-0.23667	-5.0746	1.52468	-0.84812
-5.0646	14.0463	-8.53215	-5.0646	1.39064	-0.22681	-5.0646	1.82822	-0.7495
-5.0546	15.4381	-9.39657	-5.0546	1.62286	-0.22257	-5.0546	2.13579	-0.68094
-5.0446	16.4918	-10.175	-5.0446	1.84785	-0.22144	-5.0446	2.43306	-0.63506
-5.0346	17.1658	-10.7639	-5.0346	2.05462	-0.22082	-5.0346	2.7043	-0.60301
-5.0246	17.4509	-11.0931	-5.0246	2.23192	-0.21879	-5.0246	2.93324	-0.57657
-5.0146	17.3635	-11.1374	-5.0146	2.36889	-0.21462	-5.0146	3.10431	-0.54978
-5.0046	16.9348	-10.9173	-5.0046	2.45582	-0.20915	-5.0046	3.20406	-0.51983
-4.9946	16.2014	-10.4908	-4.9946	2.48519	-0.2049	-4.9946	3.22281	-0.48727
-4.9846	15.2012	-9.93818	-4.9846	2.45267	-0.206	-4.9846	3.15629	-0.45566
-4.9746	13.9735	-9.34395	-4.9746	2.35824	-0.21794	-4.9746	3.00685	-0.43107
-4.9646	12.5637	-8.78224	-4.9646	2.20687	-0.24739	-4.9646	2.78396	-0.42155
-4.9546	11.0274	-8.30685	-4.9546	2.00871	-0.30188	-4.9546	2.5038	-0.43669
-4.9446	9.43178	-7.94813	-4.9446	1.7785	-0.38949	-4.9446	2.18773	-0.48717
-4.9346	7.85263	-7.71506	-4.9346	1.53422	-0.51814	-4.9346	1.86011	-0.58398
-4.9246	6.36716	-7.60056	-4.9246	1.29519	-0.69455	-4.9246	1.54543	-0.73713
-4.9146	5.04461	-7.58753	-4.9146	1.07984	-0.92263	-4.9146	1.26568	-0.95349
-4.9046	3.93745	-7.65354	-4.9046	0.90352	-1.20148	-4.9046	1.03798	-1.23427
-4.8946	3.07536	-7.77329	-4.8946	0.77678	-1.52338	-4.8946	0.873	-1.57229
-4.8846	2.46317	-7.91901	-4.8846	0.70416	-1.87243	-4.8846	0.77413	-1.95018
-4.8746	2.08249	-8.05946	-4.8746	0.68381	-2.22448	-4.8746	0.73759	-2.3403
-4.8646	1.89623	-8.15937	-4.8646	0.70778	-2.54909	-4.8646	0.75314	-2.707
-4.8546	1.85483	-8.18045	-4.8546	0.76314	-2.8133	-4.8546	0.8055	-3.01132
-4.8446	1.90308	-8.08506	-4.8446	0.83373	-2.98695	-4.8446	0.87633	-3.21735
-4.8346	1.98684	-7.84213	-4.8346	0.90235	-3.04825	-4.8346	0.94664	-3.29889
-4.8246	2.05909	-7.43404	-4.8246	0.95327	-2.98821	-4.8246	0.9993	-3.24471
-4.8146	2.08468	-6.86223	-4.8146	0.97453	-2.81278	-4.8146	1.02138	-3.06091
-4.8046	2.04333	-6.14967	-4.8046	0.95957	-2.54191	-4.8046	1.00587	-2.76993
-4.7946	1.93039	-5.3388	-4.7946	0.90797	-2.206	-4.7946	0.95232	-2.40624
-4.7846	1.75535	-4.48539	-4.7846	0.82506	-1.84046	-4.7846	0.86651	-2.01021
-4.7746	1.53844	-3.64978	-4.7746	0.72052	-1.48002	-4.7746	0.75892	-1.62157
-4.7646	1.30616	-2.88784	-4.7646	0.60643	-1.15395	-4.7646	0.64275	-1.27404
-4.7546	1.08665	-2.2437	-4.7546	0.49517	-0.88315	-4.7546	0.53177	-0.99208
-4.7446	0.90587	-1.74552	-4.7446	0.39765	-0.67926	-4.7446	0.43844	-0.78978
-4.7346	0.78486	-1.40451	-4.7346	0.32217	-0.54531	-4.7346	0.37266	-0.67154
-4.7246	0.73824	-1.21632	-4.7246	0.27392	-0.47743	-4.7246	0.34113	-0.63359
-4.7146	0.77343	-1.16382	-4.7146	0.25495	-0.46663	-4.7146	0.34706	-0.66572
-4.7046	0.89021	-1.22026	-4.7046	0.26445	-0.50048	-4.7046	0.39013	-0.75279
-4.6946	1.08032	-1.3524	-4.6946	0.299	-0.5644	-4.6946	0.46645	-0.876
-4.6846	1.3273	-1.52356	-4.6846	0.35295	-0.64285	-4.6846	0.56864	-1.01424
-4.6746	1.607	-1.69689	-4.6746	0.41876	-0.72044	-4.6746	0.6862	-1.14586
-4.6646	1.88928	-1.83897	-4.6646	0.48763	-0.78336	-4.6646	0.80638	-1.25083
-4.6546	2.1412	-1.92343	-4.6546	0.55033	-0.82074	-4.6546	0.91578	-1.31333
-4.6446	2.33164	-1.93404	-4.6446	0.59842	-0.82598	-4.6446	1.00269	-1.32392
-4.6346	2.43634	-1.86641	-4.6346	0.62551	-0.79743	-4.6346	1.05978	-1.28109
-4.6246	2.44245	-1.72798	-4.6246	0.62845	-0.73843	-4.6246	1.08694	-1.19156
-4.6146	2.35118	-1.53591	-4.6146	0.608	-0.65639	-4.6146	1.09353	-1.0693
-4.6046	2.17802	-1.31369	-4.6046	0.56899	-0.56142	-4.6046	1.09983	-0.93372
-4.5946	1.95028	-1.08702	-4.5946	0.51968	-0.46454	-4.5946	1.13717	-0.80747
-4.5846	1.70257	-0.88012	-4.5846	0.47071	-0.37617	-4.5846	1.24658	-0.71464
-4.5746	1.47142	-0.7132	-4.5746	0.43359	-0.30506	-4.5746	1.47575	-0.67954
-4.5646	1.28995	-0.60115	-4.5646	0.41919	-0.25774	-4.5646	1.87379	-0.72637
-4.5546	1.18355	-0.55357	-4.5546	0.43622	-0.23861	-4.5546	2.48385	-0.87918
-4.5446	1.16695	-0.57548	-4.5446	0.48997	-0.25018	-4.5446	3.33382	-1.16173
-4.5346	1.24268	-0.66829	-4.5346	0.58124	-0.29352	-4.5346	4.42605	-1.59651
-4.5246	1.4009	-0.83049	-4.5246	0.70568	-0.36844	-4.5246	5.72849	-2.20247
-4.5146	1.62053	-1.05801	-4.5146	0.85372	-0.47353	-4.5146	7.16968	-2.99131
-4.5046	1.87157	-1.34426	-4.5046	1.01119	-0.60592	-4.5046	8.64078	-3.96264
-4.4946	2.11883	-1.6799	-4.4946	1.16088	-0.76099	-4.4946	10.006	-5.0988
-4.4846	2.32658	-2.05264	-4.4846	1.28483	-0.93212	-4.4846	11.1212	-6.36055
-4.4746	2.46383	-2.44708	-4.4746	1.36716	-1.11058	-4.4746	11.8574	-7.68513
-4.4646	2.50903	-2.84483	-4.4646	1.3967	-1.28578	-4.4646	12.1244	-8.98802
-4.4546	2.45337	-3.22474	-4.4546	1.36899	-1.44583	-4.4546	11.8879	-10.1695
-4.4446	2.3018	-3.56375	-4.4446	1.28695	-1.57859	-4.4446	11.1762	-11.1257
-4.4346	2.07137	-3.83818	-4.4346	1.16013	-1.67286	-4.4346	10.0742	-11.763
-4.4246	1.78752	-4.02578	-4.4246	1.00277	-1.71987	-4.4246	8.70644	-12.0127
-4.4146	1.47914	-4.10835	-4.4146	0.83104	-1.71454	-4.4146	7.21407	-11.8437
-4.4046	1.17356	-4.07452	-4.4046	0.66032	-1.65638	-4.4046	5.73088	-11.2685
-4.3946	0.89276	-3.9222	-4.3946	0.50303	-1.54975	-4.3946	4.36475	-10.3423
-4.3846	0.65117	-3.65983	-4.3846	0.36741	-1.4034	-4.3846	3.18705	-9.15399
-4.3746	0.45543	-3.3061	-4.3746	0.25733	-1.22929	-4.3746	2.23109	-7.81162
-4.3646	0.30557	-2.8878	-4.3646	0.17293	-1.04091	-4.3646	1.49755	-6.42595
-4.3546	0.19695	-2.43629	-4.3546	0.11174	-0.85155	-4.3546	0.96412	-5.09505
-4.3446	0.1226	-1.98317	-4.3446	0.06994	-0.67267	-4.3446	0.59613	-3.89354
-4.3346	0.07503	-1.5562	-4.3346	0.04351	-0.5128	-4.3346	0.35568	-2.86752
-4.3246	0.04777	-1.17623	-4.3246	0.02904	-0.37708	-4.3246	0.20819	-2.03527
-4.3146	0.03616	-0.85572	-4.3146	0.02435	-0.26731	-4.3146	0.12607	-1.39214
-4.3046	0.0378	-0.59884	-4.3046	0.02876	-0.1826	-4.3046	0.09005	-0.91765
-4.2946	0.05265	-0.40289	-4.2946	0.04335	-0.12014	-4.2946	0.08906	-0.58287
-4.2846	0.08286	-0.26047	-4.2846	0.07094	-0.07609	-4.2846	0.11923	-0.35673
-4.2746	0.13246	-0.16175	-4.2746	0.11606	-0.04638	-4.2746	0.18259	-0.21034
-4.2646	0.20669	-0.09644	-4.2646	0.18464	-0.02719	-4.2646	0.28562	-0.11947
-4.2546	0.31116	-0.05519	-4.2546	0.28343	-0.01532	-4.2546	0.43757	-0.06535
-4.2446	0.45054	-0.03031	-4.2446	0.41911	-0.0083	-4.2446	0.64854	-0.03442
-4.2346	0.62728	-0.01597	-4.2346	0.59701	-0.00432	-4.2346	0.92721	-0.01745
-4.2246	0.84022	-0.00807	-4.2246	0.81985	-0.00216	-4.2246	1.27845	-0.00852
-4.2146	1.08379	-0.00393	-4.2146	1.08647	-0.00105	-4.2146	1.70115	-0.00402
-4.2046	1.34794	-0.00186	-4.2046	1.39111	-0.000517617	-4.2046	2.18673	-0.00186
-4.1946	1.61897	-0.000922249	-4.1946	1.72345	-0.000313011	-4.1946	2.71882	-0.000920903
-4.1846	1.88132	-0.000618788	-4.1846	2.06948	-0.000336408	-4.1846	3.27436	-0.000660748
-4.1746	2.11974	-0.000772946	-4.1746	2.41312	-0.000608958	-4.1746	3.82594	-0.000906596
-4.1646	2.3214	-0.00145	-4.1646	2.73822	-0.00129	-4.1646	4.34505	-0.00178
-4.1546	2.47734	-0.00298	-4.1546	3.03032	-0.00272	-4.1546	4.8053	-0.0037
-4.1446	2.58284	-0.00602	-4.1446	3.27788	-0.00554	-4.1446	5.18496	-0.00755
-4.1346	2.63685	-0.0117	-4.1346	3.47248	-0.01086	-4.1346	5.46824	-0.01482
-4.1246	2.64072	-0.02181	-4.1246	3.6083	-0.02042	-4.1246	5.6452	-0.02793
-4.1146	2.59689	-0.03896	-4.1146	3.68117	-0.03686	-4.1146	5.71083	-0.05056
-4.1046	2.50812	-0.0667	-4.1046	3.68775	-0.06388	-4.1046	5.6638	-0.08791
-4.0946	2.37736	-0.10948	-4.0946	3.62539	-0.10635	-4.0946	5.5058	-0.1469
-4.0846	2.20834	-0.17228	-4.0846	3.49288	-0.17014	-4.0846	5.24171	-0.23602
-4.0746	2.00643	-0.26002	-4.0746	3.29177	-0.26179	-4.0746	4.88051	-0.36487
-4.0646	1.77929	-0.37652	-4.0646	3.02783	-0.38767	-4.0646	4.43638	-0.54317
-4.0546	1.53689	-0.52335	-4.0546	2.71198	-0.55301	-4.0546	3.92928	-0.77933
-4.0446	1.291	-0.69868	-4.0446	2.36005	-0.76075	-4.0446	3.38434	-1.0788
-4.0346	1.05405	-0.89664	-4.0346	1.99147	-1.01056	-4.0346	2.82995	-1.44255
-4.0246	0.83801	-1.10736	-4.0246	1.62691	-1.29826	-4.0246	2.29494	-1.86593
-4.0146	0.65359	-1.31805	-4.0146	1.28567	-1.61601	-4.0146	1.8056	-2.33857
-4.0046	0.51017	-1.51495	-4.0046	0.98343	-1.95312	-4.0046	1.38336	-2.8451
-3.9946	0.41644	-1.68576	-3.9946	0.7309	-2.29749	-3.9946	1.04391	-3.36699
-3.9846	0.38176	-1.82191	-3.9846	0.53367	-2.63716	-3.9846	0.79785	-3.88472
-3.9746	0.41762	-1.92004	-3.9746	0.39305	-2.96147	-3.9746	0.6527	-4.37994
-3.9646	0.53882	-1.98211	-3.9646	0.30751	-3.26148	-3.9646	0.61566	-4.83693
-3.9546	0.76359	-2.0142	-3.9546	0.27432	-3.52945	-3.9546	0.69613	-5.24326
-3.9446	1.11214	-2.0244	-3.9446	0.29074	-3.7578	-3.9446	0.90724	-5.58967
-3.9346	1.60343	-2.02054	-3.9346	0.35463	-3.93801	-3.9346	1.26568	-5.87015
-3.9246	2.25027	-2.00859	-3.9246	0.46421	-4.06042	-3.9246	1.78931	-6.08262
-3.9146	3.05348	-1.99238	-3.9146	0.61728	-4.11527	-3.9146	2.49276	-6.23101
-3.9046	3.99645	-1.97471	-3.9046	0.8099	-4.09518	-3.9046	3.38125	-6.32835
-3.8946	5.04168	-1.95928	-3.8946	1.03514	-3.99823	-3.8946	4.44389	-6.3996
-3.8846	6.13089	-1.95262	-3.8846	1.28218	-3.8307	-3.8846	5.64771	-6.48262
-3.8746	7.18969	-1.96505	-3.8746	1.53608	-3.6081	-3.8746	6.93448	-6.62519
-3.8646	8.13671	-2.01011	-3.8646	1.77848	-3.35379	-3.8646	8.22178	-6.87742
-3.8546	8.89578	-2.10247	-3.8546	1.98933	-3.0952	-3.8546	9.40953	-7.27997
-3.8446	9.40878	-2.25489	-3.8446	2.14929	-2.85843	-3.8446	10.3917	-7.85081
-3.8346	9.64607	-2.47535	-3.8346	2.24255	-2.66288	-3.8346	11.0718	-8.57402
-3.8246	9.61174	-2.76535	-3.8246	2.25935	-2.51734	-3.8246	11.3787	-9.39483
-3.8146	9.34228	-3.12004	-3.8146	2.19774	-2.41876	-3.8146	11.2798	-10.2235
-3.8046	8.89883	-3.52995	-3.8046	2.06406	-2.35399	-3.8046	10.7877	-10.9484
-3.7946	8.3549	-3.98363	-3.7946	1.87198	-2.30389	-3.7946	9.95809	-11.4562
-3.7846	7.78292	-4.46967	-3.7846	1.64033	-2.24846	-3.7846	8.88036	-11.654
-3.7746	7.24292	-4.97717	-3.7746	1.39016	-2.17164	-3.7746	7.66211	-11.4879
-3.7646	6.77598	-5.49405	-3.7646	1.14174	-2.06439	-3.7646	6.41173	-10.9538
-3.7546	6.40338	-6.00371	-3.7546	0.91211	-1.92561	-3.7546	5.22316	-10.0966
-3.7446	6.13065	-6.4818	-3.7446	0.71364	-1.7609	-3.7446	4.16567	-8.99934
-3.7346	5.95407	-6.89464	-3.7346	0.55363	-1.57997	-3.7346	3.27981	-7.76573
-3.7246	5.86689	-7.20125	-3.7246	0.43493	-1.39358	-3.7246	2.57923	-6.5005
-3.7146	5.86316	-7.35902	-3.7146	0.35708	-1.2111	-3.7146	2.05632	-5.29276
-3.7046	5.93819	-7.33219	-3.7046	0.31753	-1.03911	-3.7046	1.68952	-4.20573
-3.6946	6.08632	-7.10082	-3.6946	0.31273	-0.88114	-3.6946	1.4504	-3.2738
-3.6846	6.29756	-6.66751	-3.6846	0.33867	-0.73838	-3.6846	1.30926	-2.50586
-3.6746	6.55509	-6.05985	-3.6746	0.39108	-0.61073	-3.6746	1.23889	-1.89239
-3.6646	6.8346	-5.32762	-3.6646	0.46518	-0.49779	-3.6646	1.21661	-1.41362
-3.6546	7.10602	-4.53578	-3.6546	0.55547	-0.39955	-3.6546	1.22501	-1.04658
-3.6446	7.33693	-3.75492	-3.6446	0.65544	-0.3165	-3.6446	1.252	-0.76984
-3.6346	7.49669	-3.05184	-3.6346	0.75767	-0.24955	-3.6346	1.29042	-0.566
-3.6246	7.56032	-2.4821	-3.6246	0.85427	-0.19965	-3.6246	1.33787	-0.42235
-3.6146	7.51177	-2.08566	-3.6146	0.93763	-0.1675	-3.6146	1.3968	-0.33056
-3.6046	7.34641	-1.88546	-3.6046	1.00149	-0.15326	-3.6046	1.47525	-0.28617
-3.5946	7.07294	-1.88827	-3.5946	1.04208	-0.15641	-3.5946	1.58794	-0.28815
-3.5846	6.71474	-2.08672	-3.5846	1.05899	-0.17573	-3.5846	1.7574	-0.33893
-3.5746	6.31023	-2.46187	-3.5746	1.0558	-0.20936	-3.5746	2.01415	-0.44461
-3.5646	5.91188	-2.98598	-3.5646	1.03986	-0.25499	-3.5646	2.39496	-0.61529
-3.5546	5.58306	-3.62565	-3.5546	1.02151	-0.31007	-3.5546	2.93824	-0.86507
-3.5446	5.3926	-4.34528	-3.5446	1.01245	-0.37218	-3.5446	3.6765	-1.21157
-3.5346	5.40726	-5.11069	-3.5346	1.02373	-0.43942	-3.5346	4.62644	-1.6745
-3.5246	5.6832	-5.89232	-3.5246	1.06364	-0.51066	-3.5246	5.7789	-2.2732
-3.5146	6.25768	-6.66716	-3.5146	1.13595	-0.58562	-3.5146	7.09123	-3.02299
-3.5046	7.14265	-7.41894	-3.5046	1.23904	-0.6647	-3.5046	8.48539	-3.93063
-3.4946	8.32113	-8.13659	-3.4946	1.36608	-0.74846	-3.4946	9.85342	-4.98939
-3.4846	9.74699	-8.81158	-3.4846	1.50633	-0.83706	-3.4846	11.0709	-6.17464
-3.4746	11.3478	-9.43562	-3.4746	1.64719	-0.9296	-3.4746	12.0163	-7.4409
-3.4646	13.0302	-9.99974	-3.4646	1.7764	-1.02379	-3.4646	12.5913	-8.72182
-3.4546	14.6861	-10.4956	-3.4546	1.88397	-1.11595	-3.4546	12.7386	-9.93367
-3.4446	16.2013	-10.919	-3.4446	1.96318	-1.20149	-3.4446	12.4514	-10.9833
-3.4346	17.4633	-11.2733	-3.4346	2.01069	-1.27575	-3.4346	11.7729	-11.7793
-3.4246	18.3713	-11.5734	-3.4246	2.02572	-1.33496	-3.4246	10.7859	-12.2462
-3.4146	18.8455	-11.8452	-3.4146	2.00898	-1.37713	-3.4146	9.59591	-12.3365
-3.4046	18.8367	-12.1224	-3.4046	1.96156	-1.40254	-3.4046	8.31252	-12.0409
-3.3946	18.3331	-12.4392	-3.3946	1.88453	-1.41368	-3.3946	7.03257	-11.3908
[truncated: 2,002 more rows]
