# Supplementary material for: Achieving high-performance room-temperature organic ferromagnetic semiconductor films via topochemical reduction
Source: Nat Commun. 2026 Apr 15;17:5197. doi: 10.1038/s41467-026-71866-2 (PMC13253818; doi:10.1038/s41467-026-71866-2)
Supplement: Supplementary file 3 — Source Data [file 41467_2026_71866_MOESM3_ESM.zip › Source Data/Supplementary_Figure_3/supplementary fig3a.xlsx]

## Sheet: Sheet1
2θ	intensity
5	449.766
5.01	459.896
5.02	446.36
5.03	456.405
5.04	447.491
5.05	466.008
5.06	431.299
5.07	468.392
5.08	426.555
5.09	382.872
5.1	471.633
5.11	425.207
5.12	411.361
5.13	433.803
5.14	422.349
5.15	401.225
5.16	409.257
5.17	401.969
5.18	422.924
5.19	397.332
5.2	413.24
5.21	399.958
5.22	403.663
5.23	408.404
5.24	438.821
5.25	415.419
5.26	434.105
5.27	404.897
5.28	410.991
5.29	406.91
5.3	400.479
5.31	422.834
5.32	423.388
5.33	433.126
5.34	414.093
5.35	390.823
5.36	374.557
5.37	370.571
5.38	419.648
5.39	425.52
5.4	385.35
5.41	409.168
5.42	392.49
5.43	380.417
5.44	369.982
5.45	399.327
5.46	375.587
5.47	396.677
5.48	385.595
5.49	414.192
5.5	368.648
5.51	398.116
5.52	365.547
5.53	400.601
5.54	374.279
5.55	342.536
5.56	357.139
5.57	367.778
5.58	383.558
5.59	401.128
5.6	388.097
5.61	388.686
5.62	373.915
5.63	362.988
5.64	355.865
5.65	385.043
5.66	358.875
5.67	383.369
5.68	370.558
5.69	376.095
5.7	358.105
5.71	351.469
5.72	351.514
5.73	356.116
5.74	384.949
5.75	350.372
5.76	352.855
5.77	377.215
5.78	375.682
5.79	367.299
5.8	315.663
5.81	378.137
5.82	340.383
5.83	319.626
5.84	336.937
5.85	330.904
5.86	325.836
5.87	365.776
5.88	370.092
5.89	341.805
5.9	343.437
5.91	331.67
5.92	363.265
5.93	345.517
5.94	352.065
5.95	347.232
5.96	304.221
5.97	318.141
5.98	320.941
5.99	336.524
6	321.932
6.01	341.877
6.02	341.471
6.03	344.739
6.04	348.881
6.05	308.985
6.06	330.621
6.07	323.488
6.08	333.936
6.09	345.024
6.1	338.304
6.11	339.857
6.12	318.32
6.13	355.917
6.14	336.264
6.15	313.973
6.16	332.281
6.17	329.543
6.18	338.988
6.19	322.272
6.2	352.983
6.21	320.144
6.22	347.033
6.23	309.782
6.24	320.538
6.25	325.242
6.26	291.618
6.27	320.061
6.28	314.544
6.29	328.15
6.3	322.591
6.31	359.65
6.32	320.194
6.33	327.302
6.34	318.615
6.35	303.811
6.36	311.428
6.37	312.476
6.38	306.429
6.39	317.038
6.4	322.962
6.41	299.017
6.42	312.489
6.43	317.724
6.44	337.871
6.45	298.892
6.46	279.378
6.47	326.723
6.48	315.209
6.49	274.905
6.5	250.025
6.51	329.501
6.52	281.231
6.53	266.859
6.54	287.722
6.55	286.896
6.56	299.728
6.57	311.88
6.58	297.32
6.59	305.056
6.6	285.765
6.61	278.082
6.62	290.366
6.63	315.855
6.64	297.539
6.65	297.895
6.66	268.858
6.67	278.82
6.68	265.338
6.69	282.155
6.7	274.961
6.71	274.435
6.72	297.997
6.73	307.274
6.74	277.528
6.75	278.233
6.76	279.882
6.77	269.218
6.78	291.099
6.79	291.606
6.8	292.853
6.81	272.542
6.82	263.929
6.83	277.152
6.84	287.234
6.85	240.049
6.86	286.177
6.87	290.681
6.88	284.609
6.89	253.304
6.9	283.329
6.91	272.5
6.92	271.971
6.93	276.122
6.94	251.753
6.95	259.564
6.96	262.369
6.97	269.889
6.98	261.664
6.99	259.371
7	250.835
7.01	289.89
7.02	259.487
7.03	264.667
7.04	262.4
7.05	261.907
7.06	261.438
7.07	266.273
7.08	248.214
7.09	221.85
7.1	233.661
7.11	251.99
7.12	264.335
7.13	256.416
7.14	215.978
7.15	236.949
7.16	254.023
7.17	237.511
7.18	260.81
7.19	251.425
7.2	238.543
7.21	262.869
7.22	252.06
7.23	288.847
7.24	242.232
7.25	237.935
7.26	261.524
7.27	255.749
7.28	236.367
7.29	220.817
7.3	236.161
7.31	253.722
7.32	222.573
7.33	239.184
7.34	252.913
7.35	248.983
7.36	262.124
7.37	247.708
7.38	250.432
7.39	243.529
7.4	250.15
7.41	231.119
7.42	229.787
7.43	264.631
7.44	230.043
7.45	253.878
7.46	228.374
7.47	219.665
7.48	239.805
7.49	255.488
7.5	247.389
7.51	222.341
7.52	224.277
7.53	217.421
7.54	224.494
7.55	251.34
7.56	243.819
7.57	245.565
7.58	232.359
7.59	225.397
7.6	231.927
7.61	235.009
7.62	208.263
7.63	228.11
7.64	234.439
7.65	215.779
7.66	214.834
7.67	237.565
7.68	205.583
7.69	215.745
7.7	232.983
7.71	212.03
7.72	238.777
7.73	232.226
7.74	233.228
7.75	227.798
7.76	219.865
7.77	229.262
7.78	271.324
7.79	216.408
7.8	199.899
7.81	223.711
7.82	230.47
7.83	218.085
7.84	224.915
7.85	198.623
7.86	230.392
7.87	212.99
7.88	209.302
7.89	214.419
7.9	196.684
7.91	198.709
7.92	204.097
7.93	232.985
7.94	219.012
7.95	185.691
7.96	213.796
7.97	190.267
7.98	192.116
7.99	234.036
8	217.263
8.01	208.067
8.02	184.324
8.03	204.26
8.04	203.64
8.05	200.94
8.06	211.968
8.07	208.973
8.08	204.177
8.09	227.956
8.1	208.283
8.11	203.254
8.12	194.477
8.13	237.48
8.14	224.37
8.15	220.736
8.16	208.188
8.17	212.865
8.18	215.16
8.19	213.79
8.2	205.879
8.21	228.526
8.22	221.731
8.23	182.526
8.24	178.587
8.25	213.902
8.26	199.013
8.27	197.31
8.28	193.676
8.29	214.276
8.3	188.107
8.31	166.785
8.32	164.506
8.33	186.803
8.34	200.255
8.35	225.749
8.36	177.092
8.37	179.076
8.38	187.895
8.39	178.993
8.4	163.763
8.41	182.539
8.42	194.076
8.43	189.178
8.44	194.507
8.45	163.568
8.46	193.728
8.47	171.494
8.48	180.072
8.49	179.006
8.5	194.006
8.51	208.323
8.52	158.437
8.53	174.732
8.54	173.39
8.55	191.611
8.56	192.388
8.57	208.422
8.58	180.909
8.59	185.68
8.6	187.864
8.61	174.718
8.62	174.783
8.63	182.251
8.64	179.55
8.65	193.766
8.66	167.936
8.67	195.575
8.68	174.311
8.69	194.149
8.7	162.301
8.71	171.836
8.72	191.997
8.73	154.61
8.74	179.939
8.75	166.314
8.76	165.174
8.77	174.104
8.78	184.669
8.79	185.28
8.8	189.811
8.81	172.439
8.82	186.378
8.83	158.61
8.84	160.867
8.85	162.439
8.86	189.824
8.87	187.368
8.88	176.96
8.89	176.644
8.9	184.425
8.91	195.507
8.92	153.671
8.93	173.771
8.94	164.379
8.95	150.715
8.96	154.176
8.97	181.847
8.98	187.436
8.99	162.966
9	163.043
9.01	161.916
9.02	152.649
9.03	180.7
9.04	191.466
9.05	177.817
9.06	178.61
9.07	173.617
9.08	152.828
9.09	151.561
9.1	163.169
9.11	149.865
9.12	164.038
9.13	166.606
9.14	150.343
9.15	151.645
9.16	147.486
9.17	169.286
9.18	173.796
9.19	170.335
9.2	148.368
9.21	168.479
9.22	165.034
9.23	152.108
9.24	153.827
9.25	167.21
9.26	155.012
9.27	173.238
9.28	159.966
9.29	153.305
9.3	179.891
9.31	182.622
9.32	167.551
9.33	153.411
9.34	163.733
9.35	147.069
9.36	148.36
9.37	168.555
9.38	151.735
9.39	165.417
9.4	152.424
9.41	161.873
9.42	164.285
9.43	167.782
9.44	160.992
9.45	168.153
9.46	165.653
9.47	142.916
9.48	140.468
9.49	154.754
9.5	145.45
9.51	163.699
9.52	144.815
9.53	151.985
9.54	147.104
9.55	145.072
9.56	157.054
9.57	175.925
9.58	152.514
9.59	134.32
9.6	154.494
9.61	135.626
9.62	151.986
9.63	143.537
9.64	154.481
9.65	149.328
9.66	160.472
9.67	176.774
9.68	166.777
9.69	169.878
9.7	161.165
9.71	173.976
9.72	151.842
9.73	167.647
9.74	168.079
9.75	168.094
9.76	185.124
9.77	183.703
9.78	179.708
9.79	157.914
9.8	181.814
9.81	168.046
9.82	150.005
9.83	152.788
9.84	168.091
9.85	192.54
9.86	177.752
9.87	193.662
9.88	213.438
9.89	227.032
9.9	238.324
9.91	266.688
9.92	266.022
9.93	320.063
9.94	311.428
9.95	341.616
9.96	405.394
9.97	498.548
9.98	543.135
9.99	649.604
10	715.383
10.01	836.837
10.02	837.552
10.03	953.025
10.04	1006.24
10.05	1044.41
10.06	1095.63
10.07	1079.73
10.08	1065.38
10.09	1010.44
10.1	926.756
10.11	857.647
10.12	762.126
10.13	598.219
10.14	517.235
10.15	421.554
10.16	353.504
10.17	304.519
10.18	282.739
10.19	221.634
10.2	211.878
10.21	186.965
10.22	187.352
10.23	180.578
10.24	170.938
10.25	159.129
10.26	136.495
10.27	149.601
10.28	160.23
10.29	128.605
10.3	123.401
10.31	158.762
10.32	140.894
10.33	131.956
10.34	145.666
10.35	148.931
10.36	158.213
10.37	148.165
10.38	136.01
10.39	129.439
10.4	130.373
10.41	143.35
10.42	149.491
10.43	144.154
10.44	163.518
10.45	135.075
10.46	117.638
10.47	124.418
10.48	132.6
10.49	131.413
10.5	112.507
10.51	133.353
10.52	134.127
10.53	145.038
10.54	134.024
10.55	140.002
10.56	142.086
10.57	138.202
10.58	122.738
10.59	127.183
10.6	140.826
10.61	133.3
10.62	136.891
10.63	138.161
10.64	125.072
10.65	130.964
10.66	133.381
10.67	137.177
10.68	131.399
10.69	143.126
10.7	146.322
10.71	117.541
10.72	116.69
10.73	128.957
10.74	133.55
10.75	138.2
10.76	144.126
10.77	127.091
10.78	145.973
10.79	130.341
10.8	130.185
10.81	141.762
10.82	156.237
10.83	132.255
10.84	119.556
10.85	130.529
10.86	144.383
10.87	141.337
10.88	136.013
10.89	140.101
10.9	138.069
10.91	122.98
10.92	145.87
10.93	122.249
10.94	139.28
10.95	131.573
10.96	130.319
10.97	133.659
10.98	112.587
10.99	132.586
11	134.964
11.01	123.733
11.02	116.733
11.03	132.44
11.04	125.447
11.05	131.386
11.06	134.053
11.07	136.733
11.08	124.163
11.09	115.969
11.1	123.058
11.11	133.744
11.12	134.603
11.13	125.751
11.14	124.041
11.15	121.781
11.16	130.304
11.17	138.183
11.18	135.916
11.19	113.32
11.2	134.638
11.21	153.6
11.22	136.043
11.23	145.192
11.24	135.836
11.25	135.47
11.26	139.697
11.27	139.878
11.28	125.961
11.29	130.224
11.3	124.024
11.31	137.641
11.32	138.776
11.33	145.499
11.34	141.862
11.35	123.324
11.36	130.406
11.37	130.581
11.38	136.516
11.39	142.965
11.4	147.28
11.41	131.019
11.42	147.234
11.43	142.084
11.44	135.749
11.45	148
11.46	136.908
11.47	174.295
11.48	160.542
11.49	151.847
11.5	153.877
11.51	177.363
11.52	155.991
11.53	161.687
11.54	172.052
11.55	181.02
11.56	209.482
11.57	196.936
11.58	210.086
11.59	234.637
11.6	209.125
11.61	239.525
11.62	237.583
11.63	260.237
11.64	264.824
11.65	264.252
11.66	289.163
11.67	298.403
11.68	297.432
11.69	324.19
11.7	313.739
11.71	360.7
11.72	358.921
11.73	390.932
11.74	446.245
11.75	458.157
11.76	506.686
11.77	527.07
11.78	623.423
11.79	668.496
11.8	726.818
11.81	846.591
11.82	966.346
11.83	1070
11.84	1326.7
11.85	1532.79
11.86	1819.25
11.87	2199.07
11.88	2642.47
11.89	3206.77
11.9	3919.06
11.91	4736.16
11.92	5663.51
11.93	6348.67
11.94	7261.13
11.95	8092.63
11.96	8703.72
11.97	9467.08
11.98	9903.16
11.99	10143.3
12	10368
12.01	10255.2
12.02	9756.77
12.03	9109.59
12.04	7986.06
12.05	6650.85
12.06	5463.82
12.07	4326.85
12.08	3430.46
12.09	2624.47
12.1	2023.97
12.11	1735.67
12.12	1315.11
12.13	1099.85
12.14	927.143
12.15	771.086
12.16	666.642
12.17	565.073
12.18	499.108
12.19	437.118
12.2	395.072
12.21	354.467
12.22	341.408
12.23	287.95
12.24	306.036
12.25	274.817
12.26	252.413
12.27	267.291
12.28	248.483
12.29	228.669
12.3	224.689
12.31	192.293
12.32	241.587
12.33	223.187
12.34	205.903
12.35	208.926
12.36	194.167
12.37	180.749
12.38	182.066
12.39	178.216
12.4	171.75
12.41	176.598
12.42	182.72
12.43	142.539
12.44	178.008
12.45	168.176
12.46	169.013
12.47	170.182
12.48	157.69
12.49	150.49
12.5	177.155
12.51	169.833
12.52	173.419
12.53	175.205
12.54	164.708
12.55	158.238
12.56	157.058
12.57	141.569
12.58	135.205
12.59	147.231
12.6	156.763
12.61	146.705
12.62	135.533
12.63	132.745
12.64	151.464
12.65	152.997
12.66	143.076
12.67	131.377
12.68	140.007
12.69	139.298
12.7	145.118
12.71	152.037
12.72	155.478
12.73	150.294
12.74	145.889
12.75	140.341
12.76	142.086
12.77	134.883
12.78	150.159
12.79	144.457
12.8	140.959
12.81	129.535
12.82	130.386
12.83	142.122
12.84	115.423
12.85	116.452
12.86	134.175
12.87	132.673
12.88	116.795
12.89	149.359
12.9	120.432
12.91	130.464
12.92	139.038
12.93	123.554
12.94	126.261
12.95	130.726
12.96	150.004
12.97	133.255
12.98	129.43
12.99	125.867
13	128.951
13.01	124.893
13.02	136.152
13.03	124.571
13.04	138.247
13.05	124.212
13.06	124.477
13.07	128.172
13.08	118.233
13.09	108.889
13.1	124.026
13.11	116.161
13.12	107.867
13.13	124.938
13.14	119.134
13.15	118.678
13.16	127.961
13.17	134.468
13.18	134.267
13.19	119.466
13.2	113.925
13.21	106.122
13.22	110.005
13.23	128.226
13.24	116.399
13.25	123.541
13.26	114.92
13.27	115.84
13.28	119.893
13.29	116.156
13.3	113.465
13.31	113.595
13.32	101.645
13.33	128.377
13.34	119.305
13.35	111.999
13.36	118.913
13.37	109.771
13.38	106.953
13.39	112.945
13.4	120.224
13.41	118.551
13.42	99.4195
13.43	115.256
13.44	119.176
13.45	137.256
13.46	113.085
13.47	122.173
13.48	87.7075
13.49	128.399
13.5	112.921
13.51	102.999
13.52	105.122
13.53	123.073
13.54	107.138
13.55	113.17
13.56	105.746
13.57	112.155
13.58	106.959
13.59	97.2686
13.6	105.212
13.61	116.646
13.62	102.387
13.63	85.9401
13.64	88.6187
13.65	104.73
13.66	109.309
13.67	110.65
13.68	105.715
13.69	108.33
13.7	98.1241
13.71	99.3972
13.72	99.607
13.73	107.925
13.74	113.815
13.75	110.903
13.76	111.763
13.77	94.2469
13.78	90.0618
13.79	84.8011
13.8	101.383
13.81	95.1672
13.82	105.148
13.83	103.047
13.84	102.899
13.85	102.412
13.86	111.909
13.87	117.529
13.88	107.239
13.89	105.636
13.9	108.763
13.91	100.835
13.92	88.8121
13.93	95.7616
13.94	97.358
13.95	90.9066
13.96	90.5458
13.97	91.395
13.98	92.2095
13.99	89.8836
14	100.206
14.01	107.373
14.02	107.965
14.03	80.9198
14.04	105.078
14.05	102.075
14.06	103.505
14.07	98.8913
14.08	96.2948
14.09	98.5264
14.1	112.819
14.11	98.0952
14.12	115.675
14.13	91.2972
14.14	98.7203
14.15	81.812
14.16	102.996
14.17	114.249
14.18	96.9799
14.19	101.362
14.2	102.819
14.21	108.815
14.22	104.781
14.23	85.5657
14.24	109.868
14.25	108.145
14.26	124.654
14.27	101.186
14.28	114.889
14.29	117.403
14.3	119.725
14.31	111.707
14.32	133.482
14.33	129.047
14.34	136.233
14.35	121.558
14.36	150.825
14.37	177.738
14.38	172.102
14.39	191.975
14.4	183.442
14.41	215.546
14.42	263.437
14.43	264.589
14.44	319.281
14.45	337.942
14.46	358.602
14.47	365.039
14.48	417.187
14.49	423.026
14.5	406.419
14.51	401.102
14.52	391.888
14.53	397.577
14.54	346.216
14.55	292.692
14.56	241.324
14.57	227.728
14.58	206.159
14.59	181.915
14.6	164.516
14.61	136.142
14.62	134.974
14.63	121.54
14.64	118.918
14.65	108.844
14.66	116.936
14.67	73.6256
14.68	99.5506
14.69	113.74
14.7	101.832
14.71	105.867
14.72	105.586
14.73	94.1644
14.74	104.601
14.75	83.6679
14.76	89.8458
14.77	86.4912
14.78	89.2547
14.79	77.4449
14.8	107.265
14.81	94.2051
14.82	93.995
14.83	94.4029
14.84	96.3398
14.85	91.6782
14.86	83.6942
14.87	78.5238
14.88	87.6565
14.89	82.8451
14.9	86.3921
14.91	90.9066
14.92	96.663
14.93	87.1567
14.94	97.4922
14.95	90.0482
14.96	96.6613
14.97	93.8433
14.98	90.6394
14.99	84.4128
15	79.552
15.01	77.2914
15.02	80.2184
15.03	93.447
15.04	89.8088
15.05	74.7775
15.06	70.1871
15.07	87.7786
15.08	96.4997
15.09	87.7461
15.1	80.181
15.11	99.9598
15.12	94.5103
15.13	78.9132
15.14	78.3504
15.15	97.6408
15.16	93.6223
15.17	93.1717
15.18	83.5363
15.19	72.7627
15.2	84.0265
15.21	102.829
15.22	87.862
15.23	75.6996
15.24	106.017
15.25	74.9957
15.26	77.5652
15.27	66.4378
15.28	79.3008
15.29	80.0767
15.3	92.3536
15.31	72.0681
15.32	88.5134
15.33	75.1024
15.34	76.4506
15.35	76.478
15.36	82.751
15.37	78.5767
15.38	83.6822
15.39	78.7117
15.4	69.8973
15.41	70.4067
15.42	68.7989
15.43	73.4491
15.44	79.31
15.45	83.708
15.46	84.9096
15.47	85.1174
15.48	70.0916
15.49	100.336
15.5	85.343
15.51	81.0119
15.52	76.2762
15.53	85.9738
15.54	81.5807
15.55	83.1739
15.56	84.94
15.57	88.8469
15.58	85.7316
15.59	76.4981
15.6	77.1019
15.61	88.3323
15.62	77.5033
15.63	79.9025
15.64	78.076
15.65	78.7023
15.66	76.396
15.67	85.4262
15.68	79.4503
15.69	87.508
15.7	84.6983
15.71	81.1276
15.72	80.9873
15.73	91.7663
15.74	84.5654
15.75	84.3799
15.76	84.6018
15.77	89.6742
15.78	75.4108
15.79	89.9522
15.8	79.0154
15.81	96.1048
15.82	69.9894
15.83	76.765
15.84	79.5402
15.85	85.9769
15.86	82.93
15.87	77.5439
15.88	76.325
15.89	84.8221
15.9	81.837
15.91	87.2575
15.92	75.9849
15.93	96.1162
15.94	83.0682
15.95	90.5781
15.96	89.163
15.97	94.8694
15.98	95.0725
15.99	92.0209
16	96.8595
16.01	97.0264
16.02	100.394
16.03	86.864
16.04	90.7193
16.05	107.548
16.06	113.692
16.07	128.095
16.08	105.367
16.09	128.126
16.1	122.906
16.11	158.282
16.12	181.499
16.13	222.133
16.14	257.008
16.15	243.648
16.16	255.378
16.17	307.602
16.18	338.242
16.19	371.498
16.2	410.384
16.21	391.46
16.22	431.245
16.23	471.761
16.24	511.605
16.25	496.156
16.26	511.569
16.27	488.729
16.28	423.504
16.29	371.342
16.3	360.181
16.31	343.283
16.32	297.41
16.33	272.518
16.34	240.381
16.35	198.962
16.36	160.467
16.37	176.324
16.38	171.199
16.39	136.729
16.4	138.712
16.41	99.4843
16.42	93.2033
16.43	116.421
16.44	115.426
16.45	114.605
16.46	96.7231
16.47	87.4078
16.48	96.9421
16.49	87.2193
16.5	109.508
16.51	98.9793
16.52	90.0035
16.53	93.8128
16.54	90.9143
16.55	88.4405
16.56	81.0823
16.57	84.8757
16.58	86.9994
16.59	83.8926
16.6	71.4268
16.61	70.6796
16.62	69.8238
16.63	72.7887
16.64	77.7992
16.65	73.0397
16.66	72.7729
16.67	73.0358
16.68	79.8392
16.69	77.2714
16.7	75.4648
16.71	79.8941
16.72	81.7232
16.73	80.8608
16.74	93.6073
16.75	77.7955
16.76	77.8155
16.77	78.5186
16.78	78.3397
16.79	80.4388
16.8	72.5297
16.81	74.1108
16.82	66.3423
16.83	63.7095
16.84	79.0875
16.85	67.0853
16.86	78.1495
16.87	79.6657
16.88	81.5466
16.89	75.0175
16.9	78.1993
16.91	72.9372
16.92	76.7579
16.93	78.9402
16.94	74.481
16.95	70.6841
16.96	80.9445
16.97	71.803
16.98	76.6336
16.99	83.3119
17	80.0811
17.01	77.5303
17.02	81.0134
17.03	78.3557
17.04	76.671
17.05	76.6634
17.06	80.3445
17.07	77.4053
17.08	77.4627
17.09	79.9569
17.1	74.5347
17.11	72.9018
17.12	86.9524
17.13	79.5501
17.14	70.4425
17.15	71.1058
17.16	79.0944
17.17	87.0502
17.18	86.0705
17.19	75.0021
17.2	76.6368
17.21	81.5229
17.22	70.3853
17.23	72.7471
17.24	75.5733
17.25	89.9394
17.26	89.011
17.27	82.5142
17.28	98.8227
17.29	90.1477
17.3	100.251
17.31	90.4344
17.32	84.6903
17.33	73.7972
17.34	77.673
17.35	78.1804
17.36	104.374
17.37	98.7658
17.38	93.7011
17.39	81.804
17.4	85.9007
17.41	79.5782
17.42	81.3778
17.43	66.7049
17.44	77.9793
17.45	87.9642
17.46	70.2183
17.47	80.2599
17.48	74.0341
17.49	84.7213
17.5	69.2928
17.51	76.401
17.52	83.7465
17.53	73.959
17.54	68.4831
17.55	82.1137
17.56	76.9264
17.57	88.9128
17.58	86.297
17.59	85.9992
17.6	77.9752
17.61	83.9932
17.62	75.1527
17.63	62.3979
17.64	69.8416
17.65	78.8667
17.66	71.0457
17.67	68.4852
17.68	86.7888
17.69	66.6981
17.7	60.3587
17.71	69.705
17.72	67.1626
17.73	83.7075
17.74	73.8202
17.75	76.809
17.76	73.8686
17.77	74.5508
17.78	85.6699
17.79	68.7095
17.8	71.3967
17.81	73.7239
17.82	63.2782
17.83	82.4474
17.84	71.5882
17.85	67.098
17.86	75.7824
17.87	81.7368
17.88	79.4204
17.89	89.7789
17.9	71.1689
17.91	70.9536
17.92	72.8729
17.93	72.6384
17.94	75.329
17.95	73.6133
17.96	73.2321
17.97	87.3829
17.98	82.7497
17.99	72.6569
18	65.9819
18.01	69.5388
18.02	61.2079
18.03	73.278
18.04	70.8658
18.05	69.7568
18.06	80.9077
18.07	72.3963
18.08	73.2395
18.09	78.7454
18.1	89.5228
18.11	59.3132
18.12	77.8442
18.13	85.0559
18.14	77.1725
18.15	87.2874
18.16	90.5886
18.17	81.9071
18.18	91.6071
18.19	73.7673
18.2	67.2344
18.21	76.9432
18.22	78.0308
18.23	70.0498
18.24	62.4536
18.25	60.9389
18.26	77.5263
18.27	77.0402
18.28	71.4259
18.29	75.9969
18.3	72.7706
18.31	71.0034
18.32	67.7112
18.33	77.5584
18.34	77.7814
18.35	79.8954
18.36	70.3682
18.37	90.9399
18.38	79.3251
18.39	76.5426
18.4	70.927
18.41	81.8398
18.42	73.7459
18.43	82.9948
18.44	78.3814
18.45	70.652
18.46	77.0615
18.47	65.3148
18.48	73.4098
18.49	58.6679
18.5	78.4711
18.51	73.216
18.52	75.8274
18.53	65.0211
18.54	70.5691
18.55	67.9982
18.56	71.7645
18.57	83.7476
18.58	84.9381
18.59	71.7751
18.6	78.9473
18.61	79.0282
18.62	65.8865
18.63	80.6075
18.64	85.2038
18.65	70.7291
18.66	75.2198
18.67	91.2374
18.68	81.3309
18.69	70.4817
18.7	72.8331
18.71	79.7429
18.72	79.0915
18.73	74.5293
18.74	74.9964
18.75	61.9786
18.76	65.3968
18.77	71.0163
18.78	63.5717
18.79	61.8381
18.8	85.0779
18.81	71.3196
18.82	74.6131
18.83	80.1676
18.84	77.6023
18.85	85.4994
18.86	88.5377
18.87	70.5385
18.88	80.4118
18.89	83.306
18.9	69.3598
18.91	90.7524
18.92	74.487
18.93	76.9857
18.94	82.8607
18.95	86.9083
18.96	81.8921
18.97	101.096
18.98	83.6912
18.99	74.7796
19	89.1161
19.01	84.2496
19.02	84.0694
19.03	95.6923
19.04	103.931
19.05	105.443
19.06	102.965
19.07	105.051
19.08	115.017
19.09	110.852
19.1	116.339
19.11	115.067
19.12	116.033
19.13	112.01
19.14	120.624
19.15	119.55
19.16	116.118
19.17	136.602
19.18	114.603
19.19	115.423
19.2	122.022
19.21	128.209
19.22	97.9004
19.23	105.065
19.24	105.232
19.25	110.278
19.26	98.3825
19.27	107.95
19.28	87.0456
19.29	108.403
19.3	106.56
19.31	86.7239
19.32	90.3969
19.33	109.709
19.34	101.718
19.35	94.098
19.36	102.515
19.37	87.2676
19.38	102.869
19.39	97.4018
19.4	97.8221
19.41	84.1971
19.42	98.5031
19.43	89.012
19.44	99.4895
19.45	104.932
19.46	109.659
19.47	101.309
19.48	110.36
19.49	102.347
19.5	104.45
19.51	113.859
19.52	118.72
19.53	114.699
19.54	114.036
19.55	126.23
19.56	112.643
19.57	129.849
19.58	129.219
19.59	146.704
19.6	167.463
19.61	162.686
19.62	179.486
19.63	190.469
19.64	213.448
19.65	229.777
19.66	244.261
19.67	254.197
19.68	266.931
19.69	313.326
19.7	336.867
19.71	384.694
19.72	422.041
19.73	504.159
19.74	563.7
19.75	586.734
19.76	693.911
19.77	756.155
19.78	808.576
19.79	859.996
19.8	925.585
19.81	911.852
19.82	957.777
19.83	1003.29
19.84	984.096
19.85	951.639
19.86	914.401
19.87	798.303
19.88	773.82
19.89	641.773
19.9	576.34
19.91	541.661
19.92	479.953
19.93	380.412
19.94	310.41
19.95	260.603
19.96	263.821
19.97	209.58
19.98	225.226
19.99	183.258
20	168.697
20.01	165.729
20.02	161.549
20.03	146.845
20.04	149.654
20.05	152.149
20.06	157.568
20.07	144.394
20.08	134.36
20.09	123.601
20.1	127.645
20.11	134.583
20.12	118.035
20.13	128.071
20.14	117.897
20.15	121.247
20.16	118.621
20.17	104.278
20.18	102.882
20.19	117.107
20.2	109.794
20.21	120.802
20.22	108.332
20.23	110.186
20.24	121.214
20.25	121.688
20.26	116.648
20.27	109.528
20.28	115.83
20.29	115.443
20.3	108.141
20.31	99.5883
20.32	96.8918
20.33	105.623
20.34	114.359
20.35	89.9164
20.36	95.029
20.37	110.936
20.38	101.188
20.39	112.174
20.4	90.9051
20.41	111.774
20.42	98.4779
20.43	95.4797
20.44	93.3584
20.45	97.9201
20.46	102.658
20.47	109.831
20.48	100.904
20.49	93.7119
20.5	105.518
20.51	135.316
20.52	102.879
20.53	117.268
20.54	122.166
20.55	140.166
20.56	121.356
20.57	132.939
20.58	152.014
20.59	147.956
20.6	159.669
20.61	127.384
20.62	165.819
20.63	155.353
20.64	174.452
20.65	160.485
20.66	171.884
20.67	164.499
20.68	154.548
20.69	153.734
20.7	150.053
20.71	133.136
20.72	159.699
20.73	135.876
20.74	122.035
20.75	123.698
20.76	135.487
20.77	124.432
20.78	127.218
20.79	119.198
20.8	110.268
20.81	113.671
20.82	108.783
20.83	114.051
20.84	113.229
20.85	93.8242
20.86	106.111
20.87	92.5349
20.88	108.559
20.89	112.658
20.9	123.566
20.91	112.104
20.92	103.186
20.93	120.867
20.94	137.589
20.95	125.215
20.96	133.997
20.97	118.525
20.98	142.815
20.99	123.331
21	121.351
21.01	134.163
21.02	128.269
21.03	124.334
21.04	118.009
21.05	99.2483
21.06	128.151
21.07	102.242
21.08	99.3194
21.09	99.5721
21.1	96.8416
21.11	118.107
21.12	113.787
21.13	115.441
21.14	103.519
21.15	84.1095
21.16	111.128
21.17	94.7903
21.18	89.2009
21.19	84.6683
21.2	84.1629
21.21	91.1667
21.22	89.2122
21.23	94.707
21.24	82.7308
21.25	79.3089
21.26	95.435
21.27	84.4745
21.28	76.569
21.29	97.5972
21.3	99.5472
21.31	84.2807
21.32	72.3432
21.33	80.8043
21.34	86.706
21.35	76.0633
21.36	99.2425
21.37	82.3586
21.38	85.3374
21.39	85.7234
21.4	93.8005
21.41	84.7795
21.42	90.863
21.43	83.7886
21.44	69.6028
21.45	92.1812
21.46	85.2916
21.47	78.1778
21.48	91.0414
21.49	93.5812
21.5	89.5304
21.51	87.4333
21.52	88.3723
21.53	82.9618
21.54	101.075
21.55	103.289
21.56	83.9344
21.57	93.1497
21.58	111.099
21.59	106.739
21.6	109.591
21.61	102.846
21.62	86.686
21.63	92.7316
21.64	94.9849
21.65	105.516
21.66	102.77
21.67	102.95
21.68	108.427
21.69	100.381
21.7	119.043
21.71	116.809
21.72	131.793
21.73	117.628
21.74	145.074
21.75	148.612
21.76	167.138
21.77	167.622
21.78	156.953
21.79	175.321
21.8	189.293
21.81	198.036
21.82	182.646
21.83	183.287
21.84	179.688
21.85	197
21.86	186.888
21.87	185.175
21.88	174.813
21.89	187.846
21.9	186.676
21.91	172.567
21.92	158.077
21.93	132.018
21.94	139.984
21.95	121.433
21.96	150.241
21.97	133.415
21.98	129.909
21.99	114.686
22	126.218
22.01	95.1572
22.02	95.4983
22.03	107.634
22.04	101.559
22.05	97.4232
22.06	108.182
22.07	107.042
22.08	102.831
22.09	93.6895
22.1	83.5461
22.11	64.5249
22.12	98.4934
22.13	91.5424
22.14	86.3992
22.15	86.1035
22.16	88.5639
22.17	100.843
22.18	95.0262
22.19	91.1965
22.2	82.4468
22.21	87.6364
22.22	84.7447
22.23	93.6962
22.24	123.986
22.25	89.7244
22.26	75.9985
22.27	85.3341
22.28	82.2771
22.29	94.7422
22.3	91.9063
22.31	108.194
22.32	95.9064
22.33	96.5854
22.34	93.2163
22.35	94.8669
22.36	87.5377
22.37	87.4978
22.38	92.9168
22.39	96.7021
22.4	103.717
22.41	110.87
22.42	102.521
22.43	95.6394
22.44	81.754
22.45	86.6519
22.46	83.5264
22.47	87.2335
22.48	100.315
22.49	117.129
22.5	95.801
22.51	92.6474
22.52	111.784
22.53	112.537
22.54	97.1882
22.55	99.1671
22.56	96.8474
22.57	98.7006
22.58	91.5613
22.59	102.598
22.6	99.6049
22.61	103.405
22.62	98.7464
22.63	95.1343
22.64	83.7374
22.65	95.3112
22.66	101.213
22.67	93.2167
22.68	85.7464
22.69	95.1673
22.7	125.077
22.71	105.404
22.72	87.3161
22.73	92.697
22.74	94.4833
22.75	99.4348
22.76	113.704
22.77	104.033
22.78	104.863
22.79	107.028
22.8	103.76
22.81	118.013
22.82	103.678
22.83	125.543
22.84	99.297
22.85	97.258
22.86	103.603
22.87	112.913
22.88	109.863
22.89	100.37
22.9	125.008
22.91	131.108
22.92	129.772
22.93	120.717
22.94	135.797
22.95	106.218
22.96	148.653
22.97	153.645
22.98	174.258
22.99	175.937
23	155.249
23.01	190.232
23.02	200.172
23.03	257.762
23.04	246.422
23.05	267.526
23.06	256.588
23.07	311.429
23.08	341.327
23.09	325.377
23.1	430.602
23.11	445.929
23.12	459.329
23.13	508.634
23.14	537.729
23.15	563.6
23.16	599.171
23.17	641.295
23.18	592.754
23.19	620.309
23.2	597.33
23.21	557.779
23.22	562.506
23.23	531.441
23.24	481.017
23.25	468.967
23.26	401.579
23.27	382.156
23.28	357.531
23.29	345.684
23.3	293.343
23.31	293.684
23.32	269.116
23.33	240.295
23.34	216.225
23.35	239.346
23.36	196.323
23.37	221.593
23.38	195.822
23.39	206.187
23.4	208.612
23.41	197.392
23.42	203.359
23.43	197.369
23.44	207.305
23.45	220.579
23.46	206.638
23.47	214.699
23.48	221.139
23.49	211.17
23.5	220.852
23.51	213.411
23.52	187.857
23.53	213.763
23.54	209.307
23.55	179.863
23.56	203.062
23.57	182.16
23.58	161.652
23.59	157.477
23.6	149.782
23.61	150.217
23.62	166.773
23.63	158.175
23.64	150.771
23.65	140.474
23.66	148.107
23.67	127.421
23.68	128.722
23.69	141.266
23.7	116.071
23.71	114.38
23.72	125.647
23.73	108.647
23.74	122.106
23.75	129.839
23.76	129.017
23.77	117.161
23.78	119.517
23.79	127.034
23.8	124.908
23.81	129.008
23.82	107.359
23.83	140.064
23.84	116.497
23.85	115.835
23.86	128.799
23.87	131.782
23.88	131.226
23.89	123.242
23.9	124.533
23.91	132.179
23.92	153.786
23.93	148.567
23.94	158.897
23.95	152.201
23.96	165.048
23.97	167.883
23.98	167.365
23.99	189.621
24	199.688
24.01	200.258
24.02	212.55
24.03	237.404
24.04	220.55
24.05	253.585
24.06	261.961
24.07	330.425
24.08	366.632
24.09	371.082
24.1	413.514
24.11	439.307
24.12	515.376
24.13	525.92
24.14	540.023
24.15	633.517
24.16	612.736
24.17	635.162
24.18	628.125
24.19	611.322
24.2	631.286
24.21	619.052
24.22	563.541
24.23	538.297
24.24	479.75
24.25	449.805
24.26	399.613
24.27	373.848
24.28	330.937
24.29	317.363
24.3	296.55
24.31	303.728
24.32	264.531
24.33	254.502
24.34	239.939
24.35	220.44
24.36	224.807
24.37	225.615
24.38	231.03
24.39	258.117
24.4	216.521
24.41	213.194
24.42	252.466
24.43	241.275
24.44	241.177
24.45	218.442
24.46	221.209
24.47	236.813
24.48	243.047
24.49	258.093
24.5	239.872
24.51	254.642
24.52	224.146
24.53	275.376
24.54	259.477
24.55	256.53
24.56	305.901
24.57	287.285
24.58	259.337
24.59	310.347
24.6	339.102
24.61	319.453
24.62	310.414
24.63	342.454
24.64	414.113
24.65	366.136
24.66	438.189
24.67	497.07
24.68	470.644
24.69	516.415
24.7	551.146
24.71	604.673
24.72	666.344
24.73	696.165
24.74	756.239
24.75	853.284
24.76	868.74
24.77	968.55
24.78	1065.61
24.79	1222.57
24.8	1336.64
24.81	1474.2
24.82	1645.78
24.83	1876.51
24.84	1977.81
24.85	2279.7
24.86	2495.85
24.87	2791.84
24.88	3053.49
24.89	3296.64
24.9	3397.78
24.91	3607.95
24.92	3679.17
24.93	3642.32
24.94	3709.77
24.95	3705.57
24.96	3563.65
24.97	3356.46
24.98	3316.12
[truncated: 5,505 more rows]
