# Supplementary material for: Achieving high-performance room-temperature organic ferromagnetic semiconductor films via topochemical reduction
Source: Nat Commun. 2026 Apr 15;17:5197. doi: 10.1038/s41467-026-71866-2 (PMC13253818; doi:10.1038/s41467-026-71866-2)
Supplement: Supplementary file 3 — Source Data [file 41467_2026_71866_MOESM3_ESM.zip › Source Data/Supplementary_Figure_4/supplementary fig4a/supplementary fig4a.xlsx]

## Sheet: raw film
field	intensity
2480	0.06488
2480.2	0.0721
2480.4	0.10084
2480.6	0.08457
2480.8	0.0379
2481	0.02743
2481.2	0.03484
2481.4	0.04467
2481.6	0.04479
2481.8	0.03789
2482	0.03918
2482.2	0.04563
2482.4	0.06892
2482.6	0.09533
2482.8	0.07213
2483	0.02245
2483.2	0.04259
2483.4	0.08619
2483.6	0.07076
2483.8	0.05623
2484	0.06363
2484.2	0.07084
2484.4	0.08067
2484.6	0.07218
2484.8	0.06064
2485	0.07622
2485.2	0.08481
2485.4	0.06045
2485.6	0.03681
2485.8	0.0472
2486	0.05306
2486.2	0.03595
2486.4	0.02213
2486.6	0.03024
2486.8	0.06116
2487	0.05366
2487.2	0.02426
2487.4	0.01112
2487.6	0.01904
2487.8	0.06332
2488	0.08478
2488.2	0.0533
2488.4	0.02899
2488.6	0.03523
2488.8	0.03497
2489	0.02273
2489.2	0.01705
2489.4	0.01165
2489.6	0.00184
2489.8	0.04101
2490	0.10558
2490.2	0.11186
2490.4	0.07639
2490.6	0.04754
2490.8	0.06159
2491	0.08509
2491.2	0.07071
2491.4	0.03465
2491.6	0.01946
2491.8	0.03077
2492	0.02961
2492.2	0.04866
2492.4	0.06667
2492.6	0.02649
2492.8	0.000941697
2493	0.01643
2493.2	0.0418
2493.4	0.05556
2493.6	0.03569
2493.8	0.04569
2494	0.08888
2494.2	0.08633
2494.4	0.07337
2494.6	0.0702
2494.8	0.03269
2495	0.02345
2495.2	0.05908
2495.4	0.07463
2495.6	0.08255
2495.8	0.07357
2496	0.05646
2496.2	0.06875
2496.4	0.07415
2496.6	0.05818
2496.8	0.05384
2497	0.05184
2497.2	0.03812
2497.4	0.04478
2497.6	0.06054
2497.8	0.06243
2498	0.04886
2498.2	0.03131
2498.4	0.0438
2498.6	0.06298
2498.8	0.05764
2499	0.01647
2499.2	-0.00682
2499.4	0.02858
2499.6	0.04857
2499.8	0.05959
2500	0.06889
2500.2	0.06091
2500.4	0.07932
2500.6	0.08798
2500.8	0.05378
2501	0.02828
2501.2	0.02367
2501.4	0.04241
2501.6	0.05767
2501.8	0.03124
2502	0.01559
2502.2	0.00737
2502.4	0.0144
2502.6	0.04881
2502.8	0.05135
2503	0.03209
2503.2	0.02343
2503.4	0.02389
2503.6	0.02996
2503.8	0.05491
2504	0.08371
2504.2	0.0855
2504.4	0.06914
2504.6	0.05605
2504.8	0.06095
2505	0.07419
2505.2	0.07804
2505.4	0.06211
2505.6	0.04684
2505.8	0.0614
2506	0.08803
2506.2	0.08751
2506.4	0.08039
2506.6	0.0837
2506.8	0.04719
2507	0.01556
2507.2	0.03855
2507.4	0.04366
2507.6	0.0418
2507.8	0.07079
2508	0.0857
2508.2	0.06921
2508.4	0.04673
2508.6	0.0425
2508.8	0.07208
2509	0.09877
2509.2	0.09216
2509.4	0.07525
2509.6	0.05245
2509.8	0.06262
2510	0.08766
2510.2	0.08004
2510.4	0.05246
2510.6	0.02435
2510.8	0.01269
2511	0.04081
2511.2	0.06779
2511.4	0.05355
2511.6	0.03771
2511.8	0.03648
2512	0.05238
2512.2	0.04903
2512.4	0.0526
2512.6	0.09048
2512.8	0.09129
2513	0.07455
2513.2	0.06063
2513.4	0.0343
2513.6	0.04425
2513.8	0.09301
2514	0.10693
2514.2	0.07094
2514.4	0.05099
2514.6	0.0485
2514.8	0.04283
2515	0.05198
2515.2	0.07053
2515.4	0.07759
2515.6	0.0891
2515.8	0.09218
2516	0.06703
2516.2	0.06723
2516.4	0.07471
2516.6	0.06568
2516.8	0.06743
2517	0.05851
2517.2	0.06391
2517.4	0.0714
2517.6	0.04071
2517.8	0.02651
2518	0.03616
2518.2	0.04906
2518.4	0.03951
2518.6	0.00704
2518.8	0.00561
2519	0.03658
2519.2	0.06701
2519.4	0.04899
2519.6	0.03562
2519.8	0.06879
2520	0.05927
2520.2	0.0369
2520.4	0.05762
2520.6	0.07828
2520.8	0.07108
2521	0.04656
2521.2	0.05338
2521.4	0.09575
2521.6	0.09189
2521.8	0.06373
2522	0.06721
2522.2	0.07482
2522.4	0.07201
2522.6	0.06345
2522.8	0.082
2523	0.09531
2523.2	0.09071
2523.4	0.07907
2523.6	0.06292
2523.8	0.08593
2524	0.08369
2524.2	0.04695
2524.4	0.05611
2524.6	0.07332
2524.8	0.07178
2525	0.06186
2525.2	0.03129
2525.4	0.02784
2525.6	0.07716
2525.8	0.09774
2526	0.06281
2526.2	0.05279
2526.4	0.0512
2526.6	0.03111
2526.8	0.01183
2527	0.000929991
2527.2	0.02359
2527.4	0.06291
2527.6	0.08382
2527.8	0.0704
2528	0.06836
2528.2	0.09812
2528.4	0.09675
2528.6	0.06765
2528.8	0.05102
2529	0.05996
2529.2	0.07635
2529.4	0.07807
2529.6	0.08624
2529.8	0.0802
2530	0.05296
2530.2	0.04556
2530.4	0.0617
2530.6	0.06355
2530.8	0.05348
2531	0.0533
2531.2	0.04568
2531.4	0.0509
2531.6	0.05281
2531.8	0.03555
2532	0.04692
2532.2	0.08687
2532.4	0.10658
2532.6	0.08838
2532.8	0.0655
2533	0.06919
2533.2	0.08677
2533.4	0.06489
2533.6	0.02761
2533.8	0.04148
2534	0.08345
2534.2	0.10466
2534.4	0.0988
2534.6	0.07788
2534.8	0.06667
2535	0.06644
2535.2	0.05957
2535.4	0.0474
2535.6	0.02174
2535.8	0.01543
2536	0.03778
2536.2	0.05023
2536.4	0.07327
2536.6	0.08041
2536.8	0.06051
2537	0.07081
2537.2	0.09209
2537.4	0.08769
2537.6	0.06574
2537.8	0.05442
2538	0.04977
2538.2	0.04333
2538.4	0.04431
2538.6	0.05415
2538.8	0.05853
2539	0.04184
2539.2	0.03996
2539.4	0.05486
2539.6	0.05931
2539.8	0.06004
2540	0.0654
2540.2	0.06804
2540.4	0.04667
2540.6	0.04304
2540.8	0.05898
2541	0.04053
2541.2	0.03476
2541.4	0.05079
2541.6	0.05837
2541.8	0.06989
2542	0.07289
2542.2	0.07056
2542.4	0.07261
2542.6	0.06818
2542.8	0.05918
2543	0.04069
2543.2	0.02537
2543.4	0.0437
2543.6	0.0651
2543.8	0.07249
2544	0.06878
2544.2	0.06055
2544.4	0.04877
2544.6	0.03317
2544.8	0.05284
2545	0.06414
2545.2	0.02709
2545.4	0.00138
2545.6	0.01743
2545.8	0.04035
2546	0.05912
2546.2	0.09131
2546.4	0.10167
2546.6	0.10528
2546.8	0.10461
2547	0.0604
2547.2	0.03745
2547.4	0.04532
2547.6	0.06943
2547.8	0.08358
2548	0.06091
2548.2	0.04104
2548.4	0.03663
2548.6	0.05877
2548.8	0.06392
2549	0.04108
2549.2	0.0561
2549.4	0.0759
2549.6	0.05601
2549.8	0.05469
2550	0.09864
2550.2	0.13008
2550.4	0.1006
2550.6	0.0615
2550.8	0.05595
2551	0.05593
2551.2	0.04851
2551.4	0.05404
2551.6	0.09008
2551.8	0.08612
2552	0.04952
2552.2	0.04639
2552.4	0.05416
2552.6	0.07146
2552.8	0.07136
2553	0.04457
2553.2	0.04656
2553.4	0.06757
2553.6	0.06694
2553.8	0.06931
2554	0.09147
2554.2	0.09706
2554.4	0.0843
2554.6	0.07737
2554.8	0.07506
2555	0.06537
2555.2	0.05296
2555.4	0.0542
2555.6	0.06189
2555.8	0.07475
2556	0.09795
2556.2	0.09092
2556.4	0.05273
2556.6	0.03485
2556.8	0.04695
2557	0.06262
2557.2	0.05793
2557.4	0.0452
2557.6	0.04576
2557.8	0.05214
2558	0.04035
2558.2	0.02409
2558.4	0.03794
2558.6	0.05839
2558.8	0.04611
2559	0.02861
2559.2	0.03022
2559.4	0.03033
2559.6	0.05131
2559.8	0.09155
2560	0.0786
2560.2	0.04364
2560.4	0.06267
2560.6	0.09655
2560.8	0.0929
2561	0.07751
2561.2	0.08252
2561.4	0.08706
2561.6	0.07594
2561.8	0.07479
2562	0.08035
2562.2	0.07004
2562.4	0.07797
2562.6	0.07055
2562.8	0.05548
2563	0.08366
2563.2	0.08381
2563.4	0.06081
2563.6	0.06841
2563.8	0.0602
2564	0.05349
2564.2	0.10635
2564.4	0.12022
2564.6	0.06498
2564.8	0.03346
2565	0.04684
2565.2	0.06012
2565.4	0.03099
2565.6	0.02701
2565.8	0.08311
2566	0.10114
2566.2	0.0804
2566.4	0.05894
2566.6	0.04121
2566.8	0.05279
2567	0.05684
2567.2	0.04972
2567.4	0.07553
2567.6	0.10766
2567.8	0.08406
2568	0.05249
2568.2	0.05816
2568.4	0.07012
2568.6	0.09172
2568.8	0.10149
2569	0.09993
2569.2	0.08979
2569.4	0.07305
2569.6	0.08003
2569.8	0.06346
2570	0.02243
2570.2	0.02109
2570.4	0.04225
2570.6	0.03519
2570.8	0.01504
2571	0.05299
2571.2	0.12515
2571.4	0.13237
2571.6	0.10769
2571.8	0.11059
2572	0.09515
2572.2	0.08229
2572.4	0.0806
2572.6	0.05253
2572.8	0.03023
2573	0.02922
2573.2	0.04059
2573.4	0.03393
2573.6	0.03621
2573.8	0.0681
2574	0.08008
2574.2	0.08294
2574.4	0.0875
2574.6	0.07052
2574.8	0.04768
2575	0.03467
2575.2	0.03627
2575.4	0.05955
2575.6	0.06672
2575.8	0.06095
2576	0.05704
2576.2	0.05671
2576.4	0.06872
2576.6	0.06042
2576.8	0.04794
2577	0.03879
2577.2	0.02652
2577.4	0.03307
2577.6	0.03727
2577.8	0.0302
2578	0.04319
2578.2	0.0823
2578.4	0.1134
2578.6	0.11592
2578.8	0.09768
2579	0.05851
2579.2	0.01783
2579.4	0.00766
2579.6	0.03161
2579.8	0.05928
2580	0.06483
2580.2	0.05643
2580.4	0.02324
2580.6	0.00453
2580.8	0.03494
2581	0.06298
2581.2	0.06062
2581.4	0.05495
2581.6	0.05848
2581.8	0.05039
2582	0.0516
2582.2	0.06116
2582.4	0.05781
2582.6	0.06663
2582.8	0.07836
2583	0.09402
2583.2	0.10768
2583.4	0.09369
2583.6	0.07679
2583.8	0.06747
2584	0.06335
2584.2	0.05107
2584.4	0.05382
2584.6	0.07989
2584.8	0.08737
2585	0.06118
2585.2	0.04276
2585.4	0.05885
2585.6	0.05918
2585.8	0.06193
2586	0.08032
2586.2	0.06955
2586.4	0.03673
2586.6	0.01717
2586.8	0.02386
2587	0.01867
2587.2	-0.00249
2587.4	0.01826
2587.6	0.02927
2587.8	0.02144
2588	0.05793
2588.2	0.08011
2588.4	0.09504
2588.6	0.11876
2588.8	0.07368
2589	0.04071
2589.2	0.07051
2589.4	0.06307
2589.6	0.04446
2589.8	0.03292
2590	0.04429
2590.2	0.08855
2590.4	0.07564
2590.6	0.04221
2590.8	0.05784
2591	0.07588
2591.2	0.0701
2591.4	0.06462
2591.6	0.06242
2591.8	0.07283
2592	0.07887
2592.2	0.05871
2592.4	0.05839
2592.6	0.05903
2592.8	0.05606
2593	0.06688
2593.2	0.0548
2593.4	0.04815
2593.6	0.04967
2593.8	0.04384
2594	0.06083
2594.2	0.08635
2594.4	0.08145
2594.6	0.06975
2594.8	0.09116
2595	0.11765
2595.2	0.09926
2595.4	0.06958
2595.6	0.06649
2595.8	0.07368
2596	0.08761
2596.2	0.07843
2596.4	0.05362
2596.6	0.05378
2596.8	0.06801
2597	0.06616
2597.2	0.04674
2597.4	0.05788
2597.6	0.08632
2597.8	0.06375
2598	0.06119
2598.2	0.1059
2598.4	0.10573
2598.6	0.08732
2598.8	0.09144
2599	0.08634
2599.2	0.09745
2599.4	0.1291
2599.6	0.11185
2599.8	0.06855
2600	0.05015
2600.2	0.04991
2600.4	0.05502
2600.6	0.05862
2600.8	0.06673
2601	0.07107
2601.2	0.05502
2601.4	0.03872
2601.6	0.06044
2601.8	0.1164
2602	0.13136
2602.2	0.09496
2602.4	0.06971
2602.6	0.05757
2602.8	0.06448
2603	0.07824
2603.2	0.09106
2603.4	0.11383
2603.6	0.10116
2603.8	0.069
2604	0.07577
2604.2	0.08608
2604.4	0.0766
2604.6	0.08856
2604.8	0.07853
2605	0.02932
2605.2	0.02832
2605.4	0.06718
2605.6	0.0831
2605.8	0.0635
2606	0.02776
2606.2	0.01242
2606.4	0.01256
2606.6	0.00949
2606.8	0.02894
2607	0.06037
2607.2	0.06029
2607.4	0.05811
2607.6	0.06666
2607.8	0.07653
2608	0.10228
2608.2	0.10307
2608.4	0.08364
2608.6	0.1004
2608.8	0.13159
2609	0.12292
2609.2	0.08083
2609.4	0.05607
2609.6	0.05272
2609.8	0.04827
2610	0.03847
2610.2	0.06713
2610.4	0.10993
2610.6	0.0884
2610.8	0.06165
2611	0.05918
2611.2	0.07072
2611.4	0.10443
2611.6	0.107
2611.8	0.07912
2612	0.07713
2612.2	0.10611
2612.4	0.11328
2612.6	0.07418
2612.8	0.04114
2613	0.03387
2613.2	0.05572
2613.4	0.09848
2613.6	0.08989
2613.8	0.04107
2614	0.03341
2614.2	0.04847
2614.4	0.04689
2614.6	0.06799
2614.8	0.08515
2615	0.0697
2615.2	0.05617
2615.4	0.04388
2615.6	0.04686
2615.8	0.06311
2616	0.06465
2616.2	0.0686
2616.4	0.06997
2616.6	0.06113
2616.8	0.07254
2617	0.06136
2617.2	0.03078
2617.4	0.04066
2617.6	0.05789
2617.8	0.07536
2618	0.07917
2618.2	0.05327
2618.4	0.06221
2618.6	0.09008
2618.8	0.09506
2619	0.07975
2619.2	0.06127
2619.4	0.05243
2619.6	0.04015
2619.8	0.04242
2620	0.06708
2620.2	0.0874
2620.4	0.06996
2620.6	0.05115
2620.8	0.07321
2621	0.077
2621.2	0.03712
2621.4	0.00893
2621.6	0.03052
2621.8	0.07154
2622	0.06331
2622.2	0.04026
2622.4	0.05664
2622.6	0.04507
2622.8	0.02406
2623	0.05917
2623.2	0.07977
2623.4	0.07771
2623.6	0.08848
2623.8	0.06547
2624	0.03252
2624.2	0.02204
2624.4	0.01949
2624.6	0.02721
2624.8	0.01899
2625	0.00994
2625.2	0.03413
2625.4	0.06364
2625.6	0.06754
2625.8	0.06932
2626	0.08324
2626.2	0.08021
2626.4	0.07832
2626.6	0.09342
2626.8	0.0922
2627	0.0686
2627.2	0.05638
2627.4	0.07946
2627.6	0.09517
2627.8	0.05879
2628	0.02718
2628.2	0.04115
2628.4	0.0554
2628.6	0.04228
2628.8	0.04487
2629	0.08046
2629.2	0.10708
2629.4	0.10084
2629.6	0.07972
2629.8	0.08468
2630	0.0825
2630.2	0.04196
2630.4	0.01511
2630.6	0.04314
2630.8	0.0891
2631	0.08016
2631.2	0.03898
2631.4	0.02339
2631.6	0.04056
2631.8	0.05942
2632	0.06998
2632.2	0.09228
2632.4	0.10272
2632.6	0.07873
2632.8	0.0611
2633	0.08131
2633.2	0.08463
2633.4	0.04714
2633.6	0.03351
2633.8	0.06281
2634	0.07687
2634.2	0.06876
2634.4	0.05992
2634.6	0.03231
2634.8	0.01365
2635	0.02257
2635.2	0.04219
2635.4	0.05344
2635.6	0.04433
2635.8	0.04808
2636	0.04466
2636.2	0.03199
2636.4	0.05907
2636.6	0.07635
2636.8	0.08385
2637	0.10189
2637.2	0.07618
2637.4	0.0602
2637.6	0.07801
2637.8	0.06661
2638	0.05139
2638.2	0.06198
2638.4	0.0666
2638.6	0.07784
2638.8	0.11437
2639	0.11673
2639.2	0.07795
2639.4	0.05133
2639.6	0.03103
2639.8	0.00806
2640	0.0074
2640.2	0.04676
2640.4	0.07611
2640.6	0.06473
2640.8	0.05956
2641	0.06938
2641.2	0.07212
2641.4	0.08236
2641.6	0.09282
2641.8	0.09171
2642	0.1096
2642.2	0.1189
2642.4	0.10297
2642.6	0.09106
2642.8	0.09165
2643	0.08377
2643.2	0.06033
2643.4	0.06423
2643.6	0.08306
2643.8	0.08657
2644	0.09736
2644.2	0.09342
2644.4	0.07119
2644.6	0.05434
2644.8	0.02627
2645	0.02687
2645.2	0.06601
2645.4	0.08455
2645.6	0.07446
2645.8	0.06757
2646	0.05289
2646.2	0.03543
2646.4	0.05731
2646.6	0.09134
2646.8	0.08688
2647	0.06697
2647.2	0.0888
2647.4	0.12475
2647.6	0.11909
2647.8	0.0634
2648	0.02664
2648.2	0.05905
2648.4	0.0888
2648.6	0.09495
2648.8	0.09164
2649	0.05315
2649.2	0.0298
2649.4	0.05743
2649.6	0.10274
2649.8	0.12818
2650	0.11448
2650.2	0.08575
2650.4	0.04824
2650.6	0.03082
2650.8	0.05145
2651	0.07384
2651.2	0.07828
2651.4	0.03733
2651.6	0.0175
2651.8	0.05034
2652	0.05223
2652.2	0.0531
2652.4	0.07752
2652.6	0.08765
2652.8	0.06424
2653	0.04508
2653.2	0.07335
2653.4	0.09413
2653.6	0.06549
2653.8	0.05159
2654	0.07326
2654.2	0.05886
2654.4	0.0257
2654.6	0.01869
2654.8	0.03501
2655	0.07342
2655.2	0.13322
2655.4	0.1381
2655.6	0.08651
2655.8	0.0878
2656	0.09936
2656.2	0.09429
2656.4	0.07914
2656.6	0.05003
2656.8	0.05681
2657	0.07192
2657.2	0.07289
2657.4	0.06585
2657.6	0.06612
2657.8	0.09335
2658	0.1055
2658.2	0.07615
2658.4	0.04607
2658.6	0.05864
2658.8	0.08148
2659	0.05858
2659.2	0.01123
2659.4	0.01886
2659.6	0.05652
2659.8	0.04354
2660	0.0364
2660.2	0.07679
2660.4	0.10678
2660.6	0.0871
2660.8	0.08971
2661	0.13742
2661.2	0.12185
2661.4	0.10183
2661.6	0.11709
2661.8	0.09314
2662	0.07923
2662.2	0.09036
2662.4	0.09382
2662.6	0.06661
2662.8	0.01877
2663	0.01837
2663.2	0.0639
2663.4	0.09434
2663.6	0.09467
2663.8	0.10222
2664	0.0946
2664.2	0.06615
2664.4	0.06506
2664.6	0.05378
2664.8	0.04261
2665	0.07114
2665.2	0.08543
2665.4	0.08437
2665.6	0.09893
2665.8	0.10678
2666	0.07564
2666.2	0.03752
2666.4	0.04975
2666.6	0.07521
2666.8	0.06187
2667	0.0455
2667.2	0.05577
2667.4	0.06464
2667.6	0.06847
2667.8	0.08145
2668	0.10183
2668.2	0.09124
2668.4	0.07099
2668.6	0.07916
2668.8	0.07972
2669	0.07363
2669.2	0.0745
2669.4	0.06961
2669.6	0.05966
2669.8	0.07227
2670	0.08895
2670.2	0.0747
2670.4	0.06695
2670.6	0.09008
2670.8	0.09604
2671	0.08093
2671.2	0.0778
2671.4	0.06573
2671.6	0.04526
2671.8	0.05738
2672	0.08174
2672.2	0.07934
2672.4	0.07646
2672.6	0.08026
2672.8	0.07299
2673	0.05824
2673.2	0.05083
2673.4	0.05891
2673.6	0.06573
2673.8	0.08216
2674	0.11712
2674.2	0.11823
2674.4	0.09297
2674.6	0.06619
2674.8	0.03491
2675	0.02761
2675.2	0.06808
2675.4	0.12931
2675.6	0.11483
2675.8	0.07056
2676	0.08595
2676.2	0.08892
2676.4	0.06751
2676.6	0.07198
2676.8	0.06005
2677	0.04602
2677.2	0.08277
2677.4	0.10811
2677.6	0.0871
2677.8	0.05071
2678	0.05373
2678.2	0.0866
2678.4	0.06663
2678.6	0.03065
2678.8	0.03351
2679	0.06256
2679.2	0.08072
2679.4	0.05162
2679.6	0.02909
2679.8	0.05366
2680	0.08466
2680.2	0.10682
2680.4	0.1019
2680.6	0.06299
2680.8	0.04983
2681	0.06672
2681.2	0.05628
2681.4	0.02352
2681.6	0.04793
2681.8	0.08591
2682	0.06801
2682.2	0.03512
2682.4	0.00862
2682.6	-0.00528
2682.8	0.00368
2683	0.03511
2683.2	0.0534
2683.4	0.05767
2683.6	0.05752
2683.8	0.06461
2684	0.08609
2684.2	0.0787
2684.4	0.06576
2684.6	0.0796
2684.8	0.09302
2685	0.10685
2685.2	0.12765
2685.4	0.13639
2685.6	0.10246
2685.8	0.07237
2686	0.08897
2686.2	0.07852
2686.4	0.0578
2686.6	0.07451
2686.8	0.07427
2687	0.05028
2687.2	0.03733
2687.4	0.05604
2687.6	0.08918
2687.8	0.07693
2688	0.05726
2688.2	0.08339
2688.4	0.09714
2688.6	0.08835
2688.8	0.08038
2689	0.05832
2689.2	0.04492
2689.4	0.03825
2689.6	0.01658
2689.8	0.01312
2690	0.02445
2690.2	0.03061
2690.4	0.05319
2690.6	0.08017
2690.8	0.08217
2691	0.07526
2691.2	0.0843
2691.4	0.0684
2691.6	0.03856
2691.8	0.06332
2692	0.07851
2692.2	0.05628
2692.4	0.06363
2692.6	0.06327
2692.8	0.04791
2693	0.06948
2693.2	0.09016
2693.4	0.07083
2693.6	0.04801
2693.8	0.05961
2694	0.07458
2694.2	0.05147
2694.4	0.03191
2694.6	0.04032
2694.8	0.05851
2695	0.098
2695.2	0.12329
2695.4	0.10083
2695.6	0.06408
2695.8	0.05124
2696	0.06717
2696.2	0.06856
2696.4	0.04584
2696.6	0.03825
2696.8	0.04507
2697	0.08241
2697.2	0.11416
2697.4	0.07878
2697.6	0.05184
2697.8	0.06033
2698	0.0617
2698.2	0.08104
2698.4	0.09935
2698.6	0.09691
2698.8	0.1064
2699	0.10342
2699.2	0.08095
2699.4	0.08233
2699.6	0.09735
2699.8	0.08256
2700	0.05503
2700.2	0.06597
2700.4	0.12205
2700.6	0.16051
2700.8	0.1246
2701	0.07021
2701.2	0.05107
2701.4	0.04294
2701.6	0.06381
2701.8	0.09137
2702	0.08507
2702.2	0.0785
2702.4	0.08053
2702.6	0.07868
2702.8	0.07095
2703	0.0657
2703.2	0.05534
2703.4	0.05588
2703.6	0.08803
2703.8	0.11124
2704	0.10068
2704.2	0.08961
2704.4	0.07218
2704.6	0.04338
2704.8	0.05687
2705	0.084
2705.2	0.06746
2705.4	0.04544
2705.6	0.0543
2705.8	0.08449
2706	0.11633
2706.2	0.13311
2706.4	0.14365
2706.6	0.13695
2706.8	0.10196
2707	0.05313
2707.2	0.02721
2707.4	0.04479
2707.6	0.06447
2707.8	0.07216
2708	0.08318
2708.2	0.08684
2708.4	0.08178
2708.6	0.07648
2708.8	0.07
2709	0.07592
2709.2	0.09747
2709.4	0.1004
2709.6	0.09254
2709.8	0.09049
2710	0.06407
2710.2	0.04383
2710.4	0.04897
2710.6	0.05117
2710.8	0.04946
2711	0.07128
2711.2	0.07954
2711.4	0.04996
2711.6	0.06722
2711.8	0.08683
2712	0.07105
2712.2	0.06552
2712.4	0.06066
2712.6	0.07081
2712.8	0.07479
2713	0.07314
2713.2	0.08675
2713.4	0.08025
2713.6	0.08861
2713.8	0.11777
2714	0.09939
2714.2	0.05297
2714.4	0.03545
2714.6	0.05682
2714.8	0.07439
2715	0.06148
2715.2	0.04256
2715.4	0.02045
2715.6	0.02624
2715.8	0.05381
2716	0.05657
2716.2	0.07647
2716.4	0.10708
2716.6	0.09146
2716.8	0.06997
2717	0.08535
2717.2	0.09707
2717.4	0.08513
2717.6	0.06284
2717.8	0.05131
2718	0.07645
2718.2	0.10156
2718.4	0.08039
2718.6	0.0618
2718.8	0.0615
2719	0.05365
2719.2	0.05972
2719.4	0.06056
2719.6	0.04758
2719.8	0.04631
2720	0.0591
2720.2	0.08449
2720.4	0.10351
2720.6	0.09693
2720.8	0.08508
2721	0.08047
2721.2	0.07714
2721.4	0.07498
2721.6	0.07848
2721.8	0.08328
2722	0.07952
2722.2	0.06881
2722.4	0.05667
2722.6	0.03894
2722.8	0.0236
2723	0.01376
2723.2	0.00326
2723.4	0.01324
2723.6	0.04351
2723.8	0.06471
2724	0.06844
2724.2	0.071
2724.4	0.07097
2724.6	0.06805
2724.8	0.07726
2725	0.08224
2725.2	0.06325
2725.4	0.06814
2725.6	0.08843
2725.8	0.06377
2726	0.05348
2726.2	0.07332
2726.4	0.07879
2726.6	0.08378
2726.8	0.10185
2727	0.11322
2727.2	0.09371
2727.4	0.09835
2727.6	0.1016
2727.8	0.0699
2728	0.07463
2728.2	0.0834
2728.4	0.07421
2728.6	0.07027
2728.8	0.07952
2729	0.09821
2729.2	0.10496
2729.4	0.09962
2729.6	0.09384
2729.8	0.10555
2730	0.11574
2730.2	0.12646
2730.4	0.1368
2730.6	0.11692
2730.8	0.07722
2731	0.06915
2731.2	0.08131
2731.4	0.09594
2731.6	0.11569
2731.8	0.08859
2732	0.06252
2732.2	0.06859
2732.4	0.07531
2732.6	0.08255
2732.8	0.08552
2733	0.09156
2733.2	0.09758
2733.4	0.08555
2733.6	0.07374
2733.8	0.08518
2734	0.08481
2734.2	0.08722
2734.4	0.12209
2734.6	0.12644
2734.8	0.09174
2735	0.06444
2735.2	0.04634
2735.4	0.04696
2735.6	0.05483
2735.8	0.05325
2736	0.05901
2736.2	0.07533
2736.4	0.09913
2736.6	0.12069
2736.8	0.10733
2737	0.06501
2737.2	0.05329
2737.4	0.04427
2737.6	0.04464
2737.8	0.0974
2738	0.11491
2738.2	0.09311
2738.4	0.07775
2738.6	0.05652
2738.8	0.04975
2739	0.06442
2739.2	0.07774
2739.4	0.09893
2739.6	0.10573
2739.8	0.08134
2740	0.07243
2740.2	0.06321
2740.4	0.03461
2740.6	0.04105
2740.8	0.07977
2741	0.08467
2741.2	0.07433
2741.4	0.07331
2741.6	0.05206
2741.8	0.04628
2742	0.0761
2742.2	0.06863
2742.4	0.04162
2742.6	0.05523
2742.8	0.06651
2743	0.06057
2743.2	0.07327
2743.4	0.08957
2743.6	0.07559
2743.8	0.056
2744	0.05331
2744.2	0.06168
2744.4	0.08353
2744.6	0.09154
2744.8	0.09266
2745	0.11456
2745.2	0.1038
2745.4	0.05445
2745.6	0.05001
2745.8	0.0967
2746	0.1207
2746.2	0.11661
2746.4	0.09848
2746.6	0.07551
2746.8	0.07688
2747	0.10241
2747.2	0.11169
2747.4	0.06205
2747.6	0.02709
2747.8	0.05568
2748	0.09756
2748.2	0.11096
2748.4	0.08802
2748.6	0.07374
2748.8	0.0869
2749	0.114
2749.2	0.12394
2749.4	0.10959
2749.6	0.11036
2749.8	0.11143
2750	0.09321
2750.2	0.07445
2750.4	0.0582
2750.6	0.05096
2750.8	0.06189
2751	0.07552
2751.2	0.06937
2751.4	0.04054
2751.6	0.02094
2751.8	0.04518
2752	0.07483
2752.2	0.06842
2752.4	0.05272
2752.6	0.04754
2752.8	0.05299
2753	0.06603
2753.2	0.05783
2753.4	0.04963
2753.6	0.07884
2753.8	0.08648
2754	0.06535
2754.2	0.06537
2754.4	0.0585
2754.6	0.03146
2754.8	0.01657
2755	0.0202
2755.2	0.01729
2755.4	0.01478
2755.6	0.05739
2755.8	0.09143
2756	0.08812
2756.2	0.09126
2756.4	0.07994
2756.6	0.05383
2756.8	0.04548
2757	0.04929
2757.2	0.056
2757.4	0.06112
2757.6	0.04608
2757.8	0.04338
2758	0.03849
2758.2	0.02532
2758.4	0.04598
2758.6	0.07342
2758.8	0.08491
2759	0.08722
2759.2	0.09378
2759.4	0.08019
2759.6	0.03512
2759.8	0.01839
2760	0.0609
2760.2	0.10237
2760.4	0.09379
2760.6	0.06831
2760.8	0.07156
2761	0.08029
2761.2	0.06818
2761.4	0.06144
2761.6	0.06306
2761.8	0.05668
2762	0.05283
2762.2	0.0737
2762.4	0.10427
2762.6	0.10264
2762.8	0.08178
2763	0.06554
2763.2	0.07183
2763.4	0.09639
2763.6	0.09536
2763.8	0.08764
2764	0.07558
2764.2	0.06396
2764.4	0.08522
2764.6	0.10303
2764.8	0.08751
2765	0.07951
2765.2	0.07406
2765.4	0.06679
2765.6	0.09144
2765.8	0.08817
2766	0.06462
2766.2	0.08133
2766.4	0.0865
2766.6	0.08502
2766.8	0.10696
2767	0.11449
2767.2	0.11394
2767.4	0.07798
2767.6	0.04478
2767.8	0.06492
2768	0.08495
2768.2	0.08505
2768.4	0.08037
2768.6	0.09586
2768.8	0.09714
2769	0.08407
2769.2	0.08528
2769.4	0.07486
2769.6	0.07245
2769.8	0.10229
2770	0.11448
2770.2	0.08411
2770.4	0.06268
2770.6	0.08352
2770.8	0.10093
2771	0.08063
2771.2	0.0603
2771.4	0.07565
2771.6	0.09023
2771.8	0.0568
2772	0.01961
2772.2	0.02214
2772.4	0.03568
2772.6	0.06045
2772.8	0.07391
2773	0.03832
2773.2	0.03808
2773.4	0.08374
2773.6	0.07325
2773.8	0.03404
2774	0.04208
2774.2	0.06572
2774.4	0.05791
2774.6	0.03996
2774.8	0.04449
2775	0.04942
2775.2	0.03704
2775.4	0.02988
2775.6	0.0464
2775.8	0.08614
2776	0.09295
2776.2	0.06105
2776.4	0.06036
2776.6	0.06644
2776.8	0.05907
2777	0.06761
2777.2	0.07406
2777.4	0.07859
2777.6	0.06885
2777.8	0.05298
2778	0.0642
2778.2	0.05856
2778.4	0.0539
2778.6	0.07972
2778.8	0.1051
2779	0.10064
2779.2	0.05978
2779.4	0.03129
2779.6	0.02087
2779.8	0.00613
2780	0.0107
2780.2	0.06684
2780.4	0.12906
2780.6	0.12296
2780.8	0.08032
2781	0.05536
2781.2	0.05941
2781.4	0.09895
2781.6	0.11735
2781.8	0.09271
2782	0.0603
2782.2	0.03657
2782.4	0.06884
2782.6	0.12265
2782.8	0.10609
2783	0.06588
2783.2	0.07311
2783.4	0.05245
2783.6	0.00998
2783.8	0.05646
2784	0.09678
2784.2	0.05792
2784.4	0.04816
2784.6	0.06412
2784.8	0.05837
2785	0.06594
2785.2	0.08469
2785.4	0.09132
2785.6	0.07705
2785.8	0.07911
2786	0.11453
2786.2	0.1223
2786.4	0.09581
2786.6	0.05822
2786.8	0.04215
2787	0.07591
2787.2	0.10648
2787.4	0.10325
2787.6	0.10741
2787.8	0.12247
2788	0.1141
2788.2	0.0868
2788.4	0.08334
2788.6	0.10269
2788.8	0.12424
2789	0.14981
2789.2	0.14487
2789.4	0.08721
2789.6	0.03615
2789.8	0.05133
2790	0.09492
2790.2	0.11265
2790.4	0.11641
2790.6	0.12942
2790.8	0.14777
2791	0.12844
2791.2	0.08337
2791.4	0.06733
2791.6	0.09085
2791.8	0.11924
2792	0.09633
2792.2	0.06881
2792.4	0.0821
2792.6	0.1085
2792.8	0.11601
2793	0.08645
2793.2	0.07887
2793.4	0.10948
2793.6	0.10247
2793.8	0.06603
2794	0.05696
2794.2	0.07431
2794.4	0.10167
2794.6	0.11784
2794.8	0.10223
2795	0.07711
2795.2	0.07798
2795.4	0.07826
2795.6	0.0587
2795.8	0.07601
2796	0.122
2796.2	0.11913
2796.4	0.07597
2796.6	0.05391
2796.8	0.07163
2797	0.07745
2797.2	0.05633
2797.4	0.05015
2797.6	0.05454
2797.8	0.05661
2798	0.07862
2798.2	0.08971
2798.4	0.06267
2798.6	0.07798
2798.8	0.11484
2799	0.11301
2799.2	0.10138
2799.4	0.07454
2799.6	0.06362
2799.8	0.09011
2800	0.10503
2800.2	0.09253
2800.4	0.07504
2800.6	0.08462
2800.8	0.10275
2801	0.09575
2801.2	0.07655
2801.4	0.05782
2801.6	0.05499
2801.8	0.07517
2802	0.08772
2802.2	0.09348
2802.4	0.11652
2802.6	0.12829
2802.8	0.11063
2803	0.06951
2803.2	0.04439
2803.4	0.06309
2803.6	0.07723
2803.8	0.08976
2804	0.11354
2804.2	0.09061
2804.4	0.05834
2804.6	0.06366
2804.8	0.05774
2805	0.06475
2805.2	0.09156
2805.4	0.08872
2805.6	0.06424
2805.8	0.04789
2806	0.05106
2806.2	0.05999
2806.4	0.07593
2806.6	0.10172
2806.8	0.11868
2807	0.12106
2807.2	0.12266
2807.4	0.12082
2807.6	0.10121
2807.8	0.07788
2808	0.06798
2808.2	0.07379
2808.4	0.07065
2808.6	0.07027
2808.8	0.08196
2809	0.08194
2809.2	0.0927
2809.4	0.09199
2809.6	0.07613
2809.8	0.07098
2810	0.06467
2810.2	0.06751
2810.4	0.07253
2810.6	0.07873
2810.8	0.0698
2811	0.05662
2811.2	0.06214
2811.4	0.05199
2811.6	0.06442
2811.8	0.10797
2812	0.12062
2812.2	0.11234
2812.4	0.09642
2812.6	0.07296
2812.8	0.07363
2813	0.06989
2813.2	0.05691
2813.4	0.08719
2813.6	0.10082
2813.8	0.07047
2814	0.05685
2814.2	0.0355
2814.4	0.00742
2814.6	0.03193
2814.8	0.07948
2815	0.07747
2815.2	0.05312
2815.4	0.05643
2815.6	0.06321
2815.8	0.05799
2816	0.05306
2816.2	0.06207
2816.4	0.07873
2816.6	0.09106
2816.8	0.10343
2817	0.09437
2817.2	0.0726
2817.4	0.07537
2817.6	0.08152
2817.8	0.0707
2818	0.05908
2818.2	0.07045
2818.4	0.09046
2818.6	0.09419
2818.8	0.0901
2819	0.08122
2819.2	0.05354
2819.4	0.02918
2819.6	0.05518
2819.8	0.06913
2820	0.05214
2820.2	0.07257
2820.4	0.08747
2820.6	0.0658
2820.8	0.05794
2821	0.06868
2821.2	0.06436
2821.4	0.06173
2821.6	0.06066
2821.8	0.05577
2822	0.0913
2822.2	0.13295
2822.4	0.11574
2822.6	0.08019
2822.8	0.08077
2823	0.08785
2823.2	0.07567
2823.4	0.07462
2823.6	0.0737
2823.8	0.06114
2824	0.07418
2824.2	0.09605
2824.4	0.09777
2824.6	0.08237
2824.8	0.06748
2825	0.0669
2825.2	0.05415
2825.4	0.04281
2825.6	0.05062
2825.8	0.06987
2826	0.09622
2826.2	0.08526
2826.4	0.05249
2826.6	0.04401
2826.8	0.05321
2827	0.06127
2827.2	0.04888
2827.4	0.03985
2827.6	0.05734
2827.8	0.07436
2828	0.08866
2828.2	0.09686
2828.4	0.08008
2828.6	0.06204
2828.8	0.0725
2829	0.09763
2829.2	0.10625
2829.4	0.10072
2829.6	0.10136
2829.8	0.08915
2830	0.07147
2830.2	0.06792
2830.4	0.06516
2830.6	0.06254
2830.8	0.06388
2831	0.07566
2831.2	0.07547
2831.4	0.0629
2831.6	0.05897
2831.8	0.05526
2832	0.05814
2832.2	0.09379
2832.4	0.11838
2832.6	0.08582
2832.8	0.05661
2833	0.07436
2833.2	0.08764
2833.4	0.05304
2833.6	0.0203
2833.8	0.03223
2834	0.05686
2834.2	0.08269
2834.4	0.07607
2834.6	0.04297
2834.8	0.05879
2835	0.07812
2835.2	0.07055
2835.4	0.07406
2835.6	0.0751
2835.8	0.08271
2836	0.0948
2836.2	0.10291
2836.4	0.11785
2836.6	0.0951
2836.8	0.06872
2837	0.07112
2837.2	0.05986
2837.4	0.06922
2837.6	0.08158
2837.8	0.06337
2838	0.04612
2838.2	0.04205
2838.4	0.05922
2838.6	0.066
2838.8	0.04666
2839	0.04101
2839.2	0.04139
2839.4	0.04302
2839.6	0.05802
2839.8	0.04748
2840	0.05268
2840.2	0.08798
2840.4	0.08096
2840.6	0.06334
2840.8	0.04839
2841	0.03521
2841.2	0.04536
2841.4	0.0489
2841.6	0.05477
2841.8	0.08254
2842	0.11327
2842.2	0.10982
2842.4	0.08578
2842.6	0.09508
2842.8	0.11607
2843	0.09784
2843.2	0.05718
2843.4	0.06337
2843.6	0.09816
2843.8	0.08231
2844	0.05846
2844.2	0.06681
2844.4	0.06636
2844.6	0.06669
2844.8	0.09071
2845	0.08276
2845.2	0.05665
2845.4	0.06772
2845.6	0.05025
2845.8	0.03052
2846	0.05285
2846.2	0.08128
2846.4	0.10852
2846.6	0.09498
2846.8	0.05494
2847	0.05168
2847.2	0.06833
2847.4	0.06622
2847.6	0.0779
2847.8	0.11666
2848	0.12652
2848.2	0.09234
2848.4	0.07123
2848.6	0.07493
2848.8	0.08066
2849	0.11637
2849.2	0.1215
2849.4	0.06892
2849.6	0.06477
2849.8	0.1027
2850	0.10307
2850.2	0.06879
2850.4	0.05135
2850.6	0.05389
2850.8	0.04059
2851	0.02201
2851.2	0.02398
2851.4	0.03776
2851.6	0.06055
2851.8	0.06671
2852	0.03934
2852.2	0.03568
2852.4	0.06306
2852.6	0.05615
2852.8	0.04804
2853	0.07177
2853.2	0.07351
2853.4	0.06266
2853.6	0.07224
2853.8	0.0881
2854	0.07118
2854.2	0.06222
2854.4	0.08546
2854.6	0.09423
2854.8	0.09692
2855	0.08944
2855.2	0.08957
2855.4	0.09055
2855.6	0.06323
2855.8	0.05847
2856	0.06546
2856.2	0.0578
2856.4	0.0694
2856.6	0.08904
2856.8	0.08381
2857	0.05348
2857.2	0.03732
2857.4	0.03647
2857.6	0.03026
2857.8	0.04435
2858	0.06644
2858.2	0.08384
2858.4	0.10251
2858.6	0.08373
2858.8	0.04874
2859	0.06286
2859.2	0.09074
2859.4	0.10408
2859.6	0.11718
2859.8	0.10774
2860	0.07036
2860.2	0.0325
2860.4	0.01606
2860.6	0.03058
2860.8	0.0527
2861	0.04243
2861.2	0.0462
2861.4	0.07994
2861.6	0.06793
2861.8	0.02957
2862	0.02233
2862.2	0.03093
2862.4	0.04958
2862.6	0.07374
2862.8	0.06277
2863	0.04165
2863.2	0.05662
2863.4	0.07916
2863.6	0.07275
2863.8	0.06351
2864	0.07966
2864.2	0.08189
2864.4	0.07406
2864.6	0.08455
2864.8	0.07572
2865	0.04534
2865.2	0.05402
2865.4	0.08532
2865.6	0.07569
2865.8	0.08042
2866	0.11335
2866.2	0.10757
2866.4	0.10346
2866.6	0.09544
2866.8	0.07015
2867	0.0626
2867.2	0.06277
2867.4	0.08722
2867.6	0.11194
2867.8	0.08528
2868	0.04408
2868.2	0.04674
2868.4	0.061
2868.6	0.04045
2868.8	0.0245
2869	0.0357
2869.2	0.03778
2869.4	0.04393
2869.6	0.05405
2869.8	0.03476
2870	0.02812
2870.2	0.03963
2870.4	0.04544
2870.6	0.06872
2870.8	0.0951
2871	0.09342
2871.2	0.07354
2871.4	0.06315
2871.6	0.03561
2871.8	0.00759
2872	0.02367
2872.2	0.03266
2872.4	0.04359
2872.6	0.0837
2872.8	0.10512
2873	0.08535
2873.2	0.0556
2873.4	0.06613
2873.6	0.06492
2873.8	0.04441
2874	0.07045
2874.2	0.09922
2874.4	0.10446
2874.6	0.09457
2874.8	0.05468
2875	0.03977
2875.2	0.06129
2875.4	0.08341
2875.6	0.10329
2875.8	0.07771
2876	0.04943
2876.2	0.07325
2876.4	0.08944
2876.6	0.06554
2876.8	0.06058
2877	0.07697
2877.2	0.07413
2877.4	0.09245
2877.6	0.11588
2877.8	0.09624
2878	0.07925
2878.2	0.0806
2878.4	0.07609
2878.6	0.03439
2878.8	-0.01194
2879	0.01949
2879.2	0.06163
2879.4	0.06356
2879.6	0.06841
[truncated: 8,001 more rows]

## Sheet: 4h
field	intensity
3375	-0.02264
3375.05	-0.02185
3375.1	-0.02155
3375.15	-0.01474
3375.2	0.02195
3375.25	0.03948
3375.3	0.01163
3375.35	0.00607
3375.4	0.01763
3375.45	0.00953
3375.5	0.00795
3375.55	0.01017
3375.6	0.01676
3375.65	-0.00164
3375.7	-0.02461
3375.75	0.00411
3375.8	0.0387
3375.85	0.02641
3375.9	-0.01365
3375.95	-0.04126
3376	-0.05157
3376.05	-0.03169
3376.1	-0.00386
3376.15	0.00616
3376.2	-0.00444
3376.25	-0.01567
3376.3	0.01104
3376.35	0.04665
3376.4	0.04951
3376.45	0.02508
3376.5	0.00213
3376.55	0.00179
3376.6	0.02007
3376.65	0.04373
3376.7	0.06358
3376.75	0.07381
3376.8	0.05336
3376.85	-0.00507
3376.9	-0.04778
3376.95	-0.04099
3377	-0.03203
3377.05	-0.02719
3377.1	-0.00917
3377.15	0.00806
3377.2	0.01372
3377.25	-0.01821
3377.3	-0.03499
3377.35	-0.01214
3377.4	-0.01009
3377.45	-0.02106
3377.5	-0.02121
3377.55	-0.02946
3377.6	-0.03992
3377.65	-0.03198
3377.7	-0.0144
3377.75	-2.22965e-06
3377.8	0.01349
3377.85	0.03972
3377.9	0.02413
3377.95	-0.02638
3378	-0.02516
3378.05	0.00544
3378.1	0.02626
3378.15	0.02405
3378.2	0.00315
3378.25	-0.000314939
3378.3	0.0061
3378.35	0.01739
3378.4	0.01528
3378.45	-0.01881
3378.5	-0.03035
3378.55	-0.02433
3378.6	-0.02312
3378.65	-0.00565
3378.7	0.00712
3378.75	0.00838
3378.8	0.01432
3378.85	0.00196
3378.9	-0.03641
3378.95	-0.05144
3379	-0.04894
3379.05	-0.05478
3379.1	-0.02586
3379.15	0.0144
3379.2	0.04347
3379.25	0.05023
3379.3	0.00709
3379.35	-0.0205
3379.4	-0.02403
3379.45	-0.02259
3379.5	0.00845
3379.55	0.01892
3379.6	0.00029097
3379.65	0.00881
3379.7	0.00545
3379.75	-0.01718
3379.8	-0.01284
3379.85	-0.00315
3379.9	-0.01337
3379.95	-0.04042
3380	-0.05628
3380.05	-0.02083
3380.1	0.0438
3380.15	0.05234
3380.2	-0.00924
3380.25	-0.05117
3380.3	-0.04857
3380.35	-0.02685
3380.4	0.01724
3380.45	0.04315
3380.5	0.02602
3380.55	-0.02496
3380.6	-0.05846
3380.65	-0.04079
3380.7	-0.00378
3380.75	-0.00135
3380.8	-0.02717
3380.85	-0.00091806
3380.9	0.02699
3380.95	0.0301
3381	0.0339
3381.05	0.02733
3381.1	0.04764
3381.15	0.02647
3381.2	-0.03298
3381.25	-0.03392
3381.3	-0.01337
3381.35	-0.01588
3381.4	-0.02398
3381.45	-0.00381
3381.5	0.03377
3381.55	0.05411
3381.6	0.04823
3381.65	0.02237
3381.7	0.01239
3381.75	0.01528
3381.8	0.01882
3381.85	0.03727
3381.9	0.03004
3381.95	0.00303
3382	0.01576
3382.05	0.01762
3382.1	-0.02147
3382.15	-0.02705
3382.2	0.01092
3382.25	0.0518
3382.3	0.03678
3382.35	-0.00449
3382.4	-0.0117
3382.45	0.00625
3382.5	0.02509
3382.55	0.01945
3382.6	0.03176
3382.65	0.03645
3382.7	0.02147
3382.75	0.00922
3382.8	-0.01584
3382.85	-0.01166
3382.9	0.02001
3382.95	0.03447
3383	0.02228
3383.05	0.01383
3383.1	0.03134
3383.15	0.02541
3383.2	-0.01624
3383.25	-0.02536
3383.3	-0.02018
3383.35	-0.01216
3383.4	0.01191
3383.45	0.01543
3383.5	0.02635
3383.55	0.05063
3383.6	0.0412
3383.65	0.00935
3383.7	0.01339
3383.75	0.02986
3383.8	0.03174
3383.85	0.03308
3383.9	0.02293
3383.95	0.01539
3384	0.0206
3384.05	0.01476
3384.1	-0.0194
3384.15	-0.02074
3384.2	-0.00311
3384.25	-0.00808
3384.3	-0.00316
3384.35	-0.00918
3384.4	-0.01895
3384.45	-0.012
3384.5	0.002
3384.55	0.01254
3384.6	0.01295
3384.65	0.01155
3384.7	0.00402
3384.75	-0.02421
3384.8	-0.02649
3384.85	0.01884
3384.9	0.01673
3384.95	-0.02073
3385	-0.00367
3385.05	0.01775
3385.1	0.00946
3385.15	0.01549
3385.2	0.000668896
3385.25	-0.03337
3385.3	-0.02526
3385.35	0.01183
3385.4	0.0209
3385.45	-0.0157
3385.5	-0.03047
3385.55	-0.01014
3385.6	-0.000830546
3385.65	-0.00751
3385.7	-0.01889
3385.75	-0.03846
3385.8	-0.04777
3385.85	-0.02135
3385.9	0.02031
3385.95	0.04584
3386	0.01929
3386.05	0.00648
3386.1	0.03481
3386.15	0.02133
3386.2	0.00437
3386.25	0.00555
3386.3	0.01095
3386.35	0.05523
3386.4	0.07019
3386.45	0.03204
3386.5	0.01776
3386.55	0.02106
3386.6	0.01081
3386.65	-0.02226
3386.7	-0.04529
3386.75	-0.01695
3386.8	0.01345
3386.85	0.00662
3386.9	-0.00251
3386.95	0.000176143
3387	0.00337
3387.05	0.00685
3387.1	0.00552
3387.15	0.02837
3387.2	0.04259
3387.25	0.000891304
3387.3	-0.02735
3387.35	-0.01575
3387.4	-0.00128
3387.45	-0.00696
3387.5	0.00338
3387.55	0.03928
3387.6	0.02684
3387.65	-0.00374
3387.7	-0.01293
3387.75	-0.01373
3387.8	0.0091
3387.85	0.01154
3387.9	-0.0029
3387.95	0.01841
3388	0.01365
3388.05	-0.02727
3388.1	-0.01432
3388.15	0.01192
3388.2	0.01271
3388.25	0.02928
3388.3	0.04031
3388.35	0.02816
3388.4	0.00768
3388.45	0.00515
3388.5	-0.00937
3388.55	-0.02067
3388.6	0.0098
3388.65	0.02306
3388.7	0.01195
3388.75	-0.01797
3388.8	-0.05551
3388.85	-0.0578
3388.9	-0.02301
3388.95	-0.01101
3389	-0.0332
3389.05	-0.03658
3389.1	-0.02128
3389.15	-0.02083
3389.2	-0.02078
3389.25	-0.00882
3389.3	-0.01032
3389.35	-0.01809
3389.4	-0.01731
3389.45	-0.000438685
3389.5	0.01865
3389.55	0.01939
3389.6	-0.00662
3389.65	-0.00829
3389.7	0.01751
3389.75	-0.00672
3389.8	-0.06137
3389.85	-0.06935
3389.9	-0.02117
3389.95	0.01948
3390	0.00255
3390.05	-0.02403
3390.1	-0.00531
3390.15	0.02897
3390.2	0.03903
3390.25	0.00298
3390.3	-0.03183
3390.35	-0.03357
3390.4	-0.01716
3390.45	-0.00197
3390.5	-0.00306
3390.55	0.008
3390.6	0.01106
3390.65	-0.00183
3390.7	-0.00402
3390.75	-0.00281
3390.8	0.01828
3390.85	0.03349
3390.9	0.02139
3390.95	0.02286
3391	0.01303
3391.05	-0.01662
3391.1	-0.04296
3391.15	-0.05372
3391.2	-0.04235
3391.25	-0.02391
3391.3	0.00017893
3391.35	0.01412
3391.4	0.01318
3391.45	-0.02273
3391.5	-0.06581
3391.55	-0.04508
3391.6	-0.0185
3391.65	-0.01871
3391.7	-0.01531
3391.75	-0.0156
3391.8	-0.0005301
3391.85	0.00695
3391.9	-0.01501
3391.95	-0.02571
3392	-0.02147
3392.05	-0.00207
3392.1	0.01026
3392.15	-0.00245
3392.2	-0.00405
3392.25	0.00978
3392.3	0.01068
3392.35	0.00232
3392.4	0.00587
3392.45	-0.00769
3392.5	-0.02187
3392.55	-0.00478
3392.6	0.00892
3392.65	0.00281
3392.7	0.03714
3392.75	0.09658
3392.8	0.0763
3392.85	0.029
3392.9	0.00924
3392.95	-0.01317
3393	-0.01673
3393.05	-0.0134
3393.1	-0.02529
3393.15	-0.01905
3393.2	0.00897
3393.25	0.03071
3393.3	0.02099
3393.35	-0.01656
3393.4	-0.02022
3393.45	0.01809
3393.5	0.04188
3393.55	0.01898
3393.6	-0.03197
3393.65	-0.04734
3393.7	-0.04001
3393.75	-0.02135
3393.8	0.00815
3393.85	0.0039
3393.9	0.00517
3393.95	0.01566
3394	0.02047
3394.05	0.04452
3394.1	0.04988
3394.15	0.01019
3394.2	-0.01023
3394.25	0.01223
3394.3	0.02798
3394.35	0.03374
3394.4	0.03815
3394.45	0.04599
3394.5	0.05172
3394.55	0.0243
3394.6	-0.01801
3394.65	-0.0374
3394.7	-0.02348
3394.75	0.000348384
3394.8	-0.01472
3394.85	-0.04363
3394.9	-0.05974
3394.95	-0.07777
3395	-0.07453
3395.05	-0.05975
3395.1	-0.02768
3395.15	0.00296
3395.2	-0.02136
3395.25	-0.01772
3395.3	0.00874
3395.35	0.00177
3395.4	-0.01328
3395.45	-0.0331
3395.5	-0.01329
3395.55	0.01838
3395.6	0.0192
3395.65	0.00454
3395.7	-0.02858
3395.75	-0.0516
3395.8	-0.02184
3395.85	0.0022
3395.9	-0.00673
3395.95	0.000814381
3396	0.00684
3396.05	0.02038
3396.1	0.03021
3396.15	0.02583
3396.2	0.01948
3396.25	0.00951
3396.3	0.02163
3396.35	0.01687
3396.4	-0.01536
3396.45	-0.01451
3396.5	0.01684
3396.55	0.02516
3396.6	0.02101
3396.65	0.03842
3396.7	0.04463
3396.75	0.02551
3396.8	0.00801
3396.85	0.01165
3396.9	0.01277
3396.95	-0.01894
3397	-0.03526
3397.05	-0.03919
3397.1	-0.04682
3397.15	-0.03304
3397.2	-0.03482
3397.25	-0.03578
3397.3	-0.02745
3397.35	-0.02868
3397.4	-0.02201
3397.45	-0.00808
3397.5	0.01349
3397.55	0.04744
3397.6	0.05684
3397.65	0.05296
3397.7	0.05863
3397.75	0.03757
3397.8	0.01212
3397.85	-0.00961
3397.9	-0.00664
3397.95	0.00598
3398	0.01061
3398.05	0.04227
3398.1	0.04721
3398.15	0.04548
3398.2	0.06628
3398.25	0.05383
3398.3	0.01515
3398.35	-0.00102
3398.4	0.00831
3398.45	0.0071
3398.5	0.01727
3398.55	0.04316
3398.6	0.03943
3398.65	0.00995
3398.7	-0.01925
3398.75	-0.02475
3398.8	-0.01704
3398.85	-0.00264
3398.9	0.02529
3398.95	0.04784
3399	0.0219
3399.05	-0.00663
3399.1	0.0263
3399.15	0.03616
3399.2	0.02283
3399.25	0.01938
3399.3	0.01098
3399.35	-0.00151
3399.4	-0.02675
3399.45	-0.03244
3399.5	-0.01619
3399.55	0.01916
3399.6	0.07323
3399.65	0.05702
3399.7	-0.00771
3399.75	-0.0278
3399.8	-0.02078
3399.85	-0.01157
3399.9	-0.0143
3399.95	-0.00225
3400	-0.000859532
3400.05	-0.02492
3400.1	-0.00713
3400.15	0.02251
3400.2	0.01762
3400.25	0.02181
3400.3	0.04051
3400.35	0.01498
3400.4	-0.03763
3400.45	-0.03958
3400.5	-0.01051
3400.55	0.00492
3400.6	0.00289
3400.65	-0.01699
3400.7	-0.00723
3400.75	0.02223
3400.8	0.00389
3400.85	-0.02327
3400.9	0.00125
3400.95	0.03368
3401	0.0518
3401.05	0.07341
3401.1	0.0623
3401.15	0.02619
3401.2	0.00524
3401.25	-0.01148
3401.3	-0.01516
3401.35	-0.01916
3401.4	-0.02343
3401.45	-0.000319398
3401.5	0.01335
3401.55	0.0196
3401.6	0.0319
3401.65	0.01631
3401.7	-0.00931
3401.75	-0.0171
3401.8	-0.00647
3401.85	0.01823
3401.9	0.02272
3401.95	0.00424
3402	0.00441
3402.05	0.01637
3402.1	0.01697
3402.15	0.01972
3402.2	0.03382
3402.25	0.04443
3402.3	0.03437
3402.35	-0.00715
3402.4	-0.03654
3402.45	-0.01565
3402.5	0.00558
3402.55	0.00351
3402.6	-0.00487
3402.65	0.00253
3402.7	-0.00127
3402.75	-0.0107
3402.8	0.00413
3402.85	-0.01292
3402.9	-0.0345
3402.95	-0.02151
3403	-0.02279
3403.05	-0.03798
3403.1	-0.02641
3403.15	-0.01791
3403.2	-0.01761
3403.25	0.02691
3403.3	0.07576
3403.35	0.06386
3403.4	0.04116
3403.45	0.01557
3403.5	-0.01988
3403.55	-0.00558
3403.6	0.01655
3403.65	0.0207
3403.7	0.01458
3403.75	-0.00516
3403.8	-0.0104
3403.85	0.01387
3403.9	0.02999
3403.95	-0.000665552
3404	-0.02581
3404.05	-0.00763
3404.1	0.01205
3404.15	0.0109
3404.2	-0.000540691
3404.25	-0.00686
3404.3	-0.00129
3404.35	-0.01744
3404.4	-0.04937
3404.45	-0.03479
3404.5	0.00436
3404.55	0.03091
3404.6	0.04891
3404.65	0.03149
3404.7	0.01147
3404.75	-0.00497
3404.8	-0.01991
3404.85	-0.01502
3404.9	-0.01004
3404.95	-0.00586
3405	-0.00315
3405.05	0.01696
3405.1	0.0208
3405.15	-6.13155e-06
3405.2	-0.01647
3405.25	-0.0149
3405.3	0.01376
3405.35	0.02168
3405.4	0.01201
3405.45	0.000263657
3405.5	-0.00725
3405.55	-0.0058
3405.6	-0.01027
3405.65	0.00146
3405.7	0.01523
3405.75	0.02525
3405.8	0.0335
3405.85	0.00635
3405.9	-0.00864
3405.95	0.01735
3406	0.03117
3406.05	0.02462
3406.1	0.02865
3406.15	0.01663
3406.2	-0.02137
3406.25	-0.01765
3406.3	0.00977
3406.35	0.01787
3406.4	0.01374
3406.45	0.0094
3406.5	0.01113
3406.55	0.01628
3406.6	0.02744
3406.65	0.01884
3406.7	0.00257
3406.75	0.00643
3406.8	0.01942
3406.85	0.01709
3406.9	-0.000969342
3406.95	0.00831
3407	0.02107
3407.05	0.01462
3407.1	0.02722
3407.15	0.03583
3407.2	0.03076
3407.25	0.03547
3407.3	0.0283
3407.35	0.01185
3407.4	0.000818283
3407.45	-0.02241
3407.5	-0.02151
3407.55	0.01714
3407.6	0.02868
3407.65	0.00808
3407.7	-0.02098
3407.75	-0.02065
3407.8	0.00887
3407.85	0.0054
3407.9	0.0038
3407.95	0.0148
3408	-0.00819
3408.05	-0.02491
3408.1	-0.02148
3408.15	-0.01603
3408.2	-0.00494
3408.25	-0.00305
3408.3	0.00952
3408.35	0.04021
3408.4	0.02022
3408.45	-0.03325
3408.5	-0.03262
3408.55	-0.00473
3408.6	0.03344
3408.65	0.06675
3408.7	0.04976
3408.75	0.02142
3408.8	-0.01031
3408.85	-0.034
3408.9	0.00433
3408.95	0.05332
3409	0.03341
3409.05	-0.01667
3409.1	-0.0526
3409.15	-0.06527
3409.2	-0.04998
3409.25	-0.03142
3409.3	-0.01827
3409.35	-0.01416
3409.4	-0.01031
3409.45	-0.00479
3409.5	-0.00286
3409.55	-0.00706
3409.6	-0.01981
3409.65	-0.03517
3409.7	-0.02656
3409.75	0.01273
3409.8	0.02768
3409.85	0.02986
3409.9	0.02753
3409.95	-0.00479
3410	-0.03252
3410.05	-0.03744
3410.1	-0.03453
3410.15	-0.02512
3410.2	0.01413
3410.25	0.04413
3410.3	0.03108
3410.35	0.01058
3410.4	-0.02874
3410.45	-0.05384
3410.5	-0.0206
3410.55	-0.000938685
3410.6	-0.0139
3410.65	-0.00887
3410.7	-0.00227
3410.75	0.01091
3410.8	0.02956
3410.85	0.023
3410.9	-0.000655518
3410.95	-0.03158
3411	-0.02987
3411.05	-0.0011
3411.1	0.02841
3411.15	0.05253
3411.2	0.03163
3411.25	-0.01181
3411.3	-0.03159
3411.35	-0.03502
3411.4	-0.04048
3411.45	-0.04606
3411.5	-0.04819
3411.55	-0.01831
3411.6	0.04097
3411.65	0.05412
3411.7	0.02244
3411.75	-0.01256
3411.8	-0.03843
3411.85	-0.0303
3411.9	0.00575
3411.95	-0.0033
3412	-0.02662
3412.05	0.00652
3412.1	0.01655
3412.15	-0.00677
3412.2	0.00383
3412.25	0.00665
3412.3	-0.02047
3412.35	-0.0341
3412.4	-0.046
3412.45	-0.04095
3412.5	-0.000979376
3412.55	0.03009
3412.6	0.04798
3412.65	0.04002
3412.7	0.01514
3412.75	-0.00263
3412.8	-0.032
3412.85	-0.0422
3412.9	-0.02276
3412.95	-0.00639
3413	-0.0109
3413.05	0.000832776
3413.1	0.04201
3413.15	0.03409
3413.2	0.00586
3413.25	0.00595
3413.3	-0.01916
3413.35	-0.04604
3413.4	-0.02353
3413.45	0.00835
3413.5	0.00379
3413.55	-0.00456
3413.6	0.00133
3413.65	0.01682
3413.7	0.04149
3413.75	0.04986
3413.8	0.03491
3413.85	0.02168
3413.9	0.02394
3413.95	0.0157
3414	-0.02035
3414.05	-0.04789
3414.1	-0.03887
3414.15	-0.03566
3414.2	-0.03604
3414.25	-0.02592
3414.3	-0.0034
3414.35	0.00956
3414.4	-0.01962
3414.45	-0.03605
3414.5	-0.0128
3414.55	0.00902
3414.6	0.02547
3414.65	0.0391
3414.7	0.01163
3414.75	-0.01457
3414.8	0.005
3414.85	0.0346
3414.9	0.02866
3414.95	-0.02298
3415	-0.04444
3415.05	-0.01572
3415.1	-0.01267
3415.15	-0.03094
3415.2	-0.02669
3415.25	-0.01339
3415.3	-0.00482
3415.35	0.01
3415.4	0.04209
3415.45	0.04198
3415.5	-0.0136
3415.55	-0.04393
3415.6	-0.01465
3415.65	0.02676
3415.7	0.02383
3415.75	-0.00347
3415.8	-0.01322
3415.85	-0.01924
3415.9	-0.00419
3415.95	0.03063
3416	0.03272
3416.05	0.01878
3416.1	0.00225
3416.15	-0.03937
3416.2	-0.04873
3416.25	-0.0156
3416.3	0.00211
3416.35	-0.00101
3416.4	-0.02824
3416.45	-0.06042
3416.5	-0.06143
3416.55	-0.02126
3416.6	0.00535
3416.65	-0.01461
3416.7	-0.01251
3416.75	0.01924
3416.8	0.02633
3416.85	-0.000946488
3416.9	-0.01209
3416.95	0.000894091
3417	-0.00695
3417.05	-0.03472
3417.1	-0.04634
3417.15	-0.03213
3417.2	-0.01509
3417.25	0.000944259
3417.3	0.0095
3417.35	-0.01012
3417.4	-0.0124
3417.45	0.02553
3417.5	0.04897
3417.55	0.03499
3417.6	-0.00165
3417.65	-0.02474
3417.7	-0.000833891
3417.75	0.01821
3417.8	-0.01552
3417.85	-0.0092
3417.9	0.03682
3417.95	0.02461
3418	0.00463
3418.05	0.01425
3418.1	0.01294
3418.15	0.00845
3418.2	-0.01
3418.25	-0.03417
3418.3	-0.03572
3418.35	-0.03978
3418.4	-0.04026
3418.45	-0.04115
3418.5	-0.04111
3418.55	-0.03702
3418.6	-0.04756
3418.65	-0.04421
3418.7	-0.03723
3418.75	-0.02846
3418.8	0.00386
3418.85	0.02017
3418.9	-0.0032
3418.95	-0.01817
3419	0.00668
3419.05	0.01077
3419.1	-0.03402
3419.15	-0.04838
3419.2	-0.02095
3419.25	-0.0307
3419.3	-0.05604
3419.35	-0.04267
3419.4	-0.02406
3419.45	0.00342
3419.5	0.04758
3419.55	0.06968
3419.6	0.04347
3419.65	-0.01024
3419.7	-0.03582
3419.75	-0.04863
3419.8	-0.03772
3419.85	0.00121
3419.9	0.02094
3419.95	0.02869
3420	0.00512
3420.05	-0.0379
3420.1	-0.04174
3420.15	-0.01393
3420.2	-0.00338
3420.25	-0.01762
3420.3	-0.02803
3420.35	-0.03326
3420.4	0.00592
3420.45	0.04572
3420.5	0.01624
3420.55	-0.02094
3420.6	-0.00779
3420.65	0.04071
3420.7	0.03062
3420.75	-0.0011
3420.8	-0.02147
3420.85	-0.05551
3420.9	-0.03867
3420.95	-0.00628
3421	-0.0042
3421.05	-0.00786
3421.1	-0.00437
3421.15	-0.00433
3421.2	0.00367
3421.25	0.02911
3421.3	0.02996
3421.35	-0.00569
3421.4	-0.03638
3421.45	-0.03908
3421.5	-0.03274
3421.55	-0.02469
3421.6	-0.00686
3421.65	-0.00565
3421.7	-0.01154
3421.75	0.00547
3421.8	0.01957
3421.85	0.00768
3421.9	-0.02192
3421.95	-0.036
3422	-0.01446
3422.05	0.00471
3422.1	-0.03067
3422.15	-0.06392
3422.2	-0.03737
3422.25	-0.01695
3422.3	-0.00573
3422.35	0.02496
3422.4	0.02186
3422.45	-0.00996
3422.5	-0.01691
3422.55	0.00217
3422.6	0.01034
3422.65	-0.00831
3422.7	-0.00476
3422.75	0.00912
3422.8	-0.03039
3422.85	-0.07646
3422.9	-0.05942
3422.95	-0.03675
3423	-0.04579
3423.05	-0.02374
3423.1	0.00651
3423.15	0.00119
3423.2	-0.02135
3423.25	-0.02828
3423.3	-0.02433
3423.35	-0.04507
3423.4	-0.05812
3423.45	-0.03325
3423.5	0.00576
3423.55	0.04005
3423.6	0.0388
3423.65	0.00527
3423.7	-0.01322
3423.75	-0.02028
3423.8	-0.02537
3423.85	-0.02111
3423.9	-0.00285
3423.95	0.000930881
3424	-0.0275
3424.05	-0.03128
3424.1	-0.01987
3424.15	-0.02334
3424.2	-0.01585
3424.25	0.00635
3424.3	0.01166
3424.35	-0.01701
3424.4	-0.03877
3424.45	-0.03702
3424.5	-0.03375
3424.55	-0.04914
3424.6	-0.04778
3424.65	-0.00613
3424.7	0.00391
3424.75	-0.02089
3424.8	-0.04126
3424.85	-0.04421
3424.9	-0.0135
3424.95	0.01287
3425	0.01282
3425.05	0.01038
3425.1	0.01665
3425.15	0.00373
3425.2	-0.0319
3425.25	-0.04171
3425.3	-0.01978
3425.35	-0.00655
3425.4	-0.00893
3425.45	-0.000299331
3425.5	0.01839
3425.55	0.01072
3425.6	-0.02539
3425.65	-0.03835
3425.7	-0.00898
3425.75	-0.00514
3425.8	-0.05008
3425.85	-0.07496
3425.9	-0.08804
3425.95	-0.07591
3426	-0.02151
3426.05	0.000167781
3426.1	-0.0203
3426.15	-0.00798
3426.2	0.02379
3426.25	0.01013
3426.3	-0.01505
3426.35	-0.00597
3426.4	0.00148
3426.45	-0.02787
3426.5	-0.03521
3426.55	-0.02148
3426.6	-0.0311
3426.65	-0.04625
3426.7	-0.05263
3426.75	-0.05908
3426.8	-0.06488
3426.85	-0.03743
3426.9	-0.01467
3426.95	-0.00857
3427	0.00732
3427.05	-0.01752
3427.1	-0.03987
3427.15	-0.00882
3427.2	0.00566
3427.25	-0.02093
3427.3	-0.02578
3427.35	-0.00772
3427.4	-0.00264
3427.45	-0.00596
3427.5	-0.02353
3427.55	-0.03881
3427.6	-0.05027
3427.65	-0.05838
3427.7	-0.05045
3427.75	-0.03999
3427.8	-0.02445
3427.85	-0.01227
3427.9	-0.02817
3427.95	-0.05599
3428	-0.06281
3428.05	-0.05718
3428.1	-0.04795
3428.15	-0.02245
3428.2	-0.0085
3428.25	-0.0359
3428.3	-0.03999
3428.35	-0.01725
3428.4	-0.04414
3428.45	-0.05316
3428.5	-0.00381
3428.55	-0.000458194
3428.6	-0.0371
3428.65	-0.04527
3428.7	-0.05037
3428.75	-0.06624
3428.8	-0.06805
3428.85	-0.04466
3428.9	-0.01858
3428.95	-0.01272
3429	-0.02417
3429.05	-0.02872
3429.1	-0.01813
3429.15	-0.02358
3429.2	-0.03188
3429.25	-0.01976
3429.3	-0.01977
3429.35	-0.01987
3429.4	-0.01227
3429.45	-0.00286
3429.5	0.01243
3429.55	-0.01372
3429.6	-0.05543
3429.65	-0.0668
3429.7	-0.06978
3429.75	-0.081
3429.8	-0.04703
3429.85	0.01033
3429.9	-0.00151
3429.95	-0.03884
3430	-0.04569
3430.05	-0.04044
3430.1	-0.04223
3430.15	-0.05022
3430.2	-0.06061
3430.25	-0.06088
3430.3	-0.05331
3430.35	-0.05003
3430.4	-0.0565
3430.45	-0.0732
3430.5	-0.08442
3430.55	-0.06271
3430.6	-0.03698
3430.65	-0.05561
3430.7	-0.06184
3430.75	-0.02606
3430.8	-0.000197882
3430.85	-0.0139
3430.9	-0.04493
3430.95	-0.05913
3431	-0.05763
3431.05	-0.04427
3431.1	-0.04477
3431.15	-0.06349
3431.2	-0.05678
3431.25	-0.04386
3431.3	-0.03963
3431.35	-0.04074
3431.4	-0.04659
3431.45	-0.01783
3431.5	0.02188
3431.55	0.02009
3431.6	-0.000435897
3431.65	-0.01318
3431.7	-0.0492
3431.75	-0.09995
3431.8	-0.09302
3431.85	-0.04227
3431.9	-0.00723
3431.95	0.00681
3432	-0.01346
3432.05	-0.04475
3432.1	-0.06605
3432.15	-0.06173
3432.2	-0.02837
3432.25	-0.02007
3432.3	-0.01928
3432.35	-0.01318
3432.4	-0.03151
3432.45	-0.04462
3432.5	-0.04224
3432.55	-0.05406
3432.6	-0.06922
3432.65	-0.07486
3432.7	-0.06879
3432.75	-0.0582
3432.8	-0.06163
3432.85	-0.05002
3432.9	-0.0203
3432.95	-0.02454
3433	-0.03578
3433.05	-0.01707
3433.1	-0.03358
3433.15	-0.06661
3433.2	-0.05092
3433.25	-0.03899
3433.3	-0.04133
3433.35	-0.0389
3433.4	-0.05084
3433.45	-0.06221
3433.5	-0.04725
3433.55	-0.0124
3433.6	-0.0251
3433.65	-0.07484
3433.7	-0.06931
3433.75	-0.03599
3433.8	-0.03353
3433.85	-0.03112
3433.9	-0.02473
3433.95	-0.0456
3434	-0.07602
3434.05	-0.07747
3434.1	-0.06548
3434.15	-0.05644
3434.2	-0.04096
3434.25	-0.04603
3434.3	-0.06009
3434.35	-0.05179
3434.4	-0.02137
3434.45	-0.00466
3434.5	-0.04177
3434.55	-0.09355
3434.6	-0.11504
3434.65	-0.08037
3434.7	-0.02527
3434.75	-0.03446
3434.8	-0.05409
3434.85	-0.02434
3434.9	0.00568
3434.95	-0.00825
3435	-0.05594
3435.05	-0.09878
3435.1	-0.10197
3435.15	-0.06894
3435.2	-0.03297
3435.25	-0.01682
3435.3	-0.01773
3435.35	-0.05719
3435.4	-0.12552
3435.45	-0.14517
3435.5	-0.12432
3435.55	-0.09695
3435.6	-0.06149
3435.65	-0.02285
3435.7	-0.02858
3435.75	-0.06116
3435.8	-0.0617
3435.85	-0.04947
3435.9	-0.02803
3435.95	-0.02594
3436	-0.05951
3436.05	-0.06665
3436.1	-0.04286
3436.15	-0.03909
3436.2	-0.05863
3436.25	-0.06319
3436.3	-0.0325
3436.35	-0.0195
3436.4	-0.03952
3436.45	-0.04128
3436.5	-0.03361
3436.55	-0.04707
3436.6	-0.06514
3436.65	-0.0566
3436.7	-0.03747
3436.75	-0.02182
3436.8	-0.01687
3436.85	-0.03038
3436.9	-0.03736
3436.95	-0.04552
3437	-0.0564
3437.05	-0.04719
3437.1	-0.02426
3437.15	-0.02959
3437.2	-0.0513
3437.25	-0.04197
3437.3	-0.03893
3437.35	-0.05035
3437.4	-0.06521
3437.45	-0.08049
3437.5	-0.05324
3437.55	-0.01151
3437.6	-0.00527
3437.65	-0.01585
3437.7	-0.01957
3437.75	-0.02346
3437.8	-0.05674
3437.85	-0.09233
3437.9	-0.05919
3437.95	-0.0265
3438	-0.0643
3438.05	-0.09322
3438.1	-0.07767
3438.15	-0.04554
3438.2	-0.02062
3438.25	-0.03335
3438.3	-0.0646
3438.35	-0.07773
3438.4	-0.04894
3438.45	-0.00173
3438.5	0.00113
3438.55	-0.02796
3438.6	-0.05483
3438.65	-0.06132
3438.7	-0.04029
3438.75	-0.00141
3438.8	0.02198
3438.85	-0.00245
3438.9	-0.04642
3438.95	-0.08134
3439	-0.07382
3439.05	-0.04063
3439.1	-0.05559
3439.15	-0.07456
3439.2	-0.04411
3439.25	-0.01119
3439.3	-0.02787
3439.35	-0.07001
3439.4	-0.0713
3439.45	-0.04378
3439.5	-0.01935
3439.55	-0.00397
3439.6	-0.02421
3439.65	-0.07081
3439.7	-0.08795
3439.75	-0.07645
3439.8	-0.08686
3439.85	-0.0864
3439.9	-0.03927
3439.95	-0.02037
3440	-0.05002
3440.05	-0.0685
3440.1	-0.06337
3440.15	-0.06161
3440.2	-0.07639
3440.25	-0.09833
3440.3	-0.08866
3440.35	-0.04784
3440.4	-0.03654
3440.45	-0.0478
3440.5	-0.02339
3440.55	0.0176
3440.6	0.02822
3440.65	0.015
3440.7	-0.0098
3440.75	-0.02087
3440.8	-0.00284
3440.85	-0.01188
3440.9	-0.05231
3440.95	-0.03207
3441	-0.00518
3441.05	-0.04658
3441.1	-0.0776
3441.15	-0.07011
3441.2	-0.051
3441.25	-0.04094
3441.3	-0.03767
3441.35	-0.02924
3441.4	-0.03311
3441.45	-0.05758
3441.5	-0.07525
3441.55	-0.05604
3441.6	-0.03052
3441.65	-0.04304
3441.7	-0.05642
3441.75	-0.03313
3441.8	-0.03298
3441.85	-0.04454
3441.9	-0.01318
3441.95	-0.00801
3442	-0.01251
3442.05	0.02103
3442.1	0.00883
3442.15	-0.03919
3442.2	-0.04357
3442.25	-0.02526
3442.3	-0.03952
3442.35	-0.05207
3442.4	-0.02674
3442.45	-0.01456
3442.5	-0.01929
3442.55	-0.0084
3442.6	0.00905
3442.65	0.00598
3442.7	-0.0021
3442.75	-0.01093
3442.8	-0.02218
3442.85	-0.00784
3442.9	0.01151
3442.95	0.00982
3443	-0.02143
3443.05	-0.05009
3443.1	-0.06324
3443.15	-0.07745
3443.2	-0.07316
3443.25	-0.05281
3443.3	-0.03688
3443.35	-0.04723
3443.4	-0.05504
3443.45	-0.04374
3443.5	-0.06161
3443.55	-0.06267
3443.6	-0.02204
3443.65	-0.01184
3443.7	-0.03258
3443.75	-0.05546
3443.8	-0.0748
3443.85	-0.07315
3443.9	-0.0476
3443.95	-0.03767
3444	-0.05677
3444.05	-0.05301
3444.1	-0.02009
3444.15	-0.01011
3444.2	-0.02805
3444.25	-0.05781
3444.3	-0.06897
3444.35	-0.04544
3444.4	-0.02292
3444.45	-0.02755
3444.5	-0.04793
3444.55	-0.04315
3444.6	-0.01132
3444.65	0.00796
3444.7	-0.000614827
3444.75	-0.02348
3444.8	-0.0582
3444.85	-0.05894
3444.9	-0.02579
3444.95	-0.02225
3445	-0.03939
3445.05	-0.04866
3445.1	-0.03766
3445.15	-0.03281
3445.2	-0.03337
3445.25	-0.01684
3445.3	-0.01987
3445.35	-0.04445
3445.4	-0.03629
3445.45	-0.01629
3445.5	-0.02165
3445.55	-0.01741
3445.6	-0.01658
3445.65	-0.03551
3445.7	-0.02232
3445.75	0.01669
3445.8	0.00859
3445.85	-0.02203
3445.9	-0.00727
3445.95	-0.00402
3446	-0.03911
3446.05	-0.04189
3446.1	-0.00983
3446.15	-0.00387
3446.2	-0.01211
3446.25	-0.00472
3446.3	-0.01594
3446.35	-0.02928
3446.4	-0.0398
3446.45	-0.0713
3446.5	-0.06647
3446.55	-0.02954
3446.6	-0.02159
3446.65	-0.02227
3446.7	-0.04353
3446.75	-0.07345
3446.8	-0.06776
3446.85	-0.04896
3446.9	-0.02104
3446.95	0.00239
3447	-0.01335
3447.05	-0.04008
3447.1	-0.04462
3447.15	-0.06455
3447.2	-0.06327
3447.25	-0.01389
3447.3	0.00951
3447.35	0.01232
3447.4	0.00303
3447.45	-0.02309
3447.5	-0.02549
3447.55	-0.03092
3447.6	-0.05464
3447.65	-0.06717
3447.7	-0.06052
3447.75	-0.03434
3447.8	-0.01518
3447.85	-0.02572
3447.9	-0.05418
3447.95	-0.07004
3448	-0.07033
3448.05	-0.07872
3448.1	-0.08185
3448.15	-0.05573
3448.2	-0.01258
3448.25	0.00531
3448.3	-0.01447
3448.35	-0.03809
3448.4	-0.03595
3448.45	-0.01359
3448.5	0.0033
3448.55	-0.000787068
3448.6	-0.02173
3448.65	-0.026
3448.7	-0.00308
3448.75	0.03021
3448.8	0.04054
3448.85	0.00975
3448.9	-0.02012
3448.95	-0.0055
3449	0.0027
3449.05	-0.01593
3449.1	-0.01118
3449.15	-0.01113
3449.2	-0.03245
3449.25	-0.04485
3449.3	-0.04893
3449.35	-0.05051
3449.4	-0.03623
3449.45	-0.01716
3449.5	-0.02028
3449.55	-0.03638
3449.6	-0.03896
3449.65	-0.03945
3449.7	-0.04298
3449.75	-0.03105
3449.8	-0.01273
3449.85	0.0152
3449.9	0.03279
3449.95	-0.00932
3450	-0.05595
3450.05	-0.0608
3450.1	-0.06318
3450.15	-0.06084
3450.2	-0.03151
3450.25	-0.00222
3450.3	-0.00145
3450.35	-0.00369
3450.4	-0.03139
3450.45	-0.06645
3450.5	-0.05463
3450.55	-0.02491
3450.6	-0.00549
3450.65	0.00378
3450.7	0.01219
3450.75	-0.0017
3450.8	-0.03374
3450.85	-0.05398
3450.9	-0.05867
3450.95	-0.0467
3451	-0.01769
3451.05	0.00247
3451.1	-0.000436455
3451.15	-0.02431
3451.2	-0.0424
3451.25	-0.02685
3451.3	-0.02882
3451.35	-0.03475
3451.4	-0.02073
3451.45	-0.04412
3451.5	-0.07984
3451.55	-0.06941
3451.6	-0.03659
3451.65	-0.04618
3451.7	-0.06928
3451.75	-0.03551
3451.8	0.0136
3451.85	-0.00548
3451.9	-0.05783
3451.95	-0.06935
3452	-0.04261
3452.05	-0.00859
3452.1	0.00139
3452.15	-0.01067
3452.2	-0.02748
3452.25	-0.02552
3452.3	0.00338
3452.35	0.01057
3452.4	-0.03722
3452.45	-0.06322
3452.5	-0.02009
3452.55	0.02116
3452.6	0.03521
3452.65	0.03966
3452.7	0.0325
3452.75	0.0092
3452.8	-0.02496
3452.85	-0.03776
3452.9	-0.03603
3452.95	-0.02674
3453	-0.0083
3453.05	-0.0107
3453.1	-0.02974
3453.15	-0.03366
3453.2	-0.03438
3453.25	-0.04104
3453.3	-0.01928
3453.35	-0.01468
3453.4	-0.05243
3453.45	-0.06045
3453.5	-0.03331
3453.55	-0.0334
3453.6	-0.06576
3453.65	-0.07151
3453.7	-0.03995
3453.75	-0.02252
3453.8	-0.04452
3453.85	-0.06355
3453.9	-0.04405
3453.95	-0.02832
3454	-0.04802
3454.05	-0.06128
3454.1	-0.05007
3454.15	-0.05096
3454.2	-0.07296
3454.25	-0.07535
3454.3	-0.04095
3454.35	-0.01466
3454.4	-0.01371
3454.45	-0.01486
3454.5	-0.02493
3454.55	-0.04158
3454.6	-0.04659
3454.65	-0.02733
3454.7	0.00611
3454.75	-0.00116
3454.8	-0.02852
3454.85	-0.0138
3454.9	-0.00973
3454.95	-0.0315
3455	-0.01286
3455.05	-0.00134
3455.1	-0.0513
3455.15	-0.06782
3455.2	-0.02766
3455.25	-0.02023
3455.3	-0.02348
3455.35	-0.01869
3455.4	-0.0481
3455.45	-0.07578
3455.5	-0.06286
3455.55	-0.03546
3455.6	-0.00505
3455.65	0.01758
3455.7	0.00252
3455.75	-0.02555
3455.8	-0.01886
3455.85	-0.01178
3455.9	-0.03116
3455.95	-0.04639
3456	-0.04448
3456.05	-0.01154
3456.1	0.00306
3456.15	-0.01516
3456.2	-0.01203
3456.25	-0.01408
3456.3	-0.0197
3456.35	0.000406355
3456.4	0.01352
3456.45	0.00748
3456.5	-0.01032
3456.55	-0.03067
3456.6	-0.02712
3456.65	-0.0252
3456.7	-0.03173
3456.75	-0.02872
3456.8	-0.04243
3456.85	-0.05996
3456.9	-0.068
3456.95	-0.06851
3457	-0.04288
3457.05	-0.01396
3457.1	-0.00909
3457.15	-0.01765
3457.2	-0.01772
3457.25	0.00233
3457.3	0.00464
3457.35	-0.00518
3457.4	-0.02179
3457.45	-0.05683
3457.5	-0.05023
3457.55	-0.00234
3457.6	0.00764
3457.65	-0.02677
3457.7	-0.03442
3457.75	-0.00555
3457.8	0.0065
3457.85	-0.00846
3457.9	-0.02918
3457.95	-0.0271
3458	0.00484
3458.05	0.01155
3458.1	-0.0016
3458.15	-0.00696
3458.2	-0.01002
3458.25	-0.00702
3458.3	-0.01757
3458.35	-0.03648
3458.4	-0.05185
3458.45	-0.05139
3458.5	-0.02933
3458.55	-0.00415
3458.6	0.01738
3458.65	0.02605
3458.7	0.01979
3458.75	0.000285396
3458.8	-0.01035
3458.85	-0.00168
3458.9	-0.01254
3458.95	-0.03627
3459	-0.03752
3459.05	-0.01605
3459.1	0.00738
3459.15	-0.00474
3459.2	-0.02609
3459.25	-0.01214
3459.3	0.000561873
3459.35	-0.01202
3459.4	-0.03845
3459.45	-0.05214
3459.5	-0.0279
3459.55	0.0021
3459.6	-0.00787
3459.65	-0.04519
3459.7	-0.0656
3459.75	-0.04824
3459.8	0.00136
3459.85	0.04313
3459.9	0.03724
3459.95	0.01602
3460	0.01285
3460.05	0.02088
3460.1	0.03257
3460.15	0.00574
3460.2	-0.03352
3460.25	-0.02832
3460.3	-0.00957
3460.35	-0.0016
3460.4	-0.02089
3460.45	-0.03546
3460.5	-0.02837
3460.55	-0.02378
3460.6	-0.00816
3460.65	0.000430323
3460.7	-0.00188
3460.75	-0.0178
3460.8	-0.04014
3460.85	-0.03287
3460.9	-0.02454
3460.95	-0.02957
3461	-0.02754
3461.05	-0.00653
3461.1	0.01274
3461.15	-0.01633
3461.2	-0.02603
3461.25	0.00229
3461.3	0.01229
3461.35	0.01721
3461.4	0.000822185
3461.45	-0.02861
3461.5	-0.04675
3461.55	-0.05087
3461.6	-0.03409
3461.65	-0.00373
3461.7	0.00681
3461.75	9.699e-05
3461.8	-0.03043
3461.85	-0.06377
3461.9	-0.02882
3461.95	0.01675
3462	0.00281
3462.05	-0.0288
3462.1	-0.02061
3462.15	-0.00615
3462.2	0.02334
3462.25	0.06369
3462.3	0.04706
3462.35	0.01682
3462.4	0.00191
3462.45	0.00371
3462.5	-0.00237
3462.55	-0.03989
3462.6	-0.06148
3462.65	-0.0697
3462.7	-0.05502
3462.75	-0.02992
3462.8	-0.03413
3462.85	-0.03368
3462.9	-0.03869
3462.95	-0.07174
3463	-0.07143
3463.05	-0.03708
3463.1	-0.03512
3463.15	-0.0327
3463.2	-0.00605
3463.25	0.00633
3463.3	-0.00106
3463.35	-0.0017
3463.4	0.00275
3463.45	-0.0054
3463.5	-0.0067
3463.55	-0.00744
3463.6	-0.02884
3463.65	-0.05597
3463.7	-0.0639
3463.75	-0.04656
3463.8	-0.02171
3463.85	-0.01847
3463.9	-0.04403
3463.95	-0.06069
3464	-0.0402
3464.05	-0.02513
3464.1	-0.03695
3464.15	-0.04081
3464.2	-0.02299
3464.25	-0.00957
3464.3	-0.02536
3464.35	-0.03247
3464.4	-0.01515
3464.45	-0.02148
3464.5	-0.04533
3464.55	-0.0499
3464.6	-0.02989
3464.65	-0.01735
3464.7	-0.0526
3464.75	-0.07746
3464.8	-0.03962
3464.85	0.00608
3464.9	0.01142
3464.95	-0.01214
3465	-0.02811
3465.05	-0.03056
3465.1	-0.03018
3465.15	-0.01293
3465.2	0.02283
3465.25	0.02588
3465.3	-0.00599
3465.35	-0.02137
3465.4	-0.02517
3465.45	-0.02976
3465.5	-0.0214
3465.55	-0.0043
3465.6	-0.00916
3465.65	-0.03935
3465.7	-0.04289
3465.75	-0.01964
3465.8	-0.01938
3465.85	-0.0251
3465.9	-0.0207
3465.95	-0.01308
3466	0.01293
3466.05	0.01265
3466.1	-0.01345
3466.15	-0.01745
3466.2	-0.01325
3466.25	0.01006
3466.3	0.02703
3466.35	0.00526
3466.4	-0.02537
3466.45	-0.03188
3466.5	-0.01652
3466.55	-0.00127
3466.6	-0.01081
3466.65	-0.03894
3466.7	-0.02939
3466.75	0.0022
3466.8	-0.01221
3466.85	-0.03528
3466.9	-0.00926
3466.95	0.00322
3467	-0.02936
3467.05	-0.06085
3467.1	-0.05688
3467.15	-0.03012
3467.2	-0.00618
3467.25	-0.000334448
3467.3	-0.0296
3467.35	-0.04405
3467.4	-0.03208
3467.45	-0.04696
3467.5	-0.05621
3467.55	-0.03571
3467.6	-0.04183
3467.65	-0.04819
3467.7	-0.02199
3467.75	-0.01424
3467.8	-0.04182
3467.85	-0.02165
3467.9	0.02946
3467.95	0.00518
3468	-0.01777
3468.05	-0.01235
3468.1	-0.03985
3468.15	-0.05914
3468.2	-0.03804
3468.25	-0.02908
3468.3	-0.0339
3468.35	-0.01188
3468.4	0.00657
3468.45	-0.00293
3468.5	-0.0253
3468.55	-0.03589
3468.6	-0.03236
3468.65	-0.03094
3468.7	-0.03607
3468.75	-0.03415
3468.8	-0.02132
3468.85	-0.01639
3468.9	-0.02545
3468.95	-0.01921
3469	0.0176
3469.05	0.04419
3469.1	0.019
3469.15	-0.01787
3469.2	-0.02923
3469.25	-0.02858
3469.3	-0.01621
3469.35	-0.02095
3469.4	-0.04374
3469.45	-0.04861
3469.5	-0.02698
3469.55	0.00246
3469.6	-0.01489
3469.65	-0.03727
3469.7	-0.0075
3469.75	0.01321
3469.8	0.022
3469.85	0.04502
3469.9	0.04526
3469.95	0.00764
3470	-0.01132
3470.05	0.00659
3470.1	-0.00966
3470.15	-0.03041
3470.2	-0.03307
3470.25	-0.04684
3470.3	-0.01677
3470.35	0.01504
3470.4	-0.000488294
3470.45	-0.00905
3470.5	-0.0039
3470.55	0.00388
3470.6	-0.0292
3470.65	-0.07889
3470.7	-0.05642
3470.75	-0.03476
3470.8	-0.06616
3470.85	-0.05896
3470.9	-0.01495
3470.95	-0.01129
3471	-0.02719
3471.05	-0.04232
3471.1	-0.05585
3471.15	-0.05172
3471.2	-0.04114
3471.25	-0.04794
3471.3	-0.05815
3471.35	-0.05562
3471.4	-0.0546
3471.45	-0.0432
3471.5	-0.01377
3471.55	0.00723
3471.6	-0.00907
3471.65	-0.02422
3471.7	-0.01038
3471.75	-0.01997
3471.8	-0.04599
3471.85	-0.04693
3471.9	-0.02588
3471.95	0.016
3472	0.03485
3472.05	0.0216
3472.1	0.00887
3472.15	-0.00913
3472.2	-0.01754
3472.25	-0.01252
3472.3	0.00577
3472.35	0.03288
3472.4	0.02961
3472.45	-0.00724
3472.5	-0.02964
3472.55	-0.0066
3472.6	0.01334
3472.65	0.01555
3472.7	0.02041
3472.75	0.01738
3472.8	0.02611
3472.85	0.01053
3472.9	-0.01548
3472.95	-0.01963
3473	-0.03563
3473.05	-0.01858
3473.1	-0.00859
3473.15	-0.0357
3473.2	-0.03908
3473.25	-0.04485
3473.3	-0.05027
3473.35	-0.02236
3473.4	0.0042
3473.45	-0.00311
3473.5	-0.0048
3473.55	0.00897
3473.6	0.00398
3473.65	-0.0011
3473.7	0.00678
3473.75	-0.00244
3473.8	-0.03099
3473.85	-0.0363
3473.9	-0.03143
3473.95	-0.03949
3474	-0.02453
3474.05	-0.01254
3474.1	-0.02272
3474.15	-0.01985
3474.2	-0.02526
3474.25	-0.03852
3474.3	-0.02831
3474.35	-0.00906
3474.4	0.00402
3474.45	-0.01825
3474.5	-0.05269
3474.55	-0.05309
3474.6	-0.04822
3474.65	-0.03939
3474.7	-0.01081
3474.75	0.01536
3474.8	0.01188
3474.85	-0.02263
3474.9	-0.0539
[truncated: 8,001 more rows]

## Sheet: 6h
field	intensity
3375	0.07088
3375.05	0.03944
3375.1	0.0028
3375.15	0.01077
3375.2	0.03183
3375.25	0.06797
3375.3	0.0882
3375.35	0.0733
3375.4	0.08249
3375.45	0.0962
3375.5	0.07922
3375.55	0.07088
3375.6	0.09115
3375.65	0.09812
3375.7	0.06402
3375.75	0.03533
3375.8	0.03348
3375.85	0.02372
3375.9	0.02456
3375.95	0.04188
3376	0.03481
3376.05	0.01068
3376.1	0.03119
3376.15	0.08237
3376.2	0.07473
3376.25	0.03876
3376.3	0.04246
3376.35	0.07618
3376.4	0.11047
3376.45	0.08978
3376.5	0.0275
3376.55	-0.00461
3376.6	0.01165
3376.65	0.02853
3376.7	0.01284
3376.75	0.00936
3376.8	0.03736
3376.85	0.0434
3376.9	0.03356
3376.95	0.03634
3377	0.01765
3377.05	-0.00305
3377.1	-0.01228
3377.15	-0.01093
3377.2	0.01877
3377.25	0.04516
3377.3	0.04673
3377.35	0.03033
3377.4	0.03067
3377.45	0.03682
3377.5	0.03099
3377.55	0.05517
3377.6	0.07322
3377.65	0.04395
3377.7	-0.0017
3377.75	-0.01064
3377.8	0.02559
3377.85	0.03825
3377.9	0.00187
3377.95	-0.03536
3378	-0.02091
3378.05	0.00834
3378.1	-0.00453
3378.15	0.01
3378.2	0.05974
3378.25	0.05518
3378.3	0.00782
3378.35	-0.01511
3378.4	-0.01558
3378.45	-0.00517
3378.5	0.0346
3378.55	0.05519
3378.6	0.03276
3378.65	0.01837
3378.7	0.02198
3378.75	0.03063
3378.8	0.03425
3378.85	0.03681
3378.9	0.02655
3378.95	0.0058
3379	0.02133
3379.05	0.03544
3379.1	0.03989
3379.15	0.05289
3379.2	0.04265
3379.25	0.0379
3379.3	0.04237
3379.35	0.01648
3379.4	-0.01907
3379.45	-0.01743
3379.5	-0.01023
3379.55	-0.03563
3379.6	-0.03175
3379.65	0.01692
3379.7	0.02614
3379.75	-0.00794
3379.8	-0.01907
3379.85	-0.00437
3379.9	0.01496
3379.95	0.02327
3380	-0.00316
3380.05	-0.02563
3380.1	0.00761
3380.15	0.06233
3380.2	0.07786
3380.25	0.05398
3380.3	0.03296
3380.35	0.02396
3380.4	0.01058
3380.45	0.01075
3380.5	0.03262
3380.55	0.02563
3380.6	0.01233
3380.65	0.02407
3380.7	0.02007
3380.75	0.0228
3380.8	0.03533
3380.85	0.01541
3380.9	0.01913
3380.95	0.065
3381	0.06912
3381.05	0.04403
3381.1	0.03921
3381.15	0.04596
3381.2	0.05518
3381.25	0.056
3381.3	0.04791
3381.35	0.0349
3381.4	0.0351
3381.45	0.06155
3381.5	0.07259
3381.55	0.06945
3381.6	0.05885
3381.65	0.01957
3381.7	-0.00596
3381.75	-0.00083804
3381.8	0.00965
3381.85	0.04581
3381.9	0.0918
3381.95	0.10944
3382	0.11027
3382.05	0.09278
3382.1	0.05838
3382.15	0.03378
3382.2	0.04105
3382.25	0.05167
3382.3	0.03653
3382.35	0.01669
3382.4	0.02447
3382.45	0.03806
3382.5	0.02615
3382.55	0.01947
3382.6	0.01961
3382.65	0.02895
3382.7	0.03157
3382.75	0.02096
3382.8	0.05304
3382.85	0.06766
3382.9	0.02376
3382.95	0.01027
3383	0.03187
3383.05	0.03681
3383.1	0.0212
3383.15	0.000367088
3383.2	0.01412
3383.25	0.03142
3383.3	0.00947
3383.35	0.00932
3383.4	0.02964
3383.45	0.03202
3383.5	0.01715
3383.55	0.00385
3383.6	0.00872
3383.65	0.01527
3383.7	0.01995
3383.75	0.01849
3383.8	0.00968
3383.85	0.02453
3383.9	0.05267
3383.95	0.03846
3384	0.01579
3384.05	0.02698
3384.1	0.04003
3384.15	0.04398
3384.2	0.0368
3384.25	0.02425
3384.3	0.01348
3384.35	0.01682
3384.4	0.04815
3384.45	0.07138
3384.5	0.06187
3384.55	0.05719
3384.6	0.04718
3384.65	0.0263
3384.7	0.03047
3384.75	0.04826
3384.8	0.04761
3384.85	0.02641
3384.9	0.02413
3384.95	0.01534
3385	0.00172
3385.05	0.01032
3385.1	0.03363
3385.15	0.07118
3385.2	0.07544
3385.25	0.05342
3385.3	0.03186
3385.35	0.02109
3385.4	0.02366
3385.45	0.01298
3385.5	0.02063
3385.55	0.06074
3385.6	0.08534
3385.65	0.05929
3385.7	0.01861
3385.75	0.01877
3385.8	0.02791
3385.85	0.02598
3385.9	0.04464
3385.95	0.07174
3386	0.06681
3386.05	0.02656
3386.1	0.00335
3386.15	0.02096
3386.2	0.05166
3386.25	0.04986
3386.3	0.03011
3386.35	0.07393
3386.4	0.1114
3386.45	0.05612
3386.5	-0.01058
3386.55	-0.01028
3386.6	0.03334
3386.65	0.0584
3386.7	0.05253
3386.75	0.04228
3386.8	0.04085
3386.85	0.0387
3386.9	0.04226
3386.95	0.05883
3387	0.07288
3387.05	0.06695
3387.1	0.04376
3387.15	0.01799
3387.2	0.01859
3387.25	0.02888
3387.3	0.01568
3387.35	0.0345
3387.4	0.0668
3387.45	0.06499
3387.5	0.05417
3387.55	0.0279
3387.6	0.00913
3387.65	0.00784
3387.7	-0.00188
3387.75	-0.00244
3387.8	0.00727
3387.85	-0.0062
3387.9	-0.01562
3387.95	0.02104
3388	0.04294
3388.05	0.01519
3388.1	-0.00182
3388.15	-0.00174
3388.2	-0.0217
3388.25	-0.03288
3388.3	-0.01208
3388.35	0.01069
3388.4	0.02087
3388.45	0.03132
3388.5	0.05625
3388.55	0.05959
3388.6	0.03244
3388.65	0.04074
3388.7	0.04732
3388.75	0.00888
3388.8	-0.00497
3388.85	0.03514
3388.9	0.06249
3388.95	0.03945
3389	0.03101
3389.05	0.02956
3389.1	0.01031
3389.15	0.02923
3389.2	0.07227
3389.25	0.08091
3389.3	0.06152
3389.35	0.05593
3389.4	0.04678
3389.45	0.03671
3389.5	0.02409
3389.55	-8.55318e-05
3389.6	0.0297
3389.65	0.06021
3389.7	0.03422
3389.75	0.0237
3389.8	0.02617
3389.85	0.02799
3389.9	0.04985
3389.95	0.06284
3390	0.06858
3390.05	0.05219
3390.1	0.02628
3390.15	0.04042
3390.2	0.0489
3390.25	0.04291
3390.3	0.04717
3390.35	0.04706
3390.4	0.0275
3390.45	0.00946
3390.5	0.02271
3390.55	0.02119
3390.6	0.02105
3390.65	0.03937
3390.7	0.02226
3390.75	0.00329
3390.8	0.01576
3390.85	0.03363
3390.9	0.05044
3390.95	0.05586
3391	0.04465
3391.05	0.03804
3391.1	0.02762
3391.15	0.00662
3391.2	-0.0168
3391.25	-0.00273
3391.3	0.04294
3391.35	0.04393
3391.4	0.01236
3391.45	-0.01147
3391.5	-0.01104
3391.55	0.00775
3391.6	0.00496
3391.65	0.0067
3391.7	0.02721
3391.75	0.02121
3391.8	0.01089
3391.85	0.01652
3391.9	0.01979
3391.95	0.02412
3392	0.03092
3392.05	0.02879
3392.1	0.00465
3392.15	-0.00605
3392.2	0.02082
3392.25	0.04514
3392.3	0.03589
3392.35	0.01241
3392.4	0.00362
3392.45	0.0024
3392.5	-0.0036
3392.55	0.00962
3392.6	0.0224
3392.65	0.0175
3392.7	0.05015
3392.75	0.07528
3392.8	0.05525
3392.85	0.03739
3392.9	0.0232
3392.95	0.00953
3393	0.01896
3393.05	0.04049
3393.1	0.05186
3393.15	0.06485
3393.2	0.05116
3393.25	0.01731
3393.3	0.01796
3393.35	0.01212
3393.4	-0.01074
3393.45	-0.0085
3393.5	0.00401
3393.55	0.02415
3393.6	0.03908
3393.65	0.02554
3393.7	-0.00892
3393.75	-0.01724
3393.8	0.02941
3393.85	0.05778
3393.9	0.03647
3393.95	0.02162
3394	0.02933
3394.05	0.04206
3394.1	0.04083
3394.15	0.02198
3394.2	0.002
3394.25	2.53958e-06
3394.3	0.00179
3394.35	0.00025672
3394.4	0.02244
3394.45	0.03002
3394.5	0.0172
3394.55	0.02162
3394.6	0.03308
3394.65	0.03879
3394.7	0.01652
3394.75	-0.00353
3394.8	-0.00431
3394.85	0.00476
3394.9	0.03337
3394.95	0.0491
3395	0.04763
3395.05	0.03648
3395.1	0.02818
3395.15	0.03731
3395.2	0.04641
3395.25	0.04154
3395.3	0.0304
3395.35	0.04395
3395.4	0.06744
3395.45	0.04718
3395.5	0.01978
3395.55	0.02397
3395.6	0.01792
3395.65	0.00398
3395.7	0.00542
3395.75	0.01412
3395.8	0.01559
3395.85	0.01831
3395.9	0.01299
3395.95	0.01571
3396	0.0374
3396.05	0.03031
3396.1	0.01508
3396.15	-0.00165
3396.2	-0.00344
3396.25	0.01952
3396.3	0.00244
3396.35	-0.00441
3396.4	0.0348
3396.45	0.05212
3396.5	0.05544
3396.55	0.04991
3396.6	0.03652
3396.65	0.03431
3396.7	0.03682
3396.75	0.04843
3396.8	0.05642
3396.85	0.05714
3396.9	0.04189
3396.95	0.01864
3397	0.01151
3397.05	0.01574
3397.1	0.02019
3397.15	0.01112
3397.2	0.03039
3397.25	0.05907
3397.3	0.02804
3397.35	-0.000996903
3397.4	0.0109
3397.45	0.0206
3397.5	0.01576
3397.55	0.01372
3397.6	0.01948
3397.65	0.00931
3397.7	-0.0205
3397.75	-0.01733
3397.8	0.02147
3397.85	0.03244
3397.9	0.01396
3397.95	-0.00486
3398	-0.00309
3398.05	0.01224
3398.1	0.00992
3398.15	0.02571
3398.2	0.05179
3398.25	0.05846
3398.3	0.05447
3398.35	0.02569
3398.4	0.01294
3398.45	0.02209
3398.5	0.03921
3398.55	0.05537
3398.6	0.03632
3398.65	0.0207
3398.7	0.03399
3398.75	0.05967
3398.8	0.06962
3398.85	0.02813
3398.9	-0.00732
3398.95	0.01387
3399	0.06782
3399.05	0.09628
3399.1	0.04513
3399.15	-0.00581
3399.2	0.0109
3399.25	0.03925
3399.3	0.04015
3399.35	0.02001
3399.4	0.00293
3399.45	0.0058
3399.5	0.00407
3399.55	-0.0118
3399.6	-0.01121
3399.65	-0.000547628
3399.7	-0.01515
3399.75	-0.02476
3399.8	-0.0099
3399.85	0.00749
3399.9	0.01618
3399.95	0.00768
3400	0.01764
3400.05	0.035
3400.1	0.02415
3400.15	-0.00458
3400.2	-0.01143
3400.25	0.02105
3400.3	0.0407
3400.35	0.03558
3400.4	0.03383
3400.45	0.02177
3400.5	-0.00552
3400.55	0.00187
3400.6	0.04037
3400.65	0.03982
3400.7	0.0077
3400.75	0.0084
3400.8	0.03598
3400.85	0.03234
3400.9	0.02363
3400.95	0.04271
3401	0.03272
3401.05	0.00282
3401.1	0.01003
3401.15	0.03614
3401.2	0.04451
3401.25	0.03713
3401.3	0.01759
3401.35	0.01453
3401.4	0.04185
3401.45	0.03933
3401.5	0.02899
3401.55	0.02894
3401.6	0.01227
3401.65	0.01393
3401.7	0.00388
3401.75	-0.00486
3401.8	0.00119
3401.85	0.00053264
3401.9	0.03353
3401.95	0.04444
3402	0.01831
3402.05	0.02103
3402.1	0.03261
3402.15	0.02531
3402.2	0.02057
3402.25	0.0378
3402.3	0.04638
3402.35	0.05269
3402.4	0.06555
3402.45	0.05825
3402.5	0.04883
3402.55	0.03471
3402.6	0.03633
3402.65	0.04531
3402.7	0.02256
3402.75	-0.01225
3402.8	-0.04055
3402.85	-0.02586
3402.9	0.01624
3402.95	0.03223
3403	0.03176
3403.05	0.03762
3403.1	0.04587
3403.15	0.04665
3403.2	0.03094
3403.25	0.02245
3403.3	0.0399
3403.35	0.0268
3403.4	-0.01334
3403.45	-0.02075
3403.5	0.00423
3403.55	0.02554
3403.6	0.02643
3403.65	0.02008
3403.7	0.0015
3403.75	0.00394
3403.8	0.03612
3403.85	0.03255
3403.9	0.0101
3403.95	0.01604
3404	0.02395
3404.05	0.0101
3404.1	0.01356
3404.15	0.02722
3404.2	0.01354
3404.25	0.0171
3404.3	0.04238
3404.35	0.02647
3404.4	0.00157
3404.45	0.03797
3404.5	0.06469
3404.55	0.02846
3404.6	0.00737
3404.65	0.02596
3404.7	0.06004
3404.75	0.05644
3404.8	-0.01064
3404.85	-0.06423
3404.9	-0.04966
3404.95	-0.0053
3405	0.00585
3405.05	0.00872
3405.1	0.02819
3405.15	0.02679
3405.2	0.01803
3405.25	0.05043
3405.3	0.064
3405.35	0.04894
3405.4	0.04089
3405.45	0.01421
3405.5	0.01956
3405.55	0.01305
3405.6	-0.02075
3405.65	0.000538214
3405.7	0.02521
3405.75	0.02988
3405.8	0.0369
3405.85	0.01628
3405.9	0.00554
3405.95	0.01413
3406	0.0073
3406.05	0.01908
3406.1	0.03568
3406.15	0.0289
3406.2	0.02722
3406.25	0.03645
3406.3	0.02751
3406.35	-0.00751
3406.4	-0.02146
3406.45	0.01883
3406.5	0.06197
3406.55	0.05423
3406.6	0.03316
3406.65	0.05108
3406.7	0.07089
3406.75	0.06102
3406.8	0.04345
3406.85	0.03623
3406.9	0.02949
3406.95	0.02484
3407	0.037
3407.05	0.01488
3407.1	-0.01565
3407.15	0.02045
3407.2	0.06484
3407.25	0.0564
3407.3	0.02506
3407.35	0.01858
3407.4	0.04033
3407.45	0.03261
3407.5	0.0146
3407.55	0.03659
3407.6	0.04991
3407.65	0.02812
3407.7	0.01718
3407.75	0.02867
3407.8	0.03787
3407.85	0.03845
3407.9	0.02287
3407.95	0.02694
3408	0.03534
3408.05	0.02297
3408.1	0.03481
3408.15	0.05309
3408.2	0.0458
3408.25	0.02638
3408.3	0.01586
3408.35	0.012
3408.4	0.02086
3408.45	0.04851
3408.5	0.03773
3408.55	-0.000884863
3408.6	0.01208
3408.65	0.04722
3408.7	0.04408
3408.75	0.03729
3408.8	0.02248
3408.85	-0.00261
3408.9	0.00273
3408.95	0.000852595
3409	0.000839217
3409.05	0.01367
3409.1	0.02348
3409.15	0.0417
3409.2	0.03701
3409.25	0.00147
3409.3	0.00289
3409.35	0.04276
3409.4	0.05223
3409.45	0.04795
3409.5	0.06101
3409.55	0.06847
3409.6	0.07646
3409.65	0.08649
3409.7	0.06915
3409.75	0.0443
3409.8	0.04115
3409.85	0.03651
3409.9	0.02142
3409.95	-0.000302366
3410	0.00162
3410.05	0.03626
3410.1	0.03142
3410.15	0.01722
3410.2	0.03141
3410.25	0.04255
3410.3	0.03592
3410.35	0.01933
3410.4	0.00442
3410.45	-0.00811
3410.5	-0.00516
3410.55	0.00285
3410.6	0.03276
3410.65	0.05022
3410.7	0.02405
3410.75	0.00582
3410.8	-0.000569924
3410.85	0.00737
3410.9	0.0125
3410.95	0.00682
3411	0.04267
3411.05	0.06151
3411.1	0.03689
3411.15	0.03589
3411.2	0.04452
3411.25	0.0369
3411.3	0.02513
3411.35	0.01532
3411.4	0.00772
3411.45	0.02361
3411.5	0.05393
3411.55	0.07114
3411.6	0.04972
3411.65	0.0259
3411.7	0.04189
3411.75	0.02836
3411.8	-0.015
3411.85	-0.000987427
3411.9	0.04742
3411.95	0.03009
3412	-0.01421
3412.05	-0.02369
3412.1	-0.03718
3412.15	-0.02175
3412.2	0.02494
3412.25	0.04825
3412.3	0.05119
3412.35	0.04138
3412.4	0.03847
3412.45	0.04311
3412.5	0.03686
3412.55	0.04661
3412.6	0.05618
3412.65	0.0391
3412.7	0.03621
3412.75	0.04356
3412.8	0.05782
3412.85	0.06727
3412.9	0.04059
3412.95	0.02419
3413	0.0162
3413.05	0.00569
3413.1	0.00865
3413.15	0.01472
3413.2	0.02937
3413.25	0.02923
3413.3	0.02888
3413.35	0.03522
3413.4	0.0093
3413.45	-0.01482
3413.5	0.00438
3413.55	0.01905
3413.6	0.00967
3413.65	0.01844
3413.7	0.02535
3413.75	0.03748
3413.8	0.04935
3413.85	0.03937
3413.9	0.0312
3413.95	0.00531
3414	-0.01423
3414.05	-0.00958
3414.1	0.00768
3414.15	0.02369
3414.2	0.00428
3414.25	-0.02528
3414.3	-0.01857
3414.35	0.00751
3414.4	0.01507
3414.45	0.01892
3414.5	0.0206
3414.55	0.01792
3414.6	-0.00129
3414.65	-0.01329
3414.7	0.0045
3414.75	0.01312
3414.8	0.03459
3414.85	0.05034
3414.9	0.03917
3414.95	0.03293
3415	0.02073
3415.05	0.00732
3415.1	0.02208
3415.15	0.05276
3415.2	0.07708
3415.25	0.08026
3415.3	0.0538
3415.35	0.01788
3415.4	0.000117924
3415.45	0.01072
3415.5	0.02322
3415.55	0.0219
3415.6	0.04002
3415.65	0.06051
3415.7	0.03304
3415.75	0.00973
3415.8	0.03436
3415.85	0.04509
3415.9	0.02441
3415.95	0.019
3416	0.00231
3416.05	-0.03311
3416.1	-0.02181
3416.15	0.02488
3416.2	0.04949
3416.25	0.05536
3416.3	0.04554
3416.35	0.04236
3416.4	0.04616
3416.45	0.03189
3416.5	0.04471
3416.55	0.05622
3416.6	0.04016
3416.65	0.02216
3416.7	-0.00219
3416.75	-0.02076
3416.8	-0.02098
3416.85	-0.0103
3416.9	0.01319
3416.95	0.03239
3417	0.02844
3417.05	0.03734
3417.1	0.04721
3417.15	0.02268
3417.2	-0.015
3417.25	-0.00954
3417.3	0.04629
3417.35	0.06356
3417.4	0.04086
3417.45	0.02799
3417.5	0.0222
3417.55	0.03385
3417.6	0.04219
3417.65	0.01585
3417.7	-0.02033
3417.75	-0.01914
3417.8	0.01212
3417.85	0.02922
3417.9	0.02362
3417.95	0.00951
3418	-0.00263
3418.05	0.00512
3418.1	0.00514
3418.15	-0.01721
3418.2	-0.02574
3418.25	-0.01598
3418.3	0.02823
3418.35	0.06219
3418.4	0.03763
3418.45	0.02088
3418.5	0.0319
3418.55	0.02246
3418.6	0.00197
3418.65	0.02001
3418.7	0.03981
3418.75	0.04178
3418.8	0.04823
3418.85	0.05949
3418.9	0.05539
3418.95	0.02644
3419	0.01487
3419.05	0.01593
3419.1	0.01422
3419.15	0.01795
3419.2	0.0128
3419.25	0.00333
3419.3	0.00854
3419.35	-9.3893e-05
3419.4	-0.000132912
3419.45	0.01843
3419.5	0.01226
3419.55	0.01554
3419.6	0.03512
3419.65	0.03334
3419.7	0.02819
3419.75	0.04621
3419.8	0.07471
3419.85	0.06792
3419.9	0.0444
3419.95	0.03416
3420	-0.000611173
3420.05	-0.01999
3420.1	0.01018
3420.15	0.04333
3420.2	0.05382
3420.25	0.03387
3420.3	0.0106
3420.35	0.00845
3420.4	-0.00492
3420.45	-0.01409
3420.5	-0.00659
3420.55	-0.01806
3420.6	-0.02002
3420.65	-0.000961786
3420.7	0.00152
3420.75	0.00697
3420.8	0.02217
3420.85	0.0318
3420.9	0.03109
3420.95	0.0211
3421	0.03181
3421.05	0.03265
3421.1	0.01396
3421.15	0.0193
3421.2	-0.00589
3421.25	-0.06981
3421.3	-0.07269
3421.35	-0.01416
3421.4	0.02502
3421.45	0.02921
3421.5	0.02834
3421.55	-0.00287
3421.6	-0.03918
3421.65	-0.0303
3421.7	-0.01536
3421.75	0.01875
3421.8	0.04997
3421.85	0.01867
3421.9	-0.01675
3421.95	-0.03279
3422	-0.04987
3422.05	-0.02767
3422.1	0.03298
3422.15	0.05072
3422.2	0.00697
3422.25	-0.02702
3422.3	-0.00324
3422.35	0.05663
3422.4	0.07761
3422.45	0.04665
3422.5	0.00937
3422.55	-0.00284
3422.6	0.00641
3422.65	0.00864
3422.7	0.0082
3422.75	0.00795
3422.8	0.00547
3422.85	0.03445
3422.9	0.07113
3422.95	0.04763
3423	0.01688
3423.05	0.01987
3423.1	0.00523
3423.15	-0.01406
3423.2	-0.01373
3423.25	-0.00767
3423.3	0.00344
3423.35	0.0137
3423.4	0.00495
3423.45	-0.00784
3423.5	-0.00173
3423.55	-0.00176
3423.6	-0.01545
3423.65	-0.00232
3423.7	0.02954
3423.75	0.02856
3423.8	-0.00109
3423.85	-0.01432
3423.9	0.00702
3423.95	0.01008
3424	-0.0123
3424.05	-0.00496
3424.1	0.01881
3424.15	0.01766
3424.2	-0.01996
3424.25	-0.03531
3424.3	0.0104
3424.35	0.03388
3424.4	0.01105
3424.45	0.02091
3424.5	0.03809
3424.55	0.00366
3424.6	-0.01637
3424.65	0.01873
3424.7	0.04183
3424.75	0.0174
3424.8	0.00172
3424.85	0.01753
3424.9	0.00141
3424.95	-0.03235
3425	-0.03586
3425.05	-0.03083
3425.1	-0.0391
3425.15	-0.04546
3425.2	-0.01969
3425.25	-0.00733
3425.3	-0.01419
3425.35	0.00491
3425.4	0.00407
3425.45	-0.02065
3425.5	-0.03746
3425.55	-0.04205
3425.6	-0.02007
3425.65	0.00937
3425.7	0.01286
3425.75	-0.01072
3425.8	-0.02913
3425.85	-0.02352
3425.9	-0.02054
3425.95	-0.03147
3426	-0.05478
3426.05	-0.05949
3426.1	-0.02664
3426.15	-0.00956
3426.2	-0.0174
3426.25	-0.03893
3426.3	-0.03482
3426.35	-0.01288
3426.4	-0.0134
3426.45	-0.00322
3426.5	0.0094
3426.55	0.000617924
3426.6	-0.00301
3426.65	0.02481
3426.7	0.03932
3426.75	0.01495
3426.8	-0.00399
3426.85	0.02187
3426.9	0.04231
3426.95	0.007
3427	-0.02827
3427.05	-0.01017
3427.1	0.04627
3427.15	0.07732
3427.2	0.07111
3427.25	0.05331
3427.3	0.01571
3427.35	-0.02651
3427.4	-0.02694
3427.45	-0.00231
3427.5	-0.00667
3427.55	-0.01765
3427.6	0.000429518
3427.65	0.01923
3427.7	-0.000589434
3427.75	-0.03594
3427.8	-0.01626
3427.85	0.03271
3427.9	0.01586
3427.95	-0.01514
3428	-0.00575
3428.05	-0.0038
3428.1	-0.01108
3428.15	-0.02238
3428.2	-0.03267
3428.25	-0.02131
3428.3	-0.0052
3428.35	0.01031
3428.4	0.0477
3428.45	0.04818
3428.5	-0.00411
3428.55	-0.04082
3428.6	-0.0484
3428.65	-0.0208
3428.7	0.00776
3428.75	0.00138
3428.8	-0.00297
3428.85	0.00963
3428.9	0.01076
3428.95	0.0139
3429	0.02991
3429.05	-0.000214852
3429.1	-0.04324
3429.15	-0.05
3429.2	-0.05439
3429.25	-0.04044
3429.3	0.00135
3429.35	0.01652
3429.4	-0.00623
3429.45	-0.02359
3429.5	-0.01973
3429.55	0.01081
3429.6	0.04651
3429.65	0.04159
3429.7	0.01124
3429.75	0.00622
3429.8	0.02148
3429.85	0.02745
3429.9	0.03095
3429.95	0.02608
3430	0.00489
3430.05	0.00294
3430.1	0.0139
3430.15	0.00967
3430.2	-0.00165
3430.25	-0.01123
3430.3	-0.00441
3430.35	0.01301
3430.4	0.02668
3430.45	0.04138
3430.5	0.03242
3430.55	0.01871
3430.6	0.0315
3430.65	0.02898
3430.7	0.00249
3430.75	-0.0178
3430.8	-0.02479
3430.85	-0.01023
3430.9	0.00965
3430.95	-0.01013
3431	-0.02808
3431.05	-0.02074
3431.1	-0.03599
3431.15	-0.04394
3431.2	-0.02619
3431.25	-0.00212
3431.3	0.01664
3431.35	-0.00494
3431.4	-0.02471
3431.45	0.01199
3431.5	0.05243
3431.55	0.0384
3431.6	-0.00408
3431.65	-0.05209
3431.7	-0.06669
3431.75	-0.03464
3431.8	-0.0254
3431.85	-0.02146
3431.9	-0.00937
3431.95	-0.01649
3432	-0.01203
3432.05	0.02284
3432.1	0.04103
3432.15	0.02447
3432.2	0.00963
3432.25	-0.00608
3432.3	-0.03833
3432.35	-0.06601
3432.4	-0.04832
3432.45	-0.00957
3432.5	-0.01197
3432.55	-0.03226
3432.6	-0.03857
3432.65	-0.05179
3432.7	-0.06011
3432.75	-0.03305
3432.8	-0.00184
3432.85	-0.01919
3432.9	-0.03991
3432.95	-0.01528
3433	0.01684
3433.05	0.03077
3433.1	0.0255
3433.15	-0.01914
3433.2	-0.07691
3433.25	-0.08839
3433.3	-0.06646
3433.35	-0.04963
3433.4	-0.03352
3433.45	-0.01221
3433.5	-0.0205
3433.55	-0.02308
3433.6	0.00017701
3433.65	-0.00646
3433.7	-0.01134
3433.75	0.00259
3433.8	0.01689
3433.85	0.01468
3433.9	-0.02441
3433.95	-0.05597
3434	-0.04623
3434.05	-0.00958
3434.1	0.02127
3434.15	0.02099
3434.2	0.000236096
3434.25	-0.01867
3434.3	-0.01779
3434.35	-0.00513
3434.4	-0.00196
3434.45	0.01283
3434.5	0.03448
3434.55	0.01161
3434.6	-0.02334
3434.65	-0.02237
3434.7	-0.000506936
3434.75	0.00516
3434.8	-0.00503
3434.85	-0.0149
3434.9	-0.03432
3434.95	-0.03159
3435	0.000882138
3435.05	0.00909
3435.1	-0.01013
3435.15	-0.01882
3435.2	-0.03019
3435.25	-0.02963
3435.3	-0.0087
3435.35	-0.00327
3435.4	-0.01585
3435.45	-0.01833
3435.5	-0.01291
3435.55	-0.03745
3435.6	-0.04966
3435.65	-0.01258
3435.7	0.00833
3435.75	-0.00398
3435.8	-0.01082
3435.85	-0.01424
3435.9	-0.02204
3435.95	-0.02636
3436	-0.00952
3436.05	0.00856
3436.1	-0.00066357
3436.15	-0.01231
3436.2	-0.02145
3436.25	-0.03499
3436.3	-0.03346
3436.35	-0.03636
3436.4	-0.03752
3436.45	-0.00952
3436.5	-0.00246
3436.55	-0.02793
3436.6	-0.03378
3436.65	-0.03389
3436.7	-0.04053
3436.75	-0.01632
3436.8	0.00395
3436.85	-0.01814
3436.9	-0.03156
3436.95	-0.01566
3437	-0.039
3437.05	-0.0841
3437.1	-0.06357
3437.15	-0.0403
3437.2	-0.05324
3437.25	-0.03935
3437.3	-0.01266
3437.35	-0.01191
3437.4	-0.0267
3437.45	-0.03542
3437.5	-0.04588
3437.55	-0.05269
3437.6	-0.02929
3437.65	0.01062
3437.7	0.03565
3437.75	0.03032
3437.8	-0.00115
3437.85	-0.01218
3437.9	0.00426
3437.95	0.01051
3438	0.01535
3438.05	0.0172
3438.1	-0.00463
3438.15	-0.01148
3438.2	-0.00193
3438.25	-0.02333
3438.3	-0.02695
3438.35	-0.00684
3438.4	-0.02107
3438.45	-0.01086
3438.5	0.01217
3438.55	-0.01494
3438.6	-0.0319
3438.65	-0.02976
3438.7	-0.02612
3438.75	-0.00572
3438.8	6.99866e-05
3438.85	-0.01281
3438.9	-0.01621
3438.95	-0.02365
3439	-0.02556
3439.05	-0.00924
3439.1	0.00347
3439.15	-0.00869
3439.2	-0.04036
3439.25	-0.04168
3439.3	-0.01165
3439.35	0.01225
3439.4	0.01329
3439.45	-0.00925
3439.5	-0.01632
3439.55	-0.00793
3439.6	-0.0166
3439.65	-0.00958
3439.7	0.01792
3439.75	0.01644
3439.8	-0.02293
3439.85	-0.05007
3439.9	-0.04771
3439.95	-0.03352
3440	-0.00651
3440.05	0.00811
3440.1	0.0037
3440.15	-0.00933
3440.2	-0.02917
3440.25	-0.03071
3440.3	-0.04021
3440.35	-0.05596
3440.4	-0.03243
3440.45	-0.01209
3440.5	-0.01289
3440.55	0.00215
3440.6	0.0281
3440.65	0.03271
3440.7	0.01473
3440.75	-0.000829122
3440.8	0.00402
3440.85	-0.00625
3440.9	-0.02904
3440.95	-0.02808
3441	-0.03049
3441.05	-0.02003
3441.1	-0.01166
3441.15	-0.02727
3441.2	-0.02048
3441.25	0.000418928
3441.3	-0.00619
3441.35	-0.04261
3441.4	-0.05709
3441.45	-0.02779
3441.5	-0.01778
3441.55	-0.03655
3441.6	-0.03884
3441.65	-0.03748
3441.7	-0.04744
3441.75	-0.04712
3441.8	-0.02442
3441.85	-0.00359
3441.9	-0.01849
3441.95	-0.03349
3442	0.02241
3442.05	0.06587
3442.1	0.00563
3442.15	-0.03554
3442.2	-0.01259
3442.25	-0.01661
3442.3	-0.02272
3442.35	-0.0112
3442.4	-0.01549
3442.45	-0.02483
3442.5	-0.03377
3442.55	-0.04931
3442.6	-0.0643
3442.65	-0.047
3442.7	-0.00567
3442.75	0.00624
3442.8	0.00515
3442.85	0.0211
3442.9	0.01576
3442.95	0.00131
3443	0.02245
3443.05	0.03798
3443.1	0.00626
3443.15	-0.02927
3443.2	-0.02407
3443.25	-0.000297349
3443.3	0.02019
3443.35	0.03018
3443.4	0.01299
3443.45	-0.02001
3443.5	-0.04135
3443.55	-0.02317
3443.6	0.00831
3443.65	0.00418
3443.7	-0.01841
3443.75	-0.03663
3443.8	-0.04638
3443.85	-0.04145
3443.9	-0.04436
3443.95	-0.04363
3444	-0.02059
3444.05	-0.01715
3444.1	-0.02502
3444.15	-0.01887
3444.2	-0.01012
3444.25	0.00485
3444.3	0.000707668
3444.35	-0.00485
3444.4	0.02505
3444.45	0.01662
3444.5	-0.01324
3444.55	-0.000117304
3444.6	0.00612
3444.65	-0.00458
3444.7	-0.01366
3444.75	-0.01194
3444.8	-0.00423
3444.85	-0.02525
3444.9	-0.04414
3444.95	-0.01768
3445	-0.01663
3445.05	-0.05556
3445.1	-0.03356
3445.15	0.00205
3445.2	-0.00109
3445.25	-0.01296
3445.3	-0.03044
3445.35	-0.03042
3445.4	-0.02342
3445.45	-0.01695
3445.5	-0.01401
3445.55	-0.01279
3445.6	0.02896
3445.65	0.06975
3445.7	0.02656
3445.75	-0.03181
3445.8	-0.04422
3445.85	-0.048
3445.9	-0.03294
3445.95	-0.01222
3446	-0.00164
3446.05	0.01279
3446.1	0.000301313
3446.15	-0.02162
3446.2	-0.00399
3446.25	0.02077
3446.3	0.01862
3446.35	-0.000974606
3446.4	-0.00899
3446.45	0.0094
3446.5	0.00236
3446.55	-0.03648
3446.6	-0.0561
3446.65	-0.03689
3446.7	-0.02829
3446.75	-0.03761
3446.8	-0.01728
3446.85	-0.000991886
3446.9	0.00384
3446.95	-0.0011
3447	0.00156
3447.05	0.01208
3447.1	-0.01819
3447.15	-0.04731
3447.2	-0.06488
3447.25	-0.07183
3447.3	-0.04735
3447.35	-0.02048
3447.4	-0.00219
3447.45	0.00917
3447.5	0.004
3447.55	-0.01658
3447.6	-0.01114
3447.65	-0.0087
3447.7	-0.01671
3447.75	0.00985
3447.8	0.00346
3447.85	-0.01466
3447.9	0.00854
3447.95	0.00665
3448	-0.03453
3448.05	-0.05311
3448.1	-0.02107
3448.15	-0.000135142
3448.2	-0.00868
3448.25	-0.00459
3448.3	-0.00558
3448.35	-0.00626
3448.4	0.00134
3448.45	0.00776
3448.5	0.02288
3448.55	0.01524
3448.6	-0.00623
3448.65	-0.01422
3448.7	-0.01039
3448.75	-0.000223213
3448.8	-0.00844
3448.85	-0.01451
3448.9	0.00813
3448.95	0.02186
3449	0.01925
3449.05	0.00236
3449.1	-0.03291
3449.15	-0.03714
3449.2	0.00828
3449.25	0.06776
3449.3	0.0759
3449.35	0.01806
3449.4	-0.0155
3449.45	-0.01209
3449.5	-0.02251
3449.55	-0.03269
3449.6	-0.02324
3449.65	-0.0064
3449.7	-0.00393
3449.75	-0.01428
3449.8	-0.02913
3449.85	-0.02216
3449.9	0.01043
3449.95	0.04366
3450	0.03786
3450.05	-0.01072
3450.1	-0.02472
3450.15	0.00148
3450.2	0.03369
3450.25	0.05819
3450.3	0.0244
3450.35	-0.02729
3450.4	-0.02898
3450.45	-0.00445
3450.5	0.01216
3450.55	0.01849
3450.6	0.02611
3450.65	0.00719
3450.7	-0.02877
3450.75	-0.01918
3450.8	0.00777
3450.85	0.00617
3450.9	0.01008
3450.95	0.01196
3451	-0.00974
3451.05	-0.02198
3451.1	-0.0065
3451.15	-0.000384863
3451.2	-0.02504
3451.25	-0.02609
3451.3	-0.01109
3451.35	-0.03323
3451.4	-0.06098
3451.45	-0.03545
3451.5	0.01789
3451.55	0.00856
3451.6	-0.04423
3451.65	-0.05615
3451.7	-0.03557
3451.75	-0.02053
3451.8	0.00865
3451.85	0.03954
3451.9	0.02076
3451.95	-0.03946
3452	-0.07449
3452.05	-0.04408
3452.1	-0.000540939
3452.15	0.02266
3452.2	0.0265
3452.25	0.00791
3452.3	-0.01334
3452.35	-0.01276
3452.4	-0.00926
3452.45	-0.03511
3452.5	-0.05535
3452.55	-0.06708
3452.6	-0.07057
3452.65	-0.03638
3452.7	-0.0032
3452.75	0.01576
3452.8	0.03139
3452.85	0.04642
3452.9	0.04847
3452.95	0.03699
3453	0.0286
3453.05	-0.002
3453.1	-0.0233
3453.15	-0.01358
3453.2	0.000786821
3453.25	0.0049
3453.3	-0.02165
3453.35	-0.04495
3453.4	-0.02876
3453.45	-0.01987
3453.5	-0.02873
3453.55	-0.02017
3453.6	-0.02521
3453.65	-0.02752
3453.7	-0.00538
3453.75	0.00593
3453.8	0.03219
3453.85	0.03269
3453.9	0.00911
3453.95	0.02197
3454	0.00639
3454.05	-0.001
3454.1	0.03418
3454.15	0.03491
3454.2	0.01807
3454.25	0.00138
3454.3	-0.00301
3454.35	0.00887
3454.4	-0.01548
3454.45	-0.05034
3454.5	-0.0494
3454.55	-0.03331
3454.6	-0.03262
3454.65	-0.03303
3454.7	-0.0027
3454.75	0.01851
3454.8	-0.01806
3454.85	-0.0464
3454.9	-0.03083
3454.95	-0.03074
3455	-0.02688
3455.05	0.0011
3455.1	0.01376
3455.15	0.02216
3455.2	0.02815
3455.25	-0.00313
3455.3	-0.03511
3455.35	-0.01834
3455.4	-0.00284
3455.45	-0.02174
3455.5	-0.0212
3455.55	-0.00412
3455.6	-0.00704
3455.65	0.00953
3455.7	0.04248
3455.75	0.03593
3455.8	0.00933
3455.85	0.01771
3455.9	0.02277
3455.95	-0.01259
3456	-0.01305
3456.05	0.01333
3456.1	0.01148
3456.15	0.0051
3456.2	0.00333
3456.25	-0.00847
3456.3	-0.03531
3456.35	-0.03752
3456.4	-0.02681
3456.45	-0.04296
3456.5	-0.02953
3456.55	0.00183
3456.6	0.01857
3456.65	0.02496
3456.7	0.00229
3456.75	-0.01753
3456.8	-0.01087
3456.85	0.01042
3456.9	0.0299
3456.95	0.02252
3457	-0.00939
3457.05	-0.01073
3457.1	-0.00216
3457.15	-0.00887
3457.2	0.00464
3457.25	0.01542
3457.3	0.01411
3457.35	0.01496
3457.4	0.01054
3457.45	-0.00118
3457.5	-0.00797
3457.55	-0.01108
3457.6	-0.00373
3457.65	0.02025
3457.7	0.02123
3457.75	-0.00726
3457.8	-0.0168
3457.85	0.00178
3457.9	0.02168
3457.95	0.02725
3458	0.01244
3458.05	0.00143
3458.1	0.0042
3458.15	-0.02081
3458.2	-0.04183
3458.25	-0.00279
3458.3	0.03444
3458.35	0.00735
3458.4	-0.01346
3458.45	0.01882
3458.5	0.03282
3458.55	0.0179
3458.6	-0.00289
3458.65	-0.0172
3458.7	-0.01835
3458.75	-0.01438
3458.8	-0.00433
3458.85	0.00596
3458.9	0.01723
3458.95	0.02063
3459	-0.00619
3459.05	-0.02773
3459.1	-0.01312
3459.15	-0.01277
3459.2	-0.01385
3459.25	0.000458504
3459.3	0.01308
3459.35	0.01875
3459.4	0.01656
3459.45	0.01153
3459.5	-0.00774
3459.55	-0.00168
3459.6	0.00843
3459.65	-0.01002
3459.7	0.00836
3459.75	0.01813
3459.8	0.01253
3459.85	0.02747
3459.9	0.00226
3459.95	-0.00676
3460	0.01004
3460.05	-0.000649634
3460.1	-0.000677505
3460.15	-0.01252
3460.2	-0.0449
3460.25	-0.03389
3460.3	0.00234
3460.35	0.02155
3460.4	0.01479
3460.45	0.000746687
3460.5	-0.00108
3460.55	-0.0219
3460.6	-0.01714
3460.65	0.01762
3460.7	-0.00947
3460.75	-0.04759
3460.8	-0.02798
3460.85	-0.00567
3460.9	-0.00236
3460.95	-0.0074
3461	-0.00819
3461.05	0.01555
3461.1	0.02321
3461.15	-0.00812
3461.2	-0.02721
3461.25	-0.02266
3461.3	-0.0294
3461.35	-0.03489
3461.4	-0.01429
3461.45	-0.000666357
3461.5	-0.00594
3461.55	-0.00887
3461.6	-0.01478
3461.65	-0.0013
3461.7	0.03055
3461.75	0.02372
3461.8	0.00673
3461.85	0.00792
3461.9	-0.00889
3461.95	-0.01459
3462	-0.00183
3462.05	0.00984
3462.1	0.02297
3462.15	0.0283
3462.2	0.02393
3462.25	0.01109
3462.3	0.01704
3462.35	0.02994
3462.4	0.00304
3462.45	-0.0331
3462.5	-0.03016
3462.55	0.000775115
3462.6	-0.000277282
3462.65	-0.01999
3462.7	0.00533
3462.75	0.02913
3462.8	0.02737
3462.85	0.02362
3462.9	0.0084
3462.95	-0.00128
3463	0.00212
3463.05	0.01783
3463.1	0.03815
3463.15	0.02587
3463.2	0.00295
3463.25	-0.000745509
3463.3	0.000166977
3463.35	0.01718
3463.4	0.02802
3463.45	0.0102
3463.5	0.00465
3463.55	0.01098
3463.6	0.00661
3463.65	0.01412
3463.7	0.01225
3463.75	-0.00869
3463.8	-0.01851
3463.85	-0.04362
3463.9	-0.05147
3463.95	-0.0063
3464	0.01638
3464.05	-0.000887093
3464.1	-0.02001
3464.15	-0.01935
3464.2	-0.00404
3464.25	0.00469
3464.3	0.00183
3464.35	-0.01696
3464.4	-0.01509
3464.45	0.00945
3464.5	0.02067
3464.55	0.00253
3464.6	-0.04576
3464.65	-0.06712
3464.7	-0.04401
3464.75	-0.0212
3464.8	-0.00678
3464.85	0.00775
3464.9	0.00463
3464.95	-0.01869
3465	-0.03897
3465.05	-0.02461
3465.1	0.01415
3465.15	0.02951
3465.2	0.02154
3465.25	-0.01599
3465.3	-0.05618
3465.35	-0.03761
3465.4	0.00581
3465.45	-0.000755543
3465.5	-0.02543
3465.55	-0.0087
3465.6	-0.00116
3465.65	-0.01324
3465.7	0.00257
3465.75	0.00954
3465.8	-0.0182
3465.85	-0.01989
3465.9	0.00702
3465.95	-0.00542
3466	-0.01761
3466.05	0.01116
3466.1	0.01452
3466.15	-0.00903
3466.2	-0.01674
3466.25	-0.00678
3466.3	-0.000185866
3466.35	0.00158
3466.4	0.000801313
3466.45	-0.0086
3466.5	-0.00636
3466.55	-0.01583
3466.6	-0.02198
3466.65	-0.000401028
3466.7	-0.00096959
3466.75	-0.01051
3466.8	-0.01207
3466.85	-0.00784
3466.9	-9.22207e-05
3466.95	-0.01872
3467	-0.0304
3467.05	-0.02314
3467.1	-0.02674
3467.15	-0.03453
3467.2	-0.02399
3467.25	0.01096
3467.3	0.02252
3467.35	0.00426
3467.4	0.00241
3467.45	0.01151
3467.5	-0.00882
3467.55	-0.04532
3467.6	-0.04042
3467.65	-0.01523
3467.7	-0.01599
3467.75	-0.01767
3467.8	-0.01484
3467.85	-0.00748
3467.9	0.01917
3467.95	0.02714
3468	0.01483
3468.05	0.013
3468.1	0.01391
3468.15	0.01912
3468.2	3.87715e-05
3468.25	-0.02295
3468.3	-0.00967
3468.35	-0.00397
3468.4	0.01252
3468.45	0.01521
3468.5	-0.02012
3468.55	-0.01384
3468.6	0.01806
3468.65	0.02781
3468.7	0.03922
3468.75	0.04756
3468.8	0.02584
3468.85	0.00976
3468.9	0.01062
3468.95	0.01383
3469	0.0269
3469.05	0.0291
3469.1	0.0078
3469.15	-0.01558
3469.2	0.00778
3469.25	0.02765
3469.3	0.00549
3469.35	0.00662
3469.4	0.01686
3469.45	0.00731
3469.5	-0.02858
3469.55	-0.04871
3469.6	-0.04636
3469.65	-0.06062
3469.7	-0.04842
3469.75	0.000154156
3469.8	0.04516
3469.85	0.0621
3469.9	0.05544
3469.95	0.01743
3470	-0.03148
3470.05	-0.03301
3470.1	-0.01167
3470.15	-0.01376
3470.2	-0.01707
3470.25	-0.02135
3470.3	-0.01978
3470.35	-1.25106e-05
3470.4	-0.01262
3470.45	-0.03869
3470.5	-0.02803
3470.55	-0.00894
3470.6	-0.0122
3470.65	-0.01814
3470.7	-0.01011
3470.75	-0.00121
3470.8	-0.00465
3470.85	-0.01616
3470.9	-0.01558
3470.95	0.00122
3471	0.01605
3471.05	0.02565
3471.1	0.03518
3471.15	0.04283
3471.2	0.02899
3471.25	-4.70702e-05
3471.3	-0.01076
3471.35	0.00405
3471.4	0.03757
3471.45	0.0513
3471.5	0.03473
3471.55	0.02342
3471.6	0.04348
3471.65	0.05129
3471.7	0.01349
3471.75	0.00289
3471.8	0.03787
3471.85	0.05753
3471.9	0.04146
3471.95	0.03525
3472	0.02824
3472.05	-0.00676
3472.1	0.00164
3472.15	0.0408
3472.2	0.03207
3472.25	0.01473
3472.3	0.02503
3472.35	0.01472
3472.4	0.00802
3472.45	0.02006
3472.5	0.02482
3472.55	0.04693
3472.6	0.04345
3472.65	0.00266
3472.7	-0.00193
3472.75	-0.00292
3472.8	-0.04025
3472.85	-0.04366
3472.9	-0.01229
3472.95	-0.00105
3473	-0.00309
3473.05	0.00426
3473.1	-0.00263
3473.15	-0.01015
3473.2	0.02946
3473.25	0.05492
3473.3	0.02008
3473.35	-0.01635
3473.4	-0.02419
3473.45	-0.0144
3473.5	-0.00175
3473.55	0.00313
3473.6	0.00769
3473.65	-0.014
3473.7	-0.04253
3473.75	-0.03737
3473.8	-0.00588
3473.85	0.02659
3473.9	0.03046
3473.95	0.03135
3474	0.01284
3474.05	-0.01902
3474.1	-0.01547
3474.15	-0.00265
3474.2	-0.02764
3474.25	-0.07345
3474.3	-0.05742
3474.35	0.00758
3474.4	0.05342
3474.45	0.07701
3474.5	0.06276
3474.55	0.01226
3474.6	-0.01239
3474.65	-0.00479
3474.7	0.000731079
3474.75	-0.01292
3474.8	-0.02532
3474.85	-0.00158
3474.9	0.03465
[truncated: 8,001 more rows]

## Sheet: 12h
field	intensity
3375	0.06474
3375.05	0.08428
3375.1	0.06665
3375.15	0.02353
3375.2	0.02637
3375.25	0.06611
3375.3	0.07484
3375.35	0.04365
3375.4	0.0208
3375.45	0.01201
3375.5	0.00916
3375.55	0.01662
3375.6	0.02344
3375.65	0.01691
3375.7	0.00429
3375.75	0.01552
3375.8	0.02578
3375.85	0.02574
3375.9	0.01938
3375.95	-0.01115
3376	-0.00767
3376.05	0.02131
3376.1	0.02048
3376.15	0.02082
3376.2	0.04074
3376.25	0.05578
3376.3	0.04212
3376.35	0.01706
3376.4	-0.000347958
3376.45	-0.01454
3376.5	-0.0324
3376.55	-0.03621
3376.6	0.00595
3376.65	0.04279
3376.7	0.03844
3376.75	0.02959
3376.8	0.02272
3376.85	0.01923
3376.9	0.03645
3376.95	0.04276
3377	0.01834
3377.05	0.01212
3377.1	0.0259
3377.15	0.00138
3377.2	-0.01942
3377.25	0.0085
3377.3	0.01538
3377.35	0.0133
3377.4	0.048
3377.45	0.05173
3377.5	0.02562
3377.55	0.03083
3377.6	0.0645
3377.65	0.07953
3377.7	0.03106
3377.75	0.00935
3377.8	0.02782
3377.85	0.03099
3377.9	0.04534
3377.95	0.04395
3378	0.03649
3378.05	0.06428
3378.1	0.06323
3378.15	0.01807
3378.2	0.01948
3378.25	0.04202
3378.3	0.04505
3378.35	0.05392
3378.4	0.05294
3378.45	0.05139
3378.5	0.04694
3378.55	0.02098
3378.6	-0.00348
3378.65	-0.01115
3378.7	0.01857
3378.75	0.05663
3378.8	0.05011
3378.85	0.00724
3378.9	-0.01949
3378.95	0.000726735
3379	0.02028
3379.05	0.02429
3379.1	0.02336
3379.15	-0.00886
3379.2	-0.01234
3379.25	0.03546
3379.3	0.04475
3379.35	0.01974
3379.4	0.01081
3379.45	0.00234
3379.5	0.00356
3379.55	0.03223
3379.6	0.06161
3379.65	0.08026
3379.7	0.06869
3379.75	0.04567
3379.8	0.03807
3379.85	0.02718
3379.9	0.00912
3379.95	0.01212
3380	0.04001
3380.05	0.02554
3380.1	-0.01422
3380.15	-0.00983
3380.2	0.01693
3380.25	0.0385
3380.3	0.04835
3380.35	0.03175
3380.4	0.0097
3380.45	0.01867
3380.5	0.03652
3380.55	0.02946
3380.6	0.01758
3380.65	0.02483
3380.7	0.03266
3380.75	0.0264
3380.8	0.02674
3380.85	0.03092
3380.9	0.01409
3380.95	-0.00251
3381	0.01359
3381.05	0.03171
3381.1	0.02523
3381.15	0.0328
3381.2	0.05243
3381.25	0.0376
3381.3	0.03303
3381.35	0.04831
3381.4	0.04993
3381.45	0.04557
3381.5	0.02413
3381.55	0.02274
3381.6	0.02368
3381.65	0.0083
3381.7	0.000901763
3381.75	-0.01448
3381.8	-0.00927
3381.85	0.00802
3381.9	0.00552
3381.95	0.01123
3382	0.01764
3382.05	0.01455
3382.1	0.05028
3382.15	0.08081
3382.2	0.03962
3382.25	0.00357
3382.3	0.02017
3382.35	0.02086
3382.4	-0.0038
3382.45	0.00874
3382.5	0.02543
3382.55	0.01616
3382.6	0.02656
3382.65	0.03485
3382.7	0.01886
3382.75	-0.01544
3382.8	-0.02973
3382.85	-0.02684
3382.9	-0.03723
3382.95	-0.02916
3383	-0.02704
3383.05	-0.01518
3383.1	0.01631
3383.15	0.01524
3383.2	-0.0038
3383.25	-0.01606
3383.3	-0.02517
3383.35	-0.00302
3383.4	0.02711
3383.45	0.03427
3383.5	0.04951
3383.55	0.03419
3383.6	0.00214
3383.65	0.00531
3383.7	0.02005
3383.75	0.03645
3383.8	0.06495
3383.85	0.07601
3383.9	0.05321
3383.95	0.0261
3384	0.02099
3384.05	0.04416
3384.1	0.04776
3384.15	0.00706
3384.2	-0.01421
3384.25	0.01689
3384.3	0.02809
3384.35	-0.000373599
3384.4	-0.00473
3384.45	0.0178
3384.5	0.02884
3384.55	0.02929
3384.6	0.02159
3384.65	0.0115
3384.7	-0.00297
3384.75	-0.01072
3384.8	0.02502
3384.85	0.06174
3384.9	0.05603
3384.95	0.03297
3385	-0.00159
3385.05	-0.02211
3385.1	0.01798
3385.15	0.0415
3385.2	0.01389
3385.25	-0.00558
3385.3	-0.00257
3385.35	0.03378
3385.4	0.05845
3385.45	0.04329
3385.5	0.02365
3385.55	0.008
3385.6	0.00127
3385.65	0.00621
3385.7	0.02464
3385.75	0.02924
3385.8	0.00928
3385.85	0.00908
3385.9	0.01195
3385.95	0.01239
3386	0.01906
3386.05	0.00349
3386.1	-0.0074
3386.15	-0.00372
3386.2	-0.0053
3386.25	0.0173
3386.3	0.04857
3386.35	0.026
3386.4	-0.0228
3386.45	-0.03426
3386.5	-0.01436
3386.55	0.00784
3386.6	0.01926
3386.65	0.00851
3386.7	0.00798
3386.75	0.02845
3386.8	0.02252
3386.85	0.00719
3386.9	0.01408
3386.95	0.01632
3387	-1.90841e-05
3387.05	-0.000472261
3387.1	0.02151
3387.15	0.02429
3387.2	0.0212
3387.25	0.01858
3387.3	-0.00364
3387.35	-0.02133
3387.4	-0.0145
3387.45	0.00787
3387.5	-0.00932
3387.55	-0.02454
3387.6	0.00122
3387.65	-0.00259
3387.7	-0.00614
3387.75	0.02476
3387.8	0.05771
3387.85	0.07917
3387.9	0.08117
3387.95	0.05983
3388	0.04209
3388.05	0.02622
3388.1	0.00211
3388.15	0.01253
3388.2	0.039
3388.25	0.02378
3388.3	0.00315
3388.35	0.01654
3388.4	0.03098
3388.45	0.01961
3388.5	0.00925
3388.55	0.01761
3388.6	0.01428
3388.65	0.02675
3388.7	0.05895
3388.75	0.04895
3388.8	0.01178
3388.85	0.00428
3388.9	0.01115
3388.95	0.00541
3389	0.00969
3389.05	0.01389
3389.1	0.01412
3389.15	0.04089
3389.2	0.04846
3389.25	0.03067
3389.3	0.05281
3389.35	0.05127
3389.4	0.00615
3389.45	-3.52491e-05
3389.5	0.00574
3389.55	-0.01157
3389.6	-0.03178
3389.65	-0.03166
3389.7	-0.00276
3389.75	-0.0019
3389.8	-0.03025
3389.85	-0.01562
3389.9	0.02906
3389.95	0.03815
3390	0.01343
3390.05	0.01035
3390.1	0.04287
3390.15	0.06391
3390.2	0.03612
3390.25	0.02699
3390.3	0.05218
3390.35	0.02998
3390.4	-0.01371
3390.45	-0.00527
3390.5	0.01893
3390.55	-0.00468
3390.6	-0.01595
3390.65	0.02358
3390.7	0.0339
3390.75	-0.00763
3390.8	0.000704439
3390.85	0.06533
3390.9	0.07669
3390.95	0.04903
3391	0.04884
3391.05	0.03875
3391.1	0.01992
3391.15	0.03393
3391.2	0.03949
3391.25	0.02307
3391.3	0.01338
3391.35	0.02095
3391.4	0.03514
3391.45	0.03571
3391.5	0.02164
3391.55	-0.01168
3391.6	-0.04875
3391.65	-0.05397
3391.7	-0.01302
3391.75	0.04353
3391.8	0.0515
3391.85	0.01818
3391.9	0.02086
3391.95	0.06093
3392	0.0642
3392.05	0.04055
3392.1	0.01661
3392.15	0.0149
3392.2	0.03915
3392.25	0.03879
3392.3	0.03389
3392.35	0.01711
3392.4	0.00265
3392.45	0.02505
3392.5	0.03952
3392.55	0.04754
3392.6	0.05168
3392.65	0.03798
3392.7	0.03739
3392.75	0.04973
3392.8	0.05751
3392.85	0.04162
3392.9	-0.00496
3392.95	-0.0167
3393	0.01947
3393.05	0.03063
3393.1	0.00917
3393.15	0.01733
3393.2	0.02586
3393.25	0.01535
3393.3	0.03938
3393.35	0.04615
3393.4	0.00889
3393.45	-0.01776
3393.5	-0.01055
3393.55	-0.01333
3393.6	-0.02669
3393.65	0.00303
3393.7	0.00622
3393.75	-0.02012
3393.8	0.00862
3393.85	0.03665
3393.9	0.03124
3393.95	0.04355
3394	0.05469
3394.05	0.02974
3394.1	-0.01656
3394.15	-0.02575
3394.2	0.00729
3394.25	0.01613
3394.3	0.00843
3394.35	0.00785
3394.4	0.0229
3394.45	0.04943
3394.5	0.06358
3394.55	0.0621
3394.6	0.04153
3394.65	0.02617
3394.7	0.00583
3394.75	-0.02442
3394.8	-0.01245
3394.85	0.01797
3394.9	0.00922
3394.95	-0.000142272
3395	0.05219
3395.05	0.08742
3395.1	0.05627
3395.15	0.04047
3395.2	0.02127
3395.25	0.00515
3395.3	0.03294
3395.35	0.00571
3395.4	-0.0536
3395.45	-0.01858
3395.5	0.0381
3395.55	0.00573
3395.6	-0.02101
3395.65	0.00821
3395.7	0.01279
3395.75	0.00905
3395.8	0.01604
3395.85	0.01169
3395.9	-0.00116
3395.95	-0.00618
3396	0.0189
3396.05	0.0344
3396.1	0.01375
3396.15	0.00682
3396.2	0.02675
3396.25	0.04106
3396.3	0.03391
3396.35	0.02324
3396.4	0.01554
3396.45	-0.01134
3396.5	-0.03328
3396.55	-0.03604
3396.6	-0.01991
3396.65	0.01502
3396.7	0.02615
3396.75	0.02096
3396.8	0.02197
3396.85	0.03615
3396.9	0.05838
3396.95	0.05522
3397	0.01956
3397.05	-0.00493
3397.1	0.015
3397.15	0.02906
3397.2	0.03039
3397.25	0.04114
3397.3	0.03652
3397.35	0.01955
3397.4	0.00994
3397.45	0.01754
3397.5	0.03202
3397.55	0.03187
3397.6	0.02014
3397.65	0.03308
3397.7	0.04294
3397.75	0.01313
3397.8	-0.0074
3397.85	0.00675
3397.9	0.02641
3397.95	0.0345
3398	0.03317
3398.05	0.02081
3398.1	0.01564
3398.15	0.02505
3398.2	0.01207
3398.25	0.00484
3398.3	0.01941
3398.35	0.02612
3398.4	0.02641
3398.45	0.03347
3398.5	0.05322
3398.55	0.02576
3398.6	-0.01392
3398.65	0.0065
3398.7	0.01537
3398.75	-0.000732573
3398.8	0.02111
3398.85	0.04618
3398.9	0.04208
3398.95	0.02801
3399	0.02285
3399.05	0.03467
3399.1	0.03704
3399.15	0.03028
3399.2	0.01995
3399.25	-0.00435
3399.3	0.01352
3399.35	0.0552
3399.4	0.04342
3399.45	0.00286
3399.5	-0.00749
3399.55	0.00786
3399.6	0.02359
3399.65	0.04206
3399.7	0.03597
3399.75	0.02771
3399.8	0.04214
3399.85	0.05841
3399.9	0.05999
3399.95	0.05577
3400	0.05618
3400.05	0.02587
3400.1	-0.01256
3400.15	-0.00683
3400.2	0.02555
3400.25	0.05017
3400.3	0.05255
3400.35	0.0471
3400.4	0.0313
3400.45	0.00751
3400.5	0.01015
3400.55	0.01357
3400.6	0.01298
3400.65	0.03118
3400.7	0.05244
3400.75	0.05855
3400.8	0.04373
3400.85	0.01964
3400.9	-0.00102
3400.95	0.01078
3401	0.02788
3401.05	0.00632
3401.1	0.00444
3401.15	0.03323
3401.2	0.04797
3401.25	0.03664
3401.3	0.00819
3401.35	0.01154
3401.4	0.03183
3401.45	0.03897
3401.5	0.02846
3401.55	0.01245
3401.6	0.01884
3401.65	0.00438
3401.7	0.00258
3401.75	0.02986
3401.8	0.02808
3401.85	0.01038
3401.9	-0.000805037
3401.95	0.0091
3402	0.01242
3402.05	-0.00266
3402.1	0.00695
3402.15	0.02774
3402.2	0.01767
3402.25	-0.000872484
3402.3	0.0113
3402.35	0.03578
3402.4	0.02844
3402.45	0.00516
3402.5	-0.00103
3402.55	0.00416
3402.6	0.0123
3402.65	0.01776
3402.7	0.0202
3402.75	0.00923
3402.8	0.02337
3402.85	0.07587
3402.9	0.08237
3402.95	0.04953
3403	0.03993
3403.05	0.02342
3403.1	0.00169
3403.15	0.00401
3403.2	-0.00928
3403.25	-0.0334
3403.3	-0.02309
3403.35	0.00533
3403.4	0.03169
3403.45	0.05674
3403.5	0.05988
3403.55	0.04422
3403.6	0.02692
3403.65	0.03358
3403.7	0.03987
3403.75	0.04568
3403.8	0.05852
3403.85	0.02487
3403.9	0.00928
3403.95	0.01689
3404	-0.01284
3404.05	-0.00274
3404.1	0.06015
3404.15	0.05947
3404.2	0.01337
3404.25	0.00127
3404.3	0.01788
3404.35	0.06345
3404.4	0.10567
3404.45	0.09295
3404.5	0.04097
3404.55	0.00914
3404.6	0.00986
3404.65	0.01331
3404.7	0.00727
3404.75	0.00764
3404.8	0.01968
3404.85	0.02406
3404.9	0.01478
3404.95	0.00403
3405	-0.0085
3405.05	0.00155
3405.1	0.02718
3405.15	0.00683
3405.2	-0.01407
3405.25	0.0101
3405.3	0.01399
3405.35	0.01097
3405.4	0.03649
3405.45	0.01991
3405.5	-0.01049
3405.55	0.01225
3405.6	0.0427
3405.65	0.04131
3405.7	0.01209
3405.75	0.00328
3405.8	0.02533
3405.85	0.02611
3405.9	0.0038
3405.95	-0.00541
3406	0.01398
3406.05	0.02273
3406.1	0.0041
3406.15	-0.0059
3406.2	0.00077523
3406.25	0.01732
3406.3	0.01209
3406.35	-0.0132
3406.4	-0.00749
3406.45	0.01452
3406.5	0.04048
3406.55	0.07617
3406.6	0.06378
3406.65	0.01108
3406.7	-0.00239
3406.75	0.01447
3406.8	0.02056
3406.85	0.01916
3406.9	0.00658
3406.95	0.01684
3407	0.03334
3407.05	0.000925175
3407.1	-0.00187
3407.15	0.0458
3407.2	0.07048
3407.25	0.04625
3407.3	0.00989
3407.35	0.0146
3407.4	0.02876
3407.45	0.02074
3407.5	0.01663
3407.55	0.01724
3407.6	0.02399
3407.65	0.03476
3407.7	0.01947
3407.75	0.00166
3407.8	0.00599
3407.85	0.01632
3407.9	0.02767
3407.95	0.03566
3408	0.03534
3408.05	0.02571
3408.1	0.02626
3408.15	0.02286
3408.2	-0.0173
3408.25	-0.04317
3408.3	-0.01126
3408.35	0.02166
3408.4	0.00586
3408.45	-0.03354
3408.5	-0.04851
3408.55	-0.03473
3408.6	-0.00309
3408.65	0.01503
3408.7	-0.00686
3408.75	0.00121
3408.8	0.0325
3408.85	0.02464
3408.9	0.01543
3408.95	0.04338
3409	0.0655
3409.05	0.05466
3409.1	0.04919
3409.15	0.03898
3409.2	0.02327
3409.25	0.02958
3409.3	0.04287
3409.35	0.04628
3409.4	0.02602
3409.45	0.02363
3409.5	0.05247
3409.55	0.04999
3409.6	0.02317
3409.65	0.00898
3409.7	0.01358
3409.75	0.00854
3409.8	-0.000709162
3409.85	-0.00444
3409.9	-0.02171
3409.95	-0.02509
3410	-0.0294
3410.05	-0.05099
3410.1	-0.02791
3410.15	0.033
3410.2	0.03251
3410.25	-0.01053
3410.3	-0.00114
3410.35	0.04687
3410.4	0.06309
3410.45	0.04224
3410.5	0.01886
3410.55	0.03243
3410.6	0.06685
3410.65	0.06976
3410.7	0.06034
3410.75	0.03514
3410.8	-0.00778
3410.85	-0.01466
3410.9	-0.00519
3410.95	-0.01694
3411	-0.0136
3411.05	-0.00342
3411.1	-0.00694
3411.15	0.01701
3411.2	0.05392
3411.25	0.04192
3411.3	0.000285821
3411.35	-0.01158
3411.4	0.00551
3411.45	0.01647
3411.5	0.01059
3411.55	0.0047
3411.6	0.00791
3411.65	0.01504
3411.7	0.0254
3411.75	0.02087
3411.8	0.00824
3411.85	0.00596
3411.9	-0.01178
3411.95	-0.0096
3412	0.02691
3412.05	0.02466
3412.1	0.02641
3412.15	0.05796
3412.2	0.05259
3412.25	0.03137
3412.3	0.00131
3412.35	-0.03018
3412.4	-0.00141
3412.45	0.04491
3412.5	0.03283
3412.55	0.02502
3412.6	0.0406
3412.65	0.03772
3412.7	0.04056
3412.75	0.00857
3412.8	-0.0288
3412.85	0.01458
3412.9	0.05296
3412.95	0.03226
3413	0.03388
3413.05	0.04374
3413.1	0.01115
3413.15	-0.0076
3413.2	-0.00527
3413.25	-0.01465
3413.3	-0.02514
3413.35	-0.02624
3413.4	-0.01698
3413.45	-0.01154
3413.5	0.00646
3413.55	0.0188
3413.6	0.00977
3413.65	0.01359
3413.7	0.01749
3413.75	0.0165
3413.8	0.02331
3413.85	0.01719
3413.9	-0.0103
3413.95	-0.01164
3414	-3.58065e-05
3414.05	-0.01397
3414.1	-0.00523
3414.15	0.02024
3414.2	0.02065
3414.25	0.01201
3414.3	0.00453
3414.35	0.00119
3414.4	-0.01431
3414.45	-0.01867
3414.5	0.01594
3414.55	0.02576
3414.6	0.01522
3414.65	0.02641
3414.7	0.03851
3414.75	0.0226
3414.8	0.01192
3414.85	0.03031
3414.9	0.04469
3414.95	0.06708
3415	0.08059
3415.05	0.08159
3415.1	0.06426
3415.15	0.03293
3415.2	0.04177
3415.25	0.03687
3415.3	-0.00679
3415.35	-0.02307
3415.4	-0.00553
3415.45	0.00704
3415.5	0.00316
3415.55	-0.0039
3415.6	0.00253
3415.65	0.04609
3415.7	0.08414
3415.75	0.06973
3415.8	0.0473
3415.85	0.02884
3415.9	0.00445
3415.95	-0.000885305
3416	-0.01572
3416.05	-0.02747
3416.1	0.00752
3416.15	0.04373
3416.2	0.04213
3416.25	0.01317
3416.3	0.0046
3416.35	0.00651
3416.4	0.00212
3416.45	0.01625
3416.5	0.01841
3416.55	0.0027
3416.6	0.00928
3416.65	0.02416
3416.7	0.02153
3416.75	0.01839
3416.8	0.02408
3416.85	0.01812
3416.9	0.00305
3416.95	-0.0014
3417	-0.00101
3417.05	0.0057
3417.1	0.01889
3417.15	0.03931
3417.2	0.04807
3417.25	0.02847
3417.3	0.0342
3417.35	0.0562
3417.4	0.02269
3417.45	0.00954
3417.5	0.03569
3417.55	0.028
3417.6	0.02231
3417.65	0.03807
3417.7	0.0406
3417.75	0.01409
3417.8	-0.01163
3417.85	-0.01336
3417.9	0.000340448
3417.95	0.01048
3418	0.01007
3418.05	0.00588
3418.1	0.02152
3418.15	0.04907
3418.2	0.03452
3418.25	0.00484
3418.3	0.01235
3418.35	0.0269
3418.4	0.01266
3418.45	-0.01981
3418.5	-0.04011
3418.55	-0.03053
3418.6	-0.0034
3418.65	0.01267
3418.7	0.01419
3418.75	0.01249
3418.8	0.01009
3418.85	0.01097
3418.9	0.03431
3418.95	0.06753
3419	0.05054
3419.05	0.00194
3419.1	-0.02805
3419.15	-0.04459
3419.2	-0.029
3419.25	-0.00201
3419.3	-0.02374
3419.35	-0.04007
3419.4	-0.00233
3419.45	0.02945
3419.5	0.02224
3419.55	-0.0116
3419.6	-0.04677
3419.65	-0.04833
3419.7	-0.02107
3419.75	0.01423
3419.8	0.01516
3419.85	0.00646
3419.9	0.0323
3419.95	0.03592
3420	0.01412
3420.05	9.46283e-05
3420.1	0.00712
3420.15	0.00141
3420.2	-0.02695
3420.25	-0.00095108
3420.3	0.04603
3420.35	0.03549
3420.4	0.01074
3420.45	0.00733
3420.5	-0.01205
3420.55	-0.02491
3420.6	-0.00315
3420.65	0.01709
3420.7	0.000755163
3420.75	-0.02477
3420.8	-0.01103
3420.85	0.0092
3420.9	0.02847
3420.95	0.04589
3421	0.04004
3421.05	0.01
3421.1	-0.01313
3421.15	0.00221
3421.2	0.01302
3421.25	0.000763525
3421.3	-0.01192
3421.35	-0.00526
3421.4	0.02586
3421.45	0.0278
3421.5	-0.00845
3421.55	-0.01774
3421.6	-0.000905929
3421.65	0.01927
3421.7	0.03211
3421.75	0.01765
3421.8	0.01905
3421.85	0.04273
3421.9	0.03244
3421.95	0.01331
3422	-0.00454
3422.05	-0.0247
3422.1	-0.01607
3422.15	0.00992
3422.2	0.0279
3422.25	0.01876
3422.3	0.00959
3422.35	0.01962
3422.4	0.00488
3422.45	-0.02074
3422.5	-0.01259
3422.55	0.00146
3422.6	0.01091
3422.65	0.01345
3422.7	-0.00236
3422.75	0.000214472
3422.8	0.0104
3422.85	0.000599645
3422.9	-0.0167
3422.95	-0.02197
3423	0.00581
3423.05	0.02288
3423.1	0.00398
3423.15	-0.00689
3423.2	-0.00606
3423.25	-0.00837
3423.3	-0.0167
3423.35	-0.01138
3423.4	0.00711
3423.45	0.0186
3423.5	0.02438
3423.55	0.01894
3423.6	0.0234
3423.65	0.03435
3423.7	0.00402
3423.75	-0.02735
3423.8	-0.01639
3423.85	-0.00196
3423.9	0.01665
3423.95	0.03102
3424	0.03001
3424.05	0.01049
3424.1	-0.0314
3424.15	-0.02761
3424.2	0.01027
3424.25	0.00925
3424.3	-0.01765
3424.35	-0.0251
3424.4	-0.01006
3424.45	-0.000949407
3424.5	0.000683257
3424.55	-0.00281
3424.6	0.01131
3424.65	0.04593
3424.7	0.04641
3424.75	0.00856
3424.8	-0.01705
3424.85	0.00819
3424.9	0.02929
3424.95	0.00807
3425	0.01388
3425.05	0.02848
3425.1	0.00858
3425.15	-0.01154
3425.2	-0.02102
3425.25	-0.0191
3425.3	-0.01892
3425.35	-0.0193
3425.4	-0.00454
3425.45	-0.00893
3425.5	-0.0263
3425.55	-0.01616
3425.6	-0.01884
3425.65	-0.04751
3425.7	-0.02796
3425.75	0.01007
3425.8	-0.0024
3425.85	-0.01718
3425.9	-0.01862
3425.95	-0.02289
3426	0.01259
3426.05	0.03827
3426.1	0.00746
3426.15	-0.01586
3426.2	-0.0182
3426.25	-0.00541
3426.3	0.01182
3426.35	0.00445
3426.4	-0.02101
3426.45	-0.03955
3426.5	-0.01865
3426.55	0.00385
3426.6	-0.00986
3426.65	-0.0106
3426.7	0.01945
3426.75	0.02686
3426.8	-0.00422
3426.85	-0.01118
3426.9	0.00593
3426.95	0.000450258
3427	-0.02355
3427.05	-0.0477
3427.1	-0.05439
3427.15	-0.02147
3427.2	0.0038
3427.25	-0.01897
3427.3	-0.03339
3427.35	-0.02523
3427.4	-0.03319
3427.45	-0.0487
3427.5	-0.02265
3427.55	0.01162
3427.6	-0.00767
3427.65	-0.01866
3427.7	-0.00197
3427.75	0.00324
3427.8	0.01958
3427.85	0.02852
3427.9	0.03094
3427.95	0.02327
3428	-0.01151
3428.05	-0.01934
3428.1	-0.01489
3428.15	-0.02222
3428.2	-0.0316
3428.25	-0.03215
3428.3	-0.01232
3428.35	-0.01235
3428.4	-0.03519
3428.45	-0.04505
3428.5	-0.04496
3428.55	-0.02572
3428.6	-0.01933
3428.65	-0.04565
3428.7	-0.03699
3428.75	-0.00745
3428.8	-0.00365
3428.85	-0.00652
3428.9	0.00542
3428.95	-0.00559
3429	-0.01437
3429.05	-0.00113
3429.1	-0.0139
3429.15	-0.02611
3429.2	-0.02517
3429.25	-0.00218
3429.3	0.02083
3429.35	0.01625
3429.4	0.0063
3429.45	-0.000403699
3429.5	0.01175
3429.55	0.01257
3429.6	-0.00555
3429.65	0.0151
3429.7	0.03506
3429.75	0.0173
3429.8	0.00913
3429.85	0.01067
3429.9	0.0079
3429.95	0.02762
3430	0.04186
3430.05	0.01063
3430.1	-0.00375
3430.15	0.00612
3430.2	0.00143
3430.25	0.00262
3430.3	0.00327
3430.35	-0.02554
3430.4	-0.05207
3430.45	-0.02372
3430.5	0.01323
3430.55	0.00711
3430.6	0.005
3430.65	-0.00267
3430.7	-0.03643
3430.75	-0.04093
3430.8	-0.02266
3430.85	-0.00716
3430.9	0.000689946
3430.95	-0.00183
3431	0.00261
3431.05	0.00191
3431.1	-0.01088
3431.15	-0.01948
3431.2	-0.01899
3431.25	-0.01772
3431.3	-0.03064
3431.35	-0.03444
3431.4	-0.00531
3431.45	0.02421
3431.5	0.00526
3431.55	-0.02687
3431.6	-0.01212
3431.65	0.00795
3431.7	-0.00437
3431.75	-0.02478
3431.8	-0.02858
3431.85	-0.01762
3431.9	0.00205
3431.95	0.01968
3432	-0.01156
3432.05	-0.06111
3432.1	-0.06144
3432.15	-0.03264
3432.2	-0.01265
3432.25	-0.02123
3432.3	-0.04406
3432.35	-0.04683
3432.4	-0.01812
3432.45	-0.00618
3432.5	-0.0326
3432.55	-0.04258
3432.6	-0.02975
3432.65	-0.0135
3432.7	-0.0159
3432.75	-0.03739
3432.8	-0.04312
3432.85	-0.02763
3432.9	-0.01499
3432.95	-0.02822
3433	-0.03595
3433.05	-0.02742
3433.1	-0.03041
3433.15	-0.03411
3433.2	-0.01902
3433.25	0.000736211
3433.3	-0.01713
3433.35	-0.02658
3433.4	0.00654
3433.45	0.00235
3433.5	-0.02533
3433.55	-0.03046
3433.6	-0.05179
3433.65	-0.06221
3433.7	-0.02794
3433.75	-0.03917
3433.8	-0.08711
3433.85	-0.0679
3433.9	-0.02645
3433.95	-0.00832
3434	-0.0056
3434.05	-0.02883
3434.1	-0.03029
3434.15	0.00186
3434.2	0.01641
3434.25	0.0128
3434.3	-0.00182
3434.35	-0.02016
3434.4	-0.01491
3434.45	-0.01005
3434.5	-0.01066
3434.55	-0.00786
3434.6	-0.03122
3434.65	-0.03955
3434.7	-0.01329
3434.75	-0.00181
3434.8	-0.01028
3434.85	-0.04202
3434.9	-0.07375
3434.95	-0.07337
3435	-0.03835
3435.05	-0.00567
3435.1	-0.00912
3435.15	-0.00525
3435.2	-0.00817
3435.25	-0.01845
3435.3	0.00331
3435.35	0.00488
3435.4	-0.00849
3435.45	0.00773
3435.5	0.0078
3435.55	-0.00108
3435.6	0.00661
3435.65	0.00864
3435.7	0.01225
3435.75	-0.00456
3435.8	-0.02874
3435.85	-0.01543
3435.9	0.01074
3435.95	0.01932
3436	0.02232
3436.05	0.02458
3436.1	0.00295
3436.15	-0.03525
3436.2	-0.04562
3436.25	-0.02883
3436.3	-0.03414
3436.35	-0.02788
3436.4	-0.0107
3436.45	-0.03976
3436.5	-0.05111
3436.55	-0.02367
3436.6	-0.00302
3436.65	0.0295
3436.7	0.04465
3436.75	0.00677
3436.8	-0.0052
3436.85	0.01635
3436.9	0.0183
3436.95	0.00677
3437	-0.00875
3437.05	-0.00895
3437.1	-0.01131
3437.15	-0.01613
3437.2	-0.02592
3437.25	-0.06341
3437.3	-0.06337
3437.35	-0.02716
3437.4	-0.02231
3437.45	-0.04529
3437.5	-0.05379
3437.55	-0.02476
3437.6	-0.01717
3437.65	-0.03983
3437.7	-0.03851
3437.75	-0.01044
3437.8	-0.00259
3437.85	-0.05464
3437.9	-0.08493
3437.95	-0.04097
3438	-0.00933
3438.05	-0.0125
3438.1	-0.02832
3438.15	-0.06949
3438.2	-0.08181
3438.25	-0.08017
3438.3	-0.09726
3438.35	-0.07041
3438.4	-0.03602
3438.45	-0.03483
3438.5	-0.01937
3438.55	0.02005
3438.6	0.02591
3438.65	-0.00483
3438.7	-0.02878
3438.75	-0.03557
3438.8	-0.01846
3438.85	-0.02217
3438.9	-0.02403
3438.95	0.01576
3439	0.02862
3439.05	0.000181585
3439.1	-0.03887
3439.15	-0.05272
3439.2	-0.03281
3439.25	-0.02582
3439.3	-0.02464
3439.35	-0.0164
3439.4	-0.03121
3439.45	-0.03824
3439.5	-0.01906
3439.55	-0.00137
3439.6	0.00965
3439.65	0.00346
3439.7	-0.01491
3439.75	-0.04097
3439.8	-0.05326
3439.85	-0.03636
3439.9	-0.01661
3439.95	0.00371
3440	0.01117
3440.05	-0.02303
3440.1	-0.05149
3440.15	-0.03417
3440.2	-0.00584
3440.25	-0.01405
3440.3	-0.04918
3440.35	-0.03108
3440.4	0.01172
3440.45	0.01479
3440.5	0.00998
3440.55	-0.00541
3440.6	-0.02379
3440.65	-0.01535
3440.7	-0.01978
3440.75	-0.03523
3440.8	-0.00776
3440.85	0.01787
3440.9	-0.000663454
3440.95	-0.03533
3441	-0.06097
3441.05	-0.04069
3441.1	-0.02279
3441.15	-0.05842
3441.2	-0.07057
3441.25	-0.04055
3441.3	-0.0152
3441.35	-0.01202
3441.4	-0.05034
3441.45	-0.09938
3441.5	-0.09561
3441.55	-0.0503
3441.6	-0.02834
3441.65	-0.01824
3441.7	-0.017
3441.75	-0.0477
3441.8	-0.04403
3441.85	-0.01669
3441.9	-0.0315
3441.95	-0.06403
3442	-0.07956
3442.05	-0.04371
3442.1	0.01342
3442.15	0.01078
3442.2	-0.02273
3442.25	-0.04242
3442.3	-0.04728
3442.35	-0.03376
3442.4	-0.01858
3442.45	0.00183
3442.5	0.00664
3442.55	0.00497
3442.6	0.01343
3442.65	-0.0358
3442.7	-0.08715
3442.75	-0.06287
3442.8	-0.02608
3442.85	-0.02419
3442.9	-0.04237
3442.95	-0.03713
3443	-0.00206
3443.05	0.02275
3443.1	0.02761
3443.15	0.02345
3443.2	-0.00529
3443.25	-0.04841
3443.3	-0.04238
3443.35	-0.00518
3443.4	0.01866
3443.45	0.02359
3443.5	0.01248
3443.55	0.00892
3443.6	-0.00283
3443.65	-0.01982
3443.7	-0.02429
3443.75	-0.00738
3443.8	0.00351
3443.85	-0.03585
3443.9	-0.05304
3443.95	-0.02563
3444	-0.02986
3444.05	-0.0379
3444.1	-0.0187
3444.15	-0.00231
3444.2	-0.00443
3444.25	-0.01879
3444.3	-0.01717
3444.35	0.01841
3444.4	0.04705
3444.45	0.00736
3444.5	-0.04671
3444.55	-0.03961
3444.6	-0.01816
3444.65	-0.01928
3444.7	-0.00351
3444.75	0.01756
3444.8	-0.00116
3444.85	-0.0372
3444.9	-0.03558
3444.95	-0.00686
3445	-0.02004
3445.05	-0.05877
3445.1	-0.05165
3445.15	-0.02055
3445.2	-0.01142
3445.25	-0.00859
3445.3	0.0081
3445.35	0.00514
3445.4	-0.03032
3445.45	-0.0432
3445.5	-0.03906
3445.55	-0.03066
3445.6	-0.01697
3445.65	-0.02513
3445.7	-0.01894
3445.75	-0.00425
3445.8	0.00216
3445.85	0.00283
3445.9	-0.01058
3445.95	-0.01386
3446	-0.00413
3446.05	0.01669
3446.1	0.03189
3446.15	0.01325
3446.2	-0.01863
3446.25	-0.00124
3446.3	0.01549
3446.35	-0.0103
3446.4	-0.00826
3446.45	0.00862
3446.5	-0.00822
3446.55	-0.02757
3446.6	-0.03259
3446.65	-0.03846
3446.7	-0.0183
3446.75	-0.02521
3446.8	-0.04636
3446.85	-0.00638
3446.9	0.01213
3446.95	-0.00992
3447	-0.01953
3447.05	-0.01389
3447.1	-0.01031
3447.15	-0.01951
3447.2	-0.02421
3447.25	-0.03785
3447.3	-0.04691
3447.35	-0.02358
3447.4	0.00133
3447.45	0.00215
3447.5	-0.01928
3447.55	-0.04286
3447.6	-0.04582
3447.65	-0.03936
3447.7	-0.03489
3447.75	-0.02162
3447.8	-0.02446
3447.85	-0.01742
3447.9	0.02238
3447.95	0.03316
3448	0.01964
3448.05	-0.00451
3448.1	-0.02232
3448.15	-0.0025
3448.2	0.02168
3448.25	0.01951
3448.3	-0.00323
3448.35	-0.01597
3448.4	-0.00936
3448.45	-0.01092
3448.5	-0.03552
3448.55	-0.06452
3448.6	-0.05125
3448.65	0.00169
3448.7	0.01625
3448.75	-0.0213
3448.8	-0.04803
3448.85	-0.0553
3448.9	-0.05618
3448.95	-0.03693
3449	-0.02102
3449.05	-0.02983
3449.1	-0.03897
3449.15	-0.01428
3449.2	0.00672
3449.25	-0.00213
3449.3	-0.01887
3449.35	-0.04841
3449.4	-0.04364
3449.45	-0.01644
3449.5	-0.01493
3449.55	-0.000646174
3449.6	0.01513
3449.65	-0.00749
3449.7	-0.01367
3449.75	0.00352
3449.8	-0.00248
3449.85	-0.01726
3449.9	-0.04844
3449.95	-0.06523
3450	-0.04412
3450.05	-0.02138
3450.1	-0.02334
3450.15	-0.0184
3450.2	0.0069
3450.25	-0.01572
3450.3	-0.04074
3450.35	-0.00566
3450.4	0.02212
3450.45	0.00574
3450.5	-0.02404
3450.55	-0.05788
3450.6	-0.07139
3450.65	-0.06405
3450.7	-0.06196
3450.75	-0.04232
3450.8	-0.01249
3450.85	-0.00264
3450.9	-0.01068
3450.95	-0.0136
3451	-0.00725
3451.05	-0.01146
3451.1	-0.00945
3451.15	-0.00108
3451.2	0.01019
3451.25	-1.51822e-05
3451.3	-0.03442
3451.35	-0.04392
3451.4	-0.05863
3451.45	-0.0545
3451.5	-0.00337
3451.55	0.02283
3451.6	0.01389
3451.65	0.01208
3451.7	0.01805
3451.75	0.01373
3451.8	0.01258
3451.85	0.0165
3451.9	-0.00905
3451.95	-0.03534
3452	-0.00338
3452.05	0.03647
3452.1	0.03262
3452.15	0.02258
3452.2	0.02631
3452.25	0.04799
3452.3	0.05701
3452.35	0.0281
3452.4	0.000509344
3452.45	-0.01284
3452.5	-0.02621
3452.55	-0.02438
3452.6	-0.01257
3452.65	-0.00517
3452.7	0.01995
3452.75	0.03963
3452.8	0.02462
3452.85	0.01504
3452.9	0.01111
3452.95	-0.01517
3453	-0.01794
3453.05	0.00435
3453.1	-0.01046
3453.15	-0.0397
3453.2	-0.05602
3453.25	-0.05668
3453.3	-0.02244
3453.35	-0.00871
3453.4	-0.02341
3453.45	-0.02469
3453.5	-0.02005
3453.55	-0.02431
3453.6	-0.0424
3453.65	-0.05427
3453.7	-0.05394
3453.75	-0.05436
3453.8	-0.04349
3453.85	-0.01867
3453.9	-0.00873
3453.95	-0.01792
3454	-0.02122
3454.05	-0.01058
3454.1	-0.00425
3454.15	-0.00401
3454.2	0.00679
3454.25	0.0025
3454.3	-0.02312
3454.35	-0.04016
3454.4	-0.05286
3454.45	-0.02583
3454.5	0.03024
3454.55	0.02538
3454.6	-0.01959
3454.65	-0.01844
3454.7	0.01468
3454.75	0.01837
3454.8	-0.00516
3454.85	-0.03632
3454.9	-0.07056
3454.95	-0.07218
3455	-0.01686
3455.05	0.01904
3455.1	0.00694
3455.15	0.0068
3455.2	0.00168
3455.25	-0.01893
3455.3	-0.01808
3455.35	-0.00226
3455.4	0.00205
3455.45	-0.01115
3455.5	-0.00867
3455.55	0.01108
3455.6	0.00844
3455.65	0.00711
3455.7	-0.00189
3455.75	-0.04522
3455.8	-0.04662
3455.85	-0.01428
3455.9	-0.02062
3455.95	-0.01967
3456	-0.00567
3456.05	-0.01084
3456.1	-0.00688
3456.15	0.01456
3456.2	0.02958
3456.25	0.01396
3456.3	-0.01681
3456.35	-0.01837
3456.4	0.00261
3456.45	0.00985
3456.5	0.01714
3456.55	0.01971
3456.6	-0.00838
3456.65	-0.03288
3456.7	-0.02364
3456.75	-0.00806
3456.8	-0.00547
3456.85	-0.00476
3456.9	-0.00307
3456.95	0.000454718
3457	-0.00654
3457.05	-0.0083
3457.1	-0.00824
3457.15	-0.03387
3457.2	-0.02582
3457.25	0.0098
3457.3	0.02135
3457.35	0.02227
3457.4	0.009
3457.45	-0.01074
3457.5	-0.00617
3457.55	0.00154
3457.6	-0.01084
3457.65	-0.01885
3457.7	-0.00964
3457.75	-0.00691
3457.8	-0.03044
3457.85	-0.0455
3457.9	-0.03551
3457.95	-0.03277
3458	-0.01846
3458.05	0.02424
3458.1	0.04151
3458.15	0.01456
3458.2	0.01419
3458.25	0.036
3458.3	0.01129
3458.35	-0.01728
3458.4	-0.01653
3458.45	-0.00416
3458.5	0.00419
3458.55	0.00492
3458.6	0.00898
3458.65	0.00581
3458.7	0.000395632
3458.75	0.000302544
3458.8	-0.01016
3458.85	-0.02662
3458.9	-0.04171
3458.95	-0.05284
3459	-0.03584
3459.05	-0.01333
3459.1	-0.01287
3459.15	-0.02126
3459.2	-0.01986
3459.25	0.000740671
3459.3	0.01438
3459.35	0.01175
3459.4	-0.00815
3459.45	-0.02995
3459.5	-0.0316
3459.55	-0.03492
3459.6	-0.03431
3459.65	-0.02647
3459.7	-0.00999
3459.75	0.0287
3459.8	0.05098
3459.85	0.01935
3459.9	-0.03799
3459.95	-0.0588
3460	-0.03134
3460.05	0.00726
3460.1	-0.00131
3460.15	-0.03012
3460.2	-0.0029
3460.25	0.03071
3460.3	0.0284
3460.35	0.01791
3460.4	0.0105
3460.45	-0.00212
3460.5	-0.00695
3460.55	0.01675
3460.6	0.03315
3460.65	0.01647
3460.7	-0.0128
3460.75	-0.04354
3460.8	-0.05621
3460.85	-0.02553
3460.9	0.02357
3460.95	0.02565
3461	0.02559
3461.05	0.06568
3461.1	0.06477
3461.15	0.04192
3461.2	0.02067
3461.25	-0.00543
3461.3	0.00105
3461.35	-0.0045
3461.4	-0.02974
3461.45	-0.0112
3461.5	0.01643
3461.55	0.01351
3461.6	0.00313
3461.65	0.00276
3461.7	0.00669
3461.75	-0.00995
3461.8	-0.0135
3461.85	0.00481
3461.9	0.00419
3461.95	-0.0206
3462	-0.00937
3462.05	0.03694
3462.1	0.03137
3462.15	0.00187
3462.2	0.00103
3462.25	0.01344
3462.3	0.00975
3462.35	-0.00683
3462.4	-0.0164
3462.45	-0.00671
3462.5	0.00108
3462.55	-0.0141
3462.6	-0.01379
3462.65	0.00673
3462.7	0.01408
3462.75	-0.009
3462.8	-0.0429
3462.85	-0.04209
3462.9	-0.02582
3462.95	-0.05083
3463	-0.05186
3463.05	0.00283
3463.1	0.0235
3463.15	0.03517
3463.2	0.04348
3463.25	-0.0146
3463.3	-0.05756
3463.35	-0.04024
3463.4	-0.02091
3463.45	0.000159288
3463.5	0.000650927
3463.55	-0.01951
3463.6	-0.01226
3463.65	0.00299
3463.7	0.01019
3463.75	0.01445
3463.8	0.01704
3463.85	0.02287
3463.9	0.02462
3463.95	0.02198
3464	0.01782
3464.05	0.01424
3464.1	0.01591
3464.15	0.01039
3464.2	0.00498
3464.25	0.01083
3464.3	-0.00133
3464.35	-0.01122
3464.4	-0.00475
3464.45	-0.0154
3464.5	-0.01537
3464.55	0.00392
3464.6	-0.01424
3464.65	-0.06462
3464.7	-0.06754
3464.75	-0.0181
3464.8	0.00114
3464.85	-0.00356
3464.9	0.01568
3464.95	0.03062
3465	0.01912
3465.05	-0.00584
3465.1	0.00235
3465.15	0.02161
3465.2	-0.000786643
3465.25	-0.01424
3465.3	-0.01273
3465.35	0.01326
3465.4	0.05484
3465.45	0.04566
3465.5	0.0153
3465.55	-0.01277
3465.6	-0.01184
3465.65	0.01986
3465.7	0.0143
3465.75	0.00314
3465.8	0.00725
3465.85	-0.00704
3465.9	0.01063
3465.95	0.03424
3466	0.03476
3466.05	0.03738
3466.1	0.00796
3466.15	-0.01439
3466.2	-0.00597
3466.25	0.00408
3466.3	0.02264
3466.35	0.02052
3466.4	0.00818
3466.45	0.02033
3466.5	0.02
3466.55	0.00582
3466.6	-0.00753
3466.65	-0.01207
3466.7	-0.01534
3466.75	-0.01779
3466.8	0.000238441
3466.85	0.01536
3466.9	0.01564
3466.95	0.00394
3467	-0.00025487
3467.05	0.02052
3467.1	0.03207
3467.15	0.01223
3467.2	-0.01792
3467.25	-0.04308
3467.3	-0.03667
3467.35	-0.02424
3467.4	-0.02587
3467.45	-0.00384
3467.5	-0.00534
3467.55	-0.04086
3467.6	-0.05516
3467.65	-0.04067
3467.7	-0.00698
3467.75	0.01126
3467.8	-0.00928
3467.85	-0.01874
3467.9	-0.02892
3467.95	-0.04587
3468	-0.00849
3468.05	0.01456
3468.1	0.00604
3468.15	0.00516
3468.2	0.00289
3468.25	0.000108006
3468.3	0.000804216
3468.35	0.02016
3468.4	0.01028
3468.45	-0.02628
3468.5	-0.02758
3468.55	-0.00209
3468.6	-0.00449
3468.65	-0.00643
3468.7	0.00312
3468.75	-0.01069
3468.8	-0.02121
3468.85	-0.00535
3468.9	0.0087
3468.95	-0.00762
3469	-0.01467
3469.05	-0.00812
3469.1	-0.00258
3469.15	0.00141
3469.2	0.00492
3469.25	0.01867
3469.3	0.03232
3469.35	-0.00229
3469.4	-0.0492
3469.45	-0.02509
3469.5	0.04518
3469.55	0.07063
3469.6	0.02423
3469.65	-0.00845
3469.7	-0.00386
3469.75	-0.00968
3469.8	0.000421273
3469.85	0.03872
3469.9	0.02959
3469.95	-0.00548
3470	0.00583
3470.05	0.01357
3470.1	0.00383
3470.15	0.02468
3470.2	0.03428
3470.25	0.00931
3470.3	0.00328
3470.35	0.01012
3470.4	-0.01054
3470.45	-0.02558
3470.5	-0.01551
3470.55	0.00235
3470.6	0.01923
3470.65	0.00985
3470.7	-0.00248
3470.75	0.01326
3470.8	0.02638
3470.85	0.03279
3470.9	0.02931
3470.95	0.000733982
3471	-0.01816
3471.05	-0.01402
3471.1	0.01486
3471.15	0.04463
3471.2	0.04551
3471.25	0.04314
3471.3	0.03674
3471.35	0.01986
3471.4	0.01284
3471.45	0.0087
3471.5	-0.00576
3471.55	-0.0079
3471.6	-0.00419
3471.65	-0.01988
3471.7	-0.02734
3471.75	-0.00355
3471.8	0.00759
3471.85	0.006
3471.9	0.00937
3471.95	-0.01214
3472	-0.02273
3472.05	-0.01446
3472.1	-0.00833
3472.15	-0.00544
3472.2	-0.00324
3472.25	0.02099
3472.3	0.04909
3472.35	0.04752
3472.4	0.02657
3472.45	0.01013
3472.5	-0.00729
3472.55	-0.01339
3472.6	-0.000886977
3472.65	0.01754
3472.7	0.04795
3472.75	0.06157
3472.8	0.0284
3472.85	-0.00123
3472.9	-0.00765
3472.95	-0.02039
3473	-0.02564
3473.05	-0.02915
3473.1	-0.0114
3473.15	0.02148
3473.2	0.00966
3473.25	0.00539
3473.3	0.01836
3473.35	-0.00637
3473.4	-0.02479
3473.45	-0.0061
3473.5	0.02215
3473.55	0.02619
3473.6	-0.000386977
3473.65	-0.01685
3473.7	0.00665
3473.75	0.0159
3473.8	-0.0057
3473.85	-0.00323
3473.9	0.02492
3473.95	0.0538
3474	0.04293
3474.05	0.01285
3474.1	-0.01098
3474.15	-0.04011
3474.2	-0.0329
3474.25	-0.01376
3474.3	-0.01976
3474.35	-0.0112
3474.4	0.02388
3474.45	0.03266
3474.5	0.00588
3474.55	0.00681
3474.6	0.01924
3474.65	0.01329
3474.7	-0.01248
3474.75	-0.02938
3474.8	0.00951
3474.85	0.04311
3474.9	0.03748
[truncated: 8,001 more rows]

## Sheet: 24h
field	intensity
3015	0.01872
3015.1	-0.00151
3015.2	0.0091
3015.3	0.05343
3015.4	0.04899
3015.5	0.01462
3015.6	0.01023
3015.7	0.00265
3015.8	-0.00591
3015.9	0.0076
3016	0.02428
3016.1	0.03089
3016.2	0.05009
3016.3	0.07025
3016.4	0.06139
3016.5	0.05961
3016.6	0.05711
3016.7	0.02727
3016.8	0.01629
3016.9	0.02459
3017	0.00785
3017.1	0.00198
3017.2	0.02769
3017.3	0.03175
3017.4	0.02284
3017.5	0.03723
3017.6	0.06617
3017.7	0.04151
3017.8	-0.00202
3017.9	0.00241
3018	0.00277
3018.1	0.0088
3018.2	0.03879
3018.3	0.07154
3018.4	0.07452
3018.5	0.04711
3018.6	0.02878
3018.7	0.03746
3018.8	0.04099
3018.9	0.01883
3019	0.00374
3019.1	-0.00335
3019.2	-0.0049
3019.3	0.02435
3019.4	0.06473
3019.5	0.06118
3019.6	0.02253
3019.7	-0.01225
3019.8	-0.01347
3019.9	0.01387
3020	0.03168
3020.1	0.04325
3020.2	0.0494
3020.3	0.03779
3020.4	0.02956
3020.5	0.03491
3020.6	0.04141
3020.7	0.06132
3020.8	0.07636
3020.9	0.06436
3021	0.03508
3021.1	-0.000356187
3021.2	-0.01039
3021.3	-0.00409
3021.4	0.00919
3021.5	0.05182
3021.6	0.08319
3021.7	0.06519
3021.8	0.04196
3021.9	0.02343
3022	0.01606
3022.1	0.03818
3022.2	0.05603
3022.3	0.06125
3022.4	0.05474
3022.5	0.02734
3022.6	-0.00752
3022.7	-0.01752
3022.8	-0.00331
3022.9	0.01881
3023	0.02639
3023.1	0.016
3023.2	0.01219
3023.3	0.01092
3023.4	0.04447
3023.5	0.05988
3023.6	0.03849
3023.7	0.05903
3023.8	0.06775
3023.9	0.05697
3024	0.05811
3024.1	0.04781
3024.2	0.02964
3024.3	0.01513
3024.4	-0.000869008
3024.5	-0.01792
3024.6	-0.01812
3024.7	0.00878
3024.8	0.03082
3024.9	0.03583
3025	0.04277
3025.1	0.04228
3025.2	0.03544
3025.3	0.02795
3025.4	0.02458
3025.5	0.03396
3025.6	0.0609
3025.7	0.06741
3025.8	0.05546
3025.9	0.05354
3026	0.04772
3026.1	0.04416
3026.2	0.0382
3026.3	0.03868
3026.4	0.06113
3026.5	0.06388
3026.6	0.05166
3026.7	0.06409
3026.8	0.07678
3026.9	0.07791
3027	0.06388
3027.1	0.03396
3027.2	0.02412
3027.3	0.03366
3027.4	0.00843
3027.5	0.00139
3027.6	0.0581
3027.7	0.07681
3027.8	0.04797
3027.9	0.01703
3028	-0.01291
3028.1	-0.01585
3028.2	-0.00613
3028.3	-0.00258
3028.4	0.01909
3028.5	0.00758
3028.6	-0.0253
3028.7	0.02087
3028.8	0.0645
3028.9	0.04162
3029	0.02819
3029.1	0.02222
3029.2	0.01619
3029.3	0.03683
3029.4	0.05637
3029.5	0.04276
3029.6	0.01825
3029.7	0.02837
3029.8	0.04254
3029.9	0.03934
3030	0.03818
3030.1	0.03565
3030.2	0.04973
3030.3	0.05289
3030.4	0.0169
3030.5	-0.00881
3030.6	-0.00234
3030.7	0.0154
3030.8	0.03874
3030.9	0.0465
3031	0.03759
3031.1	0.0425
3031.2	0.04518
3031.3	0.03212
3031.4	0.03311
3031.5	0.04704
3031.6	0.02876
3031.7	0.01359
3031.8	0.03915
3031.9	0.03419
3032	0.0023
3032.1	0.00211
3032.2	0.0135
3032.3	0.03048
3032.4	0.02899
3032.5	0.00865
3032.6	0.03431
3032.7	0.05004
3032.8	0.03117
3032.9	0.0256
3033	0.00736
3033.1	-0.01133
3033.2	-0.00668
3033.3	-0.0049
3033.4	0.00759
3033.5	0.02158
3033.6	-0.02608
3033.7	-0.05468
3033.8	0.00244
3033.9	0.04219
3034	0.04673
3034.1	0.03939
3034.2	0.02546
3034.3	0.04662
3034.4	0.0609
3034.5	0.05206
3034.6	0.07331
3034.7	0.09029
3034.8	0.06957
3034.9	0.04364
3035	0.03239
3035.1	0.04218
3035.2	0.06173
3035.3	0.05667
3035.4	0.03187
3035.5	0.02629
3035.6	0.02884
3035.7	0.02219
3035.8	0.01263
3035.9	0.03191
3036	0.0688
3036.1	0.05274
3036.2	0.0252
3036.3	0.03677
3036.4	0.04927
3036.5	0.05088
3036.6	0.04175
3036.7	0.00554
3036.8	-0.00955
3036.9	0.01967
3037	0.02532
3037.1	0.03889
3037.2	0.06509
3037.3	0.04506
3037.4	0.03809
3037.5	0.03667
3037.6	0.02564
3037.7	0.026
3037.8	0.02233
3037.9	0.04571
3038	0.07819
3038.1	0.07823
3038.2	0.05001
3038.3	0.01973
3038.4	0.02154
3038.5	0.04337
3038.6	0.0258
3038.7	-0.00323
3038.8	0.02413
3038.9	0.05902
3039	0.05241
3039.1	0.05659
3039.2	0.07481
3039.3	0.05203
3039.4	0.04328
3039.5	0.07309
3039.6	0.07824
3039.7	0.07121
3039.8	0.06541
3039.9	0.05983
3040	0.0594
3040.1	0.04206
3040.2	0.02809
3040.3	0.04227
3040.4	0.05187
3040.5	0.0522
3040.6	0.04618
3040.7	0.0379
3040.8	0.04405
3040.9	0.03892
3041	0.05708
3041.1	0.07447
3041.2	0.03038
3041.3	0.00106
3041.4	0.02263
3041.5	0.03106
3041.6	0.01424
3041.7	0.01913
3041.8	0.0184
3041.9	0.02932
3042	0.06503
3042.1	0.05311
3042.2	0.02975
3042.3	0.03513
3042.4	0.05731
3042.5	0.06
3042.6	0.01674
3042.7	-0.01512
3042.8	-0.01503
3042.9	-0.00296
3043	0.0262
3043.1	0.05989
3043.2	0.04811
3043.3	0.00237
3043.4	0.00161
3043.5	0.02517
3043.6	0.03522
3043.7	0.03934
3043.8	0.0358
3043.9	0.04764
3044	0.07632
3044.1	0.08363
3044.2	0.05936
3044.3	0.03568
3044.4	0.01523
3044.5	-0.00631
3044.6	-0.03552
3044.7	-0.04839
3044.8	-0.01484
3044.9	-0.00843
3045	-0.02438
3045.1	-0.00537
3045.2	-0.00825
3045.3	-0.01024
3045.4	0.0262
3045.5	0.02457
3045.6	0.00427
3045.7	0.0302
3045.8	0.05085
3045.9	0.05013
3046	0.06636
3046.1	0.07283
3046.2	0.06895
3046.3	0.0877
3046.4	0.07071
3046.5	0.02199
3046.6	0.02537
3046.7	0.04097
3046.8	0.05154
3046.9	0.05841
3047	0.03817
3047.1	0.02856
3047.2	0.01568
3047.3	0.00443
3047.4	0.00766
3047.5	0.0099
3047.6	0.03624
3047.7	0.06479
3047.8	0.05042
3047.9	0.01997
3048	0.02182
3048.1	0.02664
3048.2	0.0176
3048.3	0.01219
3048.4	0.01015
3048.5	0.01401
3048.6	0.02486
3048.7	0.03394
3048.8	0.00525
3048.9	-0.01945
3049	0.00802
3049.1	0.0244
3049.2	0.02487
3049.3	0.03159
3049.4	0.02063
3049.5	0.02834
3049.6	0.06273
3049.7	0.05617
3049.8	0.0297
3049.9	0.01722
3050	0.01633
3050.1	0.03589
3050.2	0.04417
3050.3	0.05964
3050.4	0.07698
3050.5	0.06171
3050.6	0.03757
3050.7	0.02186
3050.8	0.02092
3050.9	0.02546
3051	0.03122
3051.1	0.03518
3051.2	0.04962
3051.3	0.05814
3051.4	0.04237
3051.5	0.04366
3051.6	0.05215
3051.7	0.04335
3051.8	0.04821
3051.9	0.05127
3052	0.03681
3052.1	0.03387
3052.2	0.02987
3052.3	0.02968
3052.4	0.04217
3052.5	0.05269
3052.6	0.02958
3052.7	-0.00322
3052.8	0.0182
3052.9	0.05112
3053	0.07094
3053.1	0.0839
3053.2	0.06253
3053.3	0.02385
3053.4	0.00808
3053.5	0.03982
3053.6	0.06523
3053.7	0.04372
3053.8	0.02336
3053.9	0.0238
3054	0.02791
3054.1	0.02891
3054.2	0.04189
3054.3	0.0475
3054.4	0.03872
3054.5	0.02734
3054.6	0.01149
3054.7	0.01468
3054.8	0.01608
3054.9	0.0078
3055	0.00231
3055.1	0.00974
3055.2	0.02824
3055.3	-0.000578038
3055.4	-0.0194
3055.5	0.01879
3055.6	0.03377
3055.7	0.02346
3055.8	0.01476
3055.9	0.0111
3056	0.01822
3056.1	0.02967
3056.2	0.04906
3056.3	0.05313
3056.4	0.02443
3056.5	0.00605
3056.6	0.01563
3056.7	0.02016
3056.8	0.0057
3056.9	0.01455
3057	0.0342
3057.1	0.01633
3057.2	0.000645485
3057.3	0.01398
3057.4	0.03826
3057.5	0.04102
3057.6	0.02172
3057.7	0.01874
3057.8	0.02838
3057.9	0.02282
3058	0.02948
3058.1	0.03512
3058.2	-0.00327
3058.3	-0.01826
3058.4	0.0161
3058.5	0.03123
3058.6	0.01863
3058.7	0.01653
3058.8	0.02201
3058.9	0.02914
3059	0.02863
3059.1	0.03547
3059.2	0.07368
3059.3	0.07685
3059.4	0.0372
3059.5	0.02577
3059.6	0.02734
3059.7	0.01295
3059.8	0.02647
3059.9	0.05325
3060	0.0532
3060.1	0.06446
3060.2	0.079
3060.3	0.06098
3060.4	0.02075
3060.5	0.00962
3060.6	0.02906
3060.7	0.02371
3060.8	0.00878
3060.9	0.0064
3061	0.00543
3061.1	0.01796
3061.2	0.04404
3061.3	0.03753
3061.4	0.02189
3061.5	0.03189
3061.6	0.0372
3061.7	0.02939
3061.8	0.01659
3061.9	0.02581
3062	0.02387
3062.1	0.00923
3062.2	0.03436
3062.3	0.04956
3062.4	0.03592
3062.5	0.04865
3062.6	0.06493
3062.7	0.05674
3062.8	0.03733
3062.9	0.00386
3063	-0.000783724
3063.1	0.01454
3063.2	0.02505
3063.3	0.03246
3063.4	0.0227
3063.5	0.02831
3063.6	0.0434
3063.7	0.05448
3063.8	0.05995
3063.9	0.02937
3064	0.00889
3064.1	0.02258
3064.2	0.01422
3064.3	0.00407
3064.4	0.01264
3064.5	0.01506
3064.6	0.03572
3064.7	0.07859
3064.8	0.09204
3064.9	0.06252
3065	0.02059
3065.1	-0.01227
3065.2	-0.01393
3065.3	0.01416
3065.4	0.01854
3065.5	0.00563
3065.6	0.00982
3065.7	0.01217
3065.8	0.02497
3065.9	0.03855
3066	0.04565
3066.1	0.06504
3066.2	0.06909
3066.3	0.06225
3066.4	0.04262
3066.5	0.01265
3066.6	-0.00941
3066.7	-0.0105
3066.8	0.02461
3066.9	0.03462
3067	0.0257
3067.1	0.05048
3067.2	0.05283
3067.3	0.03514
3067.4	0.02209
3067.5	0.00573
3067.6	0.02741
3067.7	0.05501
3067.8	0.04208
3067.9	0.02392
3068	0.03684
3068.1	0.05427
3068.2	0.04612
3068.3	0.01604
3068.4	0.00434
3068.5	0.02883
3068.6	0.03947
3068.7	0.04583
3068.8	0.05689
3068.9	0.04143
3069	0.02965
3069.1	0.04237
3069.2	0.04133
3069.3	0.04392
3069.4	0.04834
3069.5	0.03204
3069.6	0.01323
3069.7	-0.00806
3069.8	-0.00758
3069.9	0.00166
3070	0.01062
3070.1	0.0166
3070.2	0.00565
3070.3	0.0196
3070.4	0.02809
3070.5	0.01186
3070.6	0.01886
3070.7	0.02789
3070.8	0.03244
3070.9	0.03888
3071	0.03968
3071.1	0.05234
3071.2	0.06804
3071.3	0.08927
3071.4	0.1068
3071.5	0.08926
3071.6	0.06624
3071.7	0.05569
3071.8	0.03488
3071.9	0.0248
3072	0.03089
3072.1	0.0202
3072.2	0.02195
3072.3	0.04669
3072.4	0.0507
3072.5	0.04263
3072.6	0.04448
3072.7	0.03353
3072.8	0.01635
3072.9	0.00985
3073	0.03176
3073.1	0.06678
3073.2	0.04068
3073.3	-0.0153
3073.4	-0.04277
3073.5	-0.02489
3073.6	0.03156
3073.7	0.06178
3073.8	0.04204
3073.9	0.01263
3074	0.03132
3074.1	0.05755
3074.2	0.04037
3074.3	0.03444
3074.4	0.0402
3074.5	0.03424
3074.6	0.01656
3074.7	0.0032
3074.8	0.01534
3074.9	0.01715
3075	-0.00277
3075.1	-0.02634
3075.2	-0.02975
3075.3	0.00282
3075.4	0.0277
3075.5	0.03207
3075.6	0.01535
3075.7	0.01476
3075.8	0.05039
3075.9	0.04531
3076	0.01294
3076.1	-0.000447603
3076.2	-0.00556
3076.3	-0.00729
3076.4	-0.00303
3076.5	0.01032
3076.6	0.03446
3076.7	0.03733
3076.8	0.00142
3076.9	-0.01443
3077	-0.000351728
3077.1	0.01426
3077.2	0.03398
3077.3	0.02459
3077.4	0.01529
3077.5	0.03051
3077.6	0.02765
3077.7	0.03051
3077.8	0.03995
3077.9	0.06012
3078	0.07909
3078.1	0.05427
3078.2	0.03238
3078.3	0.05188
3078.4	0.07108
3078.5	0.0601
3078.6	0.03765
3078.7	0.02676
3078.8	0.03411
3078.9	0.05257
3079	0.05185
3079.1	0.01834
3079.2	-0.0143
3079.3	-0.02126
3079.4	-0.00365
3079.5	0.0248
3079.6	0.02775
3079.7	0.02835
3079.8	0.05841
3079.9	0.05837
3080	0.02964
3080.1	0.0208
3080.2	0.03462
3080.3	0.05908
3080.4	0.06928
3080.5	0.06079
3080.6	0.05963
3080.7	0.0555
3080.8	0.0304
3080.9	0.02611
3081	0.03762
3081.1	0.02656
3081.2	0.02528
3081.3	0.03264
3081.4	0.04037
3081.5	0.0557
3081.6	0.06243
3081.7	0.0628
3081.8	0.04108
3081.9	0.02775
3082	0.0492
3082.1	0.04012
3082.2	-0.00406
3082.3	-0.01677
3082.4	0.00156
3082.5	0.02393
3082.6	0.0399
3082.7	0.02774
3082.8	-0.000702341
3082.9	0.0127
3083	0.05795
3083.1	0.04855
3083.2	0.00314
3083.3	0.02656
3083.4	0.07345
3083.5	0.06963
3083.6	0.07793
3083.7	0.08156
3083.8	0.0662
3083.9	0.06546
3084	0.07401
3084.1	0.09654
3084.2	0.07761
3084.3	0.04616
3084.4	0.04675
3084.5	0.04532
3084.6	0.0463
3084.7	0.05988
3084.8	0.0881
3084.9	0.08606
3085	0.0703
3085.1	0.0472
3085.2	0.0089
3085.3	0.01009
3085.4	0.01863
3085.5	0.03395
3085.6	0.05282
3085.7	0.03609
3085.8	0.0142
3085.9	0.00393
3086	0.00496
3086.1	0.00915
3086.2	0.00229
3086.3	0.00248
3086.4	0.01586
3086.5	0.01821
3086.6	0.01024
3086.7	-0.00399
3086.8	-0.01674
3086.9	0.01399
3087	0.04814
3087.1	0.01801
3087.2	-0.00177
3087.3	0.02764
3087.4	0.02757
3087.5	0.02391
3087.6	0.05616
3087.7	0.0653
3087.8	0.04319
3087.9	0.01333
3088	-0.02164
3088.1	-0.03526
3088.2	-0.01833
3088.3	0.01815
3088.4	0.05112
3088.5	0.05408
3088.6	0.03513
3088.7	0.02915
3088.8	0.03083
3088.9	0.02271
3089	0.04051
3089.1	0.04271
3089.2	0.01384
3089.3	0.03067
3089.4	0.06706
3089.5	0.05633
3089.6	0.03809
3089.7	0.03548
3089.8	0.00989
3089.9	-0.02285
3090	-0.00591
3090.1	0.05081
3090.2	0.07972
3090.3	0.08329
3090.4	0.08159
3090.5	0.0685
3090.6	0.03822
3090.7	0.01336
3090.8	0.01167
3090.9	0.01084
3091	0.03639
3091.1	0.07573
3091.2	0.0647
3091.3	0.04433
3091.4	0.06226
3091.5	0.07673
3091.6	0.07081
3091.7	0.05287
3091.8	0.02813
3091.9	0.00828
3092	0.02853
3092.1	0.07753
3092.2	0.07928
3092.3	0.04027
3092.4	-0.00307
3092.5	-0.00938
3092.6	0.03494
3092.7	0.04794
3092.8	0.01038
3092.9	-0.00116
3093	0.0283
3093.1	0.03937
3093.2	0.03419
3093.3	0.03995
3093.4	0.02763
3093.5	0.00996
3093.6	0.03013
3093.7	0.05632
3093.8	0.08682
3093.9	0.11745
3094	0.09884
3094.1	0.05324
3094.2	0.00794
3094.3	0.000959309
3094.4	0.02175
3094.5	0.03958
3094.6	0.0473
3094.7	0.02167
3094.8	0.00595
3094.9	0.0105
3095	0.03364
3095.1	0.05898
3095.2	0.04362
3095.3	0.01604
3095.4	0.000478261
3095.5	0.01554
3095.6	0.03427
3095.7	0.03459
3095.8	0.04637
3095.9	0.05646
3096	0.06195
3096.1	0.07209
3096.2	0.07454
3096.3	0.04928
3096.4	0.02151
3096.5	0.03734
3096.6	0.05438
3096.7	0.02613
3096.8	0.0142
3096.9	0.0421
3097	0.0425
3097.1	0.02938
3097.2	0.03315
3097.3	0.00556
3097.4	-0.02338
3097.5	-0.01291
3097.6	-0.00412
3097.7	0.00365
3097.8	0.02811
3097.9	0.03434
3098	0.01481
3098.1	0.02442
3098.2	0.04964
3098.3	0.06094
3098.4	0.03782
3098.5	-0.01235
3098.6	-0.01737
3098.7	0.0042
3098.8	0.01548
3098.9	0.03226
3099	0.05029
3099.1	0.06714
3099.2	0.06676
3099.3	0.03623
3099.4	0.01618
3099.5	0.02221
3099.6	0.0222
3099.7	0.01574
3099.8	0.02285
3099.9	0.03704
3100	0.0458
3100.1	0.03
3100.2	0.0135
3100.3	0.02188
3100.4	0.02244
3100.5	0.02775
3100.6	0.02985
3100.7	0.00949
3100.8	0.01951
3100.9	0.04013
3101	0.02787
3101.1	0.02529
3101.2	0.03237
3101.3	0.01668
3101.4	0.01534
3101.5	0.05275
3101.6	0.07991
3101.7	0.05082
3101.8	-0.00585
3101.9	-0.00369
3102	0.03646
3102.1	0.03455
3102.2	0.04229
3102.3	0.07233
3102.4	0.06606
3102.5	0.0484
3102.6	0.04835
3102.7	0.06228
3102.8	0.04017
3102.9	-0.01868
3103	-0.01668
3103.1	0.02308
3103.2	0.04739
3103.3	0.07773
3103.4	0.06956
3103.5	0.01278
3103.6	-0.00213
3103.7	0.01843
3103.8	0.00664
3103.9	-0.02395
3104	-0.04435
3104.1	-0.02135
3104.2	0.03264
3104.3	0.03462
3104.4	0.00151
3104.5	0.01289
3104.6	0.04807
3104.7	0.05171
3104.8	0.0402
3104.9	0.02449
3105	-0.01354
3105.1	-0.03038
3105.2	-0.01084
3105.3	0.00567
3105.4	0.00907
3105.5	0.02062
3105.6	0.04467
3105.7	0.04813
3105.8	0.03237
3105.9	0.02943
3106	0.02828
3106.1	0.01832
3106.2	0.00519
3106.3	0.01286
3106.4	0.04312
3106.5	0.04314
3106.6	0.02595
3106.7	0.01214
3106.8	0.000928094
3106.9	0.01286
3107	0.0207
3107.1	0.01162
3107.2	-0.000122631
3107.3	-0.01048
3107.4	0.00932
3107.5	0.03201
3107.6	0.02532
3107.7	0.01321
3107.8	0.02159
3107.9	0.05589
3108	0.08252
3108.1	0.08056
3108.2	0.05847
3108.3	0.05763
3108.4	0.07039
3108.5	0.04776
3108.6	0.02098
3108.7	0.02574
3108.8	0.04945
3108.9	0.06831
3109	0.06862
3109.1	0.06022
3109.2	0.04536
3109.3	0.00358
3109.4	-0.01037
3109.5	0.04016
3109.6	0.07086
3109.7	0.05513
3109.8	0.03062
3109.9	0.02221
3110	0.02801
3110.1	0.0323
3110.2	0.01885
3110.3	0.0101
3110.4	0.03672
3110.5	0.04662
3110.6	0.02406
3110.7	0.01847
3110.8	0.02008
3110.9	0.01047
3111	0.01589
3111.1	0.0194
3111.2	0.01235
3111.3	0.01904
3111.4	0.02118
3111.5	0.02652
3111.6	0.02696
3111.7	0.00145
3111.8	0.00304
3111.9	0.02814
3112	0.03795
3112.1	0.05386
3112.2	0.08364
3112.3	0.07743
3112.4	0.04098
3112.5	0.04696
3112.6	0.04642
3112.7	0.01957
3112.8	0.04692
3112.9	0.07793
3113	0.0654
3113.1	0.04293
3113.2	0.02369
3113.3	0.03354
3113.4	0.03815
3113.5	-0.00773
3113.6	-0.04461
3113.7	-0.00971
3113.8	0.03216
3113.9	0.03066
3114	0.03697
3114.1	0.05484
3114.2	0.07161
3114.3	0.07215
3114.4	0.05477
3114.5	0.04943
3114.6	0.04088
3114.7	0.02168
3114.8	0.01879
3114.9	0.03021
3115	0.03153
3115.1	0.01869
3115.2	0.0101
3115.3	0.02641
3115.4	0.0451
3115.5	0.03919
3115.6	0.04188
3115.7	0.0748
3115.8	0.08876
3115.9	0.06312
3116	0.04668
3116.1	0.04218
3116.2	0.00868
3116.3	-0.02504
3116.4	0.000494983
3116.5	0.03007
3116.6	0.04417
3116.7	0.06732
3116.8	0.06024
3116.9	0.04935
3117	0.04525
3117.1	0.03386
3117.2	0.03173
3117.3	0.05014
3117.4	0.06309
3117.5	0.04923
3117.6	0.05101
3117.7	0.04643
3117.8	0.04081
3117.9	0.04296
3118	0.01356
3118.1	-0.00293
3118.2	-0.00684
3118.3	-0.00178
3118.4	0.02285
3118.5	0.05207
3118.6	0.06779
3118.7	0.04354
3118.8	0.02118
3118.9	0.00586
3119	-0.01009
3119.1	-0.000654404
3119.2	0.02629
3119.3	0.04433
3119.4	0.04457
3119.5	0.03194
3119.6	0.02209
3119.7	0.03782
3119.8	0.067
3119.9	0.07019
3120	0.04989
3120.1	0.05824
3120.2	0.06414
3120.3	0.03613
3120.4	0.02322
3120.5	0.01601
3120.6	0.00695
3120.7	0.03136
3120.8	0.02447
3120.9	0.0014
3121	0.02333
3121.1	0.03332
3121.2	0.03605
3121.3	0.03371
3121.4	0.0267
3121.5	0.01542
3121.6	0.00829
3121.7	0.0312
3121.8	0.04127
3121.9	0.03944
3122	0.02714
3122.1	0.01731
3122.2	0.0437
3122.3	0.06416
3122.4	0.05765
3122.5	0.04711
3122.6	0.02038
3122.7	0.0014
3122.8	0.01804
3122.9	0.02458
3123	0.00895
3123.1	0.000203456
3123.2	0.02754
3123.3	0.05909
3123.4	0.04827
3123.5	0.01301
3123.6	-0.02862
3123.7	-0.03767
3123.8	-0.00451
3123.9	0.0411
3124	0.07302
3124.1	0.06547
3124.2	0.04382
3124.3	0.03952
3124.4	0.04488
3124.5	0.05832
3124.6	0.06912
3124.7	0.04358
3124.8	0.01316
3124.9	0.00952
3125	0.00962
3125.1	0.00738
3125.2	0.01678
3125.3	0.04147
3125.4	0.04523
3125.5	0.03226
3125.6	0.03057
3125.7	0.03903
3125.8	0.04748
3125.9	0.05305
3126	0.05958
3126.1	0.04562
3126.2	0.05287
3126.3	0.06287
3126.4	0.02752
3126.5	0.02057
3126.6	0.03296
3126.7	0.03436
3126.8	0.04924
3126.9	0.05978
3127	0.03263
3127.1	-0.00952
3127.2	-0.00212
3127.3	0.04406
3127.4	0.06773
3127.5	0.05051
3127.6	0.04446
3127.7	0.0664
3127.8	0.05601
3127.9	0.02893
3128	0.02647
3128.1	0.02556
3128.2	0.05361
3128.3	0.07359
3128.4	0.03884
3128.5	0.03433
3128.6	0.04121
3128.7	0.02895
3128.8	0.02298
3128.9	0.0227
3129	0.03216
3129.1	0.03863
3129.2	0.05726
3129.3	0.0477
3129.4	0.00559
3129.5	0.02953
3129.6	0.08596
3129.7	0.08294
3129.8	0.06093
3129.9	0.06747
3130	0.05909
3130.1	0.03508
3130.2	0.04743
3130.3	0.0863
3130.4	0.0904
3130.5	0.05906
3130.6	0.05814
3130.7	0.07705
3130.8	0.08426
3130.9	0.08611
3131	0.06407
3131.1	0.04201
3131.2	0.04511
3131.3	0.04466
3131.4	0.0258
3131.5	0.00958
3131.6	0.02842
3131.7	0.04619
3131.8	0.03487
3131.9	0.0229
3132	0.01679
3132.1	0.01015
3132.2	-0.00823
3132.3	-0.0119
3132.4	-0.00617
3132.5	-0.00511
3132.6	0.01572
3132.7	0.03766
3132.8	0.04689
3132.9	0.04209
3133	0.02579
3133.1	0.02116
3133.2	0.02443
3133.3	0.01914
3133.4	0.02924
3133.5	0.06303
3133.6	0.07836
3133.7	0.03503
3133.8	0.000333333
3133.9	0.02452
3134	0.03851
3134.1	0.03866
3134.2	0.0386
3134.3	0.03864
3134.4	0.05001
3134.5	0.05804
3134.6	0.07726
3134.7	0.08756
3134.8	0.06504
3134.9	0.05914
3135	0.05331
3135.1	0.01702
3135.2	-0.00384
3135.3	0.00634
3135.4	0.03817
3135.5	0.04736
3135.6	0.02811
3135.7	0.02773
3135.8	0.02817
3135.9	0.02801
3136	0.03957
3136.1	0.04635
3136.2	0.06204
3136.3	0.06358
3136.4	0.03429
3136.5	0.02797
3136.6	0.02235
3136.7	0.00933
3136.8	0.03178
3136.9	0.04442
3137	0.01957
3137.1	-0.00195
3137.2	0.00822
3137.3	0.0298
3137.4	0.03582
3137.5	0.04889
3137.6	0.05192
3137.7	0.00682
3137.8	-0.00585
3137.9	0.04396
3138	0.07908
3138.1	0.04896
3138.2	-0.006
3138.3	-0.0247
3138.4	-0.00761
3138.5	0.03671
3138.6	0.06009
3138.7	0.06256
3138.8	0.0673
3138.9	0.06137
3139	0.04772
3139.1	0.03871
3139.2	0.0559
3139.3	0.05066
3139.4	-0.000348941
3139.5	-0.0283
3139.6	-0.01556
3139.7	-0.0025
3139.8	0.00194
3139.9	0.01421
3140	0.03978
3140.1	0.07228
3140.2	0.066
3140.3	0.03175
3140.4	0.02277
3140.5	0.02486
3140.6	0.03264
3140.7	0.05238
3140.8	0.06382
3140.9	0.04782
3141	0.02469
3141.1	0.03585
3141.2	0.07121
3141.3	0.06192
3141.4	0.00851
3141.5	0.00192
3141.6	0.02421
3141.7	0.02875
3141.8	0.01558
3141.9	-0.00598
3142	0.00347
3142.1	0.01304
3142.2	0.01572
3142.3	0.01413
3142.4	0.02251
3142.5	0.05097
3142.6	0.0553
3142.7	0.0386
3142.8	0.01955
3142.9	0.02628
3143	0.04106
3143.1	0.05099
3143.2	0.06782
3143.3	0.05957
3143.4	0.036
3143.5	0.00975
3143.6	-0.00525
3143.7	0.02367
3143.8	0.04746
3143.9	0.03043
3144	0.0271
3144.1	0.05821
3144.2	0.07648
3144.3	0.07051
3144.4	0.04672
3144.5	0.02303
3144.6	0.0528
3144.7	0.09213
3144.8	0.08244
3144.9	0.0611
3145	0.04325
3145.1	0.0423
3145.2	0.0549
3145.3	0.05624
3145.4	0.04688
3145.5	0.02561
3145.6	0.02437
3145.7	0.03626
3145.8	0.03877
3145.9	0.02694
3146	0.000706243
3146.1	-0.01199
3146.2	-0.00868
3146.3	0.00731
3146.4	0.02486
3146.5	0.03345
3146.6	0.01771
3146.7	-0.00599
3146.8	0.00154
3146.9	0.02883
3147	0.06302
3147.1	0.08405
3147.2	0.07313
3147.3	0.05967
3147.4	0.06064
3147.5	0.04008
3147.6	0.01385
3147.7	0.02431
3147.8	0.05714
3147.9	0.0732
3148	0.05549
3148.1	0.02793
3148.2	0.00203
3148.3	-0.00936
3148.4	-0.00951
3148.5	-0.0187
3148.6	-0.02833
3148.7	-0.02226
3148.8	0.01071
3148.9	0.03384
3149	0.01964
3149.1	0.00309
3149.2	-0.00386
3149.3	-0.00164
3149.4	0.01603
3149.5	0.04209
3149.6	0.05051
3149.7	0.0294
3149.8	0.0213
3149.9	0.02212
3150	0.01322
3150.1	-0.00962
3150.2	-0.02112
3150.3	0.03964
3150.4	0.09034
3150.5	0.05815
3150.6	0.02324
3150.7	0.02755
3150.8	0.03042
3150.9	0.03878
3151	0.07101
3151.1	0.0634
3151.2	0.02013
3151.3	0.01644
3151.4	0.03078
3151.5	0.02264
3151.6	0.02836
3151.7	0.04877
3151.8	0.03324
3151.9	-0.00219
3152	0.00113
3152.1	0.03539
3152.2	0.03276
3152.3	0.0151
3152.4	0.03743
3152.5	0.04431
3152.6	0.01962
3152.7	0.02517
3152.8	0.05045
3152.9	0.05031
3153	0.02543
3153.1	-0.00693
3153.2	-0.01284
3153.3	0.02003
3153.4	0.03379
3153.5	0.03037
3153.6	0.04511
3153.7	0.059
3153.8	0.04647
3153.9	0.02388
3154	0.04392
3154.1	0.05333
3154.2	0.01667
3154.3	0.000590301
3154.4	0.0324
3154.5	0.07846
3154.6	0.10919
3154.7	0.10618
3154.8	0.07537
3154.9	0.06496
3155	0.0664
3155.1	0.04611
3155.2	0.00618
3155.3	-0.00571
3155.4	0.01642
3155.5	0.01363
3155.6	0.0162
3155.7	0.0527
3155.8	0.07257
3155.9	0.06463
3156	0.04359
3156.1	0.0372
3156.2	0.04092
3156.3	0.02856
3156.4	0.03134
3156.5	0.03621
3156.6	0.0189
3156.7	0.02097
3156.8	0.04147
3156.9	0.04915
3157	0.04933
3157.1	0.02605
3157.2	0.01048
3157.3	0.01507
3157.4	0.00839
3157.5	0.01605
3157.6	0.02967
3157.7	0.04587
3157.8	0.05099
3157.9	0.04718
3158	0.06929
3158.1	0.08846
3158.2	0.06246
3158.3	0.02255
3158.4	0.03044
3158.5	0.03996
3158.6	0.03399
3158.7	0.05275
3158.8	0.08039
3158.9	0.10005
3159	0.09507
3159.1	0.06594
3159.2	0.05645
3159.3	0.08022
3159.4	0.07266
3159.5	0.04096
3159.6	0.03484
3159.7	0.01851
3159.8	0.000456522
3159.9	0.02039
3160	0.04316
3160.1	0.049
3160.2	0.06384
3160.3	0.05909
3160.4	0.01832
3160.5	0.00363
3160.6	0.04042
3160.7	0.08162
3160.8	0.07666
3160.9	0.05764
3161	0.02595
3161.1	-0.00182
3161.2	0.03032
3161.3	0.05715
3161.4	0.05615
3161.5	0.05118
3161.6	0.05382
3161.7	0.07264
3161.8	0.0733
3161.9	0.03554
3162	-0.00239
3162.1	0.00873
3162.2	0.03183
3162.3	0.02596
3162.4	0.000683389
3162.5	-0.01963
3162.6	-0.01632
3162.7	-0.01557
3162.8	0.00185
3162.9	0.04173
3163	0.03634
3163.1	0.01794
3163.2	0.03348
3163.3	0.02508
3163.4	0.000394649
3163.5	0.02561
3163.6	0.05852
3163.7	0.03711
3163.8	0.00904
3163.9	0.02749
3164	0.07298
3164.1	0.05796
3164.2	0.00412
3164.3	0.02919
3164.4	0.06104
3164.5	0.04767
3164.6	0.02266
3164.7	-0.01593
3164.8	-0.01153
3164.9	0.02381
3165	0.04485
3165.1	0.04711
3165.2	0.0206
3165.3	0.0375
3165.4	0.06759
3165.5	0.02418
3165.6	0.00368
3165.7	0.02858
3165.8	0.02772
3165.9	0.01365
3166	0.02655
3166.1	0.0523
3166.2	0.06841
3166.3	0.07714
3166.4	0.03581
3166.5	0.000133222
3166.6	0.0326
3166.7	0.05048
3166.8	0.05347
3166.9	0.07525
3167	0.073
3167.1	0.05717
3167.2	0.06149
3167.3	0.05992
3167.4	0.05234
3167.5	0.06989
3167.6	0.06463
3167.7	0.02346
3167.8	0.024
3167.9	0.04129
3168	0.0171
3168.1	-0.000216276
3168.2	0.01531
3168.3	0.03078
3168.4	0.03484
3168.5	0.03341
3168.6	0.03955
3168.7	0.06352
3168.8	0.06142
3168.9	0.03884
3169	0.03248
3169.1	0.00749
3169.2	0.01195
3169.3	0.06595
3169.4	0.06984
3169.5	0.01918
3169.6	0.01702
3169.7	0.06169
3169.8	0.05316
3169.9	-0.00908
3170	-0.00303
3170.1	0.06594
3170.2	0.05212
3170.3	0.01285
3170.4	0.04105
3170.5	0.06106
3170.6	0.029
3170.7	0.0015
3170.8	0.00238
3170.9	0.02483
3171	0.05148
3171.1	0.03163
3171.2	-0.002
3171.3	-0.01009
3171.4	-0.000858417
3171.5	0.01932
3171.6	0.03542
3171.7	0.03232
3171.8	0.02148
3171.9	0.02465
3172	0.02297
3172.1	0.01896
3172.2	0.02609
3172.3	0.03516
3172.4	0.05139
3172.5	0.05281
3172.6	0.04424
3172.7	0.03898
3172.8	0.02399
3172.9	0.0104
3173	0.00866
3173.1	0.01472
3173.2	0.03705
3173.3	0.07971
3173.4	0.06469
3173.5	0.03399
3173.6	0.06355
3173.7	0.05722
3173.8	0.02769
3173.9	0.03531
3174	0.02762
3174.1	0.01935
3174.2	0.03916
3174.3	0.05045
3174.4	0.04637
3174.5	0.02611
3174.6	0.01453
3174.7	0.02304
3174.8	0.03404
3174.9	0.03655
3175	0.01792
3175.1	0.00495
3175.2	-0.00442
3175.3	0.00345
3175.4	0.03034
3175.5	0.01373
3175.6	-0.02647
3175.7	-0.03461
3175.8	-0.00133
3175.9	0.03152
3176	0.02264
3176.1	0.03069
3176.2	0.07662
3176.3	0.08622
3176.4	0.0648
3176.5	0.05013
3176.6	0.0331
3176.7	0.02735
3176.8	0.04199
3176.9	0.02587
3177	-0.0091
3177.1	0.01089
3177.2	0.05211
3177.3	0.0679
3177.4	0.07193
3177.5	0.0806
3177.6	0.06973
3177.7	0.05456
3177.8	0.0771
3177.9	0.08009
3178	0.04565
3178.1	0.01522
3178.2	0.02264
3178.3	0.05218
3178.4	0.05271
3178.5	0.04012
3178.6	0.02869
3178.7	0.02992
3178.8	0.03218
3178.9	0.02629
3179	0.02671
3179.1	-0.00206
3179.2	-0.00355
3179.3	0.03247
3179.4	0.03055
3179.5	0.02349
3179.6	0.03854
3179.7	0.06254
3179.8	0.07133
3179.9	0.04608
3180	0.01602
3180.1	0.01782
3180.2	0.04351
3180.3	0.04493
3180.4	0.02777
3180.5	0.02465
3180.6	0.04261
3180.7	0.05569
3180.8	0.04457
3180.9	0.03513
3181	0.02403
3181.1	0.01279
3181.2	0.03262
3181.3	0.06921
3181.4	0.05591
3181.5	0.03894
3181.6	0.05392
3181.7	0.05642
3181.8	0.05843
3181.9	0.05477
3182	0.02831
3182.1	0.00191
3182.2	0.02173
3182.3	0.03238
3182.4	0.02036
3182.5	0.04113
3182.6	0.0355
3182.7	-0.00107
3182.8	-0.01855
3182.9	-0.00476
3183	0.03158
3183.1	0.04354
3183.2	0.02417
3183.3	0.01599
3183.4	0.01461
3183.5	0.00475
3183.6	0.00451
3183.7	-0.00721
3183.8	-0.02845
3183.9	-0.01663
3184	0.00129
3184.1	0.00336
3184.2	0.00688
3184.3	0.0083
3184.4	0.02265
3184.5	0.03875
3184.6	0.04124
3184.7	0.04355
3184.8	0.02733
3184.9	0.02983
3185	0.05023
3185.1	0.03432
3185.2	-0.00214
3185.3	-0.02845
3185.4	-0.02397
3185.5	0.00221
3185.6	0.02761
3185.7	0.03995
3185.8	0.0374
3185.9	0.02886
3186	0.02817
3186.1	0.02602
3186.2	0.02567
3186.3	0.04211
3186.4	0.05523
3186.5	0.06009
3186.6	0.04004
3186.7	0.01154
3186.8	0.03186
3186.9	0.05715
3187	0.04914
3187.1	0.0202
3187.2	-0.000337235
3187.3	0.0171
3187.4	0.04121
3187.5	0.03061
3187.6	0.00226
3187.7	0.00308
3187.8	0.00617
3187.9	-0.00216
3188	0.00694
3188.1	0.01369
3188.2	0.01107
3188.3	0.02656
3188.4	0.02744
3188.5	0.00583
3188.6	0.01098
3188.7	0.02168
3188.8	0.03999
3188.9	0.04674
3189	0.00731
3189.1	-0.000546823
3189.2	0.04409
3189.3	0.08239
3189.4	0.08694
3189.5	0.06322
3189.6	0.03435
3189.7	0.02082
3189.8	0.00837
3189.9	0.01931
3190	0.05409
3190.1	0.06081
3190.2	0.05264
3190.3	0.04506
3190.4	0.03752
3190.5	0.03371
3190.6	0.03169
3190.7	0.02394
3190.8	0.02583
3190.9	0.02661
3191	0.00192
3191.1	-0.000841137
3191.2	0.02685
3191.3	0.01813
3191.4	-0.01513
3191.5	0.00447
3191.6	0.04638
3191.7	0.0659
3191.8	0.07134
3191.9	0.0376
3192	0.01783
3192.1	0.04374
3192.2	0.0385
3192.3	0.03135
3192.4	0.04989
3192.5	0.02329
3192.6	0.0037
3192.7	0.04407
3192.8	0.07512
3192.9	0.08554
3193	0.0722
3193.1	0.03174
3193.2	0.02648
3193.3	0.05246
3193.4	0.06365
3193.5	0.03619
3193.6	-0.01018
3193.7	-0.00261
3193.8	0.02552
3193.9	0.03153
3194	0.03343
3194.1	0.03773
3194.2	0.04096
3194.3	0.02749
3194.4	0.03734
3194.5	0.0638
3194.6	0.05087
3194.7	0.03232
3194.8	0.0219
3194.9	-0.01195
3195	-0.02382
3195.1	-0.00909
3195.2	0.00719
3195.3	0.02286
3195.4	0.01403
3195.5	0.00464
3195.6	-0.00342
3195.7	-0.00823
3195.8	0.01348
3195.9	0.03336
3196	0.01898
3196.1	0.00569
3196.2	0.03865
3196.3	0.06267
3196.4	0.04888
3196.5	0.03561
3196.6	0.03344
3196.7	0.02565
3196.8	0.00335
3196.9	0.00318
3197	0.02642
3197.1	0.04255
3197.2	0.05447
3197.3	0.05843
3197.4	0.0473
3197.5	0.03274
3197.6	0.05398
3197.7	0.07037
3197.8	0.04495
3197.9	0.03116
3198	-0.000153846
3198.1	-0.02785
3198.2	0.00142
3198.3	0.01389
3198.4	0.01055
3198.5	0.04192
3198.6	0.06362
3198.7	0.04891
3198.8	0.03491
3198.9	0.03501
3199	0.03146
3199.1	0.02806
3199.2	0.02797
3199.3	0.02505
3199.4	0.03596
3199.5	0.06498
3199.6	0.06706
3199.7	0.03559
3199.8	0.01248
3199.9	0.01935
3200	0.02883
3200.1	0.01936
3200.2	0.02431
3200.3	0.04307
3200.4	0.05052
3200.5	0.0396
3200.6	0.02194
3200.7	0.00593
3200.8	0.00417
3200.9	0.02766
3201	0.0336
3201.1	0.01429
3201.2	0.01835
3201.3	0.03099
3201.4	0.0248
3201.5	0.02569
3201.6	0.04199
3201.7	0.05761
3201.8	0.06773
3201.9	0.09553
3202	0.10268
3202.1	0.05496
3202.2	0.02258
3202.3	0.02406
3202.4	0.03458
3202.5	0.06476
3202.6	0.07215
3202.7	0.02435
3202.8	0.013
3202.9	0.04824
3203	0.02954
3203.1	-0.0184
3203.2	-0.02974
3203.3	-0.02348
3203.4	-0.0096
3203.5	0.01098
3203.6	0.02733
3203.7	0.03293
3203.8	0.00985
3203.9	-0.0063
3204	0.0174
3204.1	0.06137
3204.2	0.07961
3204.3	0.04288
3204.4	0.00272
3204.5	0.003
3204.6	0.03599
3204.7	0.06367
3204.8	0.05755
3204.9	0.04665
3205	0.04152
3205.1	0.00774
3205.2	-0.02138
3205.3	-0.02611
3205.4	-0.02663
3205.5	0.00332
3205.6	0.04659
3205.7	0.06344
3205.8	0.06134
3205.9	0.05933
3206	0.04445
3206.1	0.04242
3206.2	0.05112
3206.3	0.01985
3206.4	-0.01081
3206.5	0.0061
3206.6	0.04428
3206.7	0.05827
3206.8	0.03277
3206.9	0.00254
3207	0.01629
3207.1	0.03807
3207.2	0.03125
3207.3	0.03178
3207.4	0.02951
3207.5	0.02513
3207.6	0.03305
3207.7	0.04095
3207.8	0.03028
3207.9	-0.01609
3208	-0.02514
3208.1	0.01951
3208.2	0.04159
3208.3	0.01934
3208.4	-0.02327
3208.5	-0.03086
3208.6	0.00835
3208.7	0.03334
3208.8	0.02309
3208.9	0.02274
3209	0.03294
3209.1	0.02014
3209.2	0.0073
3209.3	0.00958
3209.4	0.00665
3209.5	0.01565
3209.6	0.02968
3209.7	0.0182
3209.8	0.01362
3209.9	-0.00198
3210	-0.0408
3210.1	-0.0387
3210.2	-0.00589
3210.3	0.02207
3210.4	0.01612
3210.5	0.00181
3210.6	0.03585
3210.7	0.05681
3210.8	0.02069
3210.9	-0.000187848
3211	0.02641
3211.1	0.04992
3211.2	0.04851
3211.3	0.05213
3211.4	0.07567
3211.5	0.08485
3211.6	0.06041
3211.7	0.04365
3211.8	0.05605
3211.9	0.05573
3212	0.02891
3212.1	0.00201
3212.2	0.00815
3212.3	0.05138
3212.4	0.0621
3212.5	0.02858
3212.6	0.01841
3212.7	0.01498
3212.8	0.01635
3212.9	0.0515
3213	0.0667
3213.1	0.05505
3213.2	0.05009
3213.3	0.05325
3213.4	0.05045
3213.5	0.01321
3213.6	-0.02162
3213.7	0.00242
3213.8	0.00331
3213.9	-0.01418
3214	0.04876
3214.1	0.08215
3214.2	0.03646
3214.3	0.01016
3214.4	0.02657
3214.5	0.04672
3214.6	0.0284
3214.7	0.01084
3214.8	0.02482
[truncated: 8,001 more rows]

## Sheet: 48h
field	intensity
3230.8	0.05514
3230.9	0.04918
3231	0.06422
3231.1	0.08686
3231.2	0.06192
3231.3	0.01933
3231.4	0.03282
3231.5	0.05428
3231.6	0.02545
3231.7	0.01938
3231.8	0.06006
3231.9	0.06427
3232	0.01673
3232.1	-0.00369
3232.2	0.03301
3232.3	0.06459
3232.4	0.06242
3232.5	0.06089
3232.6	0.06053
3232.7	0.05505
3232.8	0.06853
3232.9	0.07114
3233	0.03012
3233.1	0.01918
3233.2	0.06979
3233.3	0.08808
3233.4	0.05176
3233.5	0.01966
3233.6	0.0155
3233.7	0.04636
3233.8	0.07872
3233.9	0.07666
3234	0.05737
3234.1	0.05241
3234.2	0.07149
3234.3	0.05065
3234.4	0.02439
3234.5	0.04731
3234.6	0.06025
3234.7	0.05544
3234.8	0.03141
3234.9	0.01443
3235	0.03714
3235.1	0.06845
3235.2	0.08104
3235.3	0.08092
3235.4	0.07668
3235.5	0.04501
3235.6	0.02009
3235.7	0.03142
3235.8	0.03194
3235.9	0.04018
3236	0.06886
3236.1	0.07683
3236.2	0.06314
3236.3	0.06848
3236.4	0.07538
3236.5	0.04754
3236.6	0.01925
3236.7	0.00874
3236.8	0.00602
3236.9	-0.000635389
3237	-0.00849
3237.1	-0.01491
3237.2	0.00165
3237.3	0.02121
3237.4	0.02082
3237.5	0.03322
3237.6	0.06805
3237.7	0.08852
3237.8	0.06418
3237.9	0.04668
3238	0.04693
3238.1	0.05698
3238.2	0.07994
3238.3	0.08389
3238.4	0.05274
3238.5	0.01802
3238.6	0.01824
3238.7	0.0185
3238.8	0.02844
3238.9	0.06389
3239	0.08224
3239.1	0.0998
3239.2	0.10155
3239.3	0.07952
3239.4	0.08826
3239.5	0.09985
3239.6	0.09152
3239.7	0.07522
3239.8	0.05422
3239.9	0.05859
3240	0.06296
3240.1	0.06603
3240.2	0.07763
3240.3	0.08349
3240.4	0.08531
3240.5	0.0806
3240.6	0.09094
3240.7	0.08747
3240.8	0.06708
3240.9	0.05539
3241	0.04948
3241.1	0.05624
3241.2	0.05312
3241.3	0.02916
3241.4	0.02983
3241.5	0.0619
3241.6	0.0825
3241.7	0.0786
3241.8	0.05252
3241.9	0.05168
3242	0.06735
3242.1	0.04319
3242.2	0.02378
3242.3	0.04282
3242.4	0.05166
3242.5	0.0505
3242.6	0.07578
3242.7	0.07714
3242.8	0.0285
3242.9	0.00974
3243	0.04799
3243.1	0.07167
3243.2	0.06126
3243.3	0.06528
3243.4	0.0875
3243.5	0.07254
3243.6	0.03483
3243.7	0.03196
3243.8	0.05847
3243.9	0.08478
3244	0.07756
3244.1	0.05524
3244.2	0.02355
3244.3	0.00489
3244.4	0.02946
3244.5	0.04694
3244.6	0.06692
3244.7	0.08041
3244.8	0.07071
3244.9	0.05609
3245	0.03537
3245.1	0.02368
3245.2	0.01347
3245.3	0.01902
3245.4	0.04377
3245.5	0.05262
3245.6	0.05101
3245.7	0.06504
3245.8	0.07307
3245.9	0.05114
3246	0.02893
3246.1	0.03923
3246.2	0.07387
3246.3	0.08806
3246.4	0.09048
3246.5	0.1019
3246.6	0.08588
3246.7	0.05488
3246.8	0.04609
3246.9	0.04172
3247	0.03663
3247.1	0.03817
3247.2	0.04441
3247.3	0.05497
3247.4	0.05572
3247.5	0.0433
3247.6	0.03581
3247.7	0.03374
3247.8	0.01759
3247.9	0.02194
3248	0.06811
3248.1	0.10559
3248.2	0.08649
3248.3	0.04786
3248.4	0.03795
3248.5	0.02028
3248.6	0.02162
3248.7	0.06188
3248.8	0.06541
3248.9	0.0477
3249	0.05205
3249.1	0.07612
3249.2	0.10719
3249.3	0.10255
3249.4	0.08434
3249.5	0.08823
3249.6	0.08926
3249.7	0.0728
3249.8	0.07179
3249.9	0.0766
3250	0.04693
3250.1	0.02862
3250.2	0.06033
3250.3	0.07862
3250.4	0.06179
3250.5	0.0608
3250.6	0.0629
3250.7	0.07423
3250.8	0.08643
3250.9	0.09009
3251	0.09976
3251.1	0.06686
3251.2	0.03212
3251.3	0.04905
3251.4	0.0681
3251.5	0.07477
3251.6	0.07702
3251.7	0.08004
3251.8	0.0913
3251.9	0.08016
3252	0.07347
3252.1	0.0843
3252.2	0.06354
3252.3	0.03617
3252.4	0.0387
3252.5	0.05146
3252.6	0.05376
3252.7	0.05174
3252.8	0.05699
3252.9	0.05802
3253	0.03926
3253.1	0.01754
3253.2	0.0052
3253.3	0.01349
3253.4	0.04891
3253.5	0.07037
3253.6	0.05929
3253.7	0.04684
3253.8	0.03768
3253.9	0.03822
3254	0.0451
3254.1	0.03119
3254.2	0.0233
3254.3	0.04553
3254.4	0.09453
3254.5	0.09787
3254.6	0.04856
3254.7	0.04501
3254.8	0.07732
3254.9	0.10119
3255	0.08909
3255.1	0.05108
3255.2	0.03492
3255.3	0.04626
3255.4	0.06009
3255.5	0.05146
3255.6	0.04736
3255.7	0.07266
3255.8	0.08904
3255.9	0.07476
3256	0.05864
3256.1	0.05791
3256.2	0.04857
3256.3	0.04184
3256.4	0.03697
3256.5	0.01164
3256.6	-0.00772
3256.7	-0.00306
3256.8	0.01893
3256.9	0.03403
3257	0.04821
3257.1	0.06988
3257.2	0.07602
3257.3	0.08193
3257.4	0.09121
3257.5	0.06055
3257.6	0.01777
3257.7	0.02133
3257.8	0.03206
3257.9	0.02297
3258	0.0296
3258.1	0.03915
3258.2	0.02256
3258.3	0.01162
3258.4	0.02547
3258.5	0.02987
3258.6	0.03603
3258.7	0.05378
3258.8	0.0453
3258.9	0.02044
3259	0.02807
3259.1	0.07641
3259.2	0.08853
3259.3	0.04927
3259.4	0.03658
3259.5	0.04054
3259.6	0.03979
3259.7	0.06139
3259.8	0.07667
3259.9	0.05028
3260	0.02515
3260.1	0.04707
3260.2	0.08502
3260.3	0.09238
3260.4	0.05305
3260.5	0.02294
3260.6	0.0465
3260.7	0.06132
3260.8	0.04866
3260.9	0.04401
3261	0.04315
3261.1	0.0465
3261.2	0.05259
3261.3	0.05902
3261.4	0.07403
3261.5	0.07689
3261.6	0.06431
3261.7	0.07659
3261.8	0.10862
3261.9	0.10912
3262	0.09978
3262.1	0.10386
3262.2	0.11486
3262.3	0.11411
3262.4	0.06341
3262.5	0.0239
3262.6	0.03319
3262.7	0.03428
3262.8	0.03798
3262.9	0.0699
3263	0.08506
3263.1	0.08102
3263.2	0.07207
3263.3	0.04786
3263.4	0.02823
3263.5	0.01161
3263.6	-0.01723
3263.7	-0.0264
3263.8	0.01796
3263.9	0.0679
3264	0.06318
3264.1	0.04683
3264.2	0.05986
3264.3	0.07853
3264.4	0.07363
3264.5	0.04564
3264.6	0.04211
3264.7	0.05862
3264.8	0.05202
3264.9	0.03687
3265	0.04086
3265.1	0.05059
3265.2	0.04448
3265.3	0.04968
3265.4	0.05771
3265.5	0.05152
3265.6	0.05104
3265.7	0.04738
3265.8	0.052
3265.9	0.04803
3266	0.04201
3266.1	0.04901
3266.2	0.05583
3266.3	0.07792
3266.4	0.05692
3266.5	-0.000794809
3266.6	0.00152
3266.7	0.02906
3266.8	0.03796
3266.9	0.0519
3267	0.05742
3267.1	0.05085
3267.2	0.04904
3267.3	0.06298
3267.4	0.06839
3267.5	0.05186
3267.6	0.04496
3267.7	0.0269
3267.8	0.00143
3267.9	0.01118
3268	0.04355
3268.1	0.08057
3268.2	0.09191
3268.3	0.07333
3268.4	0.06273
3268.5	0.0699
3268.6	0.07521
3268.7	0.05503
3268.8	0.01083
3268.9	-0.01143
3269	-0.000974854
3269.1	0.01007
3269.2	0.02181
3269.3	0.01568
3269.4	0.00231
3269.5	0.03249
3269.6	0.06146
3269.7	0.05809
3269.8	0.06683
3269.9	0.07776
3270	0.06945
3270.1	0.05486
3270.2	0.04621
3270.3	0.04738
3270.4	0.02774
3270.5	-0.00662
3270.6	0.00848
3270.7	0.03927
3270.8	0.03873
3270.9	0.02372
3271	0.01746
3271.1	0.03204
3271.2	0.04574
3271.3	0.03217
3271.4	-0.00423
3271.5	-0.00748
3271.6	0.01773
3271.7	0.02171
3271.8	0.00654
3271.9	-0.00376
3272	0.01522
3272.1	0.0553
3272.2	0.0741
3272.3	0.05088
3272.4	0.02589
3272.5	0.02511
3272.6	0.03638
3272.7	0.05216
3272.8	0.05124
3272.9	0.0183
3273	0.000475536
3273.1	0.04683
3273.2	0.07472
3273.3	0.03898
3273.4	0.02284
3273.5	0.02893
3273.6	0.03467
3273.7	0.03713
3273.8	0.03801
3273.9	0.05366
3274	0.06574
3274.1	0.05785
3274.2	0.0363
3274.3	0.04422
3274.4	0.06424
3274.5	0.05257
3274.6	0.03696
3274.7	0.01776
3274.8	0.00357
3274.9	0.02268
3275	0.04094
3275.1	0.04587
3275.2	0.06241
3275.3	0.05773
3275.4	0.02106
3275.5	0.00613
3275.6	0.01589
3275.7	0.0249
3275.8	0.04768
3275.9	0.05307
3276	0.01727
3276.1	-0.00549
3276.2	0.000721913
3276.3	0.01351
3276.4	0.02695
3276.5	0.01546
3276.6	-0.01531
3276.7	-9.80424e-05
3276.8	0.01955
3276.9	0.00345
3277	0.00935
3277.1	0.01837
3277.2	0.01518
3277.3	0.02522
3277.4	0.0391
3277.5	0.05946
3277.6	0.05185
3277.7	0.02099
3277.8	0.03662
3277.9	0.07125
3278	0.07297
3278.1	0.05977
3278.2	0.03657
3278.3	0.01729
3278.4	0.03304
3278.5	0.0426
3278.6	0.03187
3278.7	0.01206
3278.8	0.00604
3278.9	0.01703
3279	0.01269
3279.1	0.02162
3279.2	0.04421
3279.3	0.04929
3279.4	0.02527
3279.5	0.01846
3279.6	0.04705
3279.7	0.03403
3279.8	0.01205
3279.9	0.03991
3280	0.0553
3280.1	0.04361
3280.2	0.04481
3280.3	0.05699
3280.4	0.06474
3280.5	0.06952
3280.6	0.0446
3280.7	-0.00243
3280.8	0.01497
3280.9	0.0631
3281	0.04068
3281.1	-0.00066326
3281.2	0.00208
3281.3	0.01237
3281.4	0.00856
3281.5	0.01738
3281.6	0.03953
3281.7	0.03346
3281.8	0.01148
3281.9	0.01696
3282	0.02263
3282.1	0.00569
3282.2	-0.00367
3282.3	0.00584
3282.4	0.03061
3282.5	0.05183
3282.6	0.06424
3282.7	0.07504
3282.8	0.07535
3282.9	0.0548
3283	0.03463
3283.1	0.02622
3283.2	0.0163
3283.3	0.02616
3283.4	0.03677
3283.5	0.02904
3283.6	0.02572
3283.7	0.05191
3283.8	0.06937
3283.9	0.02663
3284	-0.0088
3284.1	0.00476
3284.2	0.02298
3284.3	0.02698
3284.4	0.04784
3284.5	0.0615
3284.6	0.03753
3284.7	0.05158
3284.8	0.06299
3284.9	0.03197
3285	0.03234
3285.1	0.05376
3285.2	0.05836
3285.3	0.02256
3285.4	0.01087
3285.5	0.05095
3285.6	0.05763
3285.7	0.02917
3285.8	0.00529
3285.9	0.00735
3286	0.0249
3286.1	0.02769
3286.2	0.02794
3286.3	0.04055
3286.4	0.05575
3286.5	0.06944
3286.6	0.07833
3286.7	0.05018
3286.8	0.01223
3286.9	0.00101
3287	0.0046
3287.1	0.02621
3287.2	0.04037
3287.3	0.03868
3287.4	0.03791
3287.5	0.03274
3287.6	0.0301
3287.7	0.05898
3287.8	0.06797
3287.9	0.01775
3288	-0.01661
3288.1	0.0072
3288.2	0.06028
3288.3	0.08232
3288.4	0.06029
3288.5	0.02752
3288.6	0.01784
3288.7	0.04643
3288.8	0.05523
3288.9	0.033
3289	0.0295
3289.1	0.04148
3289.2	0.06495
3289.3	0.05492
3289.4	0.01768
3289.5	0.03309
3289.6	0.04924
3289.7	0.03898
3289.8	0.02958
3289.9	0.01914
3290	0.044
3290.1	0.08665
3290.2	0.10278
3290.3	0.07847
3290.4	0.03631
3290.5	0.0378
3290.6	0.05376
3290.7	0.05013
3290.8	0.05878
3290.9	0.0432
3291	0.02693
3291.1	0.03893
3291.2	0.04075
3291.3	0.04034
3291.4	0.01569
3291.5	-0.00643
3291.6	0.02669
3291.7	0.04742
3291.8	0.03939
3291.9	0.06774
3292	0.08191
3292.1	0.06088
3292.2	0.05515
3292.3	0.0375
3292.4	0.02479
3292.5	0.04873
3292.6	0.03331
3292.7	-0.01848
3292.8	-0.00461
3292.9	0.04931
3293	0.05352
3293.1	0.02721
3293.2	0.02268
3293.3	0.01863
3293.4	0.00578
3293.5	0.00808
3293.6	0.00724
3293.7	-0.00919
3293.8	-0.00847
3293.9	0.0117
3294	0.0292
3294.1	0.03802
3294.2	0.04782
3294.3	0.07395
3294.4	0.07198
3294.5	0.0269
3294.6	-0.01607
3294.7	0.000852348
3294.8	0.05115
3294.9	0.02128
3295	-0.00165
3295.1	0.02891
3295.2	0.02732
3295.3	0.02294
3295.4	0.01593
3295.5	0.01366
3295.6	0.02347
3295.7	0.02271
3295.8	0.04133
3295.9	0.07575
3296	0.05196
3296.1	-0.00444
3296.2	-0.01111
3296.3	-0.00246
3296.4	-0.00463
3296.5	0.00365
3296.6	0.00778
3296.7	-0.00358
3296.8	-0.00362
3296.9	0.0143
3297	0.02257
3297.1	0.04238
3297.2	0.06881
3297.3	0.03905
3297.4	0.01437
3297.5	0.03052
3297.6	0.0273
3297.7	0.01851
3297.8	0.01248
3297.9	-0.00829
3298	-0.00103
3298.1	0.02998
3298.2	0.02315
3298.3	0.00717
3298.4	0.0136
3298.5	0.03821
3298.6	0.05373
3298.7	0.03974
3298.8	0.03921
3298.9	0.03735
3299	0.00159
3299.1	-0.01505
3299.2	0.00933
3299.3	0.02446
3299.4	0.01596
3299.5	0.0077
3299.6	0.01726
3299.7	0.02194
3299.8	0.00080887
3299.9	0.00513
3300	0.0465
3300.1	0.07858
3300.2	0.05377
3300.3	0.01272
3300.4	0.02727
3300.5	0.04235
3300.6	0.03519
3300.7	0.02459
3300.8	0.00858
3300.9	-0.00304
3301	0.000548557
3301.1	0.02637
3301.2	0.03631
3301.3	-0.00311
3301.4	-0.02864
3301.5	0.00484
3301.6	0.04776
3301.7	0.0522
3301.8	-0.00727
3301.9	-0.05035
3302	-0.00712
3302.1	0.0392
3302.2	0.05649
3302.3	0.05955
3302.4	0.04447
3302.5	0.03013
3302.6	0.02774
3302.7	0.03955
3302.8	0.02555
3302.9	0.00212
3303	0.01287
3303.1	0.0214
3303.2	0.01808
3303.3	0.02072
3303.4	0.02013
3303.5	0.02337
3303.6	0.04094
3303.7	0.0639
3303.8	0.06002
3303.9	0.03257
3304	0.02486
3304.1	0.03171
3304.2	0.03614
3304.3	0.0304
3304.4	0.0343
3304.5	0.03245
3304.6	0.01984
3304.7	0.01561
3304.8	0.000898613
3304.9	0.00336
3305	0.0183
3305.1	0.00368
3305.2	0.00272
3305.3	0.04051
3305.4	0.06458
3305.5	0.06028
3305.6	0.03031
3305.7	0.01139
3305.8	0.02858
3305.9	0.05602
3306	0.06617
3306.1	0.0372
3306.2	-0.00238
3306.3	-0.02247
3306.4	-0.01621
3306.5	0.02394
3306.6	0.05801
3306.7	0.03645
3306.8	-0.01181
3306.9	-0.02137
3307	0.00933
3307.1	0.02427
3307.2	0.02251
3307.3	0.02301
3307.4	0.01882
3307.5	0.0239
3307.6	0.02142
3307.7	0.00211
3307.8	-0.00244
3307.9	0.01013
3308	0.03286
3308.1	0.05694
3308.2	0.06601
3308.3	0.06786
3308.4	0.07004
3308.5	0.05907
3308.6	0.03172
3308.7	0.02771
3308.8	0.04747
3308.9	0.05135
3309	0.04411
3309.1	0.00859
3309.2	-0.000380651
3309.3	0.056
3309.4	0.06759
3309.5	0.01496
3309.6	-0.00324
3309.7	0.02753
3309.8	0.05018
3309.9	0.04998
3310	0.0446
3310.1	0.0304
3310.2	0.00185
3310.3	-0.00589
3310.4	0.02246
3310.5	0.04102
3310.6	0.01045
3310.7	-0.01619
3310.8	-0.00722
3310.9	0.01196
3311	0.03514
3311.1	0.05131
3311.2	0.05512
3311.3	0.06183
3311.4	0.04341
3311.5	0.00787
3311.6	0.02669
3311.7	0.04929
3311.8	0.02868
3311.9	0.02316
3312	0.04307
3312.1	0.0453
3312.2	0.0468
3312.3	0.0644
3312.4	0.06219
3312.5	0.03311
3312.6	0.00562
3312.7	0.00282
3312.8	-0.0027
3312.9	-0.01435
3313	-0.01692
3313.1	-0.02655
3313.2	-0.00624
3313.3	0.03954
3313.4	0.0651
3313.5	0.06456
3313.6	0.04035
3313.7	0.03188
3313.8	0.04705
3313.9	0.05551
3314	0.06189
3314.1	0.07667
3314.2	0.08217
3314.3	0.06157
3314.4	0.0283
3314.5	0.01386
3314.6	0.03606
3314.7	0.03839
3314.8	0.01736
3314.9	0.01536
3315	0.01008
3315.1	0.00816
3315.2	0.01456
3315.3	0.00767
3315.4	0.01435
3315.5	0.05367
3315.6	0.05343
3315.7	0.0044
3315.8	-0.03048
3315.9	-0.03588
3316	0.00713
3316.1	0.05497
3316.2	0.04675
3316.3	0.02514
3316.4	0.02807
3316.5	0.02737
3316.6	0.02226
3316.7	0.03489
3316.8	0.02557
3316.9	0.01041
3317	0.02579
3317.1	0.02741
3317.2	-0.000866716
3317.3	-0.00362
3317.4	0.04237
3317.5	0.05536
3317.6	0.02107
3317.7	-0.01343
3317.8	-0.000130372
3317.9	0.0644
3318	0.07439
3318.1	0.02641
3318.2	-0.000426916
3318.3	-0.01594
3318.4	-0.046
3318.5	-0.03671
3318.6	0.00589
3318.7	0.0011
3318.8	-0.02586
3318.9	-0.03674
3319	-0.028
3319.1	0.01257
3319.2	0.04854
3319.3	0.05297
3319.4	0.04246
3319.5	0.01926
3319.6	-0.00349
3319.7	0.00892
3319.8	0.01782
3319.9	0.00815
3320	0.01356
3320.1	0.00381
3320.2	-0.02146
3320.3	-0.02718
3320.4	-0.00597
3320.5	0.00318
3320.6	-0.01199
3320.7	-0.00437
3320.8	0.01842
3320.9	0.03322
3321	0.04074
3321.1	0.03713
3321.2	0.03438
3321.3	0.0351
3321.4	0.02708
3321.5	0.01246
3321.6	0.000331166
3321.7	0.00272
3321.8	0.03359
3321.9	0.05299
3322	0.02676
3322.1	0.01572
3322.2	0.03054
3322.3	0.02932
3322.4	0.02943
3322.5	0.0386
3322.6	0.03904
3322.7	0.01427
3322.8	0.00971
3322.9	0.04295
3323	0.05275
3323.1	0.04147
3323.2	0.03746
3323.3	0.03421
3323.4	0.01638
3323.5	0.02127
3323.6	0.04897
3323.7	0.04071
3323.8	0.01001
3323.9	0.00898
3324	0.02949
3324.1	0.03156
3324.2	0.02686
3324.3	0.01873
3324.4	0.02314
3324.5	0.04313
3324.6	0.04344
3324.7	0.04248
3324.8	0.05491
3324.9	0.03718
3325	-0.00665
3325.1	-0.00436
3325.2	0.0376
3325.3	0.04903
3325.4	0.0208
3325.5	0.01329
3325.6	0.01407
3325.7	0.01434
3325.8	0.0495
3325.9	0.0527
3326	0.02637
3326.1	0.02414
3326.2	0.01953
3326.3	0.00307
3326.4	-0.00118
3326.5	0.02785
3326.6	0.05203
3326.7	0.0696
3326.8	0.09823
3326.9	0.0825
3327	0.05368
3327.1	0.05691
3327.2	0.04769
3327.3	0.00434
3327.4	-0.02493
3327.5	-0.01881
3327.6	-0.00916
3327.7	0.0032
3327.8	0.000879661
3327.9	0.00651
3328	0.0187
3328.1	0.01273
3328.2	0.01773
3328.3	-0.0114
3328.4	-0.02987
3328.5	0.00256
3328.6	0.00886
3328.7	-0.00194
3328.8	-0.01046
3328.9	-0.01315
3329	-0.01224
3329.1	-0.01447
3329.2	-0.01186
3329.3	0.00283
3329.4	0.01955
3329.5	0.01395
3329.6	0.00223
3329.7	-0.00891
3329.8	0.00123
3329.9	0.02097
3330	0.01161
3330.1	0.01338
3330.2	0.02525
3330.3	0.02518
3330.4	0.03313
3330.5	0.02203
3330.6	0.01919
3330.7	0.02516
3330.8	0.000385235
3330.9	-0.00971
3331	-0.00996
3331.1	-0.01125
3331.2	-0.01793
3331.3	-0.01402
3331.4	0.02054
3331.5	0.0439
3331.6	0.03341
3331.7	0.01582
3331.8	0.01223
3331.9	0.00971
3332	0.02061
3332.1	0.03641
3332.2	0.03201
3332.3	0.02867
3332.4	0.01733
3332.5	0.02199
3332.6	0.06082
3332.7	0.05394
3332.8	0.02967
3332.9	0.01414
3333	-0.00344
3333.1	-0.0014
3333.2	-0.00181
3333.3	0.01406
3333.4	0.02961
3333.5	0.02283
3333.6	-0.0085
3333.7	-0.04664
3333.8	-0.03481
3333.9	0.00686
3334	0.03367
3334.1	0.03455
3334.2	0.03484
3334.3	0.04132
3334.4	0.02896
3334.5	0.0076
3334.6	0.00587
3334.7	0.0271
3334.8	0.02339
3334.9	0.000352348
3335	0.00495
3335.1	0.01966
3335.2	0.0099
3335.3	0.00119
3335.4	0.0243
3335.5	0.04237
3335.6	0.04078
3335.7	0.03615
3335.8	0.03242
3335.9	0.03397
3336	0.02913
3336.1	0.03273
3336.2	0.04586
3336.3	0.03989
3336.4	0.0329
3336.5	0.03179
3336.6	0.01751
3336.7	-0.00888
3336.8	-0.01293
3336.9	0.01293
3337	0.0243
3337.1	0.01144
3337.2	-0.01168
3337.3	-0.01599
3337.4	0.0297
3337.5	0.06602
3337.6	0.04799
3337.7	0.03464
3337.8	0.04161
3337.9	0.0519
3338	0.07012
3338.1	0.05197
3338.2	0.000479438
3338.3	-0.01466
3338.4	0.013
3338.5	0.03449
3338.6	0.02896
3338.7	0.02396
3338.8	0.01495
3338.9	0.00887
3339	0.02642
3339.1	0.02685
3339.2	0.01979
3339.3	0.02819
3339.4	0.02663
3339.5	0.03801
3339.6	0.0674
3339.7	0.06135
3339.8	0.04062
3339.9	0.03163
3340	0.01035
3340.1	-0.01667
3340.2	-0.01689
3340.3	0.00657
3340.4	0.00674
3340.5	0.02066
3340.6	0.04882
3340.7	0.03742
3340.8	0.02099
3340.9	0.023
3341	0.0404
3341.1	0.04319
3341.2	0.02322
3341.3	0.00228
3341.4	-0.01943
3341.5	-0.01528
3341.6	-0.00883
3341.7	-0.00372
3341.8	0.03172
3341.9	0.03979
3342	0.00517
3342.1	-3.33824e-05
3342.2	0.01966
3342.3	0.02027
3342.4	0.01846
3342.5	0.02437
3342.6	0.02383
3342.7	0.00808
3342.8	0.01002
3342.9	0.02746
3343	0.03422
3343.1	0.03571
3343.2	0.02568
3343.3	0.01828
3343.4	0.01233
3343.5	0.01441
3343.6	0.03089
3343.7	0.03893
3343.8	0.04111
3343.9	0.03019
3344	-0.00158
3344.1	-0.01277
3344.2	0.000553017
3344.3	-0.02422
3344.4	-0.04665
3344.5	-0.01133
3344.6	0.02523
3344.7	0.03058
3344.8	0.01778
3344.9	0.01039
3345	0.0117
3345.1	0.00857
3345.2	0.01555
3345.3	0.0232
3345.4	0.01912
3345.5	0.02815
3345.6	0.0321
3345.7	0.00483
3345.8	0.000684009
3345.9	0.02682
3346	0.01888
3346.1	-7.29588e-05
3346.2	0.0133
3346.3	0.03126
3346.4	0.04491
3346.5	0.03078
3346.6	-0.0144
3346.7	-0.01948
3346.8	0.00295
3346.9	0.00999
3347	0.0128
3347.1	0.000318903
3347.2	-0.00176
3347.3	0.02213
3347.4	0.03522
3347.5	0.04794
3347.6	0.01512
3347.7	-0.03554
3347.8	-0.02748
3347.9	-0.03016
3348	-0.03341
3348.1	-0.00369
3348.2	0.000945436
3348.3	-0.00632
3348.4	0.0153
3348.5	0.02571
3348.6	0.0198
3348.7	0.03126
3348.8	0.03015
3348.9	0.02314
3349	0.02743
3349.1	0.02334
3349.2	-0.00259
3349.3	-0.02973
3349.4	-0.03283
3349.5	-0.04987
3349.6	-0.05641
3349.7	-0.02048
3349.8	0.01185
3349.9	0.01237
3350	-0.000599715
3350.1	0.00506
3350.2	0.01566
3350.3	0.02291
3350.4	0.04443
3350.5	0.04364
3350.6	0.0062
3350.7	-0.0085
3350.8	-0.01064
3350.9	-0.02719
3351	-0.02486
3351.1	-0.0107
3351.2	0.00758
3351.3	0.01252
3351.4	-0.00925
3351.5	-0.01055
3351.6	0.01086
3351.7	0.02042
3351.8	0.04105
3351.9	0.06567
3352	0.05674
3352.1	0.03679
3352.2	0.0155
3352.3	0.01016
3352.4	0.02068
3352.5	0.02541
3352.6	0.03776
3352.7	0.0596
3352.8	0.05234
3352.9	0.01022
3353	0.00663
3353.1	0.04786
3353.2	0.05415
3353.3	0.05017
3353.4	0.05387
3353.5	0.01426
3353.6	-0.01179
3353.7	-0.01432
3353.8	-0.00837
3353.9	0.02396
3354	0.02731
3354.1	0.00818
3354.2	0.01002
3354.3	0.01892
3354.4	0.02629
3354.5	0.02563
3354.6	-0.000903505
3354.7	-0.00957
3354.8	0.03234
3354.9	0.06044
3355	0.03882
3355.1	0.00503
3355.2	-0.00408
3355.3	-0.00273
3355.4	-0.00801
3355.5	0.01501
3355.6	0.05226
3355.7	0.02231
3355.8	-0.02933
3355.9	0.000352905
3356	0.05873
3356.1	0.05138
3356.2	0.02043
3356.3	0.02605
3356.4	0.04505
3356.5	0.05217
3356.6	0.04767
3356.7	0.04058
3356.8	0.03526
3356.9	0.05261
3357	0.04988
3357.1	0.00767
3357.2	0.00105
3357.3	0.01298
3357.4	0.00753
3357.5	0.00558
3357.6	-0.01768
3357.7	-0.03803
3357.8	0.00995
3357.9	0.05633
3358	0.03047
3358.1	-0.00856
3358.2	-0.03624
3358.3	-0.03981
3358.4	-0.01319
3358.5	-0.01184
3358.6	0.00722
3358.7	0.0523
3358.8	0.05247
3358.9	0.02217
3359	0.00941
3359.1	0.02458
3359.2	0.03565
3359.3	0.03818
3359.4	0.04813
3359.5	0.04882
3359.6	0.04089
3359.7	0.03334
3359.8	0.00732
3359.9	-0.0087
3360	-0.0019
3360.1	-0.000174408
3360.2	-0.00208
3360.3	0.0054
3360.4	0.02232
3360.5	0.02158
3360.6	0.00722
3360.7	0.018
3360.8	0.03118
3360.9	0.01349
3361	0.01285
3361.1	0.02556
3361.2	0.00965
3361.3	-0.02492
3361.4	-0.02994
3361.5	0.00199
3361.6	0.00492
3361.7	0.01075
3361.8	0.02028
3361.9	0.000979438
3362	0.01256
3362.1	0.02241
3362.2	0.00223
3362.3	0.00558
3362.4	0.02206
3362.5	0.01026
3362.6	0.00566
3362.7	0.02091
3362.8	0.00738
3362.9	-0.00364
3363	0.00717
3363.1	0.0186
3363.2	0.02856
3363.3	0.0375
3363.4	0.05806
3363.5	0.05204
3363.6	0.02558
3363.7	0.01348
3363.8	0.00199
3363.9	0.01315
3364	0.02109
3364.1	0.00902
3364.2	0.0094
3364.3	0.01965
3364.4	0.01983
3364.5	0.01154
3364.6	-0.00441
3364.7	-0.03011
3364.8	-0.01
3364.9	0.01993
3365	0.01314
3365.1	-0.000571844
3365.2	-0.01237
3365.3	0.00544
3365.4	0.02134
3365.5	0.00491
3365.6	0.00604
3365.7	0.03474
3365.8	0.02554
3365.9	-0.00185
3366	0.0184
3366.1	0.03571
3366.2	0.03212
3366.3	0.02324
3366.4	0.01468
3366.5	0.0124
3366.6	0.00385
3366.7	0.01098
3366.8	0.02288
3366.9	7.02965e-05
3367	-0.01792
3367.1	0.00831
3367.2	0.03447
3367.3	0.02798
3367.4	-0.0049
3367.5	-0.01925
3367.6	-0.00685
3367.7	0.00293
3367.8	0.00523
3367.9	0.00509
3368	-0.00334
3368.1	-0.01976
3368.2	-0.01877
3368.3	-0.01442
3368.4	-0.01198
3368.5	-0.01362
3368.6	-0.01775
3368.7	-0.00245
3368.8	0.00164
3368.9	-0.00276
3369	0.02011
3369.1	0.01676
3369.2	-0.01634
3369.3	-0.01292
3369.4	-0.00199
3369.5	0.01089
3369.6	0.02913
3369.7	0.01189
3369.8	0.01011
3369.9	0.02716
3370	0.01597
3370.1	-0.00145
3370.2	0.000437075
3370.3	-0.00348
3370.4	-0.02811
3370.5	-0.01849
3370.6	0.02835
3370.7	0.07491
3370.8	0.07044
3370.9	0.02889
3371	0.01856
3371.1	0.0131
3371.2	0.0095
3371.3	0.01338
3371.4	-0.00914
3371.5	-0.0356
3371.6	-0.04694
3371.7	-0.04299
3371.8	-0.0343
3371.9	-0.02906
3372	-0.01779
3372.1	-0.01603
3372.2	-0.01579
3372.3	-0.00355
3372.4	-0.01159
3372.5	-0.0195
3372.6	0.000784901
3372.7	-0.01446
3372.8	-0.04349
3372.9	-0.01671
3373	0.02957
3373.1	0.03525
3373.2	0.02602
3373.3	0.04073
3373.4	0.04166
3373.5	0.0179
3373.6	-0.01552
3373.7	-0.04357
3373.8	-0.03101
3373.9	0.01447
3374	0.02339
3374.1	-0.009
3374.2	-0.000344419
3374.3	0.01885
3374.4	0.00189
3374.5	0.00948
3374.6	0.02014
3374.7	-0.00852
3374.8	-0.0362
3374.9	-0.02463
3375	-0.00708
3375.1	-0.03159
3375.2	-0.0402
3375.3	-0.00354
3375.4	0.01551
3375.5	-0.000762479
3375.6	0.000849561
3375.7	0.01594
3375.8	0.0273
3375.9	0.04343
3376	0.02483
3376.1	-0.00529
3376.2	-0.01445
3376.3	-0.02105
3376.4	-0.02085
3376.5	0.00462
3376.6	0.02937
3376.7	0.0286
3376.8	0.00146
3376.9	-0.01672
3377	-0.00509
3377.1	-0.00136
3377.2	0.00608
3377.3	0.02402
3377.4	0.03475
3377.5	0.02254
3377.6	-0.00383
3377.7	-0.01028
3377.8	-0.00384
3377.9	0.00426
3378	0.00918
3378.1	-0.01826
3378.2	-0.05169
3378.3	-0.03753
3378.4	-0.00525
3378.5	0.01699
3378.6	0.02365
3378.7	0.000634399
3378.8	-0.03379
3378.9	-0.03779
3379	-0.01655
3379.1	-0.02618
3379.2	-0.04763
3379.3	-0.03706
3379.4	-0.02606
3379.5	-0.01545
3379.6	0.00906
3379.7	0.00179
3379.8	-0.01168
3379.9	-0.00555
3380	-0.01836
3380.1	-0.02658
3380.2	-0.01735
3380.3	-0.00519
3380.4	0.00171
3380.5	0.00246
3380.6	-0.00287
3380.7	-0.01796
3380.8	-0.01302
3380.9	0.01953
3381	0.04116
3381.1	0.03891
3381.2	0.01674
3381.3	-0.00298
3381.4	0.01058
3381.5	0.01982
3381.6	0.01437
3381.7	0.02216
3381.8	0.01752
3381.9	0.00957
3382	0.0236
3382.1	0.03554
3382.2	0.04081
3382.3	0.03207
3382.4	0.01062
3382.5	0.01335
3382.6	0.01709
3382.7	0.00518
3382.8	0.01625
3382.9	0.02641
3383	0.01753
3383.1	0.02406
3383.2	0.0166
3383.3	-0.01361
3383.4	-0.00326
3383.5	0.00523
3383.6	0.00677
3383.7	0.03005
3383.8	0.00981
3383.9	-0.01156
3384	-0.01539
3384.1	-0.01291
3384.2	0.0065
3384.3	-0.00833
3384.4	-0.02454
3384.5	-0.01181
3384.6	0.00453
3384.7	0.03854
3384.8	0.05076
3384.9	0.01921
3385	0.01657
3385.1	0.01889
3385.2	0.01499
3385.3	0.03263
3385.4	0.01218
3385.5	-0.01532
3385.6	0.01661
3385.7	0.04859
3385.8	0.01353
3385.9	-0.03465
3386	-0.02818
3386.1	0.00426
3386.2	0.01496
3386.3	-0.00243
3386.4	-0.04073
3386.5	-0.04913
3386.6	-0.0049
3386.7	0.03036
3386.8	0.01803
3386.9	-0.0152
3387	-0.02705
3387.1	-0.01253
3387.2	0.01643
3387.3	0.02444
3387.4	0.000127153
3387.5	-0.000497708
3387.6	0.01861
3387.7	0.02033
3387.8	0.03032
3387.9	0.03441
3388	0.03322
3388.1	0.05824
3388.2	0.05115
3388.3	0.01694
3388.4	0.01233
3388.5	0.00323
3388.6	-0.00656
3388.7	-0.01296
3388.8	-0.02031
3388.9	-0.00738
3389	0.01149
3389.1	0.01667
3389.2	-0.00484
3389.3	-0.0116
3389.4	0.02569
3389.5	0.05227
3389.6	0.04013
3389.7	0.01583
3389.8	-0.0063
3389.9	-0.01082
3390	0.01396
3390.1	0.03906
3390.2	0.02753
3390.3	0.02232
3390.4	0.04431
3390.5	0.06483
3390.6	0.04887
3390.7	-0.00518
3390.8	0.00728
3390.9	0.04455
3391	0.02244
3391.1	-0.00599
3391.2	-0.0128
3391.3	-0.01209
3391.4	-0.03246
3391.5	-0.04286
3391.6	-0.01148
3391.7	0.02884
3391.8	0.0393
3391.9	0.02714
3392	0.02165
3392.1	0.01491
3392.2	0.000831166
3392.3	0.000594823
3392.4	0.017
3392.5	0.03239
3392.6	0.02425
3392.7	-0.0159
3392.8	-0.03579
3392.9	-0.0092
3393	0.02433
3393.1	0.02759
3393.2	0.01743
3393.3	0.0278
3393.4	0.02706
3393.5	0.02181
3393.6	0.03536
3393.7	0.03095
3393.8	0.01783
3393.9	0.01439
3394	0.01836
3394.1	0.03117
3394.2	0.01479
3394.3	-0.01376
3394.4	-0.02558
3394.5	-0.04786
3394.6	-0.05053
3394.7	-0.03714
3394.8	-0.03219
3394.9	-0.02536
3395	-0.01561
3395.1	-0.000446426
3395.2	0.0129
3395.3	0.00979
3395.4	0.000240865
3395.5	0.00534
3395.6	0.02705
3395.7	0.03921
3395.8	0.02155
3395.9	0.01311
3396	-0.00574
3396.1	-0.03854
3396.2	-0.0257
3396.3	0.01131
3396.4	0.03221
3396.5	0.0312
3396.6	0.03815
3396.7	0.05659
3396.8	0.04874
3396.9	0.01292
3397	-0.00916
3397.1	0.00194
3397.2	0.01359
3397.3	0.01914
3397.4	0.01279
3397.5	0.00169
3397.6	0.0024
3397.7	-0.00275
3397.8	-0.02291
3397.9	-0.04267
3398	-0.02618
3398.1	-0.00298
3398.2	-0.01496
3398.3	-0.03654
3398.4	-0.03699
3398.5	-0.02231
3398.6	-0.01602
3398.7	0.00506
3398.8	0.02397
3398.9	-0.000423014
3399	-0.02745
3399.1	-0.02708
3399.2	-0.01271
3399.3	0.01521
3399.4	0.04553
3399.5	0.06087
3399.6	0.04675
3399.7	0.01343
3399.8	-0.000891242
3399.9	-0.000269726
3400	-0.00251
3400.1	-0.01815
3400.2	-0.03407
3400.3	-0.02319
3400.4	0.01777
3400.5	0.05156
3400.6	0.03593
3400.7	-0.0042
3400.8	-0.01431
3400.9	-0.00835
3401	-0.00917
3401.1	0.00299
3401.2	0.02623
3401.3	0.04668
3401.4	0.05072
3401.5	0.01999
3401.6	-0.01156
3401.7	0.00813
3401.8	0.01475
3401.9	-0.03311
3402	-0.0713
3402.1	-0.05076
3402.2	0.01964
3402.3	0.06564
3402.4	0.02974
3402.5	-0.02262
3402.6	-0.01331
3402.7	0.02273
3402.8	0.02223
3402.9	-0.02738
3403	-0.03714
3403.1	0.01152
3403.2	0.03278
3403.3	0.01828
3403.4	0.00183
3403.5	0.01809
3403.6	0.01556
3403.7	-0.02083
3403.8	-0.0213
3403.9	0.00757
3404	0.01987
3404.1	-0.01359
3404.2	-0.02527
3404.3	0.0046
3404.4	0.00534
3404.5	-0.000717329
3404.6	0.006
3404.7	0.01529
3404.8	0.02608
3404.9	0.02078
3405	0.0013
3405.1	-0.02011
3405.2	-0.02226
3405.3	0.00312
3405.4	0.03693
3405.5	0.05942
3405.6	0.04603
3405.7	0.01827
3405.8	0.01471
3405.9	0.01377
3406	0.00885
3406.1	0.01967
3406.2	0.04204
3406.3	0.05396
3406.4	0.04536
3406.5	0.02687
3406.6	0.01279
3406.7	0.00634
3406.8	0.0034
3406.9	0.01294
3407	0.02147
3407.1	0.02294
3407.2	0.02202
3407.3	-0.01084
3407.4	-0.04479
3407.5	-0.0326
3407.6	0.00579
3407.7	0.02807
3407.8	0.02324
3407.9	0.01761
3408	0.01495
3408.1	0.01501
3408.2	0.00568
3408.3	-0.00292
3408.4	0.01455
3408.5	0.02067
3408.6	-0.00146
3408.7	-0.01888
3408.8	-0.01274
3408.9	-0.000577418
3409	0.004
3409.1	-0.00628
3409.2	-0.01489
3409.3	0.0089
3409.4	0.03047
3409.5	0.01176
3409.6	-0.03913
3409.7	-0.05636
3409.8	-0.02041
3409.9	0.00759
3410	0.02076
3410.1	0.01967
3410.2	0.02794
3410.3	0.04973
3410.4	0.04215
3410.5	0.01014
3410.6	-0.01149
3410.7	0.00306
3410.8	0.02097
3410.9	0.0344
3411	0.02624
3411.1	-0.01169
3411.2	-0.00799
3411.3	0.0061
3411.4	0.00632
3411.5	0.04316
3411.6	0.04981
3411.7	0.00783
3411.8	0.00328
3411.9	0.04027
3412	0.06532
3412.1	0.03879
3412.2	0.00611
3412.3	0.00954
3412.4	0.00757
3412.5	0.00125
3412.6	0.01065
3412.7	0.01366
3412.8	-0.00184
3412.9	-0.00481
3413	-0.00285
3413.1	-0.00517
3413.2	0.01224
3413.3	0.0119
3413.4	-0.00751
3413.5	-0.00659
3413.6	0.02603
3413.7	0.04618
3413.8	0.01889
3413.9	0.000569739
3414	0.01115
3414.1	0.02149
3414.2	0.01642
3414.3	0.02532
3414.4	0.06033
3414.5	0.05091
3414.6	0.00745
3414.7	0.01615
3414.8	0.03459
3414.9	0.00306
3415	-0.0142
3415.1	-0.00454
3415.2	-0.00588
3415.3	-0.00296
3415.4	0.00508
3415.5	0.01407
3415.6	0.03506
3415.7	0.03093
3415.8	0.000474421
3415.9	-0.02222
3416	-0.03337
3416.1	-0.01755
3416.2	0.00761
3416.3	0.01256
3416.4	0.01001
3416.5	0.02181
3416.6	0.01176
3416.7	-0.01697
3416.8	-0.01298
3416.9	-0.0073
3417	-0.01353
3417.1	-0.01423
3417.2	-0.01037
3417.3	-0.00159
3417.4	0.000858479
3417.5	-0.000351666
3417.6	0.00248
3417.7	-0.00703
3417.8	-0.03279
3417.9	-0.01979
3418	0.01709
3418.1	0.00873
3418.2	-0.0046
3418.3	0.00291
3418.4	0.01886
3418.5	0.03152
3418.6	0.0228
3418.7	0.00261
3418.8	-0.01511
3418.9	-0.01478
3419	-0.01629
3419.1	-0.03789
3419.2	-0.03001
3419.3	-0.00782
3419.4	-0.01305
3419.5	-0.00658
3419.6	0.02227
3419.7	0.04984
3419.8	0.03875
3419.9	0.02047
3420	0.01964
3420.1	0.02529
3420.2	0.05227
3420.3	0.03759
3420.4	0.00539
3420.5	0.02589
3420.6	0.02365
3420.7	-0.0019
3420.8	-0.00307
3420.9	-0.00379
3421	0.00226
3421.1	-0.0134
3421.2	-0.03881
3421.3	-0.02691
3421.4	-0.01138
3421.5	-0.01042
3421.6	-0.00941
3421.7	-0.00993
3421.8	-0.00465
3421.9	-0.00586
3422	-0.04189
3422.1	-0.04972
3422.2	-0.00887
3422.3	0.00981
3422.4	0.01259
3422.5	0.00204
3422.6	-0.00621
3422.7	0.00127
3422.8	-0.01583
3422.9	-0.04
3423	-0.04317
3423.1	-0.00906
3423.2	0.01355
3423.3	-0.00511
3423.4	-0.00475
3423.5	-0.01314
3423.6	-0.03269
3423.7	-0.02945
3423.8	-0.04788
3423.9	-0.04869
3424	-0.01154
3424.1	0.01637
3424.2	0.01698
3424.3	-0.00826
3424.4	-0.02746
3424.5	-0.024
3424.6	-0.01184
3424.7	-0.01797
3424.8	-0.00606
3424.9	0.01188
3425	0.00614
3425.1	0.01021
3425.2	-0.00611
3425.3	-0.0275
3425.4	-0.01899
3425.5	-0.00671
3425.6	-0.00454
3425.7	-0.01582
3425.8	-0.0155
3425.9	0.01902
3426	0.04231
3426.1	0.02049
3426.2	-0.00161
3426.3	0.00911
3426.4	0.01289
3426.5	-0.0103
3426.6	-0.000504397
3426.7	0.02014
3426.8	-0.00354
3426.9	-0.01483
3427	-0.01059
3427.1	-0.01363
3427.2	-0.0178
3427.3	-0.0269
3427.4	-0.01777
3427.5	0.01077
3427.6	0.01535
3427.7	-3.95139e-05
3427.8	0.00235
3427.9	-0.01426
3428	-0.03068
3428.1	-0.02827
3428.2	-0.03908
3428.3	-0.01746
3428.4	0.02668
3428.5	0.03635
3428.6	0.01703
3428.7	0.01285
3428.8	0.01584
3428.9	-0.02716
3429	-0.05502
3429.1	-0.03809
3429.2	-0.03986
3429.3	-0.03989
3429.4	-0.02769
3429.5	-0.0254
3429.6	-0.04121
3429.7	-0.05896
3429.8	-0.05071
3429.9	-0.04571
3430	-0.03182
3430.1	-0.00675
3430.2	-0.00858
3430.3	-0.0134
3430.4	-0.02094
3430.5	-0.04188
3430.6	-0.04929
[truncated: 3,001 more rows]
