# Supplementary material for: Achieving high-performance room-temperature organic ferromagnetic semiconductor films via topochemical reduction
Source: Nat Commun. 2026 Apr 15;17:5197. doi: 10.1038/s41467-026-71866-2 (PMC13253818; doi:10.1038/s41467-026-71866-2)
Supplement: Supplementary file 3 — Source Data [file 41467_2026_71866_MOESM3_ESM.zip › Source Data/Supplementary_Figure_4/supplementary fig4b/supplementary fig4b.xlsx]

## Sheet: Sheet1
g-factor	intensity
1.94096	0.05698
1.94098	0.03846
1.94101	0.01045
1.94104	-0.0118
1.94106	-0.02044
1.94109	-0.00599
1.94112	0.00504
1.94114	0.00544
1.94117	0.00566
1.9412	-0.02034
1.94122	-0.0503
1.94125	-0.03381
1.94128	0.01534
1.9413	0.03029
1.94133	0.01149
1.94136	-0.00566
1.94138	0.00328
1.94141	0.0335
1.94144	0.01891
1.94146	3.65418e-05
1.94149	0.01061
1.94152	-0.00188
1.94154	-0.00377
1.94157	0.02516
1.9416	0.03043
1.94163	0.01306
1.94165	0.00976
1.94168	0.02309
1.94171	0.03889
1.94173	0.02719
1.94176	0.01613
1.94179	0.02146
1.94181	0.01338
1.94184	0.00214
1.94187	0.00955
1.94189	0.04315
1.94192	0.05248
1.94195	0.02033
1.94197	0.00853
1.942	0.02765
1.94203	-0.00141
1.94205	-0.03997
1.94208	-0.00554
1.94211	0.02422
1.94213	0.03523
1.94216	0.04429
1.94219	0.01898
1.94222	0.00225
1.94224	-0.00121
1.94227	-0.00325
1.9423	-0.00544
1.94232	0.00567
1.94235	0.03726
1.94238	0.0085
1.9424	-0.04994
1.94243	-0.05244
1.94246	-0.000569367
1.94248	0.02912
1.94251	0.01721
1.94254	0.01496
1.94256	-0.00217
1.94259	-0.00783
1.94262	0.01944
1.94264	0.04457
1.94267	0.05502
1.9427	0.02983
1.94272	-0.0105
1.94275	-0.01112
1.94278	0.00723
1.94281	0.01245
1.94283	0.01899
1.94286	0.03083
1.94289	0.02646
1.94291	0.02426
1.94294	0.03578
1.94297	0.00998
1.94299	-0.01758
1.94302	-0.00421
1.94305	0.00731
1.94307	0.01532
1.9431	0.035
1.94313	0.03099
1.94315	0.00687
1.94318	-0.00245
1.94321	-0.00591
1.94323	-0.01776
1.94326	-0.02083
1.94329	-0.02089
1.94332	-0.02404
1.94334	-0.01128
1.94337	-0.01284
1.9434	-0.02143
1.94342	-0.01808
1.94345	-0.0217
1.94348	0.000520934
1.9435	0.02826
1.94353	0.01514
1.94356	-0.00438
1.94358	-0.02388
1.94361	-0.04298
1.94364	-0.03397
1.94366	0.00698
1.94369	0.0547
1.94372	0.06854
1.94374	0.04117
1.94377	0.00647
1.9438	0.00195
1.94383	-0.01305
1.94385	-0.03546
1.94388	-0.00507
1.94391	0.02131
1.94393	0.0272
1.94396	0.02928
1.94399	0.00448
1.94401	0.000442896
1.94404	0.01957
1.94407	0.02087
1.94409	0.03402
1.94412	0.05175
1.94415	0.02578
1.94417	-0.01261
1.9442	-0.0377
1.94423	-0.03802
1.94426	-0.01381
1.94428	0.00183
1.94431	0.02227
1.94434	0.02915
1.94436	0.0159
1.94439	0.000513688
1.94442	-0.01376
1.94444	0.00265
1.94447	0.0191
1.9445	0.00447
1.94452	0.00202
1.94455	0.02164
1.94458	0.04378
1.9446	0.0489
1.94463	0.02002
1.94466	-0.000430571
1.94469	-0.00365
1.94471	-0.01704
1.94474	-0.01163
1.94477	-0.00671
1.94479	-0.02176
1.94482	-0.01232
1.94485	0.00874
1.94487	0.02873
1.9449	0.0378
1.94493	0.0137
1.94495	0.01219
1.94498	0.04438
1.94501	0.04165
1.94503	0.01174
1.94506	0.00802
1.94509	0.01282
1.94512	-0.00261
1.94514	-0.00345
1.94517	0.00428
1.9452	0.000506441
1.94522	0.00513
1.94525	0.01919
1.94528	0.0281
1.9453	0.02301
1.94533	0.05106
1.94536	0.09252
1.94538	0.07637
1.94541	0.02037
1.94544	-0.01247
1.94546	0.00079128
1.94549	0.01556
1.94552	0.00778
1.94555	0.01118
1.94557	0.0519
1.9456	0.08869
1.94563	0.07653
1.94565	0.02601
1.94568	0.00264
1.94571	0.01463
1.94573	-0.0049
1.94576	-0.02179
1.94579	0.0173
1.94581	0.04657
1.94584	0.04271
1.94587	0.03815
1.9459	0.02183
1.94592	0.02449
1.94595	0.03758
1.94598	0.02274
1.946	0.01481
1.94603	0.0277
1.94606	0.0477
1.94608	0.06078
1.94611	0.04294
1.94614	0.0183
1.94616	0.00885
1.94619	-0.00767
1.94622	-0.01583
1.94625	0.01572
1.94627	0.04502
1.9463	0.02014
1.94633	0.00503
1.94635	0.03071
1.94638	0.04882
1.94641	0.05221
1.94643	0.04181
1.94646	0.05103
1.94649	0.06862
1.94651	0.04675
1.94654	0.01934
1.94657	0.00634
1.9466	0.01502
1.94662	0.03055
1.94665	0.01472
1.94668	-0.0068
1.9467	-0.01153
1.94673	0.00677
1.94676	0.02463
1.94678	0.01859
1.94681	0.01272
1.94684	0.0114
1.94686	0.0125
1.94689	0.0147
1.94692	-0.00259
1.94695	-0.02659
1.94697	-0.01524
1.947	0.0052
1.94703	0.000520934
1.94705	0.01384
1.94708	0.01621
1.94711	-0.03515
1.94713	-0.05338
1.94716	-0.01103
1.94719	0.02809
1.94722	0.01001
1.94724	-0.01306
1.94727	0.0153
1.9473	0.02992
1.94732	0.01886
1.94735	0.01299
1.94738	0.00398
1.9474	-0.00526
1.94743	-0.01688
1.94746	-0.02199
1.94748	0.00616
1.94751	0.02271
1.94754	0.0073
1.94757	0.000584479
1.94759	0.00467
1.94762	0.00534
1.94765	0.00647
1.94767	0.0069
1.9477	-0.00179
1.94773	0.0075
1.94775	0.04675
1.94778	0.04683
1.94781	0.03216
1.94784	0.05088
1.94786	0.01327
1.94789	-0.05174
1.94792	-0.03952
1.94794	-0.00825
1.94797	-0.02207
1.948	-0.04378
1.94802	-0.03888
1.94805	-0.01396
1.94808	0.00274
1.9481	0.00924
1.94813	-0.00729
1.94816	-0.04011
1.94819	-0.03872
1.94821	-0.0037
1.94824	0.03239
1.94827	0.05455
1.94829	0.04063
1.94832	0.0015
1.94835	-0.01018
1.94837	-0.01024
1.9484	-0.00775
1.94843	0.01598
1.94846	0.01495
1.94848	-0.01312
1.94851	-0.01263
1.94854	0.01783
1.94856	0.01682
1.94859	-0.03016
1.94862	-0.06061
1.94864	-0.03526
1.94867	0.00919
1.9487	0.02408
1.94873	0.02099
1.94875	0.01414
1.94878	0.02102
1.94881	0.03235
1.94883	0.02193
1.94886	-0.00626
1.94889	-0.02666
1.94891	-0.000406602
1.94894	0.03383
1.94897	0.03196
1.949	0.00626
1.94902	-0.02109
1.94905	-0.01446
1.94908	0.0196
1.9491	0.03383
1.94913	0.02408
1.94916	0.01754
1.94918	0.03466
1.94921	0.05519
1.94924	0.05038
1.94927	0.04277
1.94929	0.0237
1.94932	-0.01058
1.94935	-0.00449
1.94937	0.02147
1.9494	0.01525
1.94943	0.0043
1.94945	-0.00115
1.94948	-0.01993
1.94951	-0.02895
1.94954	-0.04033
1.94956	-0.04569
1.94959	-0.0174
1.94962	-0.02697
1.94964	-0.04257
1.94967	-0.0069
1.9497	0.02887
1.94972	0.04198
1.94975	0.02408
1.94978	-0.01202
1.94981	-0.02581
1.94983	-0.00494
1.94986	0.000115695
1.94989	-0.01449
1.94991	-0.01166
1.94994	0.00652
1.94997	0.04531
1.95	0.05517
1.95002	0.02651
1.95005	0.01505
1.95008	0.00733
1.9501	0.00567
1.95013	0.01297
1.95016	0.00894
1.95018	0.01665
1.95021	0.03967
1.95024	0.01923
1.95027	-0.02562
1.95029	-0.02174
1.95032	0.00546
1.95035	0.01917
1.95037	0.01972
1.9504	0.00327
1.95043	-0.01861
1.95045	-0.02494
1.95048	0.01366
1.95051	0.04428
1.95054	0.02047
1.95056	-0.01071
1.95059	-0.04491
1.95062	-0.03181
1.95064	0.01957
1.95067	0.02505
1.9507	0.01437
1.95073	0.03146
1.95075	0.04738
1.95078	0.03146
1.95081	0.02444
1.95083	0.01324
1.95086	-0.02723
1.95089	-0.03047
1.95091	0.01017
1.95094	0.01659
1.95097	-0.01138
1.951	-0.02413
1.95102	-0.02825
1.95105	-0.01367
1.95108	-0.00747
1.9511	-0.02886
1.95113	-0.03175
1.95116	-0.01173
1.95119	-0.01064
1.95121	-0.02027
1.95124	-0.02108
1.95127	-0.01113
1.95129	0.01148
1.95132	-0.00478
1.95135	-0.02104
1.95137	-0.00137
1.9514	0.0031
1.95143	-0.00601
1.95146	-0.000209835
1.95148	0.01636
1.95151	0.01252
1.95154	0.00778
1.95156	0.01812
1.95159	-0.00328
1.95162	-0.04004
1.95165	-0.03466
1.95167	-0.01732
1.9517	-0.01247
1.95173	-0.01267
1.95175	-0.01573
1.95178	-0.00347
1.95181	0.00265
1.95183	-0.00873
1.95186	-0.01895
1.95189	-0.00901
1.95192	0.02219
1.95194	0.02269
1.95197	0.00406
1.952	0.02219
1.95202	0.0397
1.95205	0.02895
1.95208	0.01273
1.95211	-0.01928
1.95213	-0.04526
1.95216	-0.03648
1.95219	-0.01643
1.95221	-0.00241
1.95224	0.01642
1.95227	0.04331
1.9523	0.03568
1.95232	0.00387
1.95235	0.0034
1.95238	0.0142
1.9524	-0.01365
1.95243	-0.04902
1.95246	-0.04899
1.95248	-0.04515
1.95251	-0.02644
1.95254	0.01687
1.95257	0.0184
1.95259	-0.00517
1.95262	-0.01478
1.95265	-0.02296
1.95267	-0.01475
1.9527	0.000192618
1.95273	-0.0238
1.95276	-0.04515
1.95278	-0.01338
1.95281	-0.00835
1.95284	-0.03549
1.95286	-0.03518
1.95289	-0.03419
1.95292	-0.05421
1.95295	-0.06305
1.95297	-0.02392
1.953	0.00961
1.95303	0.00368
1.95305	0.00864
1.95308	0.00124
1.95311	-0.01601
1.95314	0.00324
1.95316	0.0141
1.95319	-0.01557
1.95322	-0.02766
1.95324	-0.01863
1.95327	-0.0299
1.9533	-0.02824
1.95333	-0.02436
1.95335	-0.03247
1.95338	-0.01627
1.95341	-0.00567
1.95343	-0.03308
1.95346	-0.05396
1.95349	-0.02605
1.95352	-0.00864
1.95354	-0.02114
1.95357	-0.0097
1.9536	0.01646
1.95362	0.03076
1.95365	0.02793
1.95368	0.00649
1.95371	-0.00722
1.95373	0.00136
1.95376	-0.01707
1.95379	-0.04924
1.95381	-0.05847
1.95384	-0.04863
1.95387	-0.01529
1.95389	0.00215
1.95392	-0.01505
1.95395	-0.02324
1.95398	-0.019
1.954	-0.03211
1.95403	-0.02938
1.95406	0.0121
1.95408	0.02977
1.95411	-0.00694
1.95414	-0.04764
1.95417	-0.05035
1.95419	-0.0254
1.95422	-0.00572
1.95425	0.00972
1.95427	0.03346
1.9543	0.05979
1.95433	0.05565
1.95436	0.00696
1.95438	-0.02254
1.95441	-0.02844
1.95444	-0.0356
1.95447	-0.02328
1.95449	-0.00447
1.95452	0.00557
1.95455	0.00552
1.95457	0.00322
1.9546	0.01157
1.95463	0.02521
1.95466	0.01384
1.95468	-0.01205
1.95471	-0.02176
1.95474	-0.02011
1.95476	-0.00365
1.95479	0.01804
1.95482	0.0264
1.95485	0.02582
1.95487	0.0255
1.9549	0.01104
1.95493	-0.02054
1.95495	-0.0409
1.95498	-0.04244
1.95501	-0.01676
1.95504	0.01415
1.95506	0.0028
1.95509	-0.0287
1.95512	-0.02824
1.95514	-0.01382
1.95517	-0.01674
1.9552	-0.01939
1.95523	-0.02636
1.95525	-0.03952
1.95528	-0.0458
1.95531	-0.04784
1.95533	-0.0506
1.95536	-0.04657
1.95539	-0.02573
1.95542	-0.00685
1.95544	-0.04116
1.95547	-0.08954
1.9555	-0.07456
1.95552	-0.02507
1.95555	0.01331
1.95558	0.00719
1.95561	-0.02693
1.95563	-0.04136
1.95566	-0.00471
1.95569	0.0389
1.95571	0.02212
1.95574	0.01403
1.95577	0.02329
1.9558	0.00209
1.95582	-0.01469
1.95585	-0.00953
1.95588	-0.01236
1.95591	-0.04618
1.95593	-0.06359
1.95596	-0.04305
1.95599	-0.0261
1.95601	-0.0429
1.95604	-0.05047
1.95607	-0.01175
1.9561	-0.00639
1.95612	-0.01008
1.95615	0.00369
1.95618	-0.01921
1.9562	-0.02808
1.95623	-0.01846
1.95626	-0.01482
1.95629	-0.00302
1.95631	-0.00275
1.95634	-0.0048
1.95637	-0.0054
1.95639	-0.04004
1.95642	-0.04088
1.95645	0.01907
1.95648	0.05071
1.9565	0.03603
1.95653	0.02322
1.95656	0.031
1.95659	0.02645
1.95661	-0.000137929
1.95664	-0.04531
1.95667	-0.08357
1.95669	-0.05848
1.95672	-0.01771
1.95675	-0.02193
1.95678	-0.02046
1.9568	0.00443
1.95683	0.01245
1.95686	0.00588
1.95688	0.00281
1.95691	0.00732
1.95694	0.01115
1.95697	-0.01453
1.95699	-0.01839
1.95702	0.02118
1.95705	0.02034
1.95708	-0.01089
1.9571	-0.00889
1.95713	0.02295
1.95716	0.02447
1.95718	-0.01231
1.95721	-0.0076
1.95724	0.02329
1.95727	0.01468
1.95729	-0.02104
1.95732	-0.05605
1.95735	-0.04293
1.95737	0.00766
1.9574	0.02974
1.95743	0.02512
1.95746	0.02277
1.95748	0.03375
1.95751	0.01935
1.95754	-0.01074
1.95757	0.01273
1.95759	0.02559
1.95762	-0.00564
1.95765	-0.000826334
1.95767	0.00687
1.9577	-0.01581
1.95773	0.000487489
1.95776	0.03355
1.95778	0.021
1.95781	0.00828
1.95784	0.01074
1.95786	0.01097
1.95789	-0.0017
1.95792	-0.03511
1.95795	-0.04188
1.95797	-0.02288
1.958	0.00536
1.95803	0.01173
1.95806	-0.01194
1.95808	-0.002
1.95811	0.01427
1.95814	0.00756
1.95816	0.00469
1.95819	0.00594
1.95822	0.00595
1.95825	-0.00207
1.95827	-0.00226
1.9583	0.01875
1.95833	0.01492
1.95836	-0.02379
1.95838	-0.02703
1.95841	0.00646
1.95844	0.00749
1.95846	-0.00553
1.95849	-0.00121
1.95852	-0.01117
1.95855	-0.00421
1.95857	0.01645
1.9586	-0.00442
1.95863	-0.03848
1.95866	-0.01469
1.95868	0.02277
1.95871	-0.00741
1.95874	-0.0264
1.95876	-0.00347
1.95879	-0.00814
1.95882	-0.03267
1.95885	-0.03993
1.95887	-0.02367
1.9589	-0.01952
1.95893	-0.0404
1.95896	-0.04048
1.95898	-0.03086
1.95901	-0.0156
1.95904	0.000993621
1.95906	-0.00983
1.95909	-0.02537
1.95912	-0.0298
1.95915	-0.00667
1.95917	0.01707
1.9592	0.01651
1.95923	-0.00754
1.95926	-0.04603
1.95928	-0.05666
1.95931	-0.04838
1.95934	-0.03293
1.95936	-0.00704
1.95939	0.00753
1.95942	0.00964
1.95945	-0.00706
1.95947	-0.04414
1.9595	-0.03536
1.95953	-0.01035
1.95956	-0.04216
1.95958	-0.06785
1.95961	-0.03121
1.95964	0.00126
1.95966	-0.03681
1.95969	-0.06922
1.95972	-0.04384
1.95975	-0.00215
1.95977	-0.00641
1.9598	-0.02954
1.95983	-0.00491
1.95986	0.01004
1.95988	-0.00627
1.95991	-0.01423
1.95994	-0.00897
1.95997	0.00241
1.95999	-0.01427
1.96002	-0.03656
1.96005	-0.0107
1.96007	-0.00849
1.9601	-0.03242
1.96013	-0.02195
1.96016	-0.01405
1.96018	-0.01629
1.96021	-0.02309
1.96024	-0.03354
1.96027	-0.01127
1.96029	0.01615
1.96032	0.01585
1.96035	0.03165
1.96037	0.03228
1.9604	-0.00323
1.96043	-0.02098
1.96046	-0.01369
1.96048	0.00217
1.96051	0.00137
1.96054	-0.00957
1.96057	-0.01909
1.96059	-0.03108
1.96062	-0.04326
1.96065	-0.05585
1.96068	-0.04507
1.9607	-0.03192
1.96073	-0.02781
1.96076	-0.01555
1.96078	-0.01545
1.96081	-0.02718
1.96084	-0.02581
1.96087	-0.01718
1.96089	-0.03198
1.96092	-0.02751
1.96095	-0.00702
1.96098	-0.01876
1.961	-0.00967
1.96103	0.00715
1.96106	-0.02687
1.96109	-0.06098
1.96111	-0.0437
1.96114	-0.00912
1.96117	-0.000914963
1.96119	-0.01125
1.96122	-0.02017
1.96125	-0.01706
1.96128	-0.00891
1.9613	0.00349
1.96133	0.01754
1.96136	0.013
1.96139	0.00742
1.96141	-0.00337
1.96144	-0.01345
1.96147	-0.02565
1.9615	-0.05335
1.96152	-0.05188
1.96155	-0.05242
1.96158	-0.0477
1.9616	-0.01503
1.96163	-0.01709
1.96166	-0.02668
1.96169	-0.02659
1.96171	-0.03267
1.96174	-0.03549
1.96177	-0.00644
1.9618	0.04148
1.96182	0.01495
1.96185	-0.0337
1.96188	-0.02146
1.96191	0.00106
1.96193	0.00236
1.96196	-0.02765
1.96199	-0.05409
1.96202	-0.03676
1.96204	-0.01679
1.96207	-0.0097
1.9621	-0.01854
1.96212	-0.02207
1.96215	-0.00485
1.96218	-0.0144
1.96221	-0.06089
1.96223	-0.09877
1.96226	-0.08284
1.96229	-0.03771
1.96232	-0.01991
1.96234	-0.0399
1.96237	-0.05523
1.9624	-0.04759
1.96243	-0.01369
1.96245	0.01766
1.96248	-0.00783
1.96251	-0.03407
1.96254	-0.02656
1.96256	-0.01937
1.96259	-0.02428
1.96262	-0.02319
1.96264	0.01011
1.96267	0.0208
1.9627	-0.01474
1.96273	-0.04481
1.96275	-0.04002
1.96278	-0.00331
1.96281	-0.000635699
1.96284	-0.0358
1.96286	-0.04845
1.96289	-0.04955
1.96292	-0.03548
1.96295	-0.01951
1.96297	-0.0295
1.963	-0.0302
1.96303	-0.00239
1.96306	0.01355
1.96308	-0.00978
1.96311	-0.02849
1.96314	-0.03725
1.96317	-0.04449
1.96319	-0.03535
1.96322	-0.01808
1.96325	-0.01374
1.96327	-0.02302
1.9633	-0.0321
1.96333	-0.04527
1.96336	-0.02552
1.96338	-0.02244
1.96341	-0.04728
1.96344	-0.03054
1.96347	-0.02467
1.96349	-0.02321
1.96352	-0.01227
1.96355	-0.00644
1.96358	-0.00425
1.9636	-0.02812
1.96363	-0.01417
1.96366	0.02331
1.96369	0.02088
1.96371	0.000238883
1.96374	-0.03792
1.96377	-0.06723
1.9638	-0.07543
1.96382	-0.08316
1.96385	-0.05917
1.96388	-0.00244
1.96391	0.01978
1.96393	0.01003
1.96396	0.02063
1.96399	0.0372
1.96401	0.02808
1.96404	-0.01485
1.96407	-0.06526
1.9641	-0.06415
1.96412	-0.02808
1.96415	-0.02804
1.96418	-0.05102
1.96421	-0.04961
1.96423	-0.04223
1.96426	-0.04784
1.96429	-0.03571
1.96432	-0.01201
1.96434	-0.00797
1.96437	-0.02338
1.9644	-0.02278
1.96443	-0.000597237
1.96445	-0.0202
1.96448	-0.03485
1.96451	-0.02481
1.96454	-0.02954
1.96456	-0.00834
1.96459	0.00589
1.96462	0.00118
1.96465	-0.00192
1.96467	-0.01877
1.9647	-0.02659
1.96473	-0.02321
1.96476	-0.03572
1.96478	-0.0456
1.96481	-0.04447
1.96484	-0.04954
1.96487	-0.05175
1.96489	-0.04236
1.96492	-0.02224
1.96495	0.00286
1.96497	0.01828
1.965	0.0129
1.96503	-0.00237
1.96506	-0.00375
1.96508	-0.00457
1.96511	-0.03322
1.96514	-0.05876
1.96517	-0.05423
1.96519	-0.03281
1.96522	-0.0119
1.96525	-0.01142
1.96528	-0.01558
1.9653	-0.03341
1.96533	-0.04983
1.96536	-0.0362
1.96539	-0.03605
1.96541	-0.02906
1.96544	-0.02666
1.96547	-0.04856
1.9655	-0.04425
1.96552	-0.03055
1.96555	-0.03226
1.96558	-0.03455
1.96561	-0.02469
1.96563	-0.03099
1.96566	-0.05444
1.96569	-0.04957
1.96572	-0.04017
1.96574	-0.03963
1.96577	-0.01865
1.9658	-0.00133
1.96583	-0.00913
1.96585	-0.00123
1.96588	0.02032
1.96591	0.00965
1.96594	-0.00805
1.96596	-0.01303
1.96599	-0.00364
1.96602	0.01376
1.96605	0.0176
1.96607	-0.000811284
1.9661	-0.02203
1.96613	-0.00682
1.96616	-0.00576
1.96618	-0.02427
1.96621	-0.00409
1.96624	0.01205
1.96627	0.00229
1.96629	-0.00849
1.96632	-0.01693
1.96635	-0.01337
1.96638	-0.01723
1.9664	-0.01578
1.96643	-0.00593
1.96646	-0.03324
1.96649	-0.05798
1.96651	-0.04814
1.96654	-0.02946
1.96657	-0.00687
1.9666	0.00351
1.96662	-0.00566
1.96665	-0.01289
1.96668	-0.00516
1.96671	-0.00435
1.96673	-0.02385
1.96676	-0.01346
1.96679	0.00491
1.96682	-0.01177
1.96684	-0.01111
1.96687	-0.01181
1.9669	-0.03627
1.96693	-0.03723
1.96695	-0.0373
1.96698	-0.02684
1.96701	0.00893
1.96704	0.00511
1.96706	-0.00939
1.96709	-0.01568
1.96712	-0.03315
1.96715	-0.01808
1.96717	-0.00828
1.9672	-0.02593
1.96723	-0.02288
1.96726	-0.01677
1.96728	-0.02122
1.96731	-0.03298
1.96734	-0.05069
1.96737	-0.04738
1.96739	-0.04036
1.96742	-0.03977
1.96745	-0.02718
1.96748	-0.01893
1.9675	-0.00246
1.96753	0.01016
1.96756	-0.00784
1.96759	-0.02866
1.96761	-0.04592
1.96764	-0.04853
1.96767	-0.01375
1.9677	0.00143
1.96772	-0.02889
1.96775	-0.04262
1.96778	-0.04847
1.96781	-0.05274
1.96783	-0.03845
1.96786	-0.03951
1.96789	-0.05343
1.96792	-0.04838
1.96794	-0.02737
1.96797	-0.02115
1.968	-0.02259
1.96803	0.00444
1.96805	0.02651
1.96808	-0.00126
1.96811	-0.01809
1.96814	-0.00892
1.96816	-0.0327
1.96819	-0.04294
1.96822	-0.01152
1.96825	0.00123
1.96827	-0.01145
1.9683	-0.00945
1.96833	0.00259
1.96836	-0.0239
1.96838	-0.07255
1.96841	-0.06595
1.96844	-0.02669
1.96847	-0.02762
1.96849	-0.02035
1.96852	0.00127
1.96855	-0.03663
1.96858	-0.06588
1.9686	-0.06754
1.96863	-0.06328
1.96866	-0.01449
1.96869	-0.00434
1.96871	-0.03301
1.96874	-0.02684
1.96877	-0.01714
1.9688	-0.01997
1.96882	-0.0298
1.96885	-0.05527
1.96888	-0.07013
1.96891	-0.05418
1.96893	-0.04038
1.96896	-0.0426
1.96899	-0.04712
1.96902	-0.05348
1.96905	-0.04812
1.96907	-0.03198
1.9691	-0.02154
1.96913	-0.00757
1.96916	-0.01248
1.96918	-0.04063
1.96921	-0.05814
1.96924	-0.04654
1.96927	-0.02054
1.96929	-0.02419
1.96932	-0.03702
1.96935	-0.04358
1.96938	-0.05637
1.9694	-0.06561
1.96943	-0.07774
1.96946	-0.07139
1.96949	-0.04338
1.96951	-0.03028
1.96954	-0.04713
1.96957	-0.04189
1.9696	0.00958
1.96962	0.04296
1.96965	0.01405
1.96968	-0.04423
1.96971	-0.04569
1.96973	-0.02794
1.96976	-0.02393
1.96979	-0.00788
1.96982	-0.02254
1.96984	-0.04353
1.96987	-0.03695
1.9699	-0.03652
1.96993	-0.04584
1.96996	-0.04431
1.96998	-0.04178
1.97001	-0.02892
1.97004	-0.01454
1.97007	-0.0351
1.97009	-0.04791
1.97012	-0.04316
1.97015	-0.05557
1.97018	-0.07247
1.9702	-0.06179
1.97023	-0.01556
1.97026	0.0016
1.97029	-0.01621
1.97031	-0.01735
1.97034	-0.00583
1.97037	-0.00726
1.9704	-0.01662
1.97042	-0.02769
1.97045	-0.04097
1.97048	-0.04558
1.97051	-0.04256
1.97053	-0.03939
1.97056	-0.03386
1.97059	-0.01337
1.97062	-0.00373
1.97064	-0.003
1.97067	0.01498
1.9707	0.01797
1.97073	0.00626
1.97076	-0.002
1.97078	-0.02345
1.97081	-0.03645
1.97084	-0.01797
1.97087	0.0001274
1.97089	-0.00931
1.97092	-0.01952
1.97095	-0.03543
1.97098	-0.04938
1.971	-0.01186
1.97103	0.02791
1.97106	0.0163
1.97109	-0.01886
1.97111	-0.03812
1.97114	-0.02912
1.97117	-0.01093
1.9712	-0.00379
1.97122	0.00416
1.97125	0.01378
1.97128	0.01238
1.97131	-0.00537
1.97134	-0.04385
1.97136	-0.05167
1.97139	-0.03093
1.97142	-0.04552
1.97145	-0.06102
1.97147	-0.0507
1.9715	-0.04607
1.97153	-0.03304
1.97156	-0.01399
1.97158	-0.0328
1.97161	-0.05559
1.97164	-0.03358
1.97167	-0.00409
1.97169	-0.01474
1.97172	-0.03869
1.97175	-0.01822
1.97178	0.02794
1.9718	0.03652
1.97183	0.00332
1.97186	-0.02997
1.97189	-0.05604
1.97192	-0.0599
1.97194	-0.0202
1.97197	0.00814
1.972	-0.0116
1.97203	-0.02639
1.97205	-0.0254
1.97208	-0.04911
1.97211	-0.06705
1.97214	-0.04604
1.97216	-0.01825
1.97219	-0.02577
1.97222	-0.05334
1.97225	-0.04397
1.97227	-0.01933
1.9723	-0.01738
1.97233	-0.02483
1.97236	-0.03344
1.97239	-0.0332
1.97241	-0.02315
1.97244	0.00699
1.97247	0.03225
1.9725	-0.01096
1.97252	-0.06686
1.97255	-0.05725
1.97258	-0.02641
1.97261	-0.01423
1.97263	-0.00365
1.97266	-0.000888207
1.97269	-0.00807
1.97272	-0.02571
1.97274	-0.04087
1.97277	-0.02784
1.9728	-0.03818
1.97283	-0.06452
1.97286	-0.04947
1.97288	-0.02106
1.97291	-0.01037
1.97294	-0.01217
1.97297	-0.0203
1.97299	-0.04581
1.97302	-0.0683
1.97305	-0.03793
1.97308	-0.00653
1.9731	-0.0115
1.97313	-0.01309
1.97316	-0.04049
1.97319	-0.06505
1.97322	-0.05684
1.97324	-0.0513
1.97327	-0.04866
1.9733	-0.03063
1.97333	-0.00683
1.97335	-0.03053
1.97338	-0.03889
1.97341	0.01051
1.97344	0.01887
1.97346	-0.01729
1.97349	-0.02722
1.97352	-0.02126
1.97355	-0.03206
1.97358	-0.03337
1.9736	-0.00306
1.97363	0.02188
1.97366	0.02109
1.97369	0.00601
1.97371	-0.0132
1.97374	-0.00999
1.97377	-0.00978
1.9738	-0.0378
1.97382	-0.05728
1.97385	-0.05528
1.97388	-0.04149
1.97391	-0.02109
1.97394	0.00154
1.97396	0.000909452
1.97399	-0.03832
1.97402	-0.06833
1.97405	-0.04862
1.97407	-0.03587
1.9741	-0.05715
1.97413	-0.04003
1.97416	0.00634
1.97418	0.00625
1.97421	-0.03403
1.97424	-0.04611
1.97427	-0.0253
1.9743	-0.00154
1.97432	0.01045
1.97435	-0.01774
1.97438	-0.03708
1.97441	-0.03307
1.97443	-0.03583
1.97446	-0.00559
1.97449	0.01514
1.97452	0.00364
1.97454	-0.00716
1.97457	-0.02291
1.9746	-0.01324
1.97463	0.00311
1.97466	-0.01571
1.97468	-0.02927
1.97471	-0.01755
1.97474	-0.01911
1.97477	-0.03704
1.97479	-0.04839
1.97482	-0.05367
1.97485	-0.066
1.97488	-0.07098
1.97491	-0.06445
1.97493	-0.06323
1.97496	-0.05149
1.97499	-0.04639
1.97502	-0.04865
1.97504	-0.0319
1.97507	-0.03762
1.9751	-0.05491
1.97513	-0.04337
1.97515	-0.03941
1.97518	-0.04839
1.97521	-0.03292
1.97524	-0.0157
1.97527	-0.00864
1.97529	-0.00242
1.97532	-0.01653
1.97535	-0.02964
1.97538	-0.03038
1.9754	-0.01915
1.97543	-0.00474
1.97546	-0.00566
1.97549	-0.01907
1.97552	-0.02786
1.97554	-0.01423
1.97557	-0.01868
1.9756	-0.03749
1.97563	-0.03981
1.97565	-0.0659
1.97568	-0.10551
1.97571	-0.07858
1.97574	-0.02203
1.97576	-0.02404
1.97579	-0.04818
1.97582	-0.05391
1.97585	-0.05209
1.97588	-0.04302
1.9759	-0.02868
1.97593	-0.01549
1.97596	0.00307
1.97599	0.01566
1.97601	0.00955
1.97604	0.01297
1.97607	0.02097
1.9761	0.01548
1.97613	0.00979
1.97615	-0.00020872
1.97618	-0.0211
1.97621	-0.03601
1.97624	-0.03075
1.97626	-0.02313
1.97629	-0.01904
1.97632	-0.01772
1.97635	-0.02753
1.97638	-0.04615
1.9764	-0.04815
1.97643	-0.03131
1.97646	-0.02752
1.97649	-0.03434
1.97651	-0.02143
1.97654	0.00299
1.97657	0.00812
1.9766	0.00826
1.97663	0.03094
1.97665	0.03804
1.97668	0.01633
1.97671	0.000525394
1.97674	-0.03217
1.97676	-0.03679
1.97679	-0.01292
1.97682	-0.02435
1.97685	-0.03027
1.97688	-0.0138
1.9769	-0.00641
1.97693	-0.01658
1.97696	-0.02811
1.97699	-0.02277
1.97701	-0.0185
1.97704	-0.01464
1.97707	0.0116
1.9771	0.02778
1.97713	0.01496
1.97715	-0.01619
1.97718	-0.037
1.97721	-0.03076
1.97724	-0.02645
1.97726	-0.04525
1.97729	-0.06796
1.97732	-0.05377
1.97735	-0.02785
1.97738	-0.03349
1.9774	-0.04275
1.97743	-0.01914
1.97746	-0.00932
1.97749	-0.04471
1.97751	-0.05082
1.97754	-0.02797
1.97757	-0.03508
1.9776	-0.03773
1.97763	-0.01815
1.97765	-0.00508
1.97768	0.000767868
1.97771	-0.01335
1.97774	-0.03598
1.97776	-0.03931
1.97779	-0.03104
1.97782	-0.00839
1.97785	0.02386
1.97788	0.03131
1.9779	0.01447
1.97793	0.000171436
1.97796	-0.00235
1.97799	0.000736096
1.97801	-0.01867
1.97804	-0.02201
1.97807	0.01006
1.9781	-0.00262
1.97813	-0.03566
1.97815	-0.01966
1.97818	0.0061
1.97821	-7.1039e-05
1.97824	-0.01185
1.97827	-0.02386
1.97829	-0.05374
1.97832	-0.07524
1.97835	-0.05273
1.97838	-0.01101
1.9784	0.00381
1.97843	0.01435
1.97846	0.01262
1.97849	-0.00422
1.97852	-0.01352
1.97854	-0.04054
1.97857	-0.04224
1.9786	-0.01604
1.97863	-0.03225
1.97865	-0.04807
1.97868	-0.0239
1.97871	-0.01862
1.97874	-0.02459
1.97877	-0.02623
1.97879	-0.0501
1.97882	-0.05201
1.97885	-0.02617
1.97888	-0.02526
1.97891	-0.02969
1.97893	-0.0082
1.97896	0.00729
1.97899	-0.00144
1.97902	-0.02361
1.97904	-0.03334
1.97907	-0.00536
1.9791	0.00396
1.97913	-0.01224
1.97916	0.000304658
1.97918	0.00195
1.97921	-0.01819
1.97924	-0.03895
1.97927	-0.0358
1.97929	-0.02272
1.97932	-0.0295
1.97935	-0.01546
1.97938	-0.00805
1.97941	-0.02041
1.97943	-0.02256
1.97946	-0.02599
1.97949	-0.02313
1.97952	-0.00686
1.97955	-0.00117
1.97957	0.000947913
1.9796	0.00191
1.97963	-0.03602
1.97966	-0.05776
1.97968	-0.01846
1.97971	0.00615
1.97974	-0.000411619
1.97977	-0.00709
1.9798	0.0016
1.97982	0.02637
1.97985	0.01815
1.97988	-0.00608
1.97991	-0.00142
1.97994	-0.00557
1.97996	-0.01334
1.97999	-0.01414
1.98002	-0.02703
1.98005	-0.02148
1.98008	-0.01152
1.9801	-0.00658
1.98013	0.00069206
1.98016	-0.01931
1.98019	-0.02338
1.98021	-0.00457
1.98024	-0.01621
1.98027	-0.00659
1.9803	0.00542
1.98033	-0.01062
1.98035	-0.0042
1.98038	0.00763
1.98041	0.00809
1.98044	-0.00797
1.98047	-0.01817
1.98049	-0.01205
1.98052	0.00106
1.98055	0.01272
1.98058	0.0022
1.9806	0.0017
1.98063	0.01396
1.98066	-6.43501e-05
1.98069	-0.02548
1.98072	-0.04552
1.98074	-0.05102
1.98077	-0.01732
1.9808	0.0215
1.98083	0.02182
1.98086	0.00268
1.98088	-0.00541
1.98091	0.00213
1.98094	0.00314
1.98097	-0.01979
1.981	-0.03001
1.98102	-0.00994
1.98105	-0.01932
1.98108	-0.06029
1.98111	-0.08136
1.98113	-0.06292
1.98116	-0.03503
1.98119	-0.02941
1.98122	-0.01965
1.98125	-0.00229
1.98127	0.00115
1.9813	-0.0259
1.98133	-0.03506
1.98136	-0.00763
1.98139	-0.01699
1.98141	-0.02974
1.98144	0.01626
1.98147	0.0291
1.9815	-0.03635
1.98153	-0.07192
1.98155	-0.05038
1.98158	-0.03386
1.98161	-0.04014
1.98164	-0.03414
1.98166	-0.01044
1.98169	0.02798
1.98172	0.05202
1.98175	0.01615
1.98178	-0.0202
1.9818	-0.03055
1.98183	-0.04492
1.98186	-0.02587
1.98189	-0.000981295
1.98192	-0.01343
1.98194	-0.00966
1.98197	-0.0047
1.982	-0.02962
1.98203	-0.05277
1.98206	-0.05864
1.98208	-0.04339
1.98211	-0.00878
1.98214	-0.00432
1.98217	-0.03829
1.9822	-0.02729
1.98222	0.00694
1.98225	0.01434
1.98228	0.02302
1.98231	0.00088604
1.98233	-0.03799
1.98236	-0.04073
1.98239	-0.0167
1.98242	0.0077
1.98245	0.01201
1.98247	0.02086
1.9825	0.03181
1.98253	0.01674
1.98256	-0.03086
1.98259	-0.0654
1.98261	-0.02945
1.98264	0.00935
1.98267	0.00425
1.9827	0.00503
1.98273	0.0031
1.98275	-0.00261
1.98278	0.01782
1.98281	0.0211
1.98284	-0.000511953
1.98287	-0.01566
1.98289	-0.01668
1.98292	-0.00148
1.98295	-0.00387
1.98298	-0.00837
1.98301	-0.00699
1.98303	-0.01903
1.98306	-0.00304
1.98309	0.02119
1.98312	0.00684
1.98315	-0.01234
1.98317	-0.01583
1.9832	-0.00694
1.98323	0.02217
1.98326	0.04576
1.98329	0.05078
1.98331	0.03821
1.98334	0.00239
1.98337	-0.0353
1.9834	-0.03249
1.98342	0.00957
1.98345	0.01999
1.98348	-0.02403
1.98351	-0.05493
1.98354	-0.04004
1.98356	-0.01624
1.98359	-0.01135
1.98362	-0.02333
1.98365	-0.02243
1.98368	-0.00315
1.9837	0.03048
1.98373	0.04043
1.98376	-0.0177
1.98379	-0.06223
1.98382	-0.04979
1.98384	-0.04315
1.98387	-0.05292
1.9839	-0.04932
1.98393	-0.03516
1.98396	-0.03846
1.98398	-0.04211
1.98401	-0.03366
1.98404	-0.04856
1.98407	-0.04754
1.9841	0.000262294
1.98412	0.01611
1.98415	-0.01472
1.98418	-0.00519
1.98421	0.02373
1.98424	0.00777
1.98426	-0.00588
1.98429	-3.53645e-05
1.98432	-0.00408
1.98435	0.00672
1.98438	0.01668
1.9844	-0.00827
1.98443	-0.02265
1.98446	-0.00491
1.98449	0.01201
1.98452	0.02533
1.98454	0.02071
1.98457	-0.00412
1.9846	-0.01336
1.98463	-0.02432
1.98466	-0.03894
1.98468	-0.0231
1.98471	0.0138
1.98474	0.02817
1.98477	-0.000770593
1.9848	-0.0127
1.98482	0.01774
1.98485	0.01123
1.98488	-0.02041
1.98491	-0.03369
1.98494	-0.01441
1.98496	0.02039
1.98499	0.00164
1.98502	-0.03116
1.98505	-0.01748
1.98508	0.00894
1.9851	0.01125
1.98513	0.02108
1.98516	0.02263
1.98519	-0.01342
1.98522	-0.02804
1.98524	0.00338
1.98527	0.03184
1.9853	0.01595
1.98533	0.01474
1.98536	0.05307
1.98538	0.05245
1.98541	0.01874
1.98544	-0.00769
1.98547	-0.03404
1.9855	-0.03897
1.98552	-0.00415
1.98555	0.01137
1.98558	-0.03291
1.98561	-0.05596
1.98564	-0.01242
1.98566	0.02706
1.98569	0.03545
1.98572	0.02696
1.98575	0.01459
1.98578	0.02157
1.9858	0.02854
1.98583	0.04718
1.98586	0.06473
1.98589	0.02902
1.98592	-0.01769
1.98594	-0.01161
1.98597	0.02112
1.986	0.00332
1.98603	-0.03983
1.98606	-0.03353
1.98608	-0.00624
1.98611	-0.00637
1.98614	-0.02217
1.98617	-0.05226
1.9862	-0.06951
1.98623	-0.0607
1.98625	-0.04493
1.98628	-0.00715
1.98631	0.00396
1.98634	-0.01787
1.98637	-0.02014
1.98639	-0.01264
1.98642	-0.02449
1.98645	-0.0486
1.98648	-0.04587
1.98651	-0.03178
1.98653	-0.05953
1.98656	-0.08392
1.98659	-0.03529
1.98662	0.00352
1.98665	-0.01233
1.98667	-0.01348
1.9867	-0.00517
1.98673	0.000456274
1.98676	0.01058
1.98679	0.00765
1.98681	0.00437
1.98684	-0.0097
1.98687	-0.02633
1.9869	-0.01565
1.98693	-0.01405
1.98695	-0.04155
1.98698	-0.06304
1.98701	-0.05232
1.98704	-0.03593
1.98707	-0.03126
1.98709	-0.01318
1.98712	0.006
1.98715	0.000199307
1.98718	0.00204
1.98721	0.01047
1.98724	0.00338
1.98726	0.01432
1.98729	0.00821
1.98732	-0.02337
1.98735	-0.0208
1.98738	-0.01359
1.9874	-0.00504
1.98743	0.01184
1.98746	-0.01342
1.98749	-0.05675
1.98752	-0.05427
1.98754	-0.01786
1.98757	-0.00564
1.9876	-0.04047
1.98763	-0.05592
1.98766	-0.03131
1.98768	-0.01357
1.98771	-0.00171
1.98774	-0.00239
1.98777	0.00347
1.9878	0.02737
1.98782	0.04243
1.98785	0.01737
1.98788	-0.03103
1.98791	-0.03692
1.98794	-0.02101
1.98797	-0.01639
1.98799	-0.01704
1.98802	-0.00174
1.98805	0.025
1.98808	0.01296
1.98811	-0.01278
1.98813	-0.01322
1.98816	0.01384
1.98819	0.02813
1.98822	-0.00738
1.98825	-0.04112
1.98827	-0.0467
1.9883	-0.04351
1.98833	-0.04202
1.98836	-0.06049
1.98839	-0.07772
1.98841	-0.06229
1.98844	-0.0231
1.98847	-0.01519
1.9885	-0.05856
1.98853	-0.06935
1.98856	-0.03119
1.98858	-0.024
1.98861	-0.07459
1.98864	-0.10897
1.98867	-0.07507
1.9887	-0.0273
1.98872	-0.0196
1.98875	-0.03515
1.98878	-0.03754
1.98881	-0.02094
1.98884	-0.01771
1.98886	-0.01545
1.98889	0.00468
1.98892	0.01313
1.98895	0.00113
1.98898	0.00445
1.98901	0.01399
1.98903	-0.02327
1.98906	-0.03919
1.98909	-0.02174
1.98912	-0.00719
1.98915	0.00499
1.98917	-0.02596
1.9892	-0.02783
1.98923	0.02544
1.98926	0.03295
1.98929	0.000648582
1.98931	-0.00978
1.98934	-0.00614
1.98937	-0.00435
1.9894	-0.00709
1.98943	-0.02634
1.98946	-0.02293
1.98948	-0.00491
1.98951	-0.00382
1.98954	0.00345
1.98957	-0.02467
1.9896	-0.06221
1.98962	-0.04162
1.98965	-0.01227
1.98968	-0.01111
1.98971	-0.02986
1.98974	-0.03587
1.98976	-0.02131
1.98979	-0.05752
1.98982	-0.0782
1.98985	-0.0316
1.98988	-0.01735
1.98991	-0.01392
1.98993	-0.00286
1.98996	0.00448
1.98999	-0.000582745
1.99002	-0.04174
1.99005	-0.06193
1.99007	-0.06929
1.9901	-0.0626
1.99013	-0.02211
1.99016	-0.01339
1.99019	-0.03436
1.99022	-0.03587
1.99024	-0.01377
1.99027	-0.01739
1.9903	-0.05013
1.99033	-0.03785
1.99036	-0.00439
1.99038	-0.01555
1.99041	-0.03209
1.99044	-0.03323
1.99047	-0.04714
1.9905	-0.05618
1.99052	-0.06522
1.99055	-0.07185
1.99058	-0.04829
1.99061	-0.04259
1.99064	-0.06879
1.99067	-0.07329
1.99069	-0.0587
1.99072	-0.0547
1.99075	-0.05651
1.99078	-0.05563
1.99081	-0.04514
1.99083	-0.03189
1.99086	-0.04311
1.99089	-0.06074
1.99092	-0.05273
1.99095	-0.03686
1.99098	-0.03783
1.991	-0.04558
1.99103	-0.04701
1.99106	-0.07029
1.99109	-0.08796
1.99112	-0.05546
1.99114	-0.02871
1.99117	-0.02868
1.9912	-0.03798
1.99123	-0.0519
1.99126	-0.04061
1.99129	-0.03158
1.99131	-0.04269
1.99134	-0.04743
1.99137	-0.06626
1.9914	-0.0741
1.99143	-0.06506
1.99145	-0.05918
1.99148	-0.02633
1.99151	-0.01711
1.99154	-0.05073
1.99157	-0.07337
1.9916	-0.06576
1.99162	-0.03899
1.99165	-0.03713
1.99168	-0.04496
1.99171	-0.051
1.99174	-0.03504
1.99176	0.01464
1.99179	-0.01007
1.99182	-0.07134
1.99185	-0.06403
1.99188	-0.05212
1.99191	-0.06305
1.99193	-0.06129
1.99196	-0.05135
1.99199	-0.05542
1.99202	-0.06721
1.99205	-0.05347
1.99207	-0.04076
1.9921	-0.0349
1.99213	-0.0089
1.99216	-0.00353
1.99219	-0.03901
1.99222	-0.07653
1.99224	-0.07735
1.99227	-0.06147
1.9923	-0.05772
1.99233	-0.04367
1.99236	-0.03412
1.99239	-0.04002
1.99241	-0.04217
1.99244	-0.03788
1.99247	-0.02796
1.9925	-0.04675
1.99253	-0.06075
1.99255	-0.0446
1.99258	-0.06051
1.99261	-0.07462
1.99264	-0.05292
1.99267	-0.03917
1.9927	-0.04838
1.99272	-0.06932
1.99275	-0.07364
1.99278	-0.06166
1.99281	-0.05279
1.99284	-0.04242
1.99287	-0.05626
1.99289	-0.06017
1.99292	-0.00155
1.99295	0.01372
1.99298	-0.03987
1.99301	-0.07076
1.99303	-0.07729
1.99306	-0.07035
1.99309	-0.05253
1.99312	-0.0257
1.99315	-0.00569
1.99318	-0.00146
1.9932	-0.00755
1.99323	-0.03475
1.99326	-0.04876
1.99329	-0.04387
1.99332	-0.06265
1.99335	-0.08437
1.99337	-0.06346
1.9934	-0.02506
1.99343	-0.02604
1.99346	-0.06093
1.99349	-0.08078
1.99351	-0.06452
1.99354	-0.05019
1.99357	-0.05176
1.9936	-0.05923
1.99363	-0.06258
1.99366	-0.05499
1.99368	-0.05981
1.99371	-0.05687
1.99374	-0.02416
1.99377	0.01932
1.9938	0.02346
1.99383	0.00789
1.99385	0.00123
1.99388	-0.03636
1.99391	-0.05501
1.99394	-0.04155
1.99397	-0.04327
1.99399	-0.01105
1.99402	0.0147
1.99405	-0.0508
1.99408	-0.10628
1.99411	-0.08937
1.99414	-0.04666
1.99416	-0.01372
1.99419	-0.02153
1.99422	-0.02545
1.99425	-0.02083
1.99428	-0.0389
1.99431	-0.05839
1.99433	-0.07115
1.99436	-0.06108
1.99439	-0.0546
1.99442	-0.04622
1.99445	-0.01075
1.99448	0.00336
1.9945	-0.01372
1.99453	-0.03857
1.99456	-0.05707
1.99459	-0.05224
1.99462	-0.04217
1.99465	-0.05248
1.99467	-0.06988
1.9947	-0.05775
1.99473	-0.01929
1.99476	-0.00989
1.99479	-0.00881
1.99481	-0.00782
1.99484	-0.03979
1.99487	-0.07458
1.9949	-0.09864
1.99493	-0.08062
1.99496	-0.02453
1.99498	-0.00291
1.99501	-0.02362
1.99504	-0.06242
1.99507	-0.07035
1.9951	-0.04671
1.99513	-0.05393
1.99515	-0.06155
1.99518	-0.03665
1.99521	-0.03034
1.99524	-0.05354
1.99527	-0.06956
1.9953	-0.09013
1.99532	-0.11226
1.99535	-0.09153
1.99538	-0.07097
1.99541	-0.08944
1.99544	-0.0753
1.99547	-0.01253
1.99549	0.02066
1.99552	-0.03224
1.99555	-0.06243
1.99558	-0.01953
1.99561	-0.01377
1.99564	-0.03739
1.99566	-0.04407
1.99569	-0.04413
1.99572	-0.04637
1.99575	-0.05523
1.99578	-0.06407
1.99581	-0.03755
1.99583	-0.02504
1.99586	-0.0425
1.99589	-0.03122
1.99592	-0.05366
1.99595	-0.07326
1.99598	-0.04182
[truncated: 3,001 more rows]
