# Supplementary material for: Achieving high-performance room-temperature organic ferromagnetic semiconductor films via topochemical reduction
Source: Nat Commun. 2026 Apr 15;17:5197. doi: 10.1038/s41467-026-71866-2 (PMC13253818; doi:10.1038/s41467-026-71866-2)
Supplement: Supplementary file 3 — Source Data [file 41467_2026_71866_MOESM3_ESM.zip › Source Data/Supplementary_Figure_4/supplementary fig4c/supplementary fig4c.xlsx]

## Sheet: Sheet1
time	intensity
0	0
1	1.22
2	2.05
4	4.29
6	15.29
8	13.14
12	3.56
24	0.44
48	0.25
