# Supplementary material for: Achieving high-performance room-temperature organic ferromagnetic semiconductor films via topochemical reduction
Source: Nat Commun. 2026 Apr 15;17:5197. doi: 10.1038/s41467-026-71866-2 (PMC13253818; doi:10.1038/s41467-026-71866-2)
Supplement: Supplementary file 3 — Source Data [file 41467_2026_71866_MOESM3_ESM.zip › Source Data/Supplementary_Figure_4/supplementary fig4d/supplementary fig4d.xlsx]

## Sheet: raw film
wavelength(nm)	intensity
300.12	0.24838
300.92	0.24622
301.71	0.24406
302.51	0.2419
303.3	0.23974
304.1	0.23758
304.89	0.23542
305.68	0.23542
306.48	0.23758
307.27	0.23326
308.06	0.23326
308.86	0.22894
309.65	0.22678
310.44	0.22894
311.24	0.22462
312.03	0.22462
312.82	0.22246
313.62	0.2203
314.41	0.21814
315.2	0.21814
315.99	0.21814
316.79	0.21598
317.58	0.21382
318.37	0.21166
319.16	0.2095
319.96	0.21166
320.75	0.2095
321.54	0.20518
322.33	0.20518
323.13	0.20518
323.92	0.20086
324.71	0.20086
325.5	0.19654
326.29	0.19654
327.08	0.19438
327.88	0.19222
328.67	0.19006
329.46	0.1879
330.25	0.18575
331.04	0.18143
331.83	0.17927
332.62	0.17711
333.41	0.17495
334.21	0.17279
335	0.17063
335.79	0.16847
336.58	0.16631
337.37	0.16631
338.16	0.16631
338.95	0.16415
339.74	0.15983
340.53	0.15767
341.32	0.15551
342.11	0.15335
342.9	0.15551
343.69	0.15335
344.48	0.15335
345.27	0.14687
346.06	0.14687
346.85	0.14687
347.64	0.14471
348.43	0.14255
349.22	0.14039
350.01	0.14471
350.8	0.13823
351.59	0.13823
352.38	0.14039
353.16	0.14039
353.95	0.13823
354.74	0.13823
355.53	0.14039
356.32	0.14255
357.11	0.14471
357.9	0.14255
358.69	0.14903
359.47	0.14903
360.26	0.14903
361.05	0.14687
361.84	0.15119
362.63	0.15335
363.41	0.15119
364.2	0.15335
364.99	0.15119
365.78	0.14903
366.57	0.14471
367.35	0.14903
368.14	0.14471
368.93	0.14903
369.72	0.14255
370.5	0.14903
371.29	0.14903
372.08	0.15335
372.86	0.15335
373.65	0.15551
374.44	0.15983
375.23	0.16631
376.01	0.16847
376.8	0.17279
377.59	0.17495
378.37	0.17927
379.16	0.18359
379.95	0.18359
380.73	0.18143
381.52	0.17927
382.3	0.17927
383.09	0.17279
383.88	0.17063
384.66	0.16847
385.45	0.16199
386.23	0.15767
387.02	0.15551
387.8	0.15335
388.59	0.15119
389.38	0.14903
390.16	0.14687
390.95	0.14255
391.73	0.14255
392.52	0.14255
393.3	0.14255
394.09	0.14039
394.87	0.14471
395.66	0.14255
396.44	0.14687
397.23	0.14687
398.01	0.15335
398.8	0.15119
399.58	0.15119
400.36	0.15551
401.15	0.15767
401.93	0.15983
402.72	0.16199
403.5	0.16415
404.28	0.16415
405.07	0.17063
405.85	0.17495
406.64	0.17711
407.42	0.17927
408.2	0.1879
408.99	0.19006
409.77	0.19438
410.55	0.20302
411.34	0.20518
412.12	0.21382
412.9	0.21814
413.69	0.22894
414.47	0.23542
415.25	0.23974
416.03	0.25054
416.82	0.25702
417.6	0.26782
418.38	0.27646
419.17	0.2851
419.95	0.2959
420.73	0.30886
421.51	0.31749
422.29	0.32829
423.08	0.34125
423.86	0.34773
424.64	0.36285
425.42	0.37365
426.2	0.38661
426.99	0.39741
427.77	0.41037
428.55	0.42333
429.33	0.4406
430.11	0.45356
430.89	0.46436
431.67	0.47732
432.46	0.49244
433.24	0.50756
434.02	0.52052
434.8	0.53564
435.58	0.5486
436.36	0.56371
437.14	0.57667
437.92	0.59611
438.7	0.60475
439.48	0.61771
440.26	0.63283
441.04	0.65227
441.82	0.66307
442.6	0.67603
443.38	0.68898
444.16	0.69762
444.94	0.71274
445.72	0.72138
446.5	0.73434
447.28	0.74946
448.06	0.7581
448.84	0.7689
449.62	0.7797
450.4	0.78618
451.18	0.7905
451.96	0.80346
452.74	0.80994
453.52	0.81857
454.3	0.82505
455.07	0.83585
455.85	0.84233
456.63	0.84449
457.41	0.85529
458.19	0.86177
458.97	0.87041
459.75	0.87473
460.53	0.88121
461.3	0.88337
462.08	0.89633
462.86	0.90497
463.64	0.91145
464.42	0.92009
465.19	0.92657
465.97	0.93089
466.75	0.93737
467.53	0.93952
468.3	0.94816
469.08	0.9568
469.86	0.95896
470.64	0.96328
471.41	0.96328
472.19	0.97192
472.97	0.97624
473.75	0.98704
474.52	0.98272
475.3	0.98488
476.08	0.99136
476.85	0.99136
477.63	0.99136
478.41	0.99784
479.18	1
479.96	0.99352
480.73	0.99568
481.51	0.99136
482.29	0.99352
483.06	0.99352
483.84	0.99352
484.62	0.99352
485.39	0.99352
486.17	0.9892
486.94	0.98704
487.72	0.9892
488.49	0.98488
489.27	0.98704
490.04	0.98488
490.82	0.9784
491.6	0.98056
492.37	0.98056
493.15	0.97624
493.92	0.97624
494.7	0.97408
495.47	0.97408
496.24	0.96976
497.02	0.9676
497.79	0.96976
498.57	0.96544
499.34	0.97192
500.12	0.96976
500.89	0.9676
501.67	0.96976
502.44	0.96976
503.21	0.96112
503.99	0.96544
504.76	0.96328
505.54	0.96544
506.31	0.96328
507.08	0.96544
507.86	0.9676
508.63	0.96328
509.4	0.96544
510.18	0.96544
510.95	0.96328
511.72	0.96544
512.5	0.96112
513.27	0.95896
514.04	0.96328
514.82	0.9568
515.59	0.95896
516.36	0.95464
517.13	0.94816
517.91	0.9568
518.68	0.95248
519.45	0.95248
520.22	0.94816
521	0.94816
521.77	0.93952
522.54	0.946
523.31	0.93952
524.08	0.93737
524.86	0.93305
525.63	0.93089
526.4	0.92657
527.17	0.93089
527.94	0.91577
528.71	0.92225
529.49	0.90713
530.26	0.90929
531.03	0.90065
531.8	0.91145
532.57	0.89849
533.34	0.89633
534.11	0.89417
534.88	0.88553
535.65	0.87905
536.43	0.88121
537.2	0.87473
537.97	0.87041
538.74	0.86609
539.51	0.86177
540.28	0.85529
541.05	0.84881
541.82	0.85529
542.59	0.84881
543.36	0.84449
544.13	0.83369
544.9	0.83585
545.67	0.83153
546.44	0.82721
547.21	0.82505
547.98	0.82721
548.75	0.82073
549.52	0.82073
550.29	0.81857
551.05	0.81641
551.82	0.81641
552.59	0.81857
553.36	0.82073
554.13	0.81857
554.9	0.82073
555.67	0.82073
556.44	0.81857
557.21	0.82505
557.97	0.82937
558.74	0.83369
559.51	0.83153
560.28	0.83369
561.05	0.84017
561.82	0.84449
562.58	0.84449
563.35	0.85529
564.12	0.86177
564.89	0.85961
565.66	0.86609
566.42	0.86825
567.19	0.86609
567.96	0.87473
568.73	0.87689
569.49	0.87905
570.26	0.88121
571.03	0.88337
571.8	0.88553
572.56	0.88553
573.33	0.88769
574.1	0.88121
574.86	0.88337
575.63	0.87905
576.4	0.87473
577.16	0.86825
577.93	0.86609
578.7	0.86177
579.46	0.85529
580.23	0.85313
580.99	0.84017
581.76	0.83369
582.53	0.82721
583.29	0.82073
584.06	0.81641
584.82	0.80994
585.59	0.79914
586.36	0.78618
587.12	0.7797
587.89	0.77106
588.65	0.76242
589.42	0.75378
590.18	0.74514
590.95	0.7365
591.71	0.72786
592.48	0.71706
593.24	0.7041
594.01	0.69546
594.77	0.68467
595.54	0.67819
596.3	0.66523
597.07	0.65659
597.83	0.64363
598.6	0.63499
599.36	0.62419
600.13	0.61555
600.89	0.60475
601.65	0.59611
602.42	0.58531
603.18	0.57235
603.95	0.56371
604.71	0.55076
605.47	0.54212
606.24	0.527
607	0.52052
607.76	0.5162
608.53	0.49676
609.29	0.4946
610.05	0.4838
610.82	0.46868
611.58	0.45356
612.34	0.44276
613.11	0.43629
613.87	0.42765
614.63	0.41901
615.39	0.41037
616.16	0.39741
616.92	0.38445
617.68	0.37365
618.44	0.36501
619.21	0.35421
619.97	0.34557
620.73	0.33909
621.49	0.32613
622.26	0.31965
623.02	0.31102
623.78	0.30454
624.54	0.29374
625.3	0.28726
626.06	0.2743
626.83	0.26782
627.59	0.26134
628.35	0.25702
629.11	0.25054
629.87	0.2419
630.63	0.23974
631.39	0.22894
632.16	0.22246
632.92	0.21598
633.68	0.2095
634.44	0.20518
635.2	0.1987
635.96	0.19438
636.72	0.19006
637.48	0.18575
638.24	0.17927
639	0.17495
639.76	0.17279
640.52	0.16847
641.28	0.15983
642.04	0.15983
642.8	0.15335
643.56	0.15119
644.32	0.14687
645.08	0.14687
645.84	0.14471
646.6	0.13391
647.36	0.13607
648.12	0.13607
648.88	0.13175
649.64	0.13175
650.4	0.12743
651.16	0.12311
651.91	0.12527
652.67	0.12527
653.43	0.12095
654.19	0.11879
654.95	0.12095
655.71	0.11879
656.47	0.11447
657.23	0.11231
657.98	0.11015
658.74	0.10799
659.5	0.10583
660.26	0.10799
661.02	0.10151
661.78	0.09719
662.53	0.09719
663.29	0.09287
664.05	0.09287
664.81	0.09287
665.56	0.08639
666.32	0.09071
667.08	0.08639
667.84	0.08639
668.59	0.08855
669.35	0.08423
670.11	0.08639
670.87	0.08423
671.62	0.08207
672.38	0.08423
673.14	0.08207
673.89	0.08423
674.65	0.08207
675.41	0.07991
676.16	0.07559
676.92	0.07559
677.68	0.07775
678.43	0.07559
679.19	0.07559
679.94	0.07775
680.7	0.07343
681.46	0.07127
682.21	0.07343
682.97	0.07127
683.72	0.07127
684.48	0.07127
685.24	0.07343
685.99	0.07127
686.75	0.06911
687.5	0.06695
688.26	0.06695
689.01	0.06479
689.77	0.06695
690.52	0.06479
691.28	0.06695
692.03	0.06479
692.79	0.06479
693.54	0.06479
694.3	0.06479
695.05	0.06048
695.81	0.06479
696.56	0.06479
697.31	0.06048
698.07	0.06048
698.82	0.05832
699.58	0.05832
700.33	0.05832
701.09	0.05616
701.84	0.05616
702.59	0.05832
703.35	0.05616
704.1	0.05616
704.85	0.05616
705.61	0.05184
706.36	0.054
707.11	0.05184
707.87	0.054
708.62	0.054
709.37	0.054
710.13	0.05184
710.88	0.05184
711.63	0.05184
712.39	0.05184
713.14	0.054
713.89	0.05184
714.64	0.04968
715.4	0.05184
716.15	0.05184
716.9	0.04752
717.65	0.05184
718.41	0.04968
719.16	0.04752
719.91	0.05184
720.66	0.04968
721.41	0.04752
722.17	0.04536
722.92	0.0432
723.67	0.04536
724.42	0.04752
725.17	0.04752
725.92	0.0432
726.68	0.04536
727.43	0.04536
728.18	0.04536
728.93	0.0432
729.68	0.04536
730.43	0.0432
731.18	0.04536
731.93	0.0432
732.68	0.0432
733.43	0.04536
734.18	0.04536
734.94	0.04536
735.69	0.04536
736.44	0.0432
737.19	0.04536
737.94	0.0432
738.69	0.04104
739.44	0.0432
740.19	0.04104
740.94	0.04104
741.69	0.03888
742.44	0.03672
743.19	0.03672
743.94	0.03888
744.69	0.03888
745.43	0.03888
746.18	0.03456
746.93	0.03888
747.68	0.03456
748.43	0.03456
749.18	0.0324
749.93	0.03456
750.68	0.0324
751.43	0.03456
752.18	0.0324
752.93	0.0324
753.67	0.03672
754.42	0.03672
755.17	0.03456
755.92	0.03456
756.67	0.03672
757.42	0.03672
758.16	0.03456
758.91	0.03456
759.66	0.03672
760.41	0.03456
761.16	0.03888
761.9	0.03456
762.65	0.03672
763.4	0.03456
764.15	0.03672
764.89	0.0324
765.64	0.03456
766.39	0.03456
767.14	0.03672
767.88	0.03456
768.63	0.0324
769.38	0.03456
770.12	0.03024
770.87	0.03456
771.62	0.03456
772.36	0.0324
773.11	0.03024
773.86	0.02592
774.6	0.02592
775.35	0.02808
776.1	0.02808
776.84	0.02808
777.59	0.02808
778.33	0.02808
779.08	0.02592
779.83	0.02808
780.57	0.02592
781.32	0.02808
782.06	0.02592
782.81	0.02808
783.55	0.02592
784.3	0.02592
785.05	0.02592
785.79	0.03024
786.54	0.02808
787.28	0.02592
788.03	0.02592
788.77	0.02592
789.52	0.02592
790.26	0.02592
791.01	0.02808
791.75	0.02808
792.49	0.02376
793.24	0.02592
793.98	0.02808
794.73	0.02808
795.47	0.02808
796.22	0.02592
796.96	0.02592
797.7	0.02592
798.45	0.02376
799.19	0.02376
799.94	0.02376
800.68	0.02376
801.42	0.02376
802.17	0.01944
802.91	0.0216
803.65	0.0216
804.4	0.0216
805.14	0.02376
805.88	0.01944
806.63	0.02376
807.37	0.02592
808.11	0.02592
808.86	0.0216
809.6	0.02592
810.34	0.02376
811.08	0.02376
811.83	0.0216
812.57	0.01944
813.31	0.0216
814.05	0.01944
814.8	0.0216
815.54	0.0216
816.28	0.02376
817.02	0.0216
817.77	0.01944
818.51	0.0216
819.25	0.0216
819.99	0.01944
820.73	0.0216
821.47	0.01944
822.22	0.01944
822.96	0.01944
823.7	0.01944
824.44	0.01944
825.18	0.0216
825.92	0.01944
826.66	0.01944
827.4	0.0216
828.15	0.01944
828.89	0.01944
829.63	0.0216
830.37	0.01728
831.11	0.01728
831.85	0.01944
832.59	0.01944
833.33	0.01512
834.07	0.01512
834.81	0.01512
835.55	0.0216
836.29	0.0216
837.03	0.01728
837.77	0.01944
838.51	0.01944
839.25	0.01512
839.99	0.01728
840.73	0.01944
841.47	0.01944
842.21	0.01728
842.95	0.01512
843.69	0.01728
844.43	0.01728
845.16	0.01944
845.9	0.01728
846.64	0.01512
847.38	0.01728
848.12	0.01728
848.86	0.01512
849.6	0.01512
850.34	0.01296
851.08	0.01728
851.81	0.01512
852.55	0.01512
853.29	0.01512
854.03	0.01296
854.77	0.01512
855.5	0.01296
856.24	0.01728
856.98	0.01512
857.72	0.01728
858.46	0.01512
859.19	0.01512
859.93	0.01296
860.67	0.01296
861.41	0.01728
862.14	0.01512
862.88	0.01728
863.62	0.01512
864.36	0.01296
865.09	0.01296
865.83	0.01296
866.57	0.01296
867.3	0.0108
868.04	0.01296
868.78	0.01296
869.51	0.01296
870.25	0.01296
870.99	0.01512
871.72	0.01296
872.46	0.01296
873.2	0.01296
873.93	0.0108
874.67	0.0108
875.4	0.0108
876.14	0.0108
876.88	0.0108
877.61	0.01296
878.35	0.01296
879.08	0.01296
879.82	0.01296
880.55	0.01296
881.29	0.01512
882.02	0.0108
882.76	0.0108
883.49	0.0108
884.23	0.0108
884.96	0.0108
885.7	0.01512
886.43	0.01296
887.17	0.0108
887.9	0.0108
888.64	0.0108
889.37	0.01296
890.11	0.01296
890.84	0.00864
891.58	0.00864
892.31	0.01296
893.04	0.0108
893.78	0.0108
894.51	0.0108
895.25	0.01296
895.98	0.00648
896.71	0.0108
897.45	0.0108
898.18	0.0108
898.92	0.0108
899.65	0.01296
900.38	0.0108
901.12	0.0108
901.85	0.0108
902.58	0.0108
903.31	0.00864
904.05	0.00864
904.78	0.00864
905.51	0.00864
906.25	0.0108
906.98	0.0108
907.71	0.00648
908.44	0.0108
909.18	0.00648
909.91	0.00648
910.64	0.00648
911.37	0.00864
912.11	0.00432
912.84	0.00648
913.57	0.00864
914.3	0.0108
915.03	0.00648
915.77	0.0108
916.5	0.00648
917.23	0.0108
917.96	0.00648
918.69	0.00648
919.42	0.00864
920.15	0.00864
920.89	0.00864
921.62	0.0108
922.35	0.00864
923.08	0.00648
923.81	0.00432
924.54	0.00648
925.27	0.0108
926	0.00648
926.73	0.0108
927.46	0.00648
928.19	0.00864
928.92	0.00648
929.65	0.00864
930.39	0.00648
931.12	0.00864
931.85	0.00864
932.58	0.00864
933.31	0.00648
934.04	0.00864
934.77	0.00864
935.49	0.00432
936.22	0.00648
936.95	0.00864
937.68	0.00648
938.41	0.00648
939.14	0.00864
939.87	0.00216
940.6	0.00648
941.33	0.00432
942.06	0.00648
942.79	0.00864
943.52	0.00648
944.25	0.00648
944.97	0.00648
945.7	0.00432
946.43	0.00648
947.16	0.00864
947.89	0.00432
948.62	0.00864
949.35	0.00864
950.07	0.00216
950.8	0.00648
951.53	0.00432
952.26	0.00648
952.99	0.00432
953.71	0.00648
954.44	0.00648
955.17	0.00648
955.9	0.00648
956.62	0.00648
957.35	0.00432
958.08	0.00648
958.81	0.00432
959.53	0.00648
960.26	0.00432
960.99	0.00432
961.71	0.00432
962.44	0.00864
963.17	0.00648
963.89	0.00432
964.62	0.00432
965.35	0.00432
966.07	0.00432
966.8	0.00648
967.53	0.00648
968.25	0.00432
968.98	0.00216
969.71	0.00216
970.43	0.00432
971.16	0.00432
971.88	0.00216
972.61	0.00216
973.34	0.00432
974.06	0.00432
974.79	0.00864
975.51	0.00432
976.24	0.00216
976.96	0.00648
977.69	0.00432
978.41	0.00432
979.14	0.00648
979.86	0.00216
980.59	0.00432
981.31	0.00432
982.04	0.00216
982.76	0.00432
983.49	0.00216
984.21	0.00648
984.94	0.00648
985.66	0.00432
986.39	0
987.11	0.00432
987.83	0.00432
988.56	0.00432
989.28	0
990.01	0.00648
990.73	0.00216
991.45	0.00432
992.18	0.00432
992.9	0.00216
993.63	0.00432
994.35	0.00216
995.07	0.00648
995.8	0.00432
996.52	0.00216
997.24	0
997.97	0.00216
998.69	0.00216
999.41	0
1000.13	0.00648
--	--
--	--
--	--
--	--
--	--
--	--
--	--
--	--
--	--
--	--
--	--
--	--
--	--
--	--
--	--
--	--
--	--
--	--
--	--
--	--
--	--
--	--
--	--
--	--
--	--
--	--
--	--
--	--
--	--
--	--
--	--
--	--
--	--
--	--
--	--
--	--
--	--
--	--
--	--
--	--
--	--
--	--
--	--
--	--
--	--
--	--
--	--
--	--
--	--
--	--
--	--
--	--
--	--

## Sheet: 6h
wavelength(nm)	intensity
300.12	0.095
300.92	0.093
301.71	0.091
302.51	0.09
303.3	0.089
304.1	0.086
304.89	0.084
305.68	0.083
306.48	0.084
307.27	0.082
308.06	0.081
308.86	0.079
309.65	0.077
310.44	0.078
311.24	0.075
312.03	0.073
312.82	0.072
313.62	0.072
314.41	0.071
315.2	0.07
315.99	0.07
316.79	0.068
317.58	0.067
318.37	0.067
319.16	0.065
319.96	0.063
320.75	0.063
321.54	0.061
322.33	0.061
323.13	0.061
323.92	0.062
324.71	0.058
325.5	0.058
326.29	0.056
327.08	0.055
327.88	0.057
328.67	0.055
329.46	0.057
330.25	0.054
331.04	0.054
331.83	0.054
332.62	0.054
333.41	0.051
334.21	0.052
335	0.049
335.79	0.047
336.58	0.05
337.37	0.047
338.16	0.047
338.95	0.046
339.74	0.047
340.53	0.046
341.32	0.044
342.11	0.042
342.9	0.046
343.69	0.042
344.48	0.043
345.27	0.042
346.06	0.044
346.85	0.043
347.64	0.042
348.43	0.04
349.22	0.039
350.01	0.04
350.8	0.041
351.59	0.04
352.38	0.038
353.16	0.039
353.95	0.04
354.74	0.042
355.53	0.038
356.32	0.037
357.11	0.039
357.9	0.041
358.69	0.038
359.47	0.039
360.26	0.041
361.05	0.043
361.84	0.039
362.63	0.041
363.41	0.039
364.2	0.04
364.99	0.041
365.78	0.037
366.57	0.041
367.35	0.041
368.14	0.043
368.93	0.041
369.72	0.039
370.5	0.036
371.29	0.04
372.08	0.039
372.86	0.04
373.65	0.041
374.44	0.041
375.23	0.04
376.01	0.043
376.8	0.043
377.59	0.042
378.37	0.044
379.16	0.044
379.95	0.045
380.73	0.047
381.52	0.045
382.3	0.045
383.09	0.044
383.88	0.045
384.66	0.042
385.45	0.044
386.23	0.043
387.02	0.042
387.8	0.041
388.59	0.041
389.38	0.04
390.16	0.043
390.95	0.042
391.73	0.043
392.52	0.042
393.3	0.043
394.09	0.042
394.87	0.042
395.66	0.044
396.44	0.044
397.23	0.041
398.01	0.041
398.8	0.046
399.58	0.044
400.36	0.045
401.15	0.047
401.93	0.045
402.72	0.045
403.5	0.047
404.28	0.046
405.07	0.049
405.85	0.048
406.64	0.05
407.42	0.048
408.2	0.047
408.99	0.05
409.77	0.051
410.55	0.053
411.34	0.053
412.12	0.055
412.9	0.056
413.69	0.054
414.47	0.056
415.25	0.058
416.03	0.061
416.82	0.061
417.6	0.063
418.38	0.065
419.17	0.066
419.95	0.068
420.73	0.069
421.51	0.071
422.29	0.071
423.08	0.071
423.86	0.076
424.64	0.078
425.42	0.076
426.2	0.079
426.99	0.081
427.77	0.084
428.55	0.086
429.33	0.087
430.11	0.093
430.89	0.092
431.67	0.095
432.46	0.097
433.24	0.1
434.02	0.101
434.8	0.105
435.58	0.107
436.36	0.11
437.14	0.112
437.92	0.114
438.7	0.119
439.48	0.12
440.26	0.122
441.04	0.127
441.82	0.129
442.6	0.131
443.38	0.132
444.16	0.136
444.94	0.138
445.72	0.14
446.5	0.143
447.28	0.146
448.06	0.15
448.84	0.151
449.62	0.151
450.4	0.154
451.18	0.154
451.96	0.159
452.74	0.159
453.52	0.164
454.3	0.164
455.07	0.166
455.85	0.167
456.63	0.171
457.41	0.173
458.19	0.175
458.97	0.179
459.75	0.177
460.53	0.179
461.3	0.183
462.08	0.185
462.86	0.186
463.64	0.187
464.42	0.19
465.19	0.191
465.97	0.194
466.75	0.197
467.53	0.197
468.3	0.197
469.08	0.202
469.86	0.202
470.64	0.206
471.41	0.205
472.19	0.208
472.97	0.208
473.75	0.21
474.52	0.209
475.3	0.212
476.08	0.213
476.85	0.213
477.63	0.214
478.41	0.215
479.18	0.216
479.96	0.22
480.73	0.215
481.51	0.219
482.29	0.218
483.06	0.22
483.84	0.221
484.62	0.222
485.39	0.221
486.17	0.222
486.94	0.221
487.72	0.224
488.49	0.222
489.27	0.224
490.04	0.225
490.82	0.225
491.6	0.223
492.37	0.227
493.15	0.228
493.92	0.229
494.7	0.229
495.47	0.231
496.24	0.229
497.02	0.232
497.79	0.233
498.57	0.234
499.34	0.233
500.12	0.237
500.89	0.237
501.67	0.237
502.44	0.238
503.21	0.24
503.99	0.24
504.76	0.242
505.54	0.246
506.31	0.243
507.08	0.246
507.86	0.247
508.63	0.25
509.4	0.249
510.18	0.251
510.95	0.252
511.72	0.255
512.5	0.253
513.27	0.255
514.04	0.257
514.82	0.259
515.59	0.258
516.36	0.26
517.13	0.264
517.91	0.26
518.68	0.265
519.45	0.266
520.22	0.267
521	0.266
521.77	0.27
522.54	0.271
523.31	0.27
524.08	0.272
524.86	0.271
525.63	0.273
526.4	0.272
527.17	0.274
527.94	0.277
528.71	0.276
529.49	0.276
530.26	0.276
531.03	0.277
531.8	0.275
532.57	0.278
533.34	0.278
534.11	0.277
534.88	0.275
535.65	0.281
536.43	0.282
537.2	0.28
537.97	0.279
538.74	0.278
539.51	0.278
540.28	0.28
541.05	0.28
541.82	0.28
542.59	0.282
543.36	0.28
544.13	0.279
544.9	0.278
545.67	0.276
546.44	0.277
547.21	0.276
547.98	0.278
548.75	0.278
549.52	0.279
550.29	0.279
551.05	0.278
551.82	0.277
552.59	0.278
553.36	0.278
554.13	0.281
554.9	0.28
555.67	0.278
556.44	0.279
557.21	0.279
557.97	0.284
558.74	0.278
559.51	0.279
560.28	0.281
561.05	0.281
561.82	0.284
562.58	0.285
563.35	0.284
564.12	0.286
564.89	0.288
565.66	0.286
566.42	0.288
567.19	0.287
567.96	0.288
568.73	0.288
569.49	0.289
570.26	0.289
571.03	0.288
571.8	0.289
572.56	0.289
573.33	0.288
574.1	0.287
574.86	0.29
575.63	0.29
576.4	0.288
577.16	0.287
577.93	0.285
578.7	0.283
579.46	0.284
580.23	0.285
580.99	0.281
581.76	0.278
582.53	0.278
583.29	0.275
584.06	0.275
584.82	0.275
585.59	0.272
586.36	0.271
587.12	0.269
587.89	0.266
588.65	0.266
589.42	0.263
590.18	0.263
590.95	0.261
591.71	0.258
592.48	0.254
593.24	0.254
594.01	0.251
594.77	0.25
595.54	0.248
596.3	0.245
597.07	0.243
597.83	0.241
598.6	0.237
599.36	0.237
600.13	0.235
600.89	0.233
601.65	0.233
602.42	0.228
603.18	0.225
603.95	0.222
604.71	0.22
605.47	0.219
606.24	0.217
607	0.214
607.76	0.213
608.53	0.209
609.29	0.208
610.05	0.206
610.82	0.204
611.58	0.2
612.34	0.197
613.11	0.196
613.87	0.195
614.63	0.193
615.39	0.189
616.16	0.188
616.92	0.185
617.68	0.183
618.44	0.179
619.21	0.176
619.97	0.176
620.73	0.173
621.49	0.171
622.26	0.17
623.02	0.167
623.78	0.167
624.54	0.163
625.3	0.16
626.06	0.159
626.83	0.156
627.59	0.153
628.35	0.153
629.11	0.15
629.87	0.15
630.63	0.15
631.39	0.146
632.16	0.146
632.92	0.145
633.68	0.142
634.44	0.14
635.2	0.139
635.96	0.136
636.72	0.135
637.48	0.134
638.24	0.131
639	0.131
639.76	0.13
640.52	0.128
641.28	0.128
642.04	0.127
642.8	0.124
643.56	0.124
644.32	0.122
645.08	0.12
645.84	0.12
646.6	0.121
647.36	0.119
648.12	0.114
648.88	0.115
649.64	0.116
650.4	0.115
651.16	0.115
651.91	0.113
652.67	0.112
653.43	0.112
654.19	0.11
654.95	0.11
655.71	0.11
656.47	0.108
657.23	0.107
657.98	0.107
658.74	0.106
659.5	0.105
660.26	0.105
661.02	0.103
661.78	0.102
662.53	0.103
663.29	0.102
664.05	0.102
664.81	0.1
665.56	0.099
666.32	0.098
667.08	0.099
667.84	0.096
668.59	0.096
669.35	0.097
670.11	0.096
670.87	0.097
671.62	0.095
672.38	0.094
673.14	0.093
673.89	0.096
674.65	0.094
675.41	0.092
676.16	0.093
676.92	0.091
677.68	0.09
678.43	0.094
679.19	0.091
679.94	0.089
680.7	0.089
681.46	0.088
682.21	0.087
682.97	0.089
683.72	0.089
684.48	0.088
685.24	0.088
685.99	0.087
686.75	0.084
687.5	0.086
688.26	0.086
689.01	0.085
689.77	0.083
690.52	0.084
691.28	0.082
692.03	0.083
692.79	0.083
693.54	0.081
694.3	0.082
695.05	0.083
695.81	0.08
696.56	0.081
697.31	0.08
698.07	0.08
698.82	0.08
699.58	0.078
700.33	0.079
701.09	0.077
701.84	0.079
702.59	0.079
703.35	0.079
704.1	0.076
704.85	0.076
705.61	0.076
706.36	0.076
707.11	0.076
707.87	0.076
708.62	0.075
709.37	0.073
710.13	0.073
710.88	0.074
711.63	0.073
712.39	0.072
713.14	0.073
713.89	0.073
714.64	0.072
715.4	0.073
716.15	0.072
716.9	0.072
717.65	0.071
718.41	0.071
719.16	0.071
719.91	0.069
720.66	0.07
721.41	0.069
722.17	0.068
722.92	0.069
723.67	0.069
724.42	0.068
725.17	0.068
725.92	0.067
726.68	0.066
727.43	0.067
728.18	0.067
728.93	0.065
729.68	0.066
730.43	0.067
731.18	0.065
731.93	0.064
732.68	0.065
733.43	0.064
734.18	0.064
734.94	0.064
735.69	0.063
736.44	0.063
737.19	0.063
737.94	0.062
738.69	0.062
739.44	0.062
740.19	0.061
740.94	0.06
741.69	0.061
742.44	0.059
743.19	0.06
743.94	0.06
744.69	0.057
745.43	0.059
746.18	0.057
746.93	0.057
747.68	0.056
748.43	0.055
749.18	0.056
749.93	0.054
750.68	0.055
751.43	0.054
752.18	0.054
752.93	0.055
753.67	0.052
754.42	0.053
755.17	0.053
755.92	0.052
756.67	0.052
757.42	0.051
758.16	0.052
758.91	0.051
759.66	0.051
760.41	0.05
761.16	0.052
761.9	0.05
762.65	0.05
763.4	0.051
764.15	0.05
764.89	0.049
765.64	0.049
766.39	0.049
767.14	0.048
767.88	0.048
768.63	0.048
769.38	0.048
770.12	0.046
770.87	0.048
771.62	0.047
772.36	0.046
773.11	0.045
773.86	0.047
774.6	0.046
775.35	0.046
776.1	0.046
776.84	0.044
777.59	0.043
778.33	0.045
779.08	0.045
779.83	0.044
780.57	0.044
781.32	0.044
782.06	0.043
782.81	0.044
783.55	0.043
784.3	0.042
785.05	0.043
785.79	0.043
786.54	0.042
787.28	0.041
788.03	0.042
788.77	0.042
789.52	0.041
790.26	0.042
791.01	0.041
791.75	0.041
792.49	0.041
793.24	0.04
793.98	0.041
794.73	0.041
795.47	0.04
796.22	0.04
796.96	0.04
797.7	0.039
798.45	0.041
799.19	0.039
799.94	0.04
800.68	0.04
801.42	0.039
802.17	0.039
802.91	0.039
803.65	0.038
804.4	0.039
805.14	0.039
805.88	0.039
806.63	0.038
807.37	0.038
808.11	0.038
808.86	0.039
809.6	0.038
810.34	0.038
811.08	0.037
811.83	0.037
812.57	0.038
813.31	0.038
814.05	0.037
814.8	0.038
815.54	0.037
816.28	0.037
817.02	0.036
817.77	0.037
818.51	0.037
819.25	0.037
819.99	0.036
820.73	0.036
821.47	0.035
822.22	0.036
822.96	0.035
823.7	0.035
824.44	0.034
825.18	0.036
825.92	0.034
826.66	0.033
827.4	0.033
828.15	0.035
828.89	0.033
829.63	0.033
830.37	0.032
831.11	0.032
831.85	0.032
832.59	0.033
833.33	0.032
834.07	0.031
834.81	0.032
835.55	0.031
836.29	0.032
837.03	0.03
837.77	0.031
838.51	0.03
839.25	0.031
839.99	0.031
840.73	0.029
841.47	0.03
842.21	0.03
842.95	0.029
843.69	0.029
844.43	0.03
845.16	0.029
845.9	0.029
846.64	0.029
847.38	0.029
848.12	0.03
848.86	0.029
849.6	0.028
850.34	0.029
851.08	0.028
851.81	0.027
852.55	0.026
853.29	0.027
854.03	0.027
854.77	0.029
855.5	0.028
856.24	0.027
856.98	0.027
857.72	0.026
858.46	0.027
859.19	0.027
859.93	0.026
860.67	0.026
861.41	0.025
862.14	0.025
862.88	0.025
863.62	0.024
864.36	0.026
865.09	0.025
865.83	0.025
866.57	0.025
867.3	0.026
868.04	0.025
868.78	0.024
869.51	0.023
870.25	0.023
870.99	0.023
871.72	0.023
872.46	0.023
873.2	0.023
873.93	0.023
874.67	0.022
875.4	0.023
876.14	0.022
876.88	0.022
877.61	0.022
878.35	0.022
879.08	0.021
879.82	0.022
880.55	0.022
881.29	0.021
882.02	0.022
882.76	0.022
883.49	0.022
884.23	0.021
884.96	0.022
885.7	0.02
886.43	0.022
887.17	0.02
887.9	0.022
888.64	0.02
889.37	0.021
890.11	0.02
890.84	0.02
891.58	0.019
892.31	0.019
893.04	0.02
893.78	0.019
894.51	0.018
895.25	0.018
895.98	0.019
896.71	0.019
897.45	0.019
898.18	0.019
898.92	0.019
899.65	0.018
900.38	0.018
901.12	0.018
901.85	0.018
902.58	0.017
903.31	0.018
904.05	0.018
904.78	0.018
905.51	0.018
906.25	0.018
906.98	0.019
907.71	0.017
908.44	0.018
909.18	0.018
909.91	0.017
910.64	0.018
911.37	0.017
912.11	0.017
912.84	0.017
913.57	0.016
914.3	0.016
915.03	0.017
915.77	0.016
916.5	0.017
917.23	0.017
917.96	0.015
918.69	0.017
919.42	0.015
920.15	0.017
920.89	0.016
921.62	0.015
922.35	0.016
923.08	0.015
923.81	0.015
924.54	0.016
925.27	0.016
926	0.016
926.73	0.015
927.46	0.016
928.19	0.016
928.92	0.015
929.65	0.015
930.39	0.015
931.12	0.015
931.85	0.015
932.58	0.015
933.31	0.014
934.04	0.016
934.77	0.015
935.49	0.015
936.22	0.015
936.95	0.015
937.68	0.015
938.41	0.015
939.14	0.014
939.87	0.015
940.6	0.014
941.33	0.014
942.06	0.014
942.79	0.014
943.52	0.015
944.25	0.014
944.97	0.014
945.7	0.015
946.43	0.015
947.16	0.014
947.89	0.014
948.62	0.014
949.35	0.016
950.07	0.014
950.8	0.015
951.53	0.015
952.26	0.015
952.99	0.015
953.71	0.015
954.44	0.016
955.17	0.017
955.9	0.015
956.62	0.015
957.35	0.014
958.08	0.015
958.81	0.015
959.53	0.015
960.26	0.014
960.99	0.014
961.71	0.015
962.44	0.015
963.17	0.015
963.89	0.014
964.62	0.015
965.35	0.014
966.07	0.014
966.8	0.015
967.53	0.014
968.25	0.015
968.98	0.015
969.71	0.015
970.43	0.015
971.16	0.016
971.88	0.014
972.61	0.016
973.34	0.014
974.06	0.014
974.79	0.015
975.51	0.014
976.24	0.015
976.96	0.016
977.69	0.014
978.41	0.014
979.14	0.014
979.86	0.015
980.59	0.014
981.31	0.015
982.04	0.013
982.76	0.013
983.49	0.014
984.21	0.013
984.94	0.012
985.66	0.013
986.39	0.013
987.11	0.013
987.83	0.014
988.56	0.012
989.28	0.013
990.01	0.012
990.73	0.013
991.45	0.011
992.18	0.013
992.9	0.012
993.63	0.011
994.35	0.012
995.07	0.012
995.8	0.012
996.52	0.011
997.24	0.01
997.97	0.011
998.69	0.011
999.41	0.011
1000.13	0.011

## Sheet: 24h
wavelength(nm)	intensity
300.37	0.16292
301.16	0.15449
301.96	0.14888
302.75	0.15169
303.54	0.14326
304.33	0.13764
305.13	0.13202
305.92	0.13202
306.71	0.1264
307.5	0.1264
308.29	0.1236
309.08	0.11798
309.88	0.12079
310.67	0.11798
311.46	0.10955
312.25	0.10674
313.04	0.10112
313.83	0.10674
314.62	0.10112
315.41	0.09551
316.21	0.09831
317	0.0927
317.79	0.0927
318.58	0.0927
319.37	0.09551
320.16	0.08708
320.95	0.08427
321.74	0.08708
322.53	0.08708
323.32	0.08427
324.11	0.07584
324.9	0.08146
325.69	0.07584
326.48	0.08146
327.27	0.07584
328.06	0.07303
328.85	0.06742
329.64	0.07022
330.43	0.07022
331.22	0.06742
332.01	0.06461
332.8	0.06742
333.59	0.06742
334.38	0.07022
335.16	0.06461
335.95	0.06742
336.74	0.07022
337.53	0.06461
338.32	0.07303
339.11	0.0618
339.9	0.0618
340.69	0.0618
341.47	0.07022
342.26	0.06461
343.05	0.06461
343.84	0.0618
344.63	0.05618
345.41	0.0618
346.2	0.06742
346.99	0.06742
347.78	0.06461
348.57	0.06742
349.35	0.06742
350.14	0.06461
350.93	0.05899
351.72	0.07022
352.5	0.06742
353.29	0.06461
354.08	0.06461
354.86	0.07303
355.65	0.07022
356.44	0.06461
357.23	0.07303
358.01	0.06742
358.8	0.06742
359.59	0.07022
360.37	0.07584
361.16	0.07584
361.95	0.07303
362.73	0.07584
363.52	0.07865
364.3	0.07303
365.09	0.07303
365.88	0.07584
366.66	0.07584
367.45	0.07584
368.23	0.07584
369.02	0.08146
369.8	0.08427
370.59	0.08146
371.38	0.08146
372.16	0.08146
372.95	0.08708
373.73	0.08146
374.52	0.08708
375.3	0.08708
376.09	0.09551
376.87	0.08989
377.66	0.0927
378.44	0.0927
379.23	0.09831
380.01	0.09831
380.8	0.09551
381.58	0.09551
382.36	0.09551
383.15	0.09831
383.93	0.10955
384.72	0.10674
385.5	0.10393
386.28	0.10112
387.07	0.10674
387.85	0.11236
388.64	0.10955
389.42	0.10955
390.2	0.11236
390.99	0.10955
391.77	0.10955
392.55	0.11517
393.34	0.11236
394.12	0.11236
394.9	0.11517
395.69	0.11236
396.47	0.12079
397.25	0.10955
398.03	0.11798
398.82	0.11517
399.6	0.11798
400.38	0.11236
401.17	0.11236
401.95	0.11517
402.73	0.12079
403.51	0.12079
404.29	0.11798
405.08	0.11798
405.86	0.11798
406.64	0.11236
407.42	0.11517
408.2	0.11517
408.99	0.11236
409.77	0.11517
410.55	0.11236
411.33	0.10674
412.11	0.11236
412.89	0.11517
413.67	0.11517
414.46	0.11236
415.24	0.11517
416.02	0.11236
416.8	0.11517
417.58	0.11517
418.36	0.10955
419.14	0.10393
419.92	0.11517
420.7	0.11517
421.48	0.10674
422.26	0.11798
423.04	0.10955
423.82	0.11236
424.6	0.11236
425.38	0.10955
426.16	0.10955
426.94	0.11517
427.72	0.10955
428.5	0.11236
429.28	0.11798
430.06	0.11236
430.84	0.10955
431.62	0.11517
432.4	0.11517
433.18	0.11798
433.96	0.11798
434.74	0.11798
435.52	0.1264
436.3	0.12079
437.07	0.1264
437.85	0.1264
438.63	0.12921
439.41	0.12921
440.19	0.13483
440.97	0.13764
441.75	0.14045
442.53	0.14045
443.3	0.14045
444.08	0.14045
444.86	0.14888
445.64	0.15449
446.42	0.1573
447.19	0.15449
447.97	0.1573
448.75	0.1573
449.53	0.16292
450.3	0.17135
451.08	0.17416
451.86	0.18258
452.64	0.18258
453.41	0.1882
454.19	0.19101
454.97	0.19382
455.75	0.19663
456.52	0.20787
457.3	0.20506
458.08	0.21629
458.85	0.2191
459.63	0.22191
460.41	0.22753
461.18	0.23596
461.96	0.23876
462.73	0.24438
463.51	0.25843
464.29	0.26124
465.06	0.26685
465.84	0.26966
466.62	0.27528
467.39	0.2809
468.17	0.28652
468.94	0.29775
469.72	0.30337
470.49	0.3118
471.27	0.32303
472.04	0.32584
472.82	0.33427
473.6	0.34551
474.37	0.35393
475.15	0.35955
475.92	0.36517
476.7	0.38202
477.47	0.38483
478.24	0.39888
479.02	0.4073
479.79	0.41011
480.57	0.41292
481.34	0.42697
482.12	0.43258
482.89	0.44101
483.67	0.45506
484.44	0.46348
485.21	0.47753
485.99	0.48876
486.76	0.49157
487.54	0.50281
488.31	0.51404
489.08	0.51685
489.86	0.52809
490.63	0.53933
491.4	0.54775
492.18	0.55899
492.95	0.56742
493.72	0.57584
494.5	0.58989
495.27	0.60112
496.04	0.60674
496.82	0.61236
497.59	0.63764
498.36	0.62921
499.13	0.63764
499.91	0.64888
500.68	0.66292
501.45	0.66573
502.22	0.68258
503	0.68258
503.77	0.69944
504.54	0.71629
505.31	0.71348
506.08	0.72472
506.86	0.73315
507.63	0.74719
508.4	0.75562
509.17	0.75562
509.94	0.77247
510.71	0.7809
511.49	0.79213
512.26	0.79775
513.03	0.80056
513.8	0.81461
514.57	0.82584
515.34	0.82303
516.11	0.83708
516.88	0.83989
517.65	0.84831
518.43	0.85955
519.2	0.86236
519.97	0.87079
520.74	0.87921
521.51	0.88202
522.28	0.88202
523.05	0.89607
523.82	0.89888
524.59	0.90449
525.36	0.9073
526.13	0.92135
526.9	0.91854
527.67	0.92416
528.44	0.93258
529.21	0.9382
529.98	0.94944
530.75	0.94101
531.52	0.94382
532.29	0.95225
533.05	0.95225
533.82	0.96629
534.59	0.96629
535.36	0.97472
536.13	0.96348
536.9	0.97472
537.67	0.97753
538.44	0.98315
539.21	0.97472
539.97	0.98034
540.74	0.98315
541.51	0.98596
542.28	0.98315
543.05	0.98876
543.82	0.99438
544.58	0.98876
545.35	0.99438
546.12	1
546.89	0.98876
547.66	0.99157
548.42	0.98596
549.19	0.99157
549.96	0.99157
550.73	0.99438
551.49	0.99157
552.26	0.99157
553.03	0.99719
553.8	0.98876
554.56	0.99157
555.33	0.99157
556.1	0.99719
556.86	0.99157
557.63	0.98876
558.4	0.99157
559.16	0.99438
559.93	0.98315
560.7	0.98596
561.46	0.98034
562.23	0.98876
562.99	0.98034
563.76	0.98034
564.53	0.97753
565.29	0.97472
566.06	0.97472
566.82	0.9691
567.59	0.9691
568.36	0.96629
569.12	0.96348
569.89	0.96348
570.65	0.95506
571.42	0.96067
572.18	0.95787
572.95	0.95506
573.71	0.95506
574.48	0.94944
575.24	0.94382
576.01	0.9382
576.77	0.94101
577.54	0.93539
578.3	0.93258
579.07	0.92135
579.83	0.92697
580.6	0.92697
581.36	0.91854
582.13	0.91292
582.89	0.91292
583.65	0.9073
584.42	0.91011
585.18	0.89888
585.95	0.89888
586.71	0.88764
587.47	0.89045
588.24	0.88764
589	0.88483
589.76	0.87921
590.53	0.8764
591.29	0.8736
592.05	0.86798
592.82	0.86236
593.58	0.86236
594.34	0.85393
595.11	0.85112
595.87	0.85393
596.63	0.84551
597.39	0.8427
598.16	0.83708
598.92	0.83708
599.68	0.82865
600.44	0.82584
601.21	0.8118
601.97	0.81742
602.73	0.81461
603.49	0.80618
604.26	0.80618
605.02	0.80056
605.78	0.79213
606.54	0.79213
607.3	0.78371
608.06	0.77528
608.83	0.7809
609.59	0.77247
610.35	0.76966
611.11	0.76685
611.87	0.76404
612.63	0.75281
613.39	0.75281
614.16	0.74157
614.92	0.74157
615.68	0.73876
616.44	0.73315
617.2	0.72191
617.96	0.72472
618.72	0.71348
619.48	0.7191
620.24	0.71348
621	0.70506
621.76	0.70225
622.52	0.69663
623.28	0.69101
624.04	0.69101
624.8	0.67978
625.56	0.68539
626.32	0.68258
627.08	0.67135
627.84	0.66854
628.6	0.66292
629.36	0.66011
630.12	0.65449
630.88	0.64888
631.64	0.64326
632.4	0.64326
633.16	0.63764
633.91	0.63483
634.67	0.62921
635.43	0.61798
636.19	0.61236
636.95	0.61236
637.71	0.60955
638.47	0.60112
639.23	0.59551
639.98	0.58989
640.74	0.5927
641.5	0.58708
642.26	0.58427
643.02	0.58708
643.78	0.58427
644.53	0.58427
645.29	0.57584
646.05	0.56742
646.81	0.57303
647.56	0.56742
648.32	0.5618
649.08	0.5618
649.84	0.55056
650.59	0.55337
651.35	0.55056
652.11	0.55056
652.87	0.53933
653.62	0.53933
654.38	0.53652
655.14	0.5309
655.89	0.52809
656.65	0.52809
657.41	0.52247
658.16	0.52247
658.92	0.52247
659.68	0.51404
660.43	0.51124
661.19	0.50843
661.94	0.50281
662.7	0.50281
663.46	0.49719
664.21	0.49157
664.97	0.49719
665.72	0.49157
666.48	0.48876
667.24	0.48596
667.99	0.48315
668.75	0.48034
669.5	0.48034
670.26	0.47472
671.01	0.47472
671.77	0.4691
672.52	0.46348
673.28	0.4691
674.03	0.46067
674.79	0.46348
675.54	0.45506
676.3	0.45506
677.05	0.45225
677.81	0.45225
678.56	0.44663
679.31	0.44382
680.07	0.44101
680.82	0.4382
681.58	0.4382
682.33	0.43258
683.09	0.42978
683.84	0.42697
684.59	0.42978
685.35	0.42416
686.1	0.42135
686.85	0.41854
687.61	0.41573
688.36	0.41573
689.11	0.41292
689.87	0.4073
690.62	0.4073
691.37	0.39888
692.13	0.39607
692.88	0.39607
693.63	0.39326
694.39	0.39326
695.14	0.39045
695.89	0.38764
696.64	0.38202
697.4	0.37921
698.15	0.37921
698.9	0.3736
699.65	0.3736
700.41	0.37079
701.16	0.37079
701.91	0.36517
702.66	0.36798
703.41	0.35955
704.17	0.35955
704.92	0.35393
705.67	0.34831
706.42	0.35393
707.17	0.3427
707.92	0.3427
708.68	0.33989
709.43	0.33427
710.18	0.33427
710.93	0.32865
711.68	0.32865
712.43	0.32022
713.18	0.32022
713.93	0.32022
714.68	0.31461
715.43	0.3118
716.18	0.30899
716.94	0.30899
717.69	0.30337
718.44	0.30899
719.19	0.30337
719.94	0.29494
720.69	0.29775
721.44	0.29775
722.19	0.29775
722.94	0.29213
723.69	0.28652
724.44	0.28652
725.19	0.2809
725.94	0.2809
726.69	0.2809
727.43	0.27809
728.18	0.27247
728.93	0.27247
729.68	0.26966
730.43	0.26966
731.18	0.26966
731.93	0.26685
732.68	0.26404
733.43	0.25562
734.18	0.25281
734.93	0.25
735.67	0.25281
736.42	0.24719
737.17	0.25
737.92	0.24719
738.67	0.24157
739.42	0.23876
740.16	0.23596
740.91	0.23315
741.66	0.22753
742.41	0.23034
743.16	0.22753
743.9	0.23034
744.65	0.22472
745.4	0.22472
746.15	0.22472
746.89	0.22753
747.64	0.2191
748.39	0.22191
749.14	0.21629
749.88	0.2191
750.63	0.2191
751.38	0.21067
752.12	0.21348
752.87	0.21067
753.62	0.21348
754.36	0.20506
755.11	0.20787
755.86	0.20506
756.6	0.20506
757.35	0.20787
758.1	0.20506
758.84	0.20225
759.59	0.20506
760.33	0.20225
761.08	0.19944
761.83	0.19663
762.57	0.19382
763.32	0.19382
764.06	0.19101
764.81	0.1882
765.55	0.18539
766.3	0.1882
767.05	0.18539
767.79	0.18539
768.54	0.18539
769.28	0.18539
770.03	0.18258
770.77	0.17697
771.52	0.17697
772.26	0.17978
773.01	0.17978
773.75	0.17978
774.49	0.17697
775.24	0.17697
775.98	0.17416
776.73	0.17135
777.47	0.17135
778.22	0.17135
778.96	0.16854
779.7	0.16854
780.45	0.17135
781.19	0.16854
781.94	0.16573
782.68	0.16854
783.42	0.16573
784.17	0.16573
784.91	0.16854
785.65	0.16292
786.4	0.16011
787.14	0.16292
787.88	0.16011
788.63	0.14888
789.37	0.1573
790.11	0.1573
790.86	0.15449
791.6	0.1573
792.34	0.15449
793.08	0.15169
793.83	0.15169
794.57	0.15169
795.31	0.15169
796.05	0.14888
796.8	0.14607
797.54	0.14888
798.28	0.14888
799.02	0.14607
799.77	0.14326
800.51	0.14607
801.25	0.14045
801.99	0.14326
802.73	0.13764
803.47	0.14045
804.22	0.14045
804.96	0.13764
805.7	0.13483
806.44	0.13483
807.18	0.13764
807.92	0.13483
808.66	0.13764
809.4	0.13202
810.15	0.13202
810.89	0.13202
811.63	0.13202
812.37	0.13202
813.11	0.12921
813.85	0.12921
814.59	0.1264
815.33	0.12921
816.07	0.1264
816.81	0.1236
817.55	0.1264
818.29	0.1236
819.03	0.12079
819.77	0.1236
820.51	0.12079
821.25	0.11798
821.99	0.11798
822.73	0.12079
823.47	0.11798
824.21	0.11798
824.95	0.11517
825.69	0.11798
826.43	0.11517
827.16	0.11236
827.9	0.11236
828.64	0.11517
829.38	0.11517
830.12	0.10955
830.86	0.11236
831.6	0.10955
832.34	0.10674
833.08	0.11236
833.81	0.10955
834.55	0.10674
835.29	0.10112
836.03	0.10393
836.77	0.10393
837.5	0.10393
838.24	0.10112
838.98	0.10393
839.72	0.10112
840.46	0.10112
841.19	0.10112
841.93	0.10393
842.67	0.09831
843.41	0.09831
844.14	0.08989
844.88	0.09551
845.62	0.09551
846.36	0.09551
847.09	0.0927
847.83	0.09551
848.57	0.0927
849.3	0.0927
850.04	0.0927
850.78	0.0927
851.51	0.08989
852.25	0.08989
852.99	0.0927
853.72	0.08989
854.46	0.08708
855.2	0.08708
855.93	0.08708
856.67	0.08708
857.4	0.08427
858.14	0.08989
858.88	0.08146
859.61	0.08146
860.35	0.08146
861.08	0.08146
861.82	0.07865
862.55	0.08146
863.29	0.07584
864.02	0.07584
864.76	0.07865
865.49	0.07584
866.23	0.07303
866.96	0.07584
867.7	0.07584
868.43	0.07584
869.17	0.07584
869.9	0.07022
870.64	0.07022
871.37	0.07022
872.11	0.06742
872.84	0.07022
873.58	0.07022
874.31	0.07022
875.04	0.06461
875.78	0.06461
876.51	0.06461
877.25	0.0618
877.98	0.06461
878.71	0.06461
879.45	0.0618
880.18	0.06461
880.92	0.0618
881.65	0.0618
882.38	0.0618
883.12	0.05899
883.85	0.0618
884.58	0.0618
885.31	0.05618
886.05	0.05618
886.78	0.05618
887.51	0.05899
888.25	0.05618
888.98	0.05337
889.71	0.05618
890.44	0.05618
891.18	0.05337
891.91	0.05337
892.64	0.05056
893.37	0.05056
894.11	0.05056
894.84	0.05337
895.57	0.05337
896.3	0.05337
897.03	0.05056
897.77	0.05337
898.5	0.05056
899.23	0.05056
899.96	0.05337
900.69	0.05056
901.42	0.04775
902.15	0.05056
902.89	0.04775
903.62	0.04494
904.35	0.04775
905.08	0.04494
905.81	0.04775
906.54	0.04775
907.27	0.04213
908	0.04213
908.73	0.03933
909.46	0.03652
910.19	0.03652
910.92	0.03652
911.65	0.03652
912.39	0.03652
913.12	0.03933
913.85	0.03933
914.58	0.03933
915.31	0.03933
916.04	0.03933
916.77	0.03652
917.49	0.03652
918.22	0.03371
918.95	0.03371
919.68	0.03652
920.41	0.03371
921.14	0.03652
921.87	0.03652
922.6	0.03652
923.33	0.03933
924.06	0.03933
924.79	0.03652
925.52	0.03652
926.25	0.03371
926.97	0.03371
927.7	0.03652
928.43	0.03371
929.16	0.0309
929.89	0.0309
930.62	0.02809
931.35	0.0309
932.07	0.0309
932.8	0.02809
933.53	0.02809
934.26	0.02809
934.99	0.0309
935.71	0.0309
936.44	0.0309
937.17	0.02809
937.9	0.0309
938.62	0.02809
939.35	0.02809
940.08	0.0309
940.81	0.02528
941.53	0.02528
942.26	0.02528
942.99	0.02809
943.71	0.02528
944.44	0.01966
945.17	0.01966
945.89	0.02247
946.62	0.02247
947.35	0.02528
948.07	0.02528
948.8	0.02528
949.53	0.02528
950.25	0.02247
950.98	0.02247
951.71	0.02247
952.43	0.02247
953.16	0.02528
953.88	0.02528
954.61	0.02528
955.34	0.02247
956.06	0.02528
956.79	0.02247
957.51	0.02809
958.24	0.02247
958.96	0.02528
959.69	0.02247
960.41	0.02528
961.14	0.01685
961.86	0.01966
962.59	0.01966
963.31	0.01966
964.04	0.01685
964.76	0.01685
965.49	0.01685
966.21	0.01685
966.94	0.01966
967.66	0.01685
968.39	0.01404
969.11	0.01404
969.83	0.01404
970.56	0.01404
971.28	0.01404
972.01	0.01124
972.73	0.01124
973.45	0.01124
974.18	0.01124
974.9	0.00843
975.63	0.00843
976.35	0.01124
977.07	0.00843
977.8	0.01685
978.52	0.01404
979.24	0.01404
979.97	0.00843
980.69	0.00843
981.41	0.00843
982.13	0.00843
982.86	0.00562
983.58	0.00281
984.3	0.00562
985.03	0.00562
985.75	0.01124
986.47	0.00562
987.19	0.00562
987.91	0.00843
988.64	0.00843
989.36	0.00281
990.08	0.00562
990.8	0.00281
991.53	0.00562
992.25	0.00843
992.97	0.00562
993.69	0.00281
994.41	0.00281
995.13	0.00281
995.86	0.00281
996.58	0
997.3	0
998.02	0.00281
998.74	0.00281
999.46	0
1000.18	0
	--
	--
	--
	--
	--
	--
	--
	--
	--
	--
	--
	--
	--
	--
	--
	--
	--
	--
	--
	--
	--
	--
	--
	--
	--
	--
	--
	--
	--
	--
	--
	--
	--
	--
	--
	--
	--
	--
	--
	--
	--
	--
	--
	--
	--
	--
	--
	--
	--
	--
	--
