# Supplementary material for: Achieving high-performance room-temperature organic ferromagnetic semiconductor films via topochemical reduction
Source: Nat Commun. 2026 Apr 15;17:5197. doi: 10.1038/s41467-026-71866-2 (PMC13253818; doi:10.1038/s41467-026-71866-2)
Supplement: Supplementary file 3 — Source Data [file 41467_2026_71866_MOESM3_ESM.zip › Source Data/Supplementary_Figure_4/supplementary fig4e,f/0-after.vms]

VAMAS Surface Chemical Analysis Standard Data Transfer Format 1988 May 4
Not specified
MI-600-BE9240AA
DESKTOP-U3MGE2F\Test
137563.experiment
0
NORM
REGULAR
1
4
Index
d
PositionX [mm]
n
PositionY [mm]
n
PositionZ [mm]
n
0
0
0
0
4
survey
137563-0
2026
1
13
13
25
7
8
39
Creation
Created by : DESKTOP-U3MGE2F\Test
Date created : 13/01/2026 13:25
Computer : DESKTOP-U3MGE2F
Location
Location ID : 137563-0
Sample : 137563-0
Description : (19.672,14.552,-1.080)mm
Tilt : 0.00
Charge Neutraliser : On
Filament Current : 0.42A
Filament Bias : 1.1V
Charge Balance : 5V
Settings
Excitation
Mode : XPS - monochromatic
Tuning : Spectroscopy
Emission current : 5.00mA
Anode library : Al
ESCA modes
Collimation : Slot
Lens : Hybrid
Resolution : 160.00
Scan
Deflection : (0.000, 0.000)mm
survey : 286.690-1491.690eV, Sweeps 1
Start : 286.690eV
End : 1491.690eV
Centre : 889.190eV
Width : 1205.000eV
Step size : 1.000eV
Number Steps : 1205
Dwell time : 120ms
Sweep time : 145s
Sweeps : 1
Acquisition Conditions
X-ray Power : 75.00W
Instrument Conditions
Work function : -4.50
XPS
1
19.672
14.5524453125
-1.0795390625
Al
1486.69
75
1E+37
1E+37
1E+37
1E+37
FAT
160
1E+37
-4.5
1E+37
1E+37
1E+37
1E+37
1E+37
survey

-1
Kinetic energy
eV
286.69
1
2
Intensity
d
Transmission
d
pulse counting
0.12
1
0
1E+37
1E+37
1E+37
0
2412
1
13434
57.9860241685584
74.8547926066681
2314
60.7486057633905
2248
60.9639131420058
2234
61.179220520621
2259
61.3945278992363
2229
61.6098352778516
2217
61.8251426564668
2256
62.0404500350821
2227
62.2557574136974
2274
62.4710647923126
2301
62.6863721709279
2311
62.9016795495432
2299
63.1169869281584
2229
63.3322943067737
2222
63.547601685389
2225
63.7629090640042
2261
63.9782164426195
2351
64.1935238212348
2281
64.40883119985
2299
64.6241385784653
2226
64.8394459570806
2245
65.0547533356958
2223
65.2700607143111
2338
65.4853680929264
2319
65.7006754715416
2276
65.7940376821288
2319
65.8326129331672
2295
65.8711881842056
2260
65.909763435244
2395
65.9483386862824
2315
65.9869139373208
2364
66.0254891883592
2345
66.0640644393976
2334
66.1026396904359
2296
66.1412149414743
2350
66.1797901925127
2396
66.2183654435511
2409
66.2569406945895
2415
66.2955159456279
2424
66.3340911966663
2327
66.3726664477046
2353
66.411241698743
2412
66.4498169497814
2412
66.4883922008198
2440
66.5269674518582
2482
66.5655427028966
2404
66.604117953935
2362
66.6426932049733
2346
66.6812684560117
2426
66.7198437070501
2404
66.7584189580885
2446
66.7969942091269
2450
66.8355694601653
2487
66.8741447112037
2505
66.912719962242
2483
66.9512952132804
2482
66.9898704643188
2447
67.0284457153572
2474
67.0670209663956
2446
67.105596217434
2488
67.1441714684724
2507
67.1827467195107
2493
67.2213219705491
2559
67.2598972215875
2494
67.2984724726259
2532
67.3370477236643
2511
67.3756229747027
2453
67.4141982257411
2547
67.4527734767794
2544
67.4913487278178
2477
67.5299239788562
2552
67.5684992298946
2565
67.607074480933
2514
67.6456497319714
2492
67.6842249830098
2534
67.7217865757798
2548
67.7588927568642
2586
67.7959989379485
2649
67.8331051190328
2623
67.8702113001171
2636
67.9073174812015
2599
67.9444236622858
2562
67.9815298433701
2572
68.0186360244545
2591
68.0557422055388
2657
68.0928483866231
2684
68.1299545677074
2680
68.1670607487918
2677
68.2041669298761
2671
68.2412731109604
2678
68.2783792920447
2661
68.3154854731291
2652
68.3525916542134
2764
68.3896978352977
2729
68.4268040163821
2766
68.4639101974664
2778
68.5010163785507
2737
68.538122559635
2760
68.5752287407194
2743
68.6123349218037
2732
68.649441102888
2722
68.6865472839723
2716
68.7236534650567
2703
68.760759646141
2680
68.7978658272253
2625
68.8349720083097
2675
68.872078189394
2652
68.9091843704783
2636
68.9462905515626
2590
68.983396732647
2604
69.0205029137313
2580
69.0576090948156
2624
69.0947152759
2627
69.1318214569843
2552
69.1689276380686
2598
69.2060338191529
2607
69.2431400002373
2565
69.2802461813216
2523
69.3173523624059
2559
69.3544585434902
2511
69.3915647245746
2527
69.4286709056589
2610
69.4657770867432
2610
69.5028832678276
2605
69.5399894489119
2677
69.5569989697328
2592
69.5649795562324
2627
69.572960142732
2710
69.5809407292316
2586
69.5889213157312
2637
69.5969019022309
2689
69.6048824887305
2646
69.6128630752301
2580
69.6208436617297
2603
69.6288242482293
2723
69.6368048347289
2652
69.6447854212286
2714
69.6527660077282
2630
69.6607465942278
2727
69.6687271807274
2656
69.6767077672271
2687
69.6846883537267
2722
69.6926689402263
2666
69.7006495267259
2728
69.7086301132255
2784
69.7166106997252
2789
69.7245912862248
2719
69.7325718727244
2743
69.740552459224
2761
69.7485330457236
2779
69.7565136322232
2667
69.7644942187229
2724
69.7724748052225
2780
69.7804553917221
2776
69.7884359782217
2775
69.7964165647214
2802
69.804397151221
2794
69.8123777377206
2803
69.8203583242202
2850
69.8283389107198
2826
69.8363194972194
2797
69.8443000837191
2817
69.8522806702187
2847
69.8602612567183
2795
69.8682418432179
2790
69.8762224297175
2872
69.8842030162172
2861
69.8921836027168
2887
69.9001641892164
2872
69.908144775716
2891
69.9161253622157
2939
69.9241059487153
2815
69.9320865352149
2813
69.9400671217145
2969
69.9480477082141
2894
69.958180693151
2841
69.9692806976756
2883
69.9803807022002
2844
69.9914807067248
2888
70.0025807112494
2963
70.013680715774
2941
70.0247807202986
2968
70.0358807248232
2997
70.0469807293478
2940
70.0580807338724
2997
70.0691807383971
2960
70.0802807429217
2938
70.0913807474463
3033
70.1024807519709
3010
70.1135807564955
3002
70.1246807610201
3059
70.1357807655447
3006
70.1468807700693
3015
70.1579807745939
3092
70.1690807791185
2985
70.1801807836431
3106
70.1912807881677
3089
70.2023807926923
2993
70.2134807972169
2999
70.2245808017415
3060
70.2356808062661
3059
70.2467808107908
3047
70.2578808153154
3143
70.26898081984
3328
70.2800808243646
3226
70.2911808288892
3318
70.3022808334138
3309
70.3133808379384
3311
70.324480842463
3217
70.3355808469876
3279
70.3466808515122
3309
70.3577808560368
3150
70.3688808605614
3114
70.379980865086
3045
70.3910808696106
3009
70.4021808741353
2994
70.4132808786599
2935
70.4243808831845
2974
70.4354808877091
3009
70.4465808922337
2970
70.4576808967583
2927
70.4687809012829
2940
70.4798809058075
2985
70.4909809103321
3022
70.5020809148567
3139
70.49585913289
3216
70.4818550990215
3410
70.4678510651529
3448
70.4538470312844
3492
70.4398429974158
3511
70.4258389635473
3598
70.4118349296787
3644
70.3978308958101
3512
70.3838268619416
3418
70.369822828073
3467
70.3558187942045
3233
70.3418147603359
3139
70.3278107264674
2904
70.3138066925988
2765
70.2998026587303
2670
70.2857986248617
2560
70.2717945909932
2403
70.2577905571246
2330
70.243786523256
2361
70.2297824893875
2330
70.2157784555189
2332
70.2017744216504
2339
70.1877703877818
2340
70.1737663539133
2342
70.1597623200447
2316
70.1457582861761
2257
70.1317542523076
2334
70.117750218439
2369
70.1037461845705
2380
70.0897421507019
2281
70.0757381168334
2319
70.0617340829648
2313
70.0477300490963
2267
70.0337260152277
2340
70.0197219813592
2311
70.0057179474906
2347
69.991713913622
2370
69.9777098797535
2329
69.9637058458849
2383
69.9497018120164
2349
69.9356977781478
2320
69.9216937442793
2316
69.9076897104107
2385
69.8936856765421
2336
69.8796816426736
2333
69.865677608805
2343
69.8516735749365
2447
69.8376695410679
2399
69.8236655071994
2280
69.8096614733308
2344
69.803641915994
2378
69.8012095872439
2367
69.7987772584938
2429
69.7963449297438
2443
69.7939126009937
2421
69.7914802722436
2389
69.7890479434935
2504
69.7866156147434
2535
69.7841832859933
2389
69.7817509572432
2353
69.7793186284932
2314
69.7768862997431
2410
69.774453970993
2505
69.7720216422429
2457
69.7695893134928
2379
69.7671569847427
2403
69.7647246559926
2389
69.7622923272426
2377
69.7598599984925
2350
69.7574276697424
2427
69.7549953409923
2489
69.7525630122422
2449
69.7501306834921
2476
69.747698354742
2477
69.745266025992
2415
69.7428336972419
2444
69.7404013684918
2443
69.7379690397417
2493
69.7355367109916
2465
69.7331043822415
2438
69.7306720534914
2479
69.7282397247414
2445
69.7258073959913
2525
69.7233750672412
2514
69.7209427384911
2537
69.718510409741
2552
69.7160780809909
2482
69.7136457522409
2409
69.7112134234908
2414
69.7087810947407
2437
69.7063487659906
2435
69.7039164372405
2516
69.7014841084904
2453
69.6990517797403
2408
69.6966194509903
2450
69.6941871222402
2524
69.6917547934901
2473
69.68932246474
2537
69.6868901359899
2602
69.6844578072398
2501
69.669539408936
2493
69.6490113272094
2539
69.6284832454828
2573
69.6079551637563
2531
69.5874270820297
2574
69.5668990003032
2582
69.5463709185766
2592
69.52584283685
2529
69.5053147551235
2534
69.4847866733969
2493
69.4642585916703
2559
69.4437305099438
2511
69.4232024282172
2526
69.4026743464907
2574
69.3821462647641
2575
69.3616181830375
2529
69.341090101311
2599
69.3205620195844
2598
69.3000339378578
2546
69.2795058561313
2555
69.2589777744047
2589
69.2384496926781
2624
69.2179216109516
2600
69.197393529225
2574
69.1768654474985
2600
69.1563373657719
2727
69.1358092840453
2595
69.1152812023188
2559
69.0947531205922
2554
69.0742250388656
2651
69.0536969571391
2648
69.0331688754125
2583
69.012640793686
2617
68.9921127119594
2653
68.9715846302328
2613
68.9510565485063
2620
68.9305284667797
2695
68.9100003850531
2713
68.8894723033266
2655
68.8689442216
2672
68.8484161398734
2623
68.8278880581469
2686
68.8073599764203
2752
68.7868318946938
2748
68.7663038129672
2570
68.7457757312406
2702
68.7252476495141
2672
68.7047195677875
2678
68.684191486061
2637
68.6636634043344
2704
68.6284960907418
2729
68.5867517309485
2693
68.5450073711553
2708
68.503263011362
2710
68.4615186515687
2686
68.4197742917754
2730
68.3780299319822
2707
68.3362855721889
2698
68.2945412123956
2714
68.2527968526024
2679
68.2110524928091
2703
68.1693081330158
2723
68.1275637732225
2771
68.0858194134293
2730
68.044075053636
2727
68.0023306938427
2742
67.9605863340495
2691
67.9188419742562
2723
67.8770976144629
2713
67.8353532546697
2728
67.7936088948764
2756
67.7518645350831
2777
67.7101201752898
2749
67.6683758154966
2769
67.6266314557033
2790
67.58488709591
2716
67.5431427361168
2746
67.5013983763235
2801
67.4596540165302
2752
67.417909656737
2804
67.3761652969437
2822
67.3344209371504
2828
67.2926765773571
2845
67.2509322175639
2839
67.2091878577706
2804
67.1674434979773
2855
67.1256991381841
2809
67.0839547783908
2728
67.0422104185975
2864
67.0004660588042
2800
66.9902743911378
2915
66.9942585706588
2836
66.9982427501799
2835
67.0022269297009
2849
67.0062111092219
2870
67.0101952887429
2849
67.0141794682639
2813
67.0181636477849
2847
67.0221478273059
2843
67.0261320068269
2842
67.0301161863479
2841
67.0341003658689
2849
67.0380845453899
2928
67.0420687249109
2886
67.0460529044319
2840
67.0500370839529
2845
67.0540212634739
2864
67.058005442995
2899
67.061989622516
2914
67.065973802037
2788
67.069957981558
2772
67.073942161079
2839
67.0779263406
2922
67.081910520121
2948
67.085894699642
2874
67.089878879163
2891
67.093863058684
2900
67.097847238205
2955
67.101831417726
2846
67.105815597247
2862
67.109799776768
2920
67.1137839562891
2909
67.1177681358101
2916
67.1217523153311
2859
67.1257364948521
2887
67.1297206743731
2961
67.1337048538941
2968
67.1376890334151
2910
67.1416732129361
2966
67.1456573924571
2972
67.1496415719781
2975
67.1536257514991
2934
67.1576099310201
2979
67.1615941105411
2997
67.1655782900621
3006
67.1695624695831
2979
67.1735466491042
2864
67.1775308286252
2940
67.1815150081462
3009
67.1854991876672
2955
67.1894833671882
2979
67.1934675467092
2956
67.1974517262302
2946
67.2014359057512
2859
67.2054200852722
2955
67.2094042647932
3003
67.2133884443142
3008
67.2173726238352
2989
67.2213568033562
2948
67.2253409828772
2975
67.2079110907239
3035
67.1808603837603
3084
67.1538096767967
2975
67.1267589698331
2989
67.0997082628696
3040
67.072657555906
3077
67.0456068489424
3113
67.0185561419788
3065
66.9915054350152
3033
66.9644547280516
3100
66.9374040210881
3058
66.9103533141245
3069
66.8833026071609
3053
66.8562519001973
2999
66.8292011932337
3047
66.8021504862702
3029
66.7750997793066
3045
66.748049072343
3064
66.7209983653794
3036
66.6939476584158
3024
66.6668969514522
2996
66.6398462444887
2964
66.6127955375251
3032
66.5857448305615
3043
66.5586941235979
3129
66.5316434166343
3149
66.5045927096707
3099
66.4775420027072
3089
66.4504912957436
3069
66.42344058878
3157
66.3963898818164
3104
66.3693391748528
3079
66.3422884678892
3037
66.3152377609257
3045
66.2881870539621
3181
66.2611363469985
3160
66.2340856400349
3154
66.2070349330713
3117
66.1799842261078
3107
66.1529335191442
3094
66.1258828121806
3047
66.098832105217
3105
66.0717813982534
3158
66.0447306912898
3142
66.0176799843263
3130
65.9906292773627
3125
65.9635785703991
3092
65.9365278634355
3047
65.9094771564719
3053
65.8824264495084
3154
65.869149448454
3107
65.8620606341125
3184
65.854971819771
3110
65.8478830054295
3062
65.840794191088
3086
65.8337053767465
3115
65.826616562405
3198
65.8195277480635
3197
65.812438933722
3143
65.8053501193805
3163
65.798261305039
3116
65.7911724906975
3160
65.784083676356
3204
65.7769948620145
3192
65.769906047673
3152
65.7628172333315
3174
65.75572841899
3178
65.7486396046485
3255
65.741550790307
3175
65.7344619759655
3200
65.727373161624
3161
65.7202843472825
3201
65.713195532941
3161
65.7061067185995
3161
65.699017904258
3231
65.6919290899165
3251
65.684840275575
3216
65.6777514612335
3149
65.670662646892
3209
65.6635738325505
3262
65.656485018209
3223
65.6493962038675
3169
65.642307389526
3288
65.6352185751845
3281
65.628129760843
3252
65.6210409465015
3207
65.61395213216
3276
65.6068633178185
3243
65.599774503477
3275
65.5926856891355
3353
65.585596874794
3194
65.5785080604525
3218
65.571419246111
3295
65.5643304317695
3277
65.557241617428
3206
65.5501528030865
3259
65.543063988745
3335
65.5359751744035
3362
65.528886360062
3313
65.5217975457205
3302
65.514708731379
3195
65.5076199170375
3277
65.5005311026961
3298
65.4934422883546
3368
65.4863534740131
3348
65.4792646596716
3258
65.4721758453301
3319
65.4650870309886
3342
65.4579982166471
3275
65.4509094023056
3290
65.4103549818193
3426
65.3547652890072
3315
65.299175596195
3326
65.2435859033829
3360
65.1879962105707
3343
65.1324065177586
3365
65.0768168249464
3250
65.0212271321343
3261
64.9656374393221
3331
64.9100477465099
3340
64.8544580536978
3365
64.7988683608856
3384
64.7432786680735
3267
64.6876889752614
3297
64.6320992824492
3365
64.5765095896371
3375
64.5209198968249
3373
64.4653302040127
3411
64.4097405112006
3352
64.3541508183884
3286
64.2985611255763
3470
64.2429714327642
3389
64.187381739952
3413
64.1317920471399
3418
64.0762023543277
3359
64.0206126615155
3356
63.9650229687034
3370
63.9094332758912
3394
63.8538435830791
3418
63.7982538902669
3468
63.7426641974548
3425
63.6870745046426
3395
63.6314848118305
3498
63.5758951190183
3433
63.5203054262062
3406
63.464715733394
3390
63.4091260405819
3462
63.3535363477697
3487
63.2979466549576
3474
63.2423569621454
3431
63.2849675096406
3419
63.3716970056795
3453
63.4584265017185
3471
63.5451559977574
3512
63.6318854937964
3475
63.7186149898353
3435
63.8053444858743
3377
63.8920739819132
3416
63.9788034779522
3384
64.0655329739911
3287
64.1522624700301
3333
64.238991966069
3474
64.325721462108
3426
64.4124509581469
3447
64.4991804541859
3475
64.5859099502248
3477
64.6726394462638
3384
64.7593689423027
3427
64.8460984383417
3487
64.9328279343806
3518
65.0195574304196
3539
65.1062869264585
3513
65.1930164224975
3522
65.2797459185364
3551
65.3664754145754
3552
65.4532049106143
3528
65.5399344066533
3478
65.6266639026923
3481
65.7133933987312
3450
65.8001228947702
3436
65.8868523908091
3363
65.9735818868481
3269
66.060311382887
3366
66.147040878926
3303
66.2337703749649
3294
66.3204998710039
3283
66.4072293670428
3208
66.4939588630818
3117
66.5806883591207
3100
66.6674178551597
3107
66.7541473511986
3187
66.8408768472376
3245
66.9276063432765
3365
67.0143358393155
3333
67.1010653353544
3352
67.1877948313934
3341
67.2745243274323
3767
67.3612538234713
4572
67.4479833195102
6081
67.5347128155492
8292
67.6214423115881
6387
67.7081718076271
3438
67.794901303666
2672
67.881630799705
2580
67.9683602957439
2552
68.0550897917829
2485
68.1418192878218
2506
68.2285487838608
2549
68.3152782798998
2473
68.4020077759387
2523
68.405483775944
2581
68.3715560313546
2556
68.3376282867651
2516
68.3037005421756
2580
68.2697727975861
2541
68.2358450529967
2566
68.2019173084072
2569
68.1679895638177
2506
68.1340618192282
2576
68.1001340746388
2476
68.0662063300493
2513
68.0322785854598
2520
67.9983508408703
2563
67.9644230962809
2535
67.9304953516914
2520
67.8965676071019
2615
67.8626398625124
2605
67.828712117923
2596
67.7947843733335
2622
67.760856628744
2563
67.7269288841545
2489
67.6930011395651
2552
67.6590733949756
2599
67.6251456503861
2595
67.5912179057966
2599
67.5572901612071
2511
67.5233624166177
2614
67.4894346720282
2593
67.4555069274387
2555
67.4215791828493
2583
67.3876514382598
2633
67.3537236936703
2580
67.3197959490808
2552
67.2858682044914
2586
67.2519404599019
2642
67.2180127153124
2616
67.1840849707229
2601
67.1501572261335
2587
67.116229481544
2553
67.0823017369545
2568
67.0187285577021
2540
66.9418364150505
2625
66.8649442723989
2630
66.7880521297473
2611
66.7111599870957
2635
66.634267844444
2631
66.5573757017924
2677
66.4804835591408
2633
66.4035914164892
2616
66.3266992738376
2619
66.2498071311859
2606
66.1729149885343
2606
66.0960228458827
2662
66.0191307032311
2658
65.9422385605795
2632
65.8653464179278
2646
65.7884542752762
2638
65.7115621326246
2678
65.634669989973
2707
65.5577778473213
2641
65.4808857046697
2609
65.4039935620181
2656
65.3271014193665
2705
65.2502092767149
2638
65.1733171340632
2623
65.0964249914116
2719
65.01953284876
2677
64.9426407061084
2719
64.8657485634568
2668
64.7888564208051
2681
64.7119642781535
2680
64.6350721355019
2721
64.5581799928503
2729
64.4812878501987
2720
64.404395707547
2693
64.3275035648954
2722
64.2506114222438
2657
64.1737192795922
2675
64.0968271369406
2703
64.0199349942889
2685
63.9430428516373
2667
63.8661507089857
2640
63.7892585663341
2724
63.7123664236825
2658
63.6354742810308
2674
63.5585821383792
2623
63.4816899957276
2643
63.404797853076
2747
63.3279057104243
2794
63.2510135677727
2830
63.1360609678706
2742
63.0040087422472
2774
62.8719565166238
2782
62.7399042910004
2710
62.607852065377
2733
62.4757998397536
2687
62.3437476141302
2795
62.2116953885069
2801
62.0796431628835
2810
61.9475909372601
2775
61.8155387116367
2667
61.6834864860133
2710
61.5514342603899
2716
61.4193820347665
2652
61.2873298091431
2684
61.1552775835197
2705
61.0232253578963
2717
60.891173132273
2627
60.7591209066496
2649
60.6270686810262
2622
60.4950164554028
2545
60.3629642297794
2578
60.230912004156
2569
60.0988597785326
2580
59.9668075529092
2586
59.8347553272858
2651
59.7027031016624
2685
59.5706508760391
2773
59.4385986504157
2923
59.3065464247923
3267
59.1744941991689
4570
59.0424419735455
4301
58.9103897479221
2997
58.7783375222987
2553
58.6462852966753
2535
58.5142330710519
2481
58.3821808454286
2532
58.2501286198052
2474
58.1180763941818
2491
57.9860241685584
2530
58.0746633781648
2538
58.2624538122949
2539
58.4502442464249
2539
58.6380346805549
2576
58.8258251146849
2519
59.0136155488149
2555
59.2014059829449
2541
59.3891964170749
2573
59.5769868512049
2513
59.7647772853349
2576
59.9525677194649
2521
60.1403581535949
2582
60.3281485877249
2545
60.5159390218549
2604
60.7037294559849
2597
60.8915198901149
2615
61.0793103242449
2546
61.2671007583749
2549
61.4548911925049
2614
61.6426816266349
2592
61.8304720607649
2599
62.0182624948949
2612
62.2060529290249
2580
62.3938433631549
2597
62.5816337972849
2599
62.7694242314149
2632
62.9572146655449
2549
63.1450050996749
2559
63.3327955338049
2620
63.5205859679349
2692
63.7083764020649
2570
63.896166836195
2604
64.083957270325
2678
64.271747704455
2645
64.459538138585
2637
64.647328572715
2652
64.835119006845
2650
65.022909440975
2646
65.210699875105
2697
65.398490309235
2610
65.586280743365
2669
65.774071177495
2656
65.961861611625
2675
66.149652045755
2678
66.337442479885
2666
66.525232914015
2742
66.713023348145
2742
66.900813782275
2759
67.088604216405
2683
67.276394650535
2735
67.464185084665
2751
67.651975518795
2746
67.839765952925
2657
68.027556387055
2616
68.215346821185
2659
68.403137255315
2696
68.590927689445
2693
68.778718123575
2669
68.9665085577051
2726
69.154298991835
2673
69.3420894259651
2729
69.5298798600951
2724
69.7176702942251
2678
69.9054607283551
2643
70.0932511624851
2648
70.2810415966151
2748
70.4688320307451
2735
70.6566224648751
2764
70.8444128990051
2786
71.0322033331351
2825
71.2199937672651
2861
71.4077842013951
2839
71.5955746355251
2836
71.7833650696551
2906
71.9711555037851
2983
72.1589459379151
2876
72.3467363720451
2965
72.5345268061751
2997
72.7223172403051
2912
72.9101076744351
2893
73.0978981085651
2842
73.2856885426951
2816
73.4734789768251
2772
73.6612694109551
2659
73.8490598450851
2518
74.0368502792151
2450
74.2246407133451
2366
74.4124311474751
2232
74.6002215816052
2067
74.7880120157351
1898
74.8463459924343
1736
74.8465183723166
1737
74.8466907521989
1703
74.8468631320812
1642
74.8470355119635
1708
74.8472078918459
1777
74.8473802717282
1779
74.8475526516105
1981
74.8477250314928
2165
74.8478974113752
2366
74.8480697912575
2773
74.8482421711398
3516
74.8484145510221
4668
74.8485869309044
4513
74.8487593107868
5036
74.8489316906691
11776
74.8491040705514
13434
74.8492764504337
5325
74.8494488303161
1021
74.8496212101984
415
74.8497935900807
312
74.849965969963
266
74.8501383498454
233
74.8503107297277
165
74.85048310961
176
74.8506554894923
179
74.8508278693746
177
74.851000249257
183
74.8511726291393
178
74.8513450090216
177
74.8515173889039
175
74.8516897687863
160
74.8518621486686
166
74.8520345285509
143
74.8522069084332
157
74.8523792883155
152
74.8525516681979
168
74.8527240480802
157
74.8528964279625
164
74.8530688078448
135
74.8532411877272
154
74.8534135676095
167
74.8535859474918
155
74.8537583273741
149
74.8539307072565
168
74.8541030871388
156
74.8542754670211
142
74.8544478469034
184
74.8546202267857
154
74.8547926066681
134
74.830292029247
170
74.7947064999939
173
74.7591209707408
155
74.7235354414877
152
74.6879499122346
153
74.6523643829816
147
74.6167788537285
141
74.5811933244754
159
74.5456077952223
149
74.5100222659693
140
74.4744367367162
138
74.4388512074631
139
74.40326567821
130
74.3676801489569
146
74.3320946197039
159
74.2965090904508
159
74.2609235611977
163
74.2253380319446
148
74.1897525026915
143
74.1541669734385
146
74.1185814441854
159
74.0829959149323
164
74.0474103856792
152
74.0118248564262
138
73.9762393271731
148
73.94065379792
166
73.9050682686669
151
73.8694827394138
164
73.8338972101608
157
73.7983116809077
149
73.7627261516546
160
73.7271406224015
165
73.6915550931485
160
73.6559695638954
160
73.6203840346423
157
73.5847985053892
148
73.5492129761361
154
73.5136274468831
147
73.47804191763
145
73.4424563883769
135
73.4068708591238
137
73.3712853298708
141
73.3356998006177
139
73.3001142713646
146
73.2645287421115
160
73.2289432128584
142
73.1933576836054
159
73.1577721543523
146
73.1221866250992
161
73.0866010958461
153
73.0510155665931
169
73.01543003734
160
72.9798445080869
176
72.9442589788338
169
72.9086734495807
157
72.8730879203277
159
72.8375023910746
148
72.8019168618215
164
72.7663313325684
164
72.7307458033153
156
72.668933024706
158
72.5953369891395
162
72.5217409535729
148
72.4481449180064
159
72.3745488824399
166
72.3009528468734
152
72.2273568113068
145
72.1537607757403
150
72.0801647401738
143
72.0065687046073
145
71.9329726690408
160
71.8593766334742
150
71.7857805979077
158
71.7121845623412
147
71.6385885267747
142
71.5649924912081
151
71.4913964556416
126
71.4178004200751
151
71.3442043845086
153
71.270608348942
152
71.1970123133755
155
71.123416277809
137
71.0498202422425
167
70.976224206676
158
70.9026281711094
154
70.8290321355429
148
70.7554360999764
149
70.6818400644099
144
70.6082440288433
146
70.5346479932768
159
70.4610519577103
155
70.3874559221438
149
70.3138598865772
142
70.2402638510107
154
70.1666678154442
143
70.0930717798777
154
70.0194757443112
149
69.9458797087446
156
69.8722836731781
165
69.7986876376116
161
69.7250916020451
162
69.6514955664785
169
69.577899530912
148
69.5043034953455
140
69.430707459779
142
69.3571114242124
147
69.2835153886459
151
69.2099193530794
156
69.1363233175129
142
69.0627272819464
150
68.9891312463798
152
68.9155352108133
142
68.8419391752468
149
68.7683431396803
139
68.6947471041137
136
68.6211510685472
153
68.568829428394
143
68.5260658499483
140
68.4833022715026
144
68.4405386930568
150
68.3977751146111
146
68.3550115361653
168
68.3122479577196
154
68.2694843792739
134
68.2267208008281
152
68.1839572223824
150
68.1411936439367
167
68.0984300654909
177
68.0556664870452
151
68.0129029085995
137
67.9701393301537
146
67.927375751708
141
67.8846121732622
147
67.8418485948165
155
67.7990850163708
150
67.756321437925
155
67.7135578594793
136
67.6707942810336
158
67.6280307025878
152
67.5852671241421
139
67.5425035456963
126
67.4997399672506
143
67.4569763888049
154
67.4142128103591
145
67.3714492319134
129
67.3286856534677
141
67.2859220750219
164
67.2431584965762
159
67.2003949181304
164
67.1576313396847
172
67.114867761239
159
67.0721041827932
161
67.0293406043475
138
66.9865770259018
146
66.943813447456
152
66.9010498690103
163
66.8582862905645
156
66.8155227121188
151
66.7727591336731
135
66.7299955552273
133
66.6872319767816
143
66.6444683983359
155
66.6017048198901
148
66.5589412414444
147
66.5161776629986
133
66.4734140845529
148
66.4306505061072
155
66.3878869276614
154
66.3451233492157
139
66.30235977077
146
66.2595961923242
134
66.2168326138785
149
66.1740690354328
151
66.131305456987
154
66.0885418785413
151
66.0457783000955
140
66.0030147216498
139
65.9602511432041
134
65.9174875647583
131
65.8747239863126
155
65.8319604078668
141
65.7891968294211
147
65.7464332509754
149
65.7036696725296
148
65.6609060940839
157
65.6181425156382
136
65.5753789371924
137
65.5326153587467
153
65.489851780301
143
65.4470882018552
132
65.4043246234095
146
65.3615610449637
129
65.318797466518
154
65.2760338880723
144
65.2332703096265
158
65.1905067311808
149
65.147743152735
144
65.1049795742893
169
65.0622159958436
167
65.0194524173978
158
64.9766888389521
148
64.9339252605064
153
64.8911616820606
153
64.8483981036149
145
64.8056345251692
144
64.7628709467234
150
64.7201073682777
154
64.6773437898319
152
64.6345802113862
160
64.5918166329405
140
64.5490530544947
137
64.506289476049
130
64.4635258976032
146
64.4207623191575
136
64.3779987407118
141
64.335235162266
136
64.2924715838203
145
64.2497080053746
141
64.2069444269288
154
64.1641808484831
142
64.1214172700374
158
64.0786536915916
168
64.0358901131459
180
63.9931265347001
214
63.9503629562544
209
63.9075993778087
204
63.8648357993629
174
63.8220722209172
195
63.7793086424715
180
63.7365450640257
167
63.69378148558
155
63.6510179071342
177
63.6082543286885
185
63.5654907502428
187
63.522727171797
186
63.4799635933513
162
63.4372000149056
167
63.3944364364598
131
63.3516728580141
104
63.3089092795683
106
63.2661457011226
108
63.2233821226769
113
63.1806185442311
89
63.1378549657854
66
63.0950913873397
47
63.0523278088939
54
63.0095642304482
64
62.9668006520024
33
62.9240370735567
11
62.881273495111
1
62.8385099166652
1
62.7957463382195
O 1s
137563-0
2026
1
13
13
28
21
8
39
Creation
Created by : DESKTOP-U3MGE2F\Test
Date created : 13/01/2026 13:28
Computer : DESKTOP-U3MGE2F
Location
Location ID : 137563-0
Sample : 137563-0
Description : (19.672,14.552,-1.080)mm
Tilt : 0.00
Charge Neutraliser : On
Filament Current : 0.42A
Filament Bias : 1.1V
Charge Balance : 5V
Settings
Excitation
Mode : XPS - monochromatic
Tuning : Spectroscopy
Emission current : 10.00mA
Anode library : Al
ESCA modes
Collimation : Slot
Lens : Hybrid
Resolution : 40.00
Scan
Deflection : (0.000, 0.000)mm
O 1s : 945.690-963.690eV, Sweeps 1
Start : 945.690eV
End : 963.690eV
Centre : 954.690eV
Width : 18.000eV
Step size : 0.100eV
Number Steps : 180
Dwell time : 331ms
Sweep time : 60s
Sweeps : 1
Acquisition Conditions
X-ray Power : 150.00W
Instrument Conditions
Work function : -4.50
XPS
2
19.672
14.5524453125
-1.0795390625
Al
1486.69
150
1E+37
1E+37
1E+37
1E+37
FAT
40
1E+37
-4.5
1E+37
1E+37
1E+37
1E+37
1E+37
O
1s
-1
Kinetic energy
eV
945.69
0.1
2
Intensity
d
Transmission
d
pulse counting
0.331492
1
0
1E+37
1E+37
1E+37
0
362
2253
12302
13.2923697639972
13.2973992992863
2991
13.2923697639972
2929
13.2923977058599
3020
13.2924256477226
2962
13.2924535895854
3010
13.2924815314481
3008
13.2925094733108
2998
13.2925374151735
3012
13.2925653570362
2969
13.2925932988989
2961
13.2926212407617
2904
13.2926491826244
2937
13.2926771244871
2911
13.2927050663498
2886
13.2927330082125
2837
13.2927609500752
2815
13.292788891938
2820
13.2928168338007
2818
13.2928447756634
2791
13.2928727175261
2742
13.2929006593888
2742
13.2929286012515
2761
13.2929565431143
2748
13.292984484977
2736
13.2930124268397
2818
13.2930403687024
2759
13.2930683105651
2769
13.2930962524278
2737
13.2931241942906
2690
13.2931521361533
2744
13.293180078016
2691
13.2932080198787
2714
13.2932359617414
2755
13.2932639036041
2609
13.2932918454669
2649
13.2933197873296
2757
13.2933477291923
2707
13.293375671055
2693
13.2934036129177
2653
13.2934315547805
2614
13.2934594966432
2704
13.2934874385059
2695
13.2935153803686
2703
13.2935433222313
2637
13.293571264094
2546
13.2935992059568
2638
13.2936271478195
2659
13.2936550896822
2663
13.2936830315449
2705
13.2937109734076
2686
13.2937389152703
2606
13.2937668571331
2640
13.2937947989958
2650
13.2938227408585
2675
13.2938506827212
2699
13.2938786245839
2768
13.2939065664466
2755
13.2939345083094
2807
13.2939624501721
2771
13.2939903920348
2844
13.2940183338975
2789
13.2940462757602
2782
13.2940742176229
2860
13.2941021594857
2872
13.2941301013484
2924
13.2941580432111
2926
13.2941859850738
2876
13.2942139269365
2919
13.2942418687992
2881
13.294269810662
2912
13.2942977525247
2946
13.2943256943874
2896
13.2943536362501
2927
13.2943815781128
2973
13.2944095199755
2989
13.2944374618383
2926
13.294465403701
2934
13.2944933455637
3009
13.2945212874264
3019
13.2945492292891
3044
13.2945771711518
2938
13.2946051130146
2995
13.2946330548773
3062
13.29466099674
2960
13.2946889386027
2988
13.2947168804654
3050
13.2947448223281
3126
13.2947727641909
3016
13.2948007060536
3083
13.2948286479163
2977
13.294856589779
2997
13.2948845316417
3075
13.2949124735044
3096
13.2949404153672
3019
13.2949683572299
3026
13.2949962990926
2973
13.2950242409553
2923
13.295052182818
2948
13.2950801246807
2896
13.2951080665435
2912
13.2951360084062
2895
13.2951639502689
2856
13.2951918921316
2777
13.2952198339943
2815
13.295247775857
2772
13.2952757177198
2706
13.2953036595825
2755
13.2953316014452
2774
13.2953595433079
2717
13.2953874851706
2782
13.2954154270334
2808
13.2954433688961
2704
13.2954713107588
2766
13.2954992526215
2813
13.2955271944842
2926
13.2955551363469
2858
13.2955830782097
2924
13.2956110200724
3017
13.2956389619351
3011
13.2956669037978
3096
13.2956948456605
3159
13.2957227875232
3219
13.295750729386
3332
13.2957786712487
3550
13.2958066131114
3592
13.2958345549741
3702
13.2958624968368
3869
13.2958904386995
3989
13.2959183805623
4125
13.295946322425
4199
13.2959742642877
4254
13.2960022061504
4280
13.2960301480131
4385
13.2960580898758
4333
13.2960860317386
4259
13.2961139736013
4313
13.296141915464
4265
13.2961698573267
4376
13.2961977991894
4493
13.2962257410521
4701
13.2962536829149
4995
13.2962816247776
5473
13.2963095666403
6275
13.296337508503
6859
13.2963654503657
7749
13.2963933922284
8743
13.2964213340912
9596
13.2964492759539
10618
13.2964772178166
11473
13.2965051596793
11984
13.296533101542
12302
13.2965610434047
12022
13.2965889852675
11304
13.2966169271302
10392
13.2966448689929
9220
13.2966728108556
7867
13.2967007527183
6628
13.296728694581
5370
13.2967566364438
4477
13.2967845783065
3853
13.2968125201692
3391
13.2968404620319
2991
13.2968684038946
2796
13.2968963457573
2615
13.2969242876201
2601
13.2969522294828
2516
13.2969801713455
2441
13.2970081132082
2468
13.2970360550709
2403
13.2970639969336
2354
13.2970919387964
2400
13.2971198806591
2318
13.2971478225218
2309
13.2971757643845
2325
13.2972037062472
2262
13.2972316481099
2336
13.2972595899727
2253
13.2972875318354
2324
13.2973154736981
2348
13.2973434155608
2277
13.2973713574235
2301
13.2973992992863
N 1s
137563-0
2026
1
13
13
28
21
8
39
Creation
Created by : DESKTOP-U3MGE2F\Test
Date created : 13/01/2026 13:28
Computer : DESKTOP-U3MGE2F
Location
Location ID : 137563-0
Sample : 137563-0
Description : (19.672,14.552,-1.080)mm
Tilt : 0.00
Charge Neutraliser : On
Filament Current : 0.42A
Filament Bias : 1.1V
Charge Balance : 5V
Settings
Excitation
Mode : XPS - monochromatic
Tuning : Spectroscopy
Emission current : 10.00mA
Anode library : Al
ESCA modes
Collimation : Slot
Lens : Hybrid
Resolution : 40.00
Scan
Deflection : (0.000, 0.000)mm
N 1s : 1078.690-1098.690eV, Sweeps 1
Start : 1078.690eV
End : 1098.690eV
Centre : 1088.690eV
Width : 20.000eV
Step size : 0.100eV
Number Steps : 200
Dwell time : 299ms
Sweep time : 60s
Sweeps : 1
Acquisition Conditions
X-ray Power : 150.00W
Instrument Conditions
Work function : -4.50
XPS
3
19.672
14.5524453125
-1.0795390625
Al
1486.69
150
1E+37
1E+37
1E+37
1E+37
FAT
40
1E+37
-4.5
1E+37
1E+37
1E+37
1E+37
1E+37
N
1s
-1
Kinetic energy
eV
1078.69
0.1
2
Intensity
d
Transmission
d
pulse counting
0.298507
1
0
1E+37
1E+37
1E+37
0
402
1952
5453
13.3974855305301
13.4558090232712
2122
13.3974855305301
2187
13.3977771479938
2165
13.3980687654575
2170
13.3983603829212
2137
13.3986520003849
2065
13.3989436178486
2092
13.3992352353123
2098
13.399526852776
2088
13.3998184702397
2146
13.4001100877034
2201
13.4004017051671
2186
13.4006933226308
2131
13.4009849400945
2175
13.4012765575582
2140
13.4015681750219
2165
13.4018597924857
2099
13.4021514099494
2104
13.4024430274131
2053
13.4027346448768
2047
13.4030262623405
2073
13.4033178798042
2141
13.4036094972679
2132
13.4039011147316
2102
13.4041927321953
2075
13.404484349659
2133
13.4047759671227
2150
13.4050675845864
2116
13.4053592020501
2063
13.4056508195138
2081
13.4059424369775
2134
13.4062340544412
2140
13.4065256719049
2113
13.4068172893687
2102
13.4071089068324
2077
13.4074005242961
2064
13.4076921417598
2129
13.4079837592235
2120
13.4082753766872
2097
13.4085669941509
2126
13.4088586116146
2133
13.4091502290783
2131
13.409441846542
2126
13.4097334640057
2129
13.4100250814694
2096
13.4103166989331
2093
13.4106083163968
2080
13.4108999338605
2149
13.4111915513242
2097
13.4114831687879
2096
13.4117747862517
2116
13.4120664037154
2058
13.4123580211791
2062
13.4126496386428
2097
13.4129412561065
2086
13.4132328735702
2144
13.4135244910339
2083
13.4138161084976
2161
13.4141077259613
2144
13.414399343425
2130
13.4146909608887
2183
13.4149825783524
2066
13.4152741958161
2079
13.4155658132798
2136
13.4158574307435
2044
13.4161490482072
2143
13.4164406656709
2077
13.4167322831347
2099
13.4170239005984
2092
13.4173155180621
2089
13.4176071355258
2045
13.4178987529895
2109
13.4181903704532
2083
13.4184819879169
2114
13.4187736053806
2114
13.4190652228443
2125
13.419356840308
2040
13.4196484577717
2075
13.4199400752354
2097
13.4202316926991
2133
13.4205233101628
2067
13.4208149276265
2062
13.4211065450902
2105
13.4213981625539
2072
13.4216897800177
2101
13.4219813974814
2109
13.4222730149451
2098
13.4225646324088
2129
13.4228562498725
2122
13.4231478673362
2103
13.4234394847999
2115
13.4237311022636
2070
13.4240227197273
2117
13.424314337191
2107
13.4246059546547
2110
13.4248975721184
2152
13.4251891895821
2136
13.4254808070458
2163
13.4257724245095
2128
13.4260640419732
2165
13.4263556594369
2162
13.4266472769007
2111
13.4269388943644
2154
13.4272305118281
2183
13.4275221292918
2241
13.4278137467555
2256
13.4281053642192
2203
13.4283969816829
2272
13.4286885991466
2288
13.4289802166103
2233
13.429271834074
2342
13.4295634515377
2377
13.4298550690014
2302
13.4301466864651
2340
13.4304383039288
2250
13.4307299213925
2268
13.4310215388562
2381
13.4313131563199
2292
13.4316047737837
2350
13.4318963912474
2371
13.4321880087111
2444
13.4324796261748
2565
13.4327712436385
2639
13.4330628611022
2874
13.4333544785659
3091
13.4336460960296
3387
13.4339377134933
3619
13.434229330957
3963
13.4345209484207
4431
13.4348125658844
4794
13.4351041833481
5205
13.4353958008118
5438
13.4356874182755
5453
13.4359790357392
5439
13.4362706532029
5352
13.4365622706667
5086
13.4368538881304
4616
13.4371455055941
4194
13.4374371230578
3715
13.4377287405215
3248
13.4380203579852
2877
13.4383119754489
2552
13.4386035929126
2371
13.4388952103763
2243
13.43918682784
2192
13.4394784453037
2183
13.4397700627674
2058
13.4400616802311
2105
13.4403532976948
2065
13.4406449151585
2098
13.4409365326222
2085
13.4412281500859
2035
13.4415197675497
2075
13.4418113850134
2062
13.4421030024771
2080
13.4423946199408
2096
13.4426862374045
2084
13.4429778548682
2027
13.4432694723319
2010
13.4435610897956
2027
13.4438527072593
2023
13.444144324723
2104
13.4444359421867
2063
13.4447275596504
1958
13.4450191771141
1983
13.4453107945778
2035
13.4456024120415
2022
13.4458940295052
1954
13.4461856469689
1987
13.4464772644327
1978
13.4467688818964
2084
13.4470604993601
2099
13.4473521168238
2084
13.4476437342875
2019
13.4479353517512
2092
13.4482269692149
1972
13.4485185866786
2025
13.4488102041423
2000
13.449101821606
1992
13.4493934390697
1984
13.4496850565334
1952
13.4499766739971
2007
13.4502682914608
1984
13.4505599089245
2012
13.4508515263882
2010
13.4511431438519
2018
13.4514347613157
2006
13.4517263787794
2044
13.4520179962431
2008
13.4523096137068
2020
13.4526012311705
2005
13.4528928486342
2003
13.4531844660979
2032
13.4534760835616
2070
13.4537677010253
1997
13.454059318489
1974
13.4543509359527
2064
13.4546425534164
2014
13.4549341708801
2020
13.4552257883438
2017
13.4555174058075
2111
13.4558090232712
C 1s
137563-0
2026
1
13
13
28
21
8
39
Creation
Created by : DESKTOP-U3MGE2F\Test
Date created : 13/01/2026 13:28
Computer : DESKTOP-U3MGE2F
Location
Location ID : 137563-0
Sample : 137563-0
Description : (19.672,14.552,-1.080)mm
Tilt : 0.00
Charge Neutraliser : On
Filament Current : 0.42A
Filament Bias : 1.1V
Charge Balance : 5V
Settings
Excitation
Mode : XPS - monochromatic
Tuning : Spectroscopy
Emission current : 10.00mA
Anode library : Al
ESCA modes
Collimation : Slot
Lens : Hybrid
Resolution : 40.00
Scan
Deflection : (0.000, 0.000)mm
C 1s : 1188.690-1211.690eV, Sweeps 1
Start : 1188.690eV
End : 1211.690eV
Centre : 1200.190eV
Width : 23.000eV
Step size : 0.100eV
Number Steps : 230
Dwell time : 260ms
Sweep time : 60s
Sweeps : 1
Acquisition Conditions
X-ray Power : 150.00W
Instrument Conditions
Work function : -4.50
XPS
4
19.672
14.5524453125
-1.0795390625
Al
1486.69
150
1E+37
1E+37
1E+37
1E+37
FAT
40
1E+37
-4.5
1E+37
1E+37
1E+37
1E+37
1E+37
C
1s
-1
Kinetic energy
eV
1188.69
0.1
2
Intensity
d
Transmission
d
pulse counting
0.25974
1
0
1E+37
1E+37
1E+37
0
462
122
19702
12.9251236700583
12.9524596825127
1416
12.9328451636085
1487
12.9322512025661
1476
12.9316572415238
1480
12.9310632804815
1433
12.9304693194392
1429
12.9298753583968
1444
12.9292813973545
1439
12.9286874363122
1451
12.9280934752699
1450
12.9274995142276
1412
12.9269055531852
1394
12.9263115921429
1432
12.9257176311006
1411
12.9251236700583
1357
12.9251779478485
1340
12.9253042521756
1357
12.9254305565028
1349
12.9255568608299
1340
12.9256831651571
1316
12.9258094694842
1320
12.9259357738114
1256
12.9260620781385
1250
12.9261883824657
1322
12.9263146867928
1240
12.92644099112
1210
12.9265672954471
1261
12.9266935997742
1225
12.9268199041014
1143
12.9269462084285
1205
12.9270725127557
1197
12.9271988170828
1160
12.92732512141
1160
12.9274514257371
1133
12.9275777300643
1142
12.9277040343914
1103
12.9278303387186
1145
12.9279566430457
1135
12.9280829473729
1147
12.9282092517
1146
12.9283355560272
1135
12.9284618603543
1164
12.9285881646815
1115
12.9287144690086
1153
12.9288407733358
1198
12.9289670776629
1118
12.9290933819901
1153
12.9292196863172
1158
12.9293459906444
1146
12.9294722949715
1162
12.9295985992987
1167
12.9297249036258
1074
12.929851207953
1142
12.9299775122801
1088
12.9301038166073
1091
12.9302301209344
1086
12.9303564252616
1120
12.9304827295887
1116
12.9306090339159
1130
12.930735338243
1101
12.9308616425702
1142
12.9309879468973
1080
12.9311142512245
1073
12.9312405555516
1054
12.9313668598788
1089
12.9314931642059
1089
12.9316194685331
1057
12.9317457728602
1062
12.9318720771874
1048
12.9319983815145
1105
12.9321246858417
1087
12.9322509901688
1057
12.932377294496
1100
12.9325035988231
1081
12.9326299031503
1109
12.9327562074774
1095
12.9328825118046
1086
12.9330088161317
1140
12.9331351204589
1068
12.933261424786
1117
12.9333877291132
1114
12.9335140334403
1132
12.9336403377675
1166
12.9337666420946
1132
12.9338929464218
1112
12.9340192507489
1112
12.9341455550761
1141
12.9342718594032
1186
12.9343981637304
1189
12.9345244680575
1199
12.9346507723846
1173
12.9347770767118
1186
12.9349033810389
1261
12.9350296853661
1267
12.9351559896932
1359
12.9352822940204
1261
12.9354085983475
1234
12.9355349026747
1310
12.9356612070018
1295
12.935787511329
1314
12.9359138156561
1279
12.9360401199833
1282
12.9361664243104
1286
12.9362927286376
1295
12.9364190329647
1337
12.9365453372919
1313
12.936671641619
1291
12.9367979459462
1363
12.9369242502733
1458
12.9370505546005
1347
12.9371768589276
1351
12.9373031632548
1388
12.9374294675819
1399
12.9375557719091
1419
12.9376820762362
1454
12.9378083805634
1474
12.9379346848905
1525
12.9380609892177
1433
12.9381872935448
1520
12.938313597872
1475
12.9384399021991
1551
12.9385662065263
1576
12.9386925108534
1594
12.9388188151806
1627
12.9389451195077
1637
12.9390714238349
1656
12.939197728162
1706
12.9393240324892
1757
12.9394503368163
1748
12.9395766411435
1722
12.9397029454706
1783
12.9398292497978
1773
12.9399555541249
1828
12.9400818584521
1930
12.9402081627792
2039
12.9403344671064
2129
12.9404607714335
2238
12.9405870757607
2278
12.9407133800878
2291
12.940839684415
2380
12.9409659887421
2367
12.9410922930693
2348
12.9412185973964
2297
12.9413449017236
2326
12.9414712060507
2376
12.9415975103779
2593
12.941723814705
2796
12.9418501190322
2970
12.9419764233593
3299
12.9421027276865
3780
12.9422290320136
4167
12.9423553363408
4460
12.9424816406679
4695
12.9426079449951
4661
12.9427342493222
4365
12.9428605536494
3822
12.9429868579765
3327
12.9431131623036
2752
12.9432394666308
2378
12.9433657709579
2040
12.9434920752851
1867
12.9436183796122
1747
12.9437446839394
1694
12.9438709882665
1794
12.9439972925937
1810
12.9441235969208
1734
12.944249901248
1741
12.9443762055751
1719
12.9445025099023
1715
12.9446288142294
1718
12.9447551185566
1773
12.9448814228837
1998
12.9450077272109
2223
12.945134031538
2672
12.9452603358652
3430
12.9453866401923
4563
12.9455129445195
6197
12.9456392488466
8064
12.9457655531738
10390
12.9458918575009
13138
12.9460181618281
15565
12.9461444661552
17842
12.9462707704824
18982
12.9463970748095
19648
12.9465233791367
19702
12.9466496834638
18526
12.946775987791
17455
12.9469022921181
15797
12.9470285964453
13681
12.9471549007724
11504
12.9472812050996
9198
12.9474075094267
7042
12.9475338137539
5252
12.947660118081
3693
12.9477864224082
2567
12.9479127267353
1823
12.9480390310625
1251
12.9481653353896
858
12.9482916397168
689
12.9484179440439
570
12.9485442483711
425
12.9486705526982
385
12.9487968570254
335
12.9489231613525
283
12.9490494656797
266
12.9491757700068
245
12.949302074334
222
12.9494283786611
220
12.9495546829883
201
12.9496809873154
212
12.9498072916426
210
12.9499335959697
201
12.9500599002969
185
12.950186204624
173
12.9503125089512
207
12.9504388132783
184
12.9505651176055
172
12.9506914219326
177
12.9508177262598
176
12.9509440305869
146
12.9510703349141
165
12.9511966392412
156
12.9513229435683
154
12.9514492478955
149
12.9515755522226
153
12.9517018565498
150
12.9518281608769
153
12.9519544652041
142
12.9520807695312
129
12.9522070738584
122
12.9523333781855
138
12.9524596825127
end of experiment
