# Supplementary material for: Achieving high-performance room-temperature organic ferromagnetic semiconductor films via topochemical reduction
Source: Nat Commun. 2026 Apr 15;17:5197. doi: 10.1038/s41467-026-71866-2 (PMC13253818; doi:10.1038/s41467-026-71866-2)
Supplement: Supplementary file 3 — Source Data [file 41467_2026_71866_MOESM3_ESM.zip › Source Data/Supplementary_Figure_4/supplementary fig4e,f/10-after.vms]

VAMAS Surface Chemical Analysis Standard Data Transfer Format 1988 May 4
Not specified
MI-600-BE9240AA
DESKTOP-U3MGE2F\Test
137563.experiment
0
NORM
REGULAR
1
4
Index
d
PositionX [mm]
n
PositionY [mm]
n
PositionZ [mm]
n
0
0
0
0
4
survey
137563-10
2026
1
13
14
43
24
8
39
Creation
Created by : DESKTOP-U3MGE2F\Test
Date created : 13/01/2026 14:43
Computer : DESKTOP-U3MGE2F
Location
Location ID : 137563-10
Sample : 137563-10
Description : (50.855,13.102,-0.944)mm
Tilt : 0.00
Charge Neutraliser : On
Filament Current : 0.42A
Filament Bias : 1.1V
Charge Balance : 5V
Settings
Excitation
Mode : XPS - monochromatic
Tuning : Spectroscopy
Emission current : 5.00mA
Anode library : Al
ESCA modes
Collimation : Slot
Lens : Hybrid
Resolution : 160.00
Scan
Deflection : (0.000, 0.000)mm
survey : 286.690-1491.690eV, Sweeps 1
Start : 286.690eV
End : 1491.690eV
Centre : 889.190eV
Width : 1205.000eV
Step size : 1.000eV
Number Steps : 1205
Dwell time : 120ms
Sweep time : 145s
Sweeps : 1
Acquisition Conditions
X-ray Power : 75.00W
Instrument Conditions
Work function : -4.50
XPS
1
50.8545
13.1024765625
-0.9443359375
Al
1486.69
75
1E+37
1E+37
1E+37
1E+37
FAT
160
1E+37
-4.5
1E+37
1E+37
1E+37
1E+37
1E+37
survey

-1
Kinetic energy
eV
286.69
1
2
Intensity
d
Transmission
d
pulse counting
0.12
1
0
1E+37
1E+37
1E+37
0
2412
2
12296
57.9860241685584
74.8547926066681
2539
60.7486057633905
2507
60.9639131420058
2512
61.179220520621
2548
61.3945278992363
2542
61.6098352778516
2539
61.8251426564668
2530
62.0404500350821
2463
62.2557574136974
2459
62.4710647923126
2448
62.6863721709279
2480
62.9016795495432
2493
63.1169869281584
2519
63.3322943067737
2515
63.547601685389
2501
63.7629090640042
2562
63.9782164426195
2583
64.1935238212348
2510
64.40883119985
2564
64.6241385784653
2544
64.8394459570806
2552
65.0547533356958
2572
65.2700607143111
2583
65.4853680929264
2561
65.7006754715416
2612
65.7940376821288
2557
65.8326129331672
2546
65.8711881842056
2568
65.909763435244
2574
65.9483386862824
2623
65.9869139373208
2638
66.0254891883592
2642
66.0640644393976
2614
66.1026396904359
2684
66.1412149414743
2644
66.1797901925127
2664
66.2183654435511
2615
66.2569406945895
2697
66.2955159456279
2661
66.3340911966663
2651
66.3726664477046
2638
66.411241698743
2683
66.4498169497814
2652
66.4883922008198
2651
66.5269674518582
2629
66.5655427028966
2629
66.604117953935
2725
66.6426932049733
2667
66.6812684560117
2732
66.7198437070501
2763
66.7584189580885
2718
66.7969942091269
2704
66.8355694601653
2665
66.8741447112037
2670
66.912719962242
2705
66.9512952132804
2767
66.9898704643188
2714
67.0284457153572
2737
67.0670209663956
2759
67.105596217434
2761
67.1441714684724
2778
67.1827467195107
2771
67.2213219705491
2796
67.2598972215875
2821
67.2984724726259
2881
67.3370477236643
2803
67.3756229747027
2809
67.4141982257411
2804
67.4527734767794
2740
67.4913487278178
2833
67.5299239788562
2865
67.5684992298946
2912
67.607074480933
2894
67.6456497319714
2797
67.6842249830098
2804
67.7217865757798
2856
67.7588927568642
2932
67.7959989379485
2857
67.8331051190328
2875
67.8702113001171
2984
67.9073174812015
2889
67.9444236622858
2945
67.9815298433701
3021
68.0186360244545
2944
68.0557422055388
2952
68.0928483866231
2929
68.1299545677074
2967
68.1670607487918
2968
68.2041669298761
2928
68.2412731109604
2945
68.2783792920447
2918
68.3154854731291
2927
68.3525916542134
2975
68.3896978352977
3006
68.4268040163821
2943
68.4639101974664
2987
68.5010163785507
3060
68.538122559635
2953
68.5752287407194
2964
68.6123349218037
2975
68.649441102888
2889
68.6865472839723
2921
68.7236534650567
2992
68.760759646141
2969
68.7978658272253
2982
68.8349720083097
2868
68.872078189394
2852
68.9091843704783
2926
68.9462905515626
2885
68.983396732647
2805
69.0205029137313
2819
69.0576090948156
2811
69.0947152759
2760
69.1318214569843
2715
69.1689276380686
2680
69.2060338191529
2735
69.2431400002373
2789
69.2802461813216
2826
69.3173523624059
2705
69.3544585434902
2784
69.3915647245746
2812
69.4286709056589
2787
69.4657770867432
2808
69.5028832678276
2779
69.5399894489119
2726
69.5569989697328
2772
69.5649795562324
2815
69.572960142732
2820
69.5809407292316
2791
69.5889213157312
2815
69.5969019022309
2825
69.6048824887305
2890
69.6128630752301
2875
69.6208436617297
2892
69.6288242482293
2896
69.6368048347289
2831
69.6447854212286
2832
69.6527660077282
2843
69.6607465942278
2933
69.6687271807274
2875
69.6767077672271
2926
69.6846883537267
2867
69.6926689402263
2857
69.7006495267259
2857
69.7086301132255
2919
69.7166106997252
2870
69.7245912862248
2871
69.7325718727244
2929
69.740552459224
2881
69.7485330457236
2897
69.7565136322232
2839
69.7644942187229
2893
69.7724748052225
2879
69.7804553917221
2972
69.7884359782217
3003
69.7964165647214
2947
69.804397151221
2987
69.8123777377206
2966
69.8203583242202
2896
69.8283389107198
2981
69.8363194972194
3039
69.8443000837191
2925
69.8522806702187
2990
69.8602612567183
3080
69.8682418432179
3007
69.8762224297175
3041
69.8842030162172
3071
69.8921836027168
2951
69.9001641892164
3009
69.908144775716
2991
69.9161253622157
3026
69.9241059487153
3025
69.9320865352149
3048
69.9400671217145
2987
69.9480477082141
3095
69.958180693151
3111
69.9692806976756
3052
69.9803807022002
3142
69.9914807067248
3101
70.0025807112494
3110
70.013680715774
3019
70.0247807202986
3113
70.0358807248232
3140
70.0469807293478
3111
70.0580807338724
3128
70.0691807383971
3207
70.0802807429217
3177
70.0913807474463
3171
70.1024807519709
3213
70.1135807564955
3277
70.1246807610201
3173
70.1357807655447
3158
70.1468807700693
3089
70.1579807745939
3106
70.1690807791185
3186
70.1801807836431
3182
70.1912807881677
3236
70.2023807926923
3131
70.2134807972169
3174
70.2245808017415
3171
70.2356808062661
3289
70.2467808107908
3306
70.2578808153154
3353
70.26898081984
3290
70.2800808243646
3340
70.2911808288892
3401
70.3022808334138
3352
70.3133808379384
3367
70.324480842463
3423
70.3355808469876
3453
70.3466808515122
3364
70.3577808560368
3333
70.3688808605614
3249
70.379980865086
3160
70.3910808696106
3179
70.4021808741353
3170
70.4132808786599
3105
70.4243808831845
2984
70.4354808877091
3067
70.4465808922337
3107
70.4576808967583
3116
70.4687809012829
3187
70.4798809058075
3197
70.4909809103321
3225
70.5020809148567
3182
70.49585913289
3284
70.4818550990215
3395
70.4678510651529
3561
70.4538470312844
3728
70.4398429974158
3681
70.4258389635473
3776
70.4118349296787
3789
70.3978308958101
3752
70.3838268619416
3691
70.369822828073
3583
70.3558187942045
3469
70.3418147603359
3260
70.3278107264674
3049
70.3138066925988
2873
70.2998026587303
2725
70.2857986248617
2680
70.2717945909932
2587
70.2577905571246
2537
70.243786523256
2497
70.2297824893875
2487
70.2157784555189
2507
70.2017744216504
2491
70.1877703877818
2532
70.1737663539133
2486
70.1597623200447
2467
70.1457582861761
2521
70.1317542523076
2466
70.117750218439
2517
70.1037461845705
2491
70.0897421507019
2449
70.0757381168334
2536
70.0617340829648
2476
70.0477300490963
2486
70.0337260152277
2491
70.0197219813592
2503
70.0057179474906
2466
69.991713913622
2489
69.9777098797535
2546
69.9637058458849
2483
69.9497018120164
2459
69.9356977781478
2583
69.9216937442793
2558
69.9076897104107
2600
69.8936856765421
2571
69.8796816426736
2535
69.865677608805
2477
69.8516735749365
2504
69.8376695410679
2459
69.8236655071994
2488
69.8096614733308
2547
69.803641915994
2566
69.8012095872439
2547
69.7987772584938
2549
69.7963449297438
2565
69.7939126009937
2568
69.7914802722436
2574
69.7890479434935
2607
69.7866156147434
2559
69.7841832859933
2567
69.7817509572432
2602
69.7793186284932
2589
69.7768862997431
2567
69.774453970993
2578
69.7720216422429
2602
69.7695893134928
2657
69.7671569847427
2617
69.7647246559926
2567
69.7622923272426
2693
69.7598599984925
2642
69.7574276697424
2676
69.7549953409923
2616
69.7525630122422
2616
69.7501306834921
2586
69.747698354742
2713
69.745266025992
2706
69.7428336972419
2654
69.7404013684918
2644
69.7379690397417
2631
69.7355367109916
2693
69.7331043822415
2649
69.7306720534914
2556
69.7282397247414
2697
69.7258073959913
2690
69.7233750672412
2675
69.7209427384911
2744
69.718510409741
2679
69.7160780809909
2720
69.7136457522409
2683
69.7112134234908
2704
69.7087810947407
2689
69.7063487659906
2675
69.7039164372405
2712
69.7014841084904
2697
69.6990517797403
2665
69.6966194509903
2730
69.6941871222402
2777
69.6917547934901
2747
69.68932246474
2707
69.6868901359899
2741
69.6844578072398
2655
69.669539408936
2734
69.6490113272094
2739
69.6284832454828
2679
69.6079551637563
2720
69.5874270820297
2803
69.5668990003032
2761
69.5463709185766
2720
69.52584283685
2715
69.5053147551235
2701
69.4847866733969
2723
69.4642585916703
2708
69.4437305099438
2675
69.4232024282172
2783
69.4026743464907
2664
69.3821462647641
2708
69.3616181830375
2797
69.341090101311
2837
69.3205620195844
2734
69.3000339378578
2768
69.2795058561313
2792
69.2589777744047
2742
69.2384496926781
2752
69.2179216109516
2727
69.197393529225
2772
69.1768654474985
2725
69.1563373657719
2831
69.1358092840453
2801
69.1152812023188
2735
69.0947531205922
2757
69.0742250388656
2732
69.0536969571391
2771
69.0331688754125
2750
69.012640793686
2783
68.9921127119594
2790
68.9715846302328
2864
68.9510565485063
2760
68.9305284667797
2709
68.9100003850531
2751
68.8894723033266
2835
68.8689442216
2841
68.8484161398734
2817
68.8278880581469
2817
68.8073599764203
2802
68.7868318946938
2791
68.7663038129672
2808
68.7457757312406
2842
68.7252476495141
2819
68.7047195677875
2804
68.684191486061
2827
68.6636634043344
2809
68.6284960907418
2861
68.5867517309485
2871
68.5450073711553
2821
68.503263011362
2803
68.4615186515687
2808
68.4197742917754
2816
68.3780299319822
2848
68.3362855721889
2857
68.2945412123956
2876
68.2527968526024
2807
68.2110524928091
2888
68.1693081330158
2896
68.1275637732225
2903
68.0858194134293
2905
68.044075053636
2798
68.0023306938427
2866
67.9605863340495
2845
67.9188419742562
2919
67.8770976144629
2957
67.8353532546697
2925
67.7936088948764
2888
67.7518645350831
2893
67.7101201752898
2840
67.6683758154966
2878
67.6266314557033
2884
67.58488709591
2861
67.5431427361168
2941
67.5013983763235
2992
67.4596540165302
2866
67.417909656737
2881
67.3761652969437
2881
67.3344209371504
2856
67.2926765773571
2982
67.2509322175639
2943
67.2091878577706
3012
67.1674434979773
3004
67.1256991381841
2895
67.0839547783908
3016
67.0422104185975
3064
67.0004660588042
2915
66.9902743911378
2877
66.9942585706588
2931
66.9982427501799
2962
67.0022269297009
2895
67.0062111092219
3001
67.0101952887429
3010
67.0141794682639
2955
67.0181636477849
2899
67.0221478273059
2938
67.0261320068269
3069
67.0301161863479
3044
67.0341003658689
2979
67.0380845453899
2959
67.0420687249109
2984
67.0460529044319
2894
67.0500370839529
2989
67.0540212634739
2983
67.058005442995
2955
67.061989622516
2961
67.065973802037
2999
67.069957981558
2986
67.073942161079
3036
67.0779263406
3068
67.081910520121
3032
67.085894699642
3013
67.089878879163
3028
67.093863058684
3074
67.097847238205
3127
67.101831417726
3054
67.105815597247
2966
67.109799776768
2989
67.1137839562891
3007
67.1177681358101
3022
67.1217523153311
3002
67.1257364948521
3011
67.1297206743731
3042
67.1337048538941
3055
67.1376890334151
3079
67.1416732129361
3087
67.1456573924571
3072
67.1496415719781
3041
67.1536257514991
3038
67.1576099310201
3030
67.1615941105411
3081
67.1655782900621
3081
67.1695624695831
3080
67.1735466491042
3105
67.1775308286252
3055
67.1815150081462
3099
67.1854991876672
3134
67.1894833671882
3031
67.1934675467092
3068
67.1974517262302
3089
67.2014359057512
3064
67.2054200852722
3081
67.2094042647932
3072
67.2133884443142
3119
67.2173726238352
3102
67.2213568033562
3144
67.2253409828772
3160
67.2079110907239
3246
67.1808603837603
3138
67.1538096767967
3131
67.1267589698331
3199
67.0997082628696
3183
67.072657555906
3105
67.0456068489424
3117
67.0185561419788
3140
66.9915054350152
3056
66.9644547280516
3098
66.9374040210881
3097
66.9103533141245
3228
66.8833026071609
3183
66.8562519001973
3106
66.8292011932337
3158
66.8021504862702
3177
66.7750997793066
3165
66.748049072343
3179
66.7209983653794
3156
66.6939476584158
3122
66.6668969514522
3083
66.6398462444887
3183
66.6127955375251
3265
66.5857448305615
3172
66.5586941235979
3145
66.5316434166343
3214
66.5045927096707
3152
66.4775420027072
3155
66.4504912957436
3158
66.42344058878
3176
66.3963898818164
3217
66.3693391748528
3258
66.3422884678892
3201
66.3152377609257
3242
66.2881870539621
3213
66.2611363469985
3226
66.2340856400349
3211
66.2070349330713
3281
66.1799842261078
3172
66.1529335191442
3232
66.1258828121806
3213
66.098832105217
3180
66.0717813982534
3266
66.0447306912898
3259
66.0176799843263
3276
65.9906292773627
3322
65.9635785703991
3239
65.9365278634355
3286
65.9094771564719
3332
65.8824264495084
3283
65.869149448454
3248
65.8620606341125
3235
65.854971819771
3165
65.8478830054295
3279
65.840794191088
3332
65.8337053767465
3239
65.826616562405
3246
65.8195277480635
3320
65.812438933722
3230
65.8053501193805
3322
65.798261305039
3326
65.7911724906975
3298
65.784083676356
3295
65.7769948620145
3307
65.769906047673
3318
65.7628172333315
3263
65.75572841899
3291
65.7486396046485
3296
65.741550790307
3250
65.7344619759655
3269
65.727373161624
3285
65.7202843472825
3356
65.713195532941
3290
65.7061067185995
3275
65.699017904258
3319
65.6919290899165
3411
65.684840275575
3343
65.6777514612335
3324
65.670662646892
3405
65.6635738325505
3385
65.656485018209
3330
65.6493962038675
3374
65.642307389526
3360
65.6352185751845
3256
65.628129760843
3374
65.6210409465015
3292
65.61395213216
3368
65.6068633178185
3358
65.599774503477
3363
65.5926856891355
3353
65.585596874794
3464
65.5785080604525
3383
65.571419246111
3381
65.5643304317695
3339
65.557241617428
3355
65.5501528030865
3426
65.543063988745
3390
65.5359751744035
3436
65.528886360062
3392
65.5217975457205
3434
65.514708731379
3417
65.5076199170375
3411
65.5005311026961
3378
65.4934422883546
3436
65.4863534740131
3392
65.4792646596716
3443
65.4721758453301
3396
65.4650870309886
3474
65.4579982166471
3425
65.4509094023056
3392
65.4103549818193
3407
65.3547652890072
3447
65.299175596195
3505
65.2435859033829
3442
65.1879962105707
3401
65.1324065177586
3486
65.0768168249464
3306
65.0212271321343
3405
64.9656374393221
3508
64.9100477465099
3481
64.8544580536978
3486
64.7988683608856
3474
64.7432786680735
3450
64.6876889752614
3446
64.6320992824492
3447
64.5765095896371
3537
64.5209198968249
3510
64.4653302040127
3407
64.4097405112006
3401
64.3541508183884
3556
64.2985611255763
3481
64.2429714327642
3413
64.187381739952
3462
64.1317920471399
3473
64.0762023543277
3492
64.0206126615155
3418
63.9650229687034
3471
63.9094332758912
3477
63.8538435830791
3465
63.7982538902669
3529
63.7426641974548
3561
63.6870745046426
3528
63.6314848118305
3507
63.5758951190183
3555
63.5203054262062
3584
63.464715733394
3488
63.4091260405819
3588
63.3535363477697
3578
63.2979466549576
3556
63.2423569621454
3525
63.2849675096406
3670
63.3716970056795
3514
63.4584265017185
3580
63.5451559977574
3595
63.6318854937964
3587
63.7186149898353
3509
63.8053444858743
3586
63.8920739819132
3574
63.9788034779522
3538
64.0655329739911
3589
64.1522624700301
3558
64.238991966069
3472
64.325721462108
3532
64.4124509581469
3597
64.4991804541859
3579
64.5859099502248
3610
64.6726394462638
3604
64.7593689423027
3562
64.8460984383417
3634
64.9328279343806
3641
65.0195574304196
3700
65.1062869264585
3715
65.1930164224975
3739
65.2797459185364
3738
65.3664754145754
3611
65.4532049106143
3654
65.5399344066533
3706
65.6266639026923
3638
65.7133933987312
3550
65.8001228947702
3554
65.8868523908091
3489
65.9735818868481
3524
66.060311382887
3420
66.147040878926
3406
66.2337703749649
3470
66.3204998710039
3367
66.4072293670428
3246
66.4939588630818
3219
66.5806883591207
3108
66.6674178551597
3206
66.7541473511986
3307
66.8408768472376
3495
66.9276063432765
3436
67.0143358393155
3508
67.1010653353544
3517
67.1877948313934
3631
67.2745243274323
3924
67.3612538234713
4728
67.4479833195102
5993
67.5347128155492
7329
67.6214423115881
6616
67.7081718076271
4289
67.794901303666
3053
67.881630799705
2798
67.9683602957439
2691
68.0550897917829
2726
68.1418192878218
2655
68.2285487838608
2597
68.3152782798998
2612
68.4020077759387
2755
68.405483775944
2700
68.3715560313546
2632
68.3376282867651
2698
68.3037005421756
2648
68.2697727975861
2670
68.2358450529967
2647
68.2019173084072
2682
68.1679895638177
2621
68.1340618192282
2630
68.1001340746388
2579
68.0662063300493
2653
68.0322785854598
2703
67.9983508408703
2644
67.9644230962809
2628
67.9304953516914
2636
67.8965676071019
2700
67.8626398625124
2696
67.828712117923
2780
67.7947843733335
2734
67.760856628744
2702
67.7269288841545
2632
67.6930011395651
2630
67.6590733949756
2711
67.6251456503861
2709
67.5912179057966
2792
67.5572901612071
2811
67.5233624166177
2689
67.4894346720282
2671
67.4555069274387
2723
67.4215791828493
2751
67.3876514382598
2679
67.3537236936703
2650
67.3197959490808
2657
67.2858682044914
2671
67.2519404599019
2762
67.2180127153124
2741
67.1840849707229
2730
67.1501572261335
2723
67.116229481544
2810
67.0823017369545
2789
67.0187285577021
2758
66.9418364150505
2782
66.8649442723989
2758
66.7880521297473
2731
66.7111599870957
2681
66.634267844444
2704
66.5573757017924
2719
66.4804835591408
2692
66.4035914164892
2747
66.3266992738376
2769
66.2498071311859
2815
66.1729149885343
2828
66.0960228458827
2763
66.0191307032311
2751
65.9422385605795
2750
65.8653464179278
2707
65.7884542752762
2768
65.7115621326246
2747
65.634669989973
2758
65.5577778473213
2882
65.4808857046697
2811
65.4039935620181
2790
65.3271014193665
2741
65.2502092767149
2751
65.1733171340632
2835
65.0964249914116
2747
65.01953284876
2799
64.9426407061084
2870
64.8657485634568
2830
64.7888564208051
2816
64.7119642781535
2752
64.6350721355019
2819
64.5581799928503
2838
64.4812878501987
2875
64.404395707547
2777
64.3275035648954
2748
64.2506114222438
2866
64.1737192795922
2802
64.0968271369406
2763
64.0199349942889
2725
63.9430428516373
2831
63.8661507089857
2819
63.7892585663341
2813
63.7123664236825
2831
63.6354742810308
2882
63.5585821383792
2844
63.4816899957276
2868
63.404797853076
2857
63.3279057104243
2842
63.2510135677727
2819
63.1360609678706
2837
63.0040087422472
2876
62.8719565166238
2844
62.7399042910004
2922
62.607852065377
2908
62.4757998397536
2876
62.3437476141302
2818
62.2116953885069
2864
62.0796431628835
2886
61.9475909372601
2909
61.8155387116367
2897
61.6834864860133
2847
61.5514342603899
2676
61.4193820347665
2774
61.2873298091431
2804
61.1552775835197
2760
61.0232253578963
2772
60.891173132273
2742
60.7591209066496
2589
60.6270686810262
2692
60.4950164554028
2732
60.3629642297794
2673
60.230912004156
2631
60.0988597785326
2676
59.9668075529092
2646
59.8347553272858
2712
59.7027031016624
2834
59.5706508760391
3005
59.4385986504157
3375
59.3065464247923
3925
59.1744941991689
4819
59.0424419735455
4618
58.9103897479221
3303
58.7783375222987
2662
58.6462852966753
2516
58.5142330710519
2475
58.3821808454286
2420
58.2501286198052
2449
58.1180763941818
2394
57.9860241685584
2471
58.0746633781648
2527
58.2624538122949
2515
58.4502442464249
2511
58.6380346805549
2476
58.8258251146849
2468
59.0136155488149
2485
59.2014059829449
2516
59.3891964170749
2551
59.5769868512049
2536
59.7647772853349
2558
59.9525677194649
2538
60.1403581535949
2503
60.3281485877249
2488
60.5159390218549
2482
60.7037294559849
2470
60.8915198901149
2503
61.0793103242449
2607
61.2671007583749
2572
61.4548911925049
2518
61.6426816266349
2567
61.8304720607649
2486
62.0182624948949
2541
62.2060529290249
2562
62.3938433631549
2579
62.5816337972849
2557
62.7694242314149
2563
62.9572146655449
2568
63.1450050996749
2560
63.3327955338049
2606
63.5205859679349
2595
63.7083764020649
2623
63.896166836195
2669
64.083957270325
2546
64.271747704455
2590
64.459538138585
2541
64.647328572715
2552
64.835119006845
2654
65.022909440975
2619
65.210699875105
2626
65.398490309235
2672
65.586280743365
2595
65.774071177495
2639
65.961861611625
2571
66.149652045755
2597
66.337442479885
2626
66.525232914015
2620
66.713023348145
2657
66.900813782275
2706
67.088604216405
2686
67.276394650535
2666
67.464185084665
2579
67.651975518795
2623
67.839765952925
2672
68.027556387055
2527
68.215346821185
2613
68.403137255315
2708
68.590927689445
2665
68.778718123575
2648
68.9665085577051
2563
69.154298991835
2612
69.3420894259651
2595
69.5298798600951
2554
69.7176702942251
2671
69.9054607283551
2688
70.0932511624851
2656
70.2810415966151
2679
70.4688320307451
2705
70.6566224648751
2685
70.8444128990051
2714
71.0322033331351
2785
71.2199937672651
2784
71.4077842013951
2849
71.5955746355251
2791
71.7833650696551
2783
71.9711555037851
2889
72.1589459379151
2896
72.3467363720451
2874
72.5345268061751
2901
72.7223172403051
2844
72.9101076744351
2832
73.0978981085651
2853
73.2856885426951
2835
73.4734789768251
2773
73.6612694109551
2695
73.8490598450851
2593
74.0368502792151
2484
74.2246407133451
2326
74.4124311474751
2209
74.6002215816052
2126
74.7880120157351
1976
74.8463459924343
1836
74.8465183723166
1749
74.8466907521989
1685
74.8468631320812
1682
74.8470355119635
1681
74.8472078918459
1692
74.8473802717282
1736
74.8475526516105
1948
74.8477250314928
2075
74.8478974113752
2315
74.8480697912575
2728
74.8482421711398
3239
74.8484145510221
3988
74.8485869309044
4402
74.8487593107868
5256
74.8489316906691
9611
74.8491040705514
12296
74.8492764504337
7397
74.8494488303161
2016
74.8496212101984
550
74.8497935900807
359
74.849965969963
296
74.8501383498454
251
74.8503107297277
212
74.85048310961
186
74.8506554894923
195
74.8508278693746
196
74.851000249257
185
74.8511726291393
183
74.8513450090216
188
74.8515173889039
195
74.8516897687863
177
74.8518621486686
186
74.8520345285509
178
74.8522069084332
170
74.8523792883155
166
74.8525516681979
160
74.8527240480802
174
74.8528964279625
168
74.8530688078448
171
74.8532411877272
161
74.8534135676095
157
74.8535859474918
169
74.8537583273741
183
74.8539307072565
171
74.8541030871388
175
74.8542754670211
179
74.8544478469034
203
74.8546202267857
181
74.8547926066681
167
74.830292029247
173
74.7947064999939
179
74.7591209707408
175
74.7235354414877
181
74.6879499122346
192
74.6523643829816
171
74.6167788537285
174
74.5811933244754
180
74.5456077952223
152
74.5100222659693
185
74.4744367367162
175
74.4388512074631
172
74.40326567821
173
74.3676801489569
175
74.3320946197039
166
74.2965090904508
157
74.2609235611977
172
74.2253380319446
175
74.1897525026915
167
74.1541669734385
181
74.1185814441854
187
74.0829959149323
178
74.0474103856792
156
74.0118248564262
156
73.9762393271731
165
73.94065379792
172
73.9050682686669
176
73.8694827394138
168
73.8338972101608
145
73.7983116809077
173
73.7627261516546
157
73.7271406224015
154
73.6915550931485
178
73.6559695638954
178
73.6203840346423
160
73.5847985053892
153
73.5492129761361
146
73.5136274468831
147
73.47804191763
160
73.4424563883769
158
73.4068708591238
163
73.3712853298708
165
73.3356998006177
158
73.3001142713646
145
73.2645287421115
139
73.2289432128584
158
73.1933576836054
153
73.1577721543523
160
73.1221866250992
155
73.0866010958461
169
73.0510155665931
164
73.01543003734
161
72.9798445080869
167
72.9442589788338
175
72.9086734495807
166
72.8730879203277
163
72.8375023910746
156
72.8019168618215
157
72.7663313325684
156
72.7307458033153
140
72.668933024706
162
72.5953369891395
182
72.5217409535729
170
72.4481449180064
163
72.3745488824399
151
72.3009528468734
147
72.2273568113068
147
72.1537607757403
161
72.0801647401738
150
72.0065687046073
143
71.9329726690408
157
71.8593766334742
160
71.7857805979077
156
71.7121845623412
149
71.6385885267747
171
71.5649924912081
147
71.4913964556416
168
71.4178004200751
148
71.3442043845086
142
71.270608348942
164
71.1970123133755
162
71.123416277809
147
71.0498202422425
154
70.976224206676
186
70.9026281711094
167
70.8290321355429
164
70.7554360999764
157
70.6818400644099
155
70.6082440288433
154
70.5346479932768
161
70.4610519577103
166
70.3874559221438
146
70.3138598865772
133
70.2402638510107
155
70.1666678154442
158
70.0930717798777
145
70.0194757443112
167
69.9458797087446
163
69.8722836731781
163
69.7986876376116
151
69.7250916020451
132
69.6514955664785
136
69.577899530912
134
69.5043034953455
147
69.430707459779
159
69.3571114242124
153
69.2835153886459
133
69.2099193530794
140
69.1363233175129
135
69.0627272819464
139
68.9891312463798
170
68.9155352108133
153
68.8419391752468
166
68.7683431396803
161
68.6947471041137
154
68.6211510685472
130
68.568829428394
153
68.5260658499483
147
68.4833022715026
148
68.4405386930568
135
68.3977751146111
146
68.3550115361653
149
68.3122479577196
149
68.2694843792739
160
68.2267208008281
173
68.1839572223824
150
68.1411936439367
137
68.0984300654909
123
68.0556664870452
136
68.0129029085995
142
67.9701393301537
146
67.927375751708
165
67.8846121732622
145
67.8418485948165
140
67.7990850163708
164
67.756321437925
148
67.7135578594793
152
67.6707942810336
153
67.6280307025878
159
67.5852671241421
142
67.5425035456963
155
67.4997399672506
160
67.4569763888049
149
67.4142128103591
136
67.3714492319134
143
67.3286856534677
145
67.2859220750219
138
67.2431584965762
143
67.2003949181304
157
67.1576313396847
167
67.114867761239
152
67.0721041827932
137
67.0293406043475
142
66.9865770259018
154
66.943813447456
149
66.9010498690103
154
66.8582862905645
135
66.8155227121188
140
66.7727591336731
144
66.7299955552273
155
66.6872319767816
143
66.6444683983359
162
66.6017048198901
155
66.5589412414444
145
66.5161776629986
142
66.4734140845529
137
66.4306505061072
148
66.3878869276614
151
66.3451233492157
146
66.30235977077
149
66.2595961923242
156
66.2168326138785
147
66.1740690354328
140
66.131305456987
130
66.0885418785413
146
66.0457783000955
144
66.0030147216498
139
65.9602511432041
149
65.9174875647583
152
65.8747239863126
146
65.8319604078668
169
65.7891968294211
158
65.7464332509754
142
65.7036696725296
139
65.6609060940839
147
65.6181425156382
141
65.5753789371924
144
65.5326153587467
155
65.489851780301
150
65.4470882018552
146
65.4043246234095
160
65.3615610449637
150
65.318797466518
154
65.2760338880723
142
65.2332703096265
155
65.1905067311808
143
65.147743152735
142
65.1049795742893
168
65.0622159958436
153
65.0194524173978
153
64.9766888389521
143
64.9339252605064
165
64.8911616820606
164
64.8483981036149
158
64.8056345251692
155
64.7628709467234
142
64.7201073682777
158
64.6773437898319
157
64.6345802113862
138
64.5918166329405
142
64.5490530544947
136
64.506289476049
146
64.4635258976032
127
64.4207623191575
132
64.3779987407118
153
64.335235162266
143
64.2924715838203
132
64.2497080053746
130
64.2069444269288
140
64.1641808484831
134
64.1214172700374
163
64.0786536915916
172
64.0358901131459
169
63.9931265347001
192
63.9503629562544
214
63.9075993778087
208
63.8648357993629
180
63.8220722209172
195
63.7793086424715
159
63.7365450640257
179
63.69378148558
182
63.6510179071342
182
63.6082543286885
180
63.5654907502428
175
63.522727171797
173
63.4799635933513
133
63.4372000149056
149
63.3944364364598
123
63.3516728580141
119
63.3089092795683
108
63.2661457011226
112
63.2233821226769
112
63.1806185442311
87
63.1378549657854
72
63.0950913873397
47
63.0523278088939
51
63.0095642304482
44
62.9668006520024
35
62.9240370735567
11
62.881273495111
4
62.8385099166652
2
62.7957463382195
O 1s
137563-10
2026
1
13
14
46
38
8
39
Creation
Created by : DESKTOP-U3MGE2F\Test
Date created : 13/01/2026 14:46
Computer : DESKTOP-U3MGE2F
Location
Location ID : 137563-10
Sample : 137563-10
Description : (50.855,13.102,-0.944)mm
Tilt : 0.00
Charge Neutraliser : On
Filament Current : 0.42A
Filament Bias : 1.1V
Charge Balance : 5V
Settings
Excitation
Mode : XPS - monochromatic
Tuning : Spectroscopy
Emission current : 10.00mA
Anode library : Al
ESCA modes
Collimation : Slot
Lens : Hybrid
Resolution : 40.00
Scan
Deflection : (0.000, 0.000)mm
O 1s : 945.690-963.690eV, Sweeps 1
Start : 945.690eV
End : 963.690eV
Centre : 954.690eV
Width : 18.000eV
Step size : 0.100eV
Number Steps : 180
Dwell time : 331ms
Sweep time : 60s
Sweeps : 1
Acquisition Conditions
X-ray Power : 150.00W
Instrument Conditions
Work function : -4.50
XPS
2
50.8545
13.1024765625
-0.9443359375
Al
1486.69
150
1E+37
1E+37
1E+37
1E+37
FAT
40
1E+37
-4.5
1E+37
1E+37
1E+37
1E+37
1E+37
O
1s
-1
Kinetic energy
eV
945.69
0.1
2
Intensity
d
Transmission
d
pulse counting
0.331492
1
0
1E+37
1E+37
1E+37
0
362
2426
8968
13.2923697639972
13.2973992992863
3130
13.2923697639972
3150
13.2923977058599
3131
13.2924256477226
3002
13.2924535895854
3086
13.2924815314481
3106
13.2925094733108
3141
13.2925374151735
3102
13.2925653570362
3070
13.2925932988989
3056
13.2926212407617
3017
13.2926491826244
3087
13.2926771244871
2918
13.2927050663498
2970
13.2927330082125
2943
13.2927609500752
2946
13.292788891938
2928
13.2928168338007
2863
13.2928447756634
2867
13.2928727175261
2901
13.2929006593888
2917
13.2929286012515
2929
13.2929565431143
2877
13.292984484977
2962
13.2930124268397
2893
13.2930403687024
2907
13.2930683105651
2873
13.2930962524278
2839
13.2931241942906
2866
13.2931521361533
2774
13.293180078016
2803
13.2932080198787
2859
13.2932359617414
2833
13.2932639036041
2816
13.2932918454669
2794
13.2933197873296
2822
13.2933477291923
2808
13.293375671055
2924
13.2934036129177
2837
13.2934315547805
2902
13.2934594966432
2871
13.2934874385059
2948
13.2935153803686
2835
13.2935433222313
2767
13.293571264094
2796
13.2935992059568
2781
13.2936271478195
2758
13.2936550896822
2840
13.2936830315449
2828
13.2937109734076
2841
13.2937389152703
2874
13.2937668571331
2868
13.2937947989958
2922
13.2938227408585
2858
13.2938506827212
2913
13.2938786245839
2882
13.2939065664466
2860
13.2939345083094
2879
13.2939624501721
2914
13.2939903920348
2969
13.2940183338975
2969
13.2940462757602
2966
13.2940742176229
2926
13.2941021594857
3005
13.2941301013484
3047
13.2941580432111
3022
13.2941859850738
2986
13.2942139269365
2971
13.2942418687992
3012
13.294269810662
2984
13.2942977525247
3075
13.2943256943874
2994
13.2943536362501
3037
13.2943815781128
3081
13.2944095199755
2978
13.2944374618383
3061
13.294465403701
3066
13.2944933455637
3066
13.2945212874264
3014
13.2945492292891
3019
13.2945771711518
3114
13.2946051130146
3166
13.2946330548773
3113
13.29466099674
3133
13.2946889386027
3112
13.2947168804654
3120
13.2947448223281
3109
13.2947727641909
3105
13.2948007060536
3100
13.2948286479163
3112
13.294856589779
3077
13.2948845316417
3027
13.2949124735044
3100
13.2949404153672
3111
13.2949683572299
3034
13.2949962990926
3048
13.2950242409553
3142
13.295052182818
3051
13.2950801246807
3073
13.2951080665435
3034
13.2951360084062
3097
13.2951639502689
3062
13.2951918921316
3077
13.2952198339943
3016
13.295247775857
3020
13.2952757177198
3013
13.2953036595825
3049
13.2953316014452
2978
13.2953595433079
3007
13.2953874851706
3001
13.2954154270334
3035
13.2954433688961
3070
13.2954713107588
3131
13.2954992526215
3125
13.2955271944842
3134
13.2955551363469
3198
13.2955830782097
3120
13.2956110200724
3166
13.2956389619351
3285
13.2956669037978
3344
13.2956948456605
3358
13.2957227875232
3432
13.295750729386
3532
13.2957786712487
3675
13.2958066131114
3690
13.2958345549741
3894
13.2958624968368
4062
13.2958904386995
4199
13.2959183805623
4366
13.295946322425
4490
13.2959742642877
4584
13.2960022061504
4765
13.2960301480131
4886
13.2960580898758
4955
13.2960860317386
5020
13.2961139736013
5079
13.296141915464
5162
13.2961698573267
5338
13.2961977991894
5427
13.2962257410521
5457
13.2962536829149
5637
13.2962816247776
5892
13.2963095666403
6173
13.296337508503
6227
13.2963654503657
6703
13.2963933922284
7115
13.2964213340912
7583
13.2964492759539
8017
13.2964772178166
8406
13.2965051596793
8581
13.296533101542
8798
13.2965610434047
8727
13.2965889852675
8968
13.2966169271302
8758
13.2966448689929
8535
13.2966728108556
8068
13.2967007527183
7652
13.296728694581
7231
13.2967566364438
6775
13.2967845783065
6285
13.2968125201692
5957
13.2968404620319
5384
13.2968684038946
4944
13.2968963457573
4393
13.2969242876201
4023
13.2969522294828
3568
13.2969801713455
3335
13.2970081132082
3081
13.2970360550709
2908
13.2970639969336
2755
13.2970919387964
2725
13.2971198806591
2566
13.2971478225218
2505
13.2971757643845
2560
13.2972037062472
2481
13.2972316481099
2472
13.2972595899727
2474
13.2972875318354
2481
13.2973154736981
2471
13.2973434155608
2426
13.2973713574235
2470
13.2973992992863
N 1s
137563-10
2026
1
13
14
46
38
8
39
Creation
Created by : DESKTOP-U3MGE2F\Test
Date created : 13/01/2026 14:46
Computer : DESKTOP-U3MGE2F
Location
Location ID : 137563-10
Sample : 137563-10
Description : (50.855,13.102,-0.944)mm
Tilt : 0.00
Charge Neutraliser : On
Filament Current : 0.42A
Filament Bias : 1.1V
Charge Balance : 5V
Settings
Excitation
Mode : XPS - monochromatic
Tuning : Spectroscopy
Emission current : 10.00mA
Anode library : Al
ESCA modes
Collimation : Slot
Lens : Hybrid
Resolution : 40.00
Scan
Deflection : (0.000, 0.000)mm
N 1s : 1078.690-1098.690eV, Sweeps 1
Start : 1078.690eV
End : 1098.690eV
Centre : 1088.690eV
Width : 20.000eV
Step size : 0.100eV
Number Steps : 200
Dwell time : 299ms
Sweep time : 60s
Sweeps : 1
Acquisition Conditions
X-ray Power : 150.00W
Instrument Conditions
Work function : -4.50
XPS
3
50.8545
13.1024765625
-0.9443359375
Al
1486.69
150
1E+37
1E+37
1E+37
1E+37
FAT
40
1E+37
-4.5
1E+37
1E+37
1E+37
1E+37
1E+37
N
1s
-1
Kinetic energy
eV
1078.69
0.1
2
Intensity
d
Transmission
d
pulse counting
0.298507
1
0
1E+37
1E+37
1E+37
0
402
1926
5191
13.3974855305301
13.4558090232712
2136
13.3974855305301
2159
13.3977771479938
2170
13.3980687654575
2144
13.3983603829212
2138
13.3986520003849
2165
13.3989436178486
2206
13.3992352353123
2151
13.399526852776
2201
13.3998184702397
2146
13.4001100877034
2160
13.4004017051671
2179
13.4006933226308
2180
13.4009849400945
2127
13.4012765575582
2091
13.4015681750219
2184
13.4018597924857
2147
13.4021514099494
2189
13.4024430274131
2155
13.4027346448768
2118
13.4030262623405
2139
13.4033178798042
2109
13.4036094972679
2136
13.4039011147316
2087
13.4041927321953
2183
13.404484349659
2128
13.4047759671227
2139
13.4050675845864
2188
13.4053592020501
2135
13.4056508195138
2071
13.4059424369775
2108
13.4062340544412
2161
13.4065256719049
2146
13.4068172893687
2145
13.4071089068324
2213
13.4074005242961
2164
13.4076921417598
2092
13.4079837592235
2104
13.4082753766872
2138
13.4085669941509
2094
13.4088586116146
2114
13.4091502290783
2191
13.409441846542
2118
13.4097334640057
2139
13.4100250814694
2118
13.4103166989331
2122
13.4106083163968
2166
13.4108999338605
2151
13.4111915513242
2114
13.4114831687879
2134
13.4117747862517
2154
13.4120664037154
2158
13.4123580211791
2215
13.4126496386428
2195
13.4129412561065
2131
13.4132328735702
2178
13.4135244910339
2199
13.4138161084976
2165
13.4141077259613
2156
13.414399343425
2146
13.4146909608887
2162
13.4149825783524
2178
13.4152741958161
2179
13.4155658132798
2125
13.4158574307435
2186
13.4161490482072
2123
13.4164406656709
2103
13.4167322831347
2107
13.4170239005984
2221
13.4173155180621
2182
13.4176071355258
2170
13.4178987529895
2265
13.4181903704532
2203
13.4184819879169
2216
13.4187736053806
2228
13.4190652228443
2163
13.419356840308
2194
13.4196484577717
2183
13.4199400752354
2231
13.4202316926991
2103
13.4205233101628
2126
13.4208149276265
2162
13.4211065450902
2110
13.4213981625539
2072
13.4216897800177
2143
13.4219813974814
2190
13.4222730149451
2179
13.4225646324088
2118
13.4228562498725
2132
13.4231478673362
2164
13.4234394847999
2200
13.4237311022636
2203
13.4240227197273
2145
13.424314337191
2136
13.4246059546547
2189
13.4248975721184
2318
13.4251891895821
2258
13.4254808070458
2303
13.4257724245095
2275
13.4260640419732
2230
13.4263556594369
2320
13.4266472769007
2347
13.4269388943644
2386
13.4272305118281
2490
13.4275221292918
2462
13.4278137467555
2523
13.4281053642192
2678
13.4283969816829
2735
13.4286885991466
2769
13.4289802166103
2711
13.429271834074
2793
13.4295634515377
2909
13.4298550690014
2916
13.4301466864651
2929
13.4304383039288
2945
13.4307299213925
2951
13.4310215388562
3017
13.4313131563199
2987
13.4316047737837
3000
13.4318963912474
3130
13.4321880087111
3090
13.4324796261748
3131
13.4327712436385
3316
13.4330628611022
3410
13.4333544785659
3638
13.4336460960296
3855
13.4339377134933
3983
13.434229330957
4165
13.4345209484207
4511
13.4348125658844
4767
13.4351041833481
4878
13.4353958008118
5018
13.4356874182755
5055
13.4359790357392
5191
13.4362706532029
5182
13.4365622706667
4968
13.4368538881304
4782
13.4371455055941
4558
13.4374371230578
4374
13.4377287405215
4004
13.4380203579852
3599
13.4383119754489
3342
13.4386035929126
3099
13.4388952103763
2924
13.43918682784
2804
13.4394784453037
2543
13.4397700627674
2439
13.4400616802311
2360
13.4403532976948
2315
13.4406449151585
2192
13.4409365326222
2152
13.4412281500859
2116
13.4415197675497
2098
13.4418113850134
2111
13.4421030024771
2044
13.4423946199408
2066
13.4426862374045
1977
13.4429778548682
1971
13.4432694723319
2023
13.4435610897956
1987
13.4438527072593
1987
13.444144324723
2011
13.4444359421867
1947
13.4447275596504
1973
13.4450191771141
2018
13.4453107945778
2019
13.4456024120415
2000
13.4458940295052
2003
13.4461856469689
1958
13.4464772644327
2000
13.4467688818964
1978
13.4470604993601
2025
13.4473521168238
2041
13.4476437342875
2070
13.4479353517512
2028
13.4482269692149
1961
13.4485185866786
1991
13.4488102041423
2020
13.449101821606
1988
13.4493934390697
1999
13.4496850565334
1945
13.4499766739971
1988
13.4502682914608
1992
13.4505599089245
1955
13.4508515263882
1969
13.4511431438519
1926
13.4514347613157
1967
13.4517263787794
1977
13.4520179962431
1966
13.4523096137068
1971
13.4526012311705
1970
13.4528928486342
1980
13.4531844660979
2025
13.4534760835616
1970
13.4537677010253
1995
13.454059318489
1987
13.4543509359527
1945
13.4546425534164
2017
13.4549341708801
2041
13.4552257883438
1970
13.4555174058075
2021
13.4558090232712
C 1s
137563-10
2026
1
13
14
46
38
8
39
Creation
Created by : DESKTOP-U3MGE2F\Test
Date created : 13/01/2026 14:46
Computer : DESKTOP-U3MGE2F
Location
Location ID : 137563-10
Sample : 137563-10
Description : (50.855,13.102,-0.944)mm
Tilt : 0.00
Charge Neutraliser : On
Filament Current : 0.42A
Filament Bias : 1.1V
Charge Balance : 5V
Settings
Excitation
Mode : XPS - monochromatic
Tuning : Spectroscopy
Emission current : 10.00mA
Anode library : Al
ESCA modes
Collimation : Slot
Lens : Hybrid
Resolution : 40.00
Scan
Deflection : (0.000, 0.000)mm
C 1s : 1188.690-1211.690eV, Sweeps 1
Start : 1188.690eV
End : 1211.690eV
Centre : 1200.190eV
Width : 23.000eV
Step size : 0.100eV
Number Steps : 230
Dwell time : 260ms
Sweep time : 60s
Sweeps : 1
Acquisition Conditions
X-ray Power : 150.00W
Instrument Conditions
Work function : -4.50
XPS
4
50.8545
13.1024765625
-0.9443359375
Al
1486.69
150
1E+37
1E+37
1E+37
1E+37
FAT
40
1E+37
-4.5
1E+37
1E+37
1E+37
1E+37
1E+37
C
1s
-1
Kinetic energy
eV
1188.69
0.1
2
Intensity
d
Transmission
d
pulse counting
0.25974
1
0
1E+37
1E+37
1E+37
0
462
152
13621
12.9251236700583
12.9524596825127
1537
12.9328451636085
1530
12.9322512025661
1457
12.9316572415238
1467
12.9310632804815
1480
12.9304693194392
1522
12.9298753583968
1468
12.9292813973545
1417
12.9286874363122
1425
12.9280934752699
1421
12.9274995142276
1406
12.9269055531852
1443
12.9263115921429
1325
12.9257176311006
1339
12.9251236700583
1347
12.9251779478485
1368
12.9253042521756
1427
12.9254305565028
1361
12.9255568608299
1350
12.9256831651571
1372
12.9258094694842
1305
12.9259357738114
1326
12.9260620781385
1284
12.9261883824657
1297
12.9263146867928
1295
12.92644099112
1257
12.9265672954471
1284
12.9266935997742
1289
12.9268199041014
1271
12.9269462084285
1215
12.9270725127557
1237
12.9271988170828
1217
12.92732512141
1163
12.9274514257371
1204
12.9275777300643
1216
12.9277040343914
1193
12.9278303387186
1182
12.9279566430457
1152
12.9280829473729
1178
12.9282092517
1201
12.9283355560272
1178
12.9284618603543
1146
12.9285881646815
1145
12.9287144690086
1152
12.9288407733358
1171
12.9289670776629
1191
12.9290933819901
1170
12.9292196863172
1187
12.9293459906444
1134
12.9294722949715
1152
12.9295985992987
1119
12.9297249036258
1107
12.929851207953
1139
12.9299775122801
1142
12.9301038166073
1147
12.9302301209344
1139
12.9303564252616
1142
12.9304827295887
1096
12.9306090339159
1053
12.930735338243
1127
12.9308616425702
1133
12.9309879468973
1112
12.9311142512245
1058
12.9312405555516
1072
12.9313668598788
1096
12.9314931642059
1118
12.9316194685331
1089
12.9317457728602
1096
12.9318720771874
1138
12.9319983815145
1122
12.9321246858417
1068
12.9322509901688
1093
12.932377294496
1128
12.9325035988231
1046
12.9326299031503
1163
12.9327562074774
1130
12.9328825118046
1093
12.9330088161317
1060
12.9331351204589
1084
12.933261424786
1131
12.9333877291132
1114
12.9335140334403
1110
12.9336403377675
1106
12.9337666420946
1171
12.9338929464218
1119
12.9340192507489
1143
12.9341455550761
1116
12.9342718594032
1116
12.9343981637304
1139
12.9345244680575
1229
12.9346507723846
1163
12.9347770767118
1163
12.9349033810389
1147
12.9350296853661
1188
12.9351559896932
1205
12.9352822940204
1206
12.9354085983475
1196
12.9355349026747
1249
12.9356612070018
1305
12.935787511329
1303
12.9359138156561
1323
12.9360401199833
1296
12.9361664243104
1346
12.9362927286376
1294
12.9364190329647
1332
12.9365453372919
1356
12.936671641619
1341
12.9367979459462
1385
12.9369242502733
1343
12.9370505546005
1369
12.9371768589276
1339
12.9373031632548
1370
12.9374294675819
1369
12.9375557719091
1469
12.9376820762362
1477
12.9378083805634
1426
12.9379346848905
1454
12.9380609892177
1479
12.9381872935448
1517
12.938313597872
1552
12.9384399021991
1570
12.9385662065263
1596
12.9386925108534
1600
12.9388188151806
1568
12.9389451195077
1662
12.9390714238349
1700
12.939197728162
1702
12.9393240324892
1652
12.9394503368163
1692
12.9395766411435
1744
12.9397029454706
1777
12.9398292497978
1846
12.9399555541249
1879
12.9400818584521
1919
12.9402081627792
2001
12.9403344671064
2060
12.9404607714335
2030
12.9405870757607
2152
12.9407133800878
2183
12.940839684415
2200
12.9409659887421
2245
12.9410922930693
2193
12.9412185973964
2216
12.9413449017236
2349
12.9414712060507
2447
12.9415975103779
2497
12.941723814705
2624
12.9418501190322
2708
12.9419764233593
2746
12.9421027276865
2938
12.9422290320136
3077
12.9423553363408
3222
12.9424816406679
3229
12.9426079449951
3186
12.9427342493222
3089
12.9428605536494
3078
12.9429868579765
2872
12.9431131623036
2714
12.9432394666308
2647
12.9433657709579
2548
12.9434920752851
2496
12.9436183796122
2574
12.9437446839394
2641
12.9438709882665
2617
12.9439972925937
2653
12.9441235969208
2777
12.944249901248
2860
12.9443762055751
2928
12.9445025099023
3012
12.9446288142294
2978
12.9447551185566
3019
12.9448814228837
3158
12.9450077272109
3369
12.945134031538
3586
12.9452603358652
4095
12.9453866401923
4711
12.9455129445195
5442
12.9456392488466
6409
12.9457655531738
7472
12.9458918575009
8657
12.9460181618281
9832
12.9461444661552
10919
12.9462707704824
11874
12.9463970748095
12780
12.9465233791367
13512
12.9466496834638
13621
12.946775987791
13561
12.9469022921181
13581
12.9470285964453
13169
12.9471549007724
12638
12.9472812050996
11792
12.9474075094267
10687
12.9475338137539
9756
12.947660118081
8761
12.9477864224082
7765
12.9479127267353
6688
12.9480390310625
5652
12.9481653353896
4623
12.9482916397168
3649
12.9484179440439
2786
12.9485442483711
2082
12.9486705526982
1474
12.9487968570254
1056
12.9489231613525
794
12.9490494656797
608
12.9491757700068
456
12.949302074334
366
12.9494283786611
312
12.9495546829883
285
12.9496809873154
247
12.9498072916426
240
12.9499335959697
236
12.9500599002969
224
12.950186204624
224
12.9503125089512
208
12.9504388132783
212
12.9505651176055
202
12.9506914219326
204
12.9508177262598
182
12.9509440305869
181
12.9510703349141
192
12.9511966392412
193
12.9513229435683
160
12.9514492478955
160
12.9515755522226
184
12.9517018565498
172
12.9518281608769
166
12.9519544652041
161
12.9520807695312
156
12.9522070738584
152
12.9523333781855
152
12.9524596825127
end of experiment
