# Supplementary material for: Achieving high-performance room-temperature organic ferromagnetic semiconductor films via topochemical reduction
Source: Nat Commun. 2026 Apr 15;17:5197. doi: 10.1038/s41467-026-71866-2 (PMC13253818; doi:10.1038/s41467-026-71866-2)
Supplement: Supplementary file 3 — Source Data [file 41467_2026_71866_MOESM3_ESM.zip › Source Data/Supplementary_Figure_4/supplementary fig4e,f/12-after.vms]

VAMAS Surface Chemical Analysis Standard Data Transfer Format 1988 May 4
Not specified
MI-600-BE9240AA
DESKTOP-U3MGE2F\Test
137563.experiment
0
NORM
REGULAR
1
4
Index
d
PositionX [mm]
n
PositionY [mm]
n
PositionZ [mm]
n
0
0
0
0
4
survey
137563-12
2026
1
13
14
59
4
8
39
Creation
Created by : DESKTOP-U3MGE2F\Test
Date created : 13/01/2026 14:59
Computer : DESKTOP-U3MGE2F
Location
Location ID : 137563-12
Sample : 137563-12
Description : (56.565,12.786,-0.881)mm
Tilt : 0.00
Charge Neutraliser : On
Filament Current : 0.42A
Filament Bias : 1.1V
Charge Balance : 5V
Settings
Excitation
Mode : XPS - monochromatic
Tuning : Spectroscopy
Emission current : 5.00mA
Anode library : Al
ESCA modes
Collimation : Slot
Lens : Hybrid
Resolution : 160.00
Scan
Deflection : (0.000, 0.000)mm
survey : 286.690-1491.690eV, Sweeps 1
Start : 286.690eV
End : 1491.690eV
Centre : 889.190eV
Width : 1205.000eV
Step size : 1.000eV
Number Steps : 1205
Dwell time : 120ms
Sweep time : 145s
Sweeps : 1
Acquisition Conditions
X-ray Power : 75.00W
Instrument Conditions
Work function : -4.50
XPS
1
56.5645
12.7856875
-0.880578125
Al
1486.69
75
1E+37
1E+37
1E+37
1E+37
FAT
160
1E+37
-4.5
1E+37
1E+37
1E+37
1E+37
1E+37
survey

-1
Kinetic energy
eV
286.69
1
2
Intensity
d
Transmission
d
pulse counting
0.12
1
0
1E+37
1E+37
1E+37
0
2412
2
12442
57.9860241685584
74.8547926066681
2501
60.7486057633905
2493
60.9639131420058
2412
61.179220520621
2466
61.3945278992363
2418
61.6098352778516
2474
61.8251426564668
2445
62.0404500350821
2427
62.2557574136974
2458
62.4710647923126
2408
62.6863721709279
2407
62.9016795495432
2469
63.1169869281584
2400
63.3322943067737
2491
63.547601685389
2503
63.7629090640042
2515
63.9782164426195
2494
64.1935238212348
2415
64.40883119985
2505
64.6241385784653
2526
64.8394459570806
2525
65.0547533356958
2568
65.2700607143111
2536
65.4853680929264
2560
65.7006754715416
2600
65.7940376821288
2558
65.8326129331672
2507
65.8711881842056
2463
65.909763435244
2514
65.9483386862824
2528
65.9869139373208
2575
66.0254891883592
2596
66.0640644393976
2587
66.1026396904359
2623
66.1412149414743
2577
66.1797901925127
2593
66.2183654435511
2618
66.2569406945895
2607
66.2955159456279
2650
66.3340911966663
2688
66.3726664477046
2616
66.411241698743
2578
66.4498169497814
2611
66.4883922008198
2680
66.5269674518582
2762
66.5655427028966
2688
66.604117953935
2694
66.6426932049733
2649
66.6812684560117
2656
66.7198437070501
2582
66.7584189580885
2669
66.7969942091269
2677
66.8355694601653
2750
66.8741447112037
2656
66.912719962242
2700
66.9512952132804
2674
66.9898704643188
2693
67.0284457153572
2744
67.0670209663956
2740
67.105596217434
2747
67.1441714684724
2789
67.1827467195107
2754
67.2213219705491
2744
67.2598972215875
2695
67.2984724726259
2788
67.3370477236643
2805
67.3756229747027
2768
67.4141982257411
2719
67.4527734767794
2742
67.4913487278178
2741
67.5299239788562
2773
67.5684992298946
2739
67.607074480933
2788
67.6456497319714
2824
67.6842249830098
2794
67.7217865757798
2780
67.7588927568642
2812
67.7959989379485
2821
67.8331051190328
2880
67.8702113001171
2827
67.9073174812015
2836
67.9444236622858
2867
67.9815298433701
2942
68.0186360244545
2898
68.0557422055388
2843
68.0928483866231
2836
68.1299545677074
2911
68.1670607487918
2889
68.2041669298761
2968
68.2412731109604
2957
68.2783792920447
2859
68.3154854731291
2967
68.3525916542134
2948
68.3896978352977
2926
68.4268040163821
2938
68.4639101974664
2998
68.5010163785507
2924
68.538122559635
2886
68.5752287407194
2876
68.6123349218037
2881
68.649441102888
2879
68.6865472839723
2843
68.7236534650567
2895
68.760759646141
2923
68.7978658272253
2897
68.8349720083097
2808
68.872078189394
2860
68.9091843704783
2825
68.9462905515626
2819
68.983396732647
2788
69.0205029137313
2776
69.0576090948156
2733
69.0947152759
2663
69.1318214569843
2754
69.1689276380686
2670
69.2060338191529
2745
69.2431400002373
2738
69.2802461813216
2698
69.3173523624059
2721
69.3544585434902
2749
69.3915647245746
2670
69.4286709056589
2674
69.4657770867432
2740
69.5028832678276
2736
69.5399894489119
2784
69.5569989697328
2751
69.5649795562324
2770
69.572960142732
2756
69.5809407292316
2760
69.5889213157312
2777
69.5969019022309
2737
69.6048824887305
2713
69.6128630752301
2803
69.6208436617297
2779
69.6288242482293
2858
69.6368048347289
2912
69.6447854212286
2764
69.6527660077282
2826
69.6607465942278
2830
69.6687271807274
2765
69.6767077672271
2810
69.6846883537267
2764
69.6926689402263
2841
69.7006495267259
2912
69.7086301132255
2796
69.7166106997252
2886
69.7245912862248
2842
69.7325718727244
2852
69.740552459224
2818
69.7485330457236
2875
69.7565136322232
2897
69.7644942187229
2939
69.7724748052225
2935
69.7804553917221
2924
69.7884359782217
2893
69.7964165647214
2924
69.804397151221
2912
69.8123777377206
2903
69.8203583242202
2927
69.8283389107198
2921
69.8363194972194
3030
69.8443000837191
3001
69.8522806702187
2931
69.8602612567183
2938
69.8682418432179
3038
69.8762224297175
2947
69.8842030162172
3008
69.8921836027168
2969
69.9001641892164
2917
69.908144775716
2907
69.9161253622157
2991
69.9241059487153
3076
69.9320865352149
3082
69.9400671217145
3036
69.9480477082141
3025
69.958180693151
2957
69.9692806976756
2946
69.9803807022002
2984
69.9914807067248
3043
70.0025807112494
3011
70.013680715774
3023
70.0247807202986
3063
70.0358807248232
3129
70.0469807293478
3073
70.0580807338724
3099
70.0691807383971
3159
70.0802807429217
3058
70.0913807474463
3084
70.1024807519709
3160
70.1135807564955
3057
70.1246807610201
3138
70.1357807655447
3048
70.1468807700693
3041
70.1579807745939
3124
70.1690807791185
3071
70.1801807836431
3147
70.1912807881677
3115
70.2023807926923
3073
70.2134807972169
3053
70.2245808017415
3178
70.2356808062661
3298
70.2467808107908
3214
70.2578808153154
3191
70.26898081984
3271
70.2800808243646
3337
70.2911808288892
3376
70.3022808334138
3432
70.3133808379384
3357
70.324480842463
3300
70.3355808469876
3321
70.3466808515122
3213
70.3577808560368
3251
70.3688808605614
3266
70.379980865086
3241
70.3910808696106
3177
70.4021808741353
3155
70.4132808786599
3134
70.4243808831845
3105
70.4354808877091
3112
70.4465808922337
3079
70.4576808967583
2922
70.4687809012829
3098
70.4798809058075
3171
70.4909809103321
3233
70.5020809148567
3229
70.49585913289
3310
70.4818550990215
3490
70.4678510651529
3636
70.4538470312844
3582
70.4398429974158
3685
70.4258389635473
3711
70.4118349296787
3763
70.3978308958101
3773
70.3838268619416
3622
70.369822828073
3495
70.3558187942045
3306
70.3418147603359
3204
70.3278107264674
2940
70.3138066925988
2838
70.2998026587303
2665
70.2857986248617
2552
70.2717945909932
2580
70.2577905571246
2507
70.243786523256
2516
70.2297824893875
2472
70.2157784555189
2500
70.2017744216504
2452
70.1877703877818
2454
70.1737663539133
2492
70.1597623200447
2427
70.1457582861761
2405
70.1317542523076
2455
70.117750218439
2419
70.1037461845705
2428
70.0897421507019
2427
70.0757381168334
2409
70.0617340829648
2438
70.0477300490963
2449
70.0337260152277
2419
70.0197219813592
2361
70.0057179474906
2411
69.991713913622
2455
69.9777098797535
2411
69.9637058458849
2489
69.9497018120164
2473
69.9356977781478
2519
69.9216937442793
2520
69.9076897104107
2501
69.8936856765421
2510
69.8796816426736
2432
69.865677608805
2481
69.8516735749365
2506
69.8376695410679
2453
69.8236655071994
2484
69.8096614733308
2475
69.803641915994
2448
69.8012095872439
2452
69.7987772584938
2529
69.7963449297438
2508
69.7939126009937
2522
69.7914802722436
2485
69.7890479434935
2562
69.7866156147434
2558
69.7841832859933
2576
69.7817509572432
2648
69.7793186284932
2487
69.7768862997431
2542
69.774453970993
2541
69.7720216422429
2535
69.7695893134928
2628
69.7671569847427
2566
69.7647246559926
2594
69.7622923272426
2594
69.7598599984925
2627
69.7574276697424
2623
69.7549953409923
2589
69.7525630122422
2560
69.7501306834921
2493
69.747698354742
2546
69.745266025992
2585
69.7428336972419
2547
69.7404013684918
2610
69.7379690397417
2467
69.7355367109916
2623
69.7331043822415
2651
69.7306720534914
2635
69.7282397247414
2596
69.7258073959913
2569
69.7233750672412
2605
69.7209427384911
2626
69.718510409741
2605
69.7160780809909
2642
69.7136457522409
2635
69.7112134234908
2590
69.7087810947407
2626
69.7063487659906
2666
69.7039164372405
2585
69.7014841084904
2608
69.6990517797403
2655
69.6966194509903
2669
69.6941871222402
2651
69.6917547934901
2634
69.68932246474
2640
69.6868901359899
2679
69.6844578072398
2666
69.669539408936
2700
69.6490113272094
2711
69.6284832454828
2626
69.6079551637563
2699
69.5874270820297
2660
69.5668990003032
2600
69.5463709185766
2691
69.52584283685
2699
69.5053147551235
2764
69.4847866733969
2735
69.4642585916703
2681
69.4437305099438
2599
69.4232024282172
2664
69.4026743464907
2630
69.3821462647641
2681
69.3616181830375
2666
69.341090101311
2622
69.3205620195844
2720
69.3000339378578
2703
69.2795058561313
2712
69.2589777744047
2677
69.2384496926781
2720
69.2179216109516
2756
69.197393529225
2780
69.1768654474985
2786
69.1563373657719
2682
69.1358092840453
2746
69.1152812023188
2733
69.0947531205922
2649
69.0742250388656
2697
69.0536969571391
2757
69.0331688754125
2787
69.012640793686
2733
68.9921127119594
2631
68.9715846302328
2677
68.9510565485063
2791
68.9305284667797
2801
68.9100003850531
2764
68.8894723033266
2709
68.8689442216
2722
68.8484161398734
2782
68.8278880581469
2699
68.8073599764203
2758
68.7868318946938
2794
68.7663038129672
2827
68.7457757312406
2850
68.7252476495141
2750
68.7047195677875
2795
68.684191486061
2807
68.6636634043344
2740
68.6284960907418
2806
68.5867517309485
2819
68.5450073711553
2746
68.503263011362
2767
68.4615186515687
2886
68.4197742917754
2789
68.3780299319822
2822
68.3362855721889
2856
68.2945412123956
2811
68.2527968526024
2737
68.2110524928091
2851
68.1693081330158
2850
68.1275637732225
2775
68.0858194134293
2813
68.044075053636
2747
68.0023306938427
2831
67.9605863340495
2833
67.9188419742562
2871
67.8770976144629
2910
67.8353532546697
2894
67.7936088948764
2852
67.7518645350831
2858
67.7101201752898
2930
67.6683758154966
2964
67.6266314557033
2955
67.58488709591
2909
67.5431427361168
2863
67.5013983763235
2886
67.4596540165302
2889
67.417909656737
2828
67.3761652969437
2898
67.3344209371504
2982
67.2926765773571
2857
67.2509322175639
2864
67.2091878577706
2885
67.1674434979773
2873
67.1256991381841
2817
67.0839547783908
2932
67.0422104185975
2961
67.0004660588042
2938
66.9902743911378
2980
66.9942585706588
2953
66.9982427501799
2880
67.0022269297009
2959
67.0062111092219
2994
67.0101952887429
2910
67.0141794682639
2908
67.0181636477849
2986
67.0221478273059
2978
67.0261320068269
2999
67.0301161863479
2964
67.0341003658689
2918
67.0380845453899
3020
67.0420687249109
3015
67.0460529044319
2881
67.0500370839529
2942
67.0540212634739
2949
67.058005442995
2960
67.061989622516
2990
67.065973802037
2898
67.069957981558
2925
67.073942161079
2945
67.0779263406
3009
67.081910520121
3007
67.085894699642
2994
67.089878879163
2942
67.093863058684
2967
67.097847238205
3023
67.101831417726
3017
67.105815597247
2885
67.109799776768
2875
67.1137839562891
2975
67.1177681358101
3047
67.1217523153311
2931
67.1257364948521
2994
67.1297206743731
3009
67.1337048538941
2993
67.1376890334151
2990
67.1416732129361
2971
67.1456573924571
3044
67.1496415719781
3035
67.1536257514991
3023
67.1576099310201
3023
67.1615941105411
2984
67.1655782900621
2983
67.1695624695831
3062
67.1735466491042
3071
67.1775308286252
3049
67.1815150081462
2962
67.1854991876672
3047
67.1894833671882
3062
67.1934675467092
3032
67.1974517262302
3021
67.2014359057512
3010
67.2054200852722
3038
67.2094042647932
3126
67.2133884443142
3087
67.2173726238352
3094
67.2213568033562
3100
67.2253409828772
3128
67.2079110907239
3105
67.1808603837603
3108
67.1538096767967
3171
67.1267589698331
3189
67.0997082628696
3167
67.072657555906
3117
67.0456068489424
3128
67.0185561419788
3047
66.9915054350152
3174
66.9644547280516
3075
66.9374040210881
3104
66.9103533141245
3142
66.8833026071609
3115
66.8562519001973
3120
66.8292011932337
3180
66.8021504862702
3071
66.7750997793066
3227
66.748049072343
3109
66.7209983653794
3186
66.6939476584158
3213
66.6668969514522
3221
66.6398462444887
3216
66.6127955375251
3135
66.5857448305615
3122
66.5586941235979
3125
66.5316434166343
3086
66.5045927096707
3239
66.4775420027072
3175
66.4504912957436
3163
66.42344058878
3143
66.3963898818164
3150
66.3693391748528
3168
66.3422884678892
3201
66.3152377609257
3157
66.2881870539621
3205
66.2611363469985
3195
66.2340856400349
3254
66.2070349330713
3208
66.1799842261078
3084
66.1529335191442
3180
66.1258828121806
3166
66.098832105217
3141
66.0717813982534
3129
66.0447306912898
3216
66.0176799843263
3307
65.9906292773627
3207
65.9635785703991
3224
65.9365278634355
3221
65.9094771564719
3232
65.8824264495084
3185
65.869149448454
3209
65.8620606341125
3242
65.854971819771
3233
65.8478830054295
3223
65.840794191088
3253
65.8337053767465
3257
65.826616562405
3258
65.8195277480635
3303
65.812438933722
3274
65.8053501193805
3205
65.798261305039
3230
65.7911724906975
3245
65.784083676356
3267
65.7769948620145
3215
65.769906047673
3159
65.7628172333315
3290
65.75572841899
3258
65.7486396046485
3265
65.741550790307
3299
65.7344619759655
3284
65.727373161624
3384
65.7202843472825
3410
65.713195532941
3238
65.7061067185995
3297
65.699017904258
3307
65.6919290899165
3248
65.684840275575
3251
65.6777514612335
3322
65.670662646892
3308
65.6635738325505
3311
65.656485018209
3209
65.6493962038675
3288
65.642307389526
3285
65.6352185751845
3321
65.628129760843
3286
65.6210409465015
3288
65.61395213216
3355
65.6068633178185
3315
65.599774503477
3303
65.5926856891355
3273
65.585596874794
3395
65.5785080604525
3452
65.571419246111
3385
65.5643304317695
3406
65.557241617428
3355
65.5501528030865
3326
65.543063988745
3369
65.5359751744035
3384
65.528886360062
3353
65.5217975457205
3329
65.514708731379
3352
65.5076199170375
3378
65.5005311026961
3291
65.4934422883546
3399
65.4863534740131
3339
65.4792646596716
3388
65.4721758453301
3342
65.4650870309886
3322
65.4579982166471
3446
65.4509094023056
3372
65.4103549818193
3379
65.3547652890072
3473
65.299175596195
3444
65.2435859033829
3434
65.1879962105707
3393
65.1324065177586
3404
65.0768168249464
3386
65.0212271321343
3401
64.9656374393221
3385
64.9100477465099
3444
64.8544580536978
3470
64.7988683608856
3442
64.7432786680735
3421
64.6876889752614
3426
64.6320992824492
3449
64.5765095896371
3469
64.5209198968249
3582
64.4653302040127
3521
64.4097405112006
3332
64.3541508183884
3467
64.2985611255763
3500
64.2429714327642
3445
64.187381739952
3442
64.1317920471399
3367
64.0762023543277
3474
64.0206126615155
3488
63.9650229687034
3588
63.9094332758912
3479
63.8538435830791
3485
63.7982538902669
3474
63.7426641974548
3451
63.6870745046426
3452
63.6314848118305
3441
63.5758951190183
3581
63.5203054262062
3530
63.464715733394
3586
63.4091260405819
3537
63.3535363477697
3444
63.2979466549576
3484
63.2423569621454
3558
63.2849675096406
3579
63.3716970056795
3539
63.4584265017185
3481
63.5451559977574
3532
63.6318854937964
3552
63.7186149898353
3548
63.8053444858743
3547
63.8920739819132
3483
63.9788034779522
3615
64.0655329739911
3550
64.1522624700301
3503
64.238991966069
3491
64.325721462108
3525
64.4124509581469
3463
64.4991804541859
3565
64.5859099502248
3424
64.6726394462638
3536
64.7593689423027
3567
64.8460984383417
3619
64.9328279343806
3595
65.0195574304196
3615
65.1062869264585
3644
65.1930164224975
3642
65.2797459185364
3591
65.3664754145754
3674
65.4532049106143
3687
65.5399344066533
3656
65.6266639026923
3605
65.7133933987312
3575
65.8001228947702
3589
65.8868523908091
3461
65.9735818868481
3349
66.060311382887
3285
66.147040878926
3375
66.2337703749649
3387
66.3204998710039
3368
66.4072293670428
3310
66.4939588630818
3205
66.5806883591207
3170
66.6674178551597
3204
66.7541473511986
3297
66.8408768472376
3379
66.9276063432765
3406
67.0143358393155
3558
67.1010653353544
3541
67.1877948313934
3716
67.2745243274323
4034
67.3612538234713
4829
67.4479833195102
6094
67.5347128155492
7464
67.6214423115881
6711
67.7081718076271
4270
67.794901303666
3028
67.881630799705
2670
67.9683602957439
2653
68.0550897917829
2673
68.1418192878218
2650
68.2285487838608
2643
68.3152782798998
2688
68.4020077759387
2657
68.405483775944
2633
68.3715560313546
2605
68.3376282867651
2621
68.3037005421756
2624
68.2697727975861
2689
68.2358450529967
2667
68.2019173084072
2693
68.1679895638177
2643
68.1340618192282
2621
68.1001340746388
2673
68.0662063300493
2629
68.0322785854598
2605
67.9983508408703
2629
67.9644230962809
2674
67.9304953516914
2683
67.8965676071019
2681
67.8626398625124
2710
67.828712117923
2693
67.7947843733335
2707
67.760856628744
2633
67.7269288841545
2725
67.6930011395651
2697
67.6590733949756
2702
67.6251456503861
2749
67.5912179057966
2734
67.5572901612071
2695
67.5233624166177
2547
67.4894346720282
2664
67.4555069274387
2654
67.4215791828493
2662
67.3876514382598
2624
67.3537236936703
2642
67.3197959490808
2723
67.2858682044914
2718
67.2519404599019
2608
67.2180127153124
2679
67.1840849707229
2683
67.1501572261335
2742
67.116229481544
2748
67.0823017369545
2760
67.0187285577021
2738
66.9418364150505
2776
66.8649442723989
2701
66.7880521297473
2647
66.7111599870957
2755
66.634267844444
2754
66.5573757017924
2681
66.4804835591408
2633
66.4035914164892
2745
66.3266992738376
2757
66.2498071311859
2734
66.1729149885343
2740
66.0960228458827
2730
66.0191307032311
2779
65.9422385605795
2704
65.8653464179278
2764
65.7884542752762
2815
65.7115621326246
2769
65.634669989973
2757
65.5577778473213
2788
65.4808857046697
2740
65.4039935620181
2706
65.3271014193665
2779
65.2502092767149
2781
65.1733171340632
2746
65.0964249914116
2738
65.01953284876
2751
64.9426407061084
2790
64.8657485634568
2802
64.7888564208051
2841
64.7119642781535
2810
64.6350721355019
2804
64.5581799928503
2846
64.4812878501987
2896
64.404395707547
2831
64.3275035648954
2804
64.2506114222438
2832
64.1737192795922
2779
64.0968271369406
2735
64.0199349942889
2768
63.9430428516373
2729
63.8661507089857
2821
63.7892585663341
2807
63.7123664236825
2846
63.6354742810308
2840
63.5585821383792
2820
63.4816899957276
2870
63.404797853076
2813
63.3279057104243
2845
63.2510135677727
2846
63.1360609678706
2845
63.0040087422472
2862
62.8719565166238
2841
62.7399042910004
2889
62.607852065377
2894
62.4757998397536
2867
62.3437476141302
2830
62.2116953885069
2841
62.0796431628835
2898
61.9475909372601
2846
61.8155387116367
2810
61.6834864860133
2816
61.5514342603899
2767
61.4193820347665
2736
61.2873298091431
2737
61.1552775835197
2714
61.0232253578963
2689
60.891173132273
2688
60.7591209066496
2635
60.6270686810262
2647
60.4950164554028
2584
60.3629642297794
2596
60.230912004156
2632
60.0988597785326
2730
59.9668075529092
2796
59.8347553272858
2756
59.7027031016624
2822
59.5706508760391
2978
59.4385986504157
3287
59.3065464247923
3916
59.1744941991689
4822
59.0424419735455
4637
58.9103897479221
3289
58.7783375222987
2632
58.6462852966753
2544
58.5142330710519
2355
58.3821808454286
2447
58.2501286198052
2409
58.1180763941818
2440
57.9860241685584
2385
58.0746633781648
2368
58.2624538122949
2457
58.4502442464249
2475
58.6380346805549
2499
58.8258251146849
2484
59.0136155488149
2455
59.2014059829449
2432
59.3891964170749
2439
59.5769868512049
2538
59.7647772853349
2478
59.9525677194649
2408
60.1403581535949
2435
60.3281485877249
2471
60.5159390218549
2435
60.7037294559849
2546
60.8915198901149
2558
61.0793103242449
2421
61.2671007583749
2448
61.4548911925049
2527
61.6426816266349
2487
61.8304720607649
2515
62.0182624948949
2575
62.2060529290249
2552
62.3938433631549
2544
62.5816337972849
2545
62.7694242314149
2564
62.9572146655449
2515
63.1450050996749
2606
63.3327955338049
2607
63.5205859679349
2597
63.7083764020649
2486
63.896166836195
2543
64.083957270325
2559
64.271747704455
2590
64.459538138585
2599
64.647328572715
2585
64.835119006845
2649
65.022909440975
2588
65.210699875105
2578
65.398490309235
2581
65.586280743365
2511
65.774071177495
2581
65.961861611625
2613
66.149652045755
2634
66.337442479885
2683
66.525232914015
2609
66.713023348145
2644
66.900813782275
2678
67.088604216405
2718
67.276394650535
2681
67.464185084665
2592
67.651975518795
2699
67.839765952925
2653
68.027556387055
2639
68.215346821185
2663
68.403137255315
2658
68.590927689445
2626
68.778718123575
2667
68.9665085577051
2656
69.154298991835
2626
69.3420894259651
2682
69.5298798600951
2613
69.7176702942251
2571
69.9054607283551
2572
70.0932511624851
2617
70.2810415966151
2740
70.4688320307451
2681
70.6566224648751
2672
70.8444128990051
2694
71.0322033331351
2712
71.2199937672651
2786
71.4077842013951
2789
71.5955746355251
2812
71.7833650696551
2784
71.9711555037851
2827
72.1589459379151
2889
72.3467363720451
2846
72.5345268061751
2859
72.7223172403051
2925
72.9101076744351
2865
73.0978981085651
2769
73.2856885426951
2718
73.4734789768251
2650
73.6612694109551
2555
73.8490598450851
2492
74.0368502792151
2381
74.2246407133451
2389
74.4124311474751
2276
74.6002215816052
2080
74.7880120157351
1859
74.8463459924343
1795
74.8465183723166
1732
74.8466907521989
1656
74.8468631320812
1643
74.8470355119635
1651
74.8472078918459
1694
74.8473802717282
1756
74.8475526516105
1951
74.8477250314928
2066
74.8478974113752
2338
74.8480697912575
2701
74.8482421711398
3258
74.8484145510221
4009
74.8485869309044
4378
74.8487593107868
5220
74.8489316906691
9645
74.8491040705514
12442
74.8492764504337
7339
74.8494488303161
1925
74.8496212101984
549
74.8497935900807
355
74.849965969963
285
74.8501383498454
258
74.8503107297277
205
74.85048310961
191
74.8506554894923
186
74.8508278693746
189
74.851000249257
173
74.8511726291393
169
74.8513450090216
186
74.8515173889039
172
74.8516897687863
179
74.8518621486686
172
74.8520345285509
171
74.8522069084332
180
74.8523792883155
185
74.8525516681979
159
74.8527240480802
168
74.8528964279625
184
74.8530688078448
180
74.8532411877272
173
74.8534135676095
180
74.8535859474918
169
74.8537583273741
150
74.8539307072565
165
74.8541030871388
186
74.8542754670211
172
74.8544478469034
180
74.8546202267857
173
74.8547926066681
167
74.830292029247
174
74.7947064999939
163
74.7591209707408
156
74.7235354414877
153
74.6879499122346
148
74.6523643829816
187
74.6167788537285
173
74.5811933244754
170
74.5456077952223
179
74.5100222659693
183
74.4744367367162
161
74.4388512074631
169
74.40326567821
174
74.3676801489569
158
74.3320946197039
174
74.2965090904508
159
74.2609235611977
161
74.2253380319446
158
74.1897525026915
165
74.1541669734385
159
74.1185814441854
169
74.0829959149323
170
74.0474103856792
178
74.0118248564262
179
73.9762393271731
170
73.94065379792
168
73.9050682686669
172
73.8694827394138
150
73.8338972101608
159
73.7983116809077
175
73.7627261516546
163
73.7271406224015
168
73.6915550931485
153
73.6559695638954
171
73.6203840346423
191
73.5847985053892
180
73.5492129761361
169
73.5136274468831
153
73.47804191763
154
73.4424563883769
162
73.4068708591238
145
73.3712853298708
132
73.3356998006177
157
73.3001142713646
169
73.2645287421115
155
73.2289432128584
140
73.1933576836054
162
73.1577721543523
175
73.1221866250992
176
73.0866010958461
159
73.0510155665931
162
73.01543003734
175
72.9798445080869
163
72.9442589788338
167
72.9086734495807
163
72.8730879203277
158
72.8375023910746
156
72.8019168618215
168
72.7663313325684
167
72.7307458033153
155
72.668933024706
150
72.5953369891395
169
72.5217409535729
147
72.4481449180064
146
72.3745488824399
147
72.3009528468734
142
72.2273568113068
157
72.1537607757403
162
72.0801647401738
166
72.0065687046073
154
71.9329726690408
163
71.8593766334742
145
71.7857805979077
141
71.7121845623412
161
71.6385885267747
165
71.5649924912081
154
71.4913964556416
149
71.4178004200751
163
71.3442043845086
172
71.270608348942
176
71.1970123133755
159
71.123416277809
165
71.0498202422425
146
70.976224206676
164
70.9026281711094
150
70.8290321355429
167
70.7554360999764
165
70.6818400644099
149
70.6082440288433
153
70.5346479932768
147
70.4610519577103
147
70.3874559221438
136
70.3138598865772
155
70.2402638510107
162
70.1666678154442
181
70.0930717798777
166
70.0194757443112
174
69.9458797087446
160
69.8722836731781
150
69.7986876376116
156
69.7250916020451
159
69.6514955664785
149
69.577899530912
141
69.5043034953455
139
69.430707459779
144
69.3571114242124
138
69.2835153886459
150
69.2099193530794
151
69.1363233175129
141
69.0627272819464
151
68.9891312463798
153
68.9155352108133
141
68.8419391752468
156
68.7683431396803
149
68.6947471041137
142
68.6211510685472
153
68.568829428394
160
68.5260658499483
155
68.4833022715026
141
68.4405386930568
136
68.3977751146111
139
68.3550115361653
145
68.3122479577196
139
68.2694843792739
148
68.2267208008281
147
68.1839572223824
174
68.1411936439367
156
68.0984300654909
150
68.0556664870452
142
68.0129029085995
152
67.9701393301537
143
67.927375751708
145
67.8846121732622
160
67.8418485948165
148
67.7990850163708
146
67.756321437925
147
67.7135578594793
150
67.6707942810336
162
67.6280307025878
148
67.5852671241421
154
67.5425035456963
139
67.4997399672506
115
67.4569763888049
138
67.4142128103591
165
67.3714492319134
150
67.3286856534677
148
67.2859220750219
153
67.2431584965762
169
67.2003949181304
162
67.1576313396847
160
67.114867761239
153
67.0721041827932
136
67.0293406043475
163
66.9865770259018
149
66.943813447456
132
66.9010498690103
117
66.8582862905645
127
66.8155227121188
129
66.7727591336731
132
66.7299955552273
139
66.6872319767816
154
66.6444683983359
158
66.6017048198901
168
66.5589412414444
146
66.5161776629986
143
66.4734140845529
137
66.4306505061072
148
66.3878869276614
150
66.3451233492157
148
66.30235977077
133
66.2595961923242
145
66.2168326138785
156
66.1740690354328
150
66.131305456987
151
66.0885418785413
153
66.0457783000955
151
66.0030147216498
164
65.9602511432041
140
65.9174875647583
149
65.8747239863126
155
65.8319604078668
140
65.7891968294211
140
65.7464332509754
151
65.7036696725296
146
65.6609060940839
142
65.6181425156382
164
65.5753789371924
158
65.5326153587467
158
65.489851780301
142
65.4470882018552
154
65.4043246234095
138
65.3615610449637
141
65.318797466518
134
65.2760338880723
136
65.2332703096265
146
65.1905067311808
135
65.147743152735
149
65.1049795742893
153
65.0622159958436
144
65.0194524173978
150
64.9766888389521
156
64.9339252605064
152
64.8911616820606
165
64.8483981036149
150
64.8056345251692
149
64.7628709467234
156
64.7201073682777
153
64.6773437898319
148
64.6345802113862
156
64.5918166329405
148
64.5490530544947
138
64.506289476049
139
64.4635258976032
158
64.4207623191575
126
64.3779987407118
131
64.335235162266
132
64.2924715838203
144
64.2497080053746
153
64.2069444269288
132
64.1641808484831
136
64.1214172700374
154
64.0786536915916
152
64.0358901131459
152
63.9931265347001
186
63.9503629562544
213
63.9075993778087
204
63.8648357993629
199
63.8220722209172
185
63.7793086424715
180
63.7365450640257
175
63.69378148558
183
63.6510179071342
186
63.6082543286885
163
63.5654907502428
167
63.522727171797
182
63.4799635933513
152
63.4372000149056
146
63.3944364364598
140
63.3516728580141
122
63.3089092795683
104
63.2661457011226
95
63.2233821226769
107
63.1806185442311
84
63.1378549657854
73
63.0950913873397
61
63.0523278088939
41
63.0095642304482
55
62.9668006520024
41
62.9240370735567
15
62.881273495111
6
62.8385099166652
2
62.7957463382195
O 1s
137563-12
2026
1
13
15
2
18
8
39
Creation
Created by : DESKTOP-U3MGE2F\Test
Date created : 13/01/2026 15:02
Computer : DESKTOP-U3MGE2F
Location
Location ID : 137563-12
Sample : 137563-12
Description : (56.565,12.786,-0.881)mm
Tilt : 0.00
Charge Neutraliser : On
Filament Current : 0.42A
Filament Bias : 1.1V
Charge Balance : 5V
Settings
Excitation
Mode : XPS - monochromatic
Tuning : Spectroscopy
Emission current : 10.00mA
Anode library : Al
ESCA modes
Collimation : Slot
Lens : Hybrid
Resolution : 40.00
Scan
Deflection : (0.000, 0.000)mm
O 1s : 945.690-963.690eV, Sweeps 1
Start : 945.690eV
End : 963.690eV
Centre : 954.690eV
Width : 18.000eV
Step size : 0.100eV
Number Steps : 180
Dwell time : 331ms
Sweep time : 60s
Sweeps : 1
Acquisition Conditions
X-ray Power : 150.00W
Instrument Conditions
Work function : -4.50
XPS
2
56.5645
12.7856875
-0.880578125
Al
1486.69
150
1E+37
1E+37
1E+37
1E+37
FAT
40
1E+37
-4.5
1E+37
1E+37
1E+37
1E+37
1E+37
O
1s
-1
Kinetic energy
eV
945.69
0.1
2
Intensity
d
Transmission
d
pulse counting
0.331492
1
0
1E+37
1E+37
1E+37
0
362
2408
8846
13.2923697639972
13.2973992992863
2925
13.2923697639972
3011
13.2923977058599
2981
13.2924256477226
3051
13.2924535895854
3016
13.2924815314481
2908
13.2925094733108
2992
13.2925374151735
2967
13.2925653570362
2930
13.2925932988989
2956
13.2926212407617
2964
13.2926491826244
2920
13.2926771244871
2990
13.2927050663498
2976
13.2927330082125
2910
13.2927609500752
2976
13.292788891938
2942
13.2928168338007
2887
13.2928447756634
2916
13.2928727175261
2828
13.2929006593888
2874
13.2929286012515
2845
13.2929565431143
2885
13.292984484977
2832
13.2930124268397
2812
13.2930403687024
2845
13.2930683105651
2840
13.2930962524278
2841
13.2931241942906
2781
13.2931521361533
2779
13.293180078016
2794
13.2932080198787
2780
13.2932359617414
2887
13.2932639036041
2829
13.2932918454669
2834
13.2933197873296
2729
13.2933477291923
2716
13.293375671055
2829
13.2934036129177
2888
13.2934315547805
2844
13.2934594966432
2823
13.2934874385059
2798
13.2935153803686
2761
13.2935433222313
2758
13.293571264094
2770
13.2935992059568
2693
13.2936271478195
2712
13.2936550896822
2901
13.2936830315449
2766
13.2937109734076
2775
13.2937389152703
2892
13.2937668571331
2878
13.2937947989958
2747
13.2938227408585
2809
13.2938506827212
2714
13.2938786245839
2836
13.2939065664466
2843
13.2939345083094
2827
13.2939624501721
2930
13.2939903920348
2909
13.2940183338975
2873
13.2940462757602
2835
13.2940742176229
2868
13.2941021594857
2927
13.2941301013484
2851
13.2941580432111
2961
13.2941859850738
2983
13.2942139269365
2959
13.2942418687992
3029
13.294269810662
3056
13.2942977525247
2924
13.2943256943874
3017
13.2943536362501
3015
13.2943815781128
2984
13.2944095199755
2963
13.2944374618383
3046
13.294465403701
3085
13.2944933455637
2981
13.2945212874264
3011
13.2945492292891
3011
13.2945771711518
3117
13.2946051130146
3120
13.2946330548773
3025
13.29466099674
3043
13.2946889386027
3086
13.2947168804654
3063
13.2947448223281
3114
13.2947727641909
3144
13.2948007060536
3107
13.2948286479163
3098
13.294856589779
3049
13.2948845316417
3052
13.2949124735044
2997
13.2949404153672
2994
13.2949683572299
3077
13.2949962990926
3072
13.2950242409553
3067
13.295052182818
3029
13.2950801246807
2980
13.2951080665435
3008
13.2951360084062
3001
13.2951639502689
2960
13.2951918921316
2922
13.2952198339943
2875
13.295247775857
2941
13.2952757177198
3015
13.2953036595825
2976
13.2953316014452
2923
13.2953595433079
3021
13.2953874851706
3021
13.2954154270334
3015
13.2954433688961
3056
13.2954713107588
3006
13.2954992526215
2973
13.2955271944842
3020
13.2955551363469
3083
13.2955830782097
3100
13.2956110200724
3146
13.2956389619351
3146
13.2956669037978
3243
13.2956948456605
3335
13.2957227875232
3384
13.295750729386
3527
13.2957786712487
3643
13.2958066131114
3724
13.2958345549741
3754
13.2958624968368
3967
13.2958904386995
4147
13.2959183805623
4381
13.295946322425
4432
13.2959742642877
4616
13.2960022061504
4709
13.2960301480131
4791
13.2960580898758
4830
13.2960860317386
4920
13.2961139736013
5067
13.296141915464
5181
13.2961698573267
5106
13.2961977991894
5207
13.2962257410521
5342
13.2962536829149
5586
13.2962816247776
5886
13.2963095666403
6043
13.296337508503
6397
13.2963654503657
6667
13.2963933922284
7051
13.2964213340912
7610
13.2964492759539
7766
13.2964772178166
8302
13.2965051596793
8609
13.296533101542
8636
13.2965610434047
8845
13.2965889852675
8846
13.2966169271302
8526
13.2966448689929
8240
13.2966728108556
7962
13.2967007527183
7454
13.296728694581
7052
13.2967566364438
6735
13.2967845783065
6158
13.2968125201692
5739
13.2968404620319
5200
13.2968684038946
4784
13.2968963457573
4312
13.2969242876201
3879
13.2969522294828
3526
13.2969801713455
3260
13.2970081132082
2958
13.2970360550709
2819
13.2970639969336
2757
13.2970919387964
2634
13.2971198806591
2608
13.2971478225218
2605
13.2971757643845
2479
13.2972037062472
2511
13.2972316481099
2411
13.2972595899727
2408
13.2972875318354
2421
13.2973154736981
2502
13.2973434155608
2476
13.2973713574235
2462
13.2973992992863
N 1s
137563-12
2026
1
13
15
2
18
8
39
Creation
Created by : DESKTOP-U3MGE2F\Test
Date created : 13/01/2026 15:02
Computer : DESKTOP-U3MGE2F
Location
Location ID : 137563-12
Sample : 137563-12
Description : (56.565,12.786,-0.881)mm
Tilt : 0.00
Charge Neutraliser : On
Filament Current : 0.42A
Filament Bias : 1.1V
Charge Balance : 5V
Settings
Excitation
Mode : XPS - monochromatic
Tuning : Spectroscopy
Emission current : 10.00mA
Anode library : Al
ESCA modes
Collimation : Slot
Lens : Hybrid
Resolution : 40.00
Scan
Deflection : (0.000, 0.000)mm
N 1s : 1078.690-1098.690eV, Sweeps 1
Start : 1078.690eV
End : 1098.690eV
Centre : 1088.690eV
Width : 20.000eV
Step size : 0.100eV
Number Steps : 200
Dwell time : 299ms
Sweep time : 60s
Sweeps : 1
Acquisition Conditions
X-ray Power : 150.00W
Instrument Conditions
Work function : -4.50
XPS
3
56.5645
12.7856875
-0.880578125
Al
1486.69
150
1E+37
1E+37
1E+37
1E+37
FAT
40
1E+37
-4.5
1E+37
1E+37
1E+37
1E+37
1E+37
N
1s
-1
Kinetic energy
eV
1078.69
0.1
2
Intensity
d
Transmission
d
pulse counting
0.298507
1
0
1E+37
1E+37
1E+37
0
402
1889
5227
13.3974855305301
13.4558090232712
2117
13.3974855305301
2133
13.3977771479938
2161
13.3980687654575
2130
13.3983603829212
2069
13.3986520003849
2068
13.3989436178486
2094
13.3992352353123
2077
13.399526852776
2116
13.3998184702397
2151
13.4001100877034
2152
13.4004017051671
2150
13.4006933226308
2126
13.4009849400945
2108
13.4012765575582
2067
13.4015681750219
2037
13.4018597924857
2091
13.4021514099494
2129
13.4024430274131
2196
13.4027346448768
2174
13.4030262623405
2116
13.4033178798042
2151
13.4036094972679
2115
13.4039011147316
2076
13.4041927321953
2094
13.404484349659
2147
13.4047759671227
2097
13.4050675845864
2130
13.4053592020501
2116
13.4056508195138
2100
13.4059424369775
2095
13.4062340544412
2111
13.4065256719049
2116
13.4068172893687
2125
13.4071089068324
2060
13.4074005242961
2114
13.4076921417598
2114
13.4079837592235
2112
13.4082753766872
2161
13.4085669941509
2112
13.4088586116146
2076
13.4091502290783
2152
13.409441846542
2167
13.4097334640057
2175
13.4100250814694
2051
13.4103166989331
2100
13.4106083163968
2118
13.4108999338605
2115
13.4111915513242
2146
13.4114831687879
2083
13.4117747862517
1999
13.4120664037154
2107
13.4123580211791
2189
13.4126496386428
2219
13.4129412561065
2180
13.4132328735702
2125
13.4135244910339
2149
13.4138161084976
2090
13.4141077259613
2126
13.414399343425
2175
13.4146909608887
2202
13.4149825783524
2181
13.4152741958161
2202
13.4155658132798
2103
13.4158574307435
2132
13.4161490482072
2112
13.4164406656709
2042
13.4167322831347
2116
13.4170239005984
2156
13.4173155180621
2155
13.4176071355258
2215
13.4178987529895
2131
13.4181903704532
2108
13.4184819879169
2126
13.4187736053806
2134
13.4190652228443
2180
13.419356840308
2109
13.4196484577717
2129
13.4199400752354
2119
13.4202316926991
2106
13.4205233101628
2105
13.4208149276265
2130
13.4211065450902
2114
13.4213981625539
2120
13.4216897800177
2108
13.4219813974814
2121
13.4222730149451
2152
13.4225646324088
2193
13.4228562498725
2114
13.4231478673362
2137
13.4234394847999
2072
13.4237311022636
2154
13.4240227197273
2133
13.424314337191
2133
13.4246059546547
2172
13.4248975721184
2210
13.4251891895821
2198
13.4254808070458
2230
13.4257724245095
2293
13.4260640419732
2345
13.4263556594369
2281
13.4266472769007
2297
13.4269388943644
2405
13.4272305118281
2467
13.4275221292918
2539
13.4278137467555
2643
13.4281053642192
2624
13.4283969816829
2614
13.4286885991466
2656
13.4289802166103
2747
13.429271834074
2894
13.4295634515377
2912
13.4298550690014
2870
13.4301466864651
2830
13.4304383039288
2929
13.4307299213925
2886
13.4310215388562
2971
13.4313131563199
2991
13.4316047737837
3019
13.4318963912474
3014
13.4321880087111
3094
13.4324796261748
3154
13.4327712436385
3286
13.4330628611022
3464
13.4333544785659
3647
13.4336460960296
3868
13.4339377134933
4112
13.434229330957
4328
13.4345209484207
4486
13.4348125658844
4812
13.4351041833481
4991
13.4353958008118
5227
13.4356874182755
5204
13.4359790357392
5115
13.4362706532029
5089
13.4365622706667
4828
13.4368538881304
4752
13.4371455055941
4489
13.4374371230578
4274
13.4377287405215
3974
13.4380203579852
3616
13.4383119754489
3275
13.4386035929126
3026
13.4388952103763
2854
13.43918682784
2713
13.4394784453037
2488
13.4397700627674
2381
13.4400616802311
2303
13.4403532976948
2223
13.4406449151585
2157
13.4409365326222
2138
13.4412281500859
2096
13.4415197675497
2004
13.4418113850134
2054
13.4421030024771
1989
13.4423946199408
1950
13.4426862374045
1971
13.4429778548682
1959
13.4432694723319
1967
13.4435610897956
1944
13.4438527072593
1966
13.444144324723
1995
13.4444359421867
2013
13.4447275596504
1988
13.4450191771141
1959
13.4453107945778
2013
13.4456024120415
1961
13.4458940295052
2018
13.4461856469689
2005
13.4464772644327
1970
13.4467688818964
1950
13.4470604993601
2001
13.4473521168238
1963
13.4476437342875
1994
13.4479353517512
1970
13.4482269692149
1939
13.4485185866786
1979
13.4488102041423
2024
13.449101821606
1934
13.4493934390697
1982
13.4496850565334
1987
13.4499766739971
1948
13.4502682914608
1936
13.4505599089245
1896
13.4508515263882
1889
13.4511431438519
1958
13.4514347613157
1964
13.4517263787794
1988
13.4520179962431
1982
13.4523096137068
2022
13.4526012311705
2018
13.4528928486342
2017
13.4531844660979
1987
13.4534760835616
1988
13.4537677010253
1971
13.454059318489
1975
13.4543509359527
1978
13.4546425534164
1943
13.4549341708801
1959
13.4552257883438
1981
13.4555174058075
1984
13.4558090232712
C 1s
137563-12
2026
1
13
15
2
18
8
39
Creation
Created by : DESKTOP-U3MGE2F\Test
Date created : 13/01/2026 15:02
Computer : DESKTOP-U3MGE2F
Location
Location ID : 137563-12
Sample : 137563-12
Description : (56.565,12.786,-0.881)mm
Tilt : 0.00
Charge Neutraliser : On
Filament Current : 0.42A
Filament Bias : 1.1V
Charge Balance : 5V
Settings
Excitation
Mode : XPS - monochromatic
Tuning : Spectroscopy
Emission current : 10.00mA
Anode library : Al
ESCA modes
Collimation : Slot
Lens : Hybrid
Resolution : 40.00
Scan
Deflection : (0.000, 0.000)mm
C 1s : 1188.690-1211.690eV, Sweeps 1
Start : 1188.690eV
End : 1211.690eV
Centre : 1200.190eV
Width : 23.000eV
Step size : 0.100eV
Number Steps : 230
Dwell time : 260ms
Sweep time : 60s
Sweeps : 1
Acquisition Conditions
X-ray Power : 150.00W
Instrument Conditions
Work function : -4.50
XPS
4
56.5645
12.7856875
-0.880578125
Al
1486.69
150
1E+37
1E+37
1E+37
1E+37
FAT
40
1E+37
-4.5
1E+37
1E+37
1E+37
1E+37
1E+37
C
1s
-1
Kinetic energy
eV
1188.69
0.1
2
Intensity
d
Transmission
d
pulse counting
0.25974
1
0
1E+37
1E+37
1E+37
0
462
127
13693
12.9251236700583
12.9524596825127
1515
12.9328451636085
1529
12.9322512025661
1484
12.9316572415238
1505
12.9310632804815
1461
12.9304693194392
1458
12.9298753583968
1395
12.9292813973545
1451
12.9286874363122
1404
12.9280934752699
1341
12.9274995142276
1359
12.9269055531852
1380
12.9263115921429
1346
12.9257176311006
1379
12.9251236700583
1359
12.9251779478485
1341
12.9253042521756
1345
12.9254305565028
1315
12.9255568608299
1345
12.9256831651571
1314
12.9258094694842
1281
12.9259357738114
1262
12.9260620781385
1240
12.9261883824657
1214
12.9263146867928
1182
12.92644099112
1256
12.9265672954471
1212
12.9266935997742
1181
12.9268199041014
1231
12.9269462084285
1172
12.9270725127557
1160
12.9271988170828
1207
12.92732512141
1213
12.9274514257371
1185
12.9275777300643
1168
12.9277040343914
1186
12.9278303387186
1172
12.9279566430457
1167
12.9280829473729
1155
12.9282092517
1172
12.9283355560272
1183
12.9284618603543
1188
12.9285881646815
1127
12.9287144690086
1171
12.9288407733358
1170
12.9289670776629
1145
12.9290933819901
1119
12.9292196863172
1119
12.9293459906444
1103
12.9294722949715
1127
12.9295985992987
1199
12.9297249036258
1085
12.929851207953
1101
12.9299775122801
1155
12.9301038166073
1159
12.9302301209344
1118
12.9303564252616
1140
12.9304827295887
1088
12.9306090339159
1099
12.930735338243
1113
12.9308616425702
1114
12.9309879468973
1113
12.9311142512245
1048
12.9312405555516
1003
12.9313668598788
1032
12.9314931642059
1081
12.9316194685331
1069
12.9317457728602
1086
12.9318720771874
1057
12.9319983815145
1064
12.9321246858417
1092
12.9322509901688
1083
12.932377294496
1098
12.9325035988231
1081
12.9326299031503
1098
12.9327562074774
1064
12.9328825118046
1044
12.9330088161317
1095
12.9331351204589
1092
12.933261424786
1099
12.9333877291132
1075
12.9335140334403
1058
12.9336403377675
1107
12.9337666420946
1151
12.9338929464218
1151
12.9340192507489
1129
12.9341455550761
1173
12.9342718594032
1178
12.9343981637304
1203
12.9345244680575
1186
12.9346507723846
1215
12.9347770767118
1206
12.9349033810389
1203
12.9350296853661
1230
12.9351559896932
1263
12.9352822940204
1259
12.9354085983475
1278
12.9355349026747
1210
12.9356612070018
1256
12.935787511329
1282
12.9359138156561
1254
12.9360401199833
1300
12.9361664243104
1295
12.9362927286376
1288
12.9364190329647
1301
12.9365453372919
1289
12.936671641619
1336
12.9367979459462
1327
12.9369242502733
1342
12.9370505546005
1310
12.9371768589276
1343
12.9373031632548
1425
12.9374294675819
1397
12.9375557719091
1353
12.9376820762362
1416
12.9378083805634
1445
12.9379346848905
1424
12.9380609892177
1489
12.9381872935448
1536
12.938313597872
1471
12.9384399021991
1509
12.9385662065263
1509
12.9386925108534
1576
12.9388188151806
1607
12.9389451195077
1588
12.9390714238349
1639
12.939197728162
1666
12.9393240324892
1649
12.9394503368163
1667
12.9395766411435
1709
12.9397029454706
1775
12.9398292497978
1863
12.9399555541249
1879
12.9400818584521
1914
12.9402081627792
1928
12.9403344671064
1997
12.9404607714335
2080
12.9405870757607
2117
12.9407133800878
2117
12.940839684415
2144
12.9409659887421
2193
12.9410922930693
2219
12.9412185973964
2288
12.9413449017236
2352
12.9414712060507
2395
12.9415975103779
2498
12.941723814705
2581
12.9418501190322
2651
12.9419764233593
2789
12.9421027276865
3026
12.9422290320136
3150
12.9423553363408
3189
12.9424816406679
3306
12.9426079449951
3199
12.9427342493222
3094
12.9428605536494
3040
12.9429868579765
2883
12.9431131623036
2689
12.9432394666308
2504
12.9433657709579
2429
12.9434920752851
2453
12.9436183796122
2476
12.9437446839394
2584
12.9438709882665
2669
12.9439972925937
2725
12.9441235969208
2764
12.944249901248
2849
12.9443762055751
2891
12.9445025099023
2962
12.9446288142294
2950
12.9447551185566
2966
12.9448814228837
3088
12.9450077272109
3343
12.945134031538
3617
12.9452603358652
4032
12.9453866401923
4646
12.9455129445195
5355
12.9456392488466
6368
12.9457655531738
7656
12.9458918575009
8863
12.9460181618281
10008
12.9461444661552
11071
12.9462707704824
11910
12.9463970748095
12845
12.9465233791367
13205
12.9466496834638
13487
12.946775987791
13693
12.9469022921181
13455
12.9470285964453
12831
12.9471549007724
12080
12.9472812050996
11416
12.9474075094267
10446
12.9475338137539
9350
12.947660118081
8266
12.9477864224082
7420
12.9479127267353
6519
12.9480390310625
5424
12.9481653353896
4348
12.9482916397168
3533
12.9484179440439
2729
12.9485442483711
2000
12.9486705526982
1400
12.9487968570254
979
12.9489231613525
673
12.9490494656797
543
12.9491757700068
438
12.949302074334
375
12.9494283786611
339
12.9495546829883
293
12.9496809873154
263
12.9498072916426
245
12.9499335959697
219
12.9500599002969
213
12.950186204624
230
12.9503125089512
205
12.9504388132783
177
12.9505651176055
185
12.9506914219326
213
12.9508177262598
210
12.9509440305869
184
12.9510703349141
174
12.9511966392412
181
12.9513229435683
178
12.9514492478955
171
12.9515755522226
174
12.9517018565498
151
12.9518281608769
154
12.9519544652041
173
12.9520807695312
164
12.9522070738584
145
12.9523333781855
127
12.9524596825127
end of experiment
