# Supplementary material for: Achieving high-performance room-temperature organic ferromagnetic semiconductor films via topochemical reduction
Source: Nat Commun. 2026 Apr 15;17:5197. doi: 10.1038/s41467-026-71866-2 (PMC13253818; doi:10.1038/s41467-026-71866-2)
Supplement: Supplementary file 3 — Source Data [file 41467_2026_71866_MOESM3_ESM.zip › Source Data/Supplementary_Figure_4/supplementary fig4e,f/2-after.vms]

VAMAS Surface Chemical Analysis Standard Data Transfer Format 1988 May 4
Not specified
MI-600-BE9240AA
DESKTOP-U3MGE2F\Test
137563.experiment
0
NORM
REGULAR
1
4
Index
d
PositionX [mm]
n
PositionY [mm]
n
PositionZ [mm]
n
0
0
0
0
4
survey
137563-2
2026
1
13
13
40
49
8
39
Creation
Created by : DESKTOP-U3MGE2F\Test
Date created : 13/01/2026 13:40
Computer : DESKTOP-U3MGE2F
Location
Location ID : 137563-2
Sample : 137563-2
Description : (26.551,14.522,-1.034)mm
Tilt : 0.00
Charge Neutraliser : On
Filament Current : 0.42A
Filament Bias : 1.1V
Charge Balance : 5V
Settings
Excitation
Mode : XPS - monochromatic
Tuning : Spectroscopy
Emission current : 5.00mA
Anode library : Al
ESCA modes
Collimation : Slot
Lens : Hybrid
Resolution : 160.00
Scan
Deflection : (0.000, 0.000)mm
survey : 286.690-1491.690eV, Sweeps 1
Start : 286.690eV
End : 1491.690eV
Centre : 889.190eV
Width : 1205.000eV
Step size : 1.000eV
Number Steps : 1205
Dwell time : 120ms
Sweep time : 145s
Sweeps : 1
Acquisition Conditions
X-ray Power : 75.00W
Instrument Conditions
Work function : -4.50
XPS
1
26.551
14.521875
-1.034296875
Al
1486.69
75
1E+37
1E+37
1E+37
1E+37
FAT
160
1E+37
-4.5
1E+37
1E+37
1E+37
1E+37
1E+37
survey

-1
Kinetic energy
eV
286.69
1
2
Intensity
d
Transmission
d
pulse counting
0.12
1
0
1E+37
1E+37
1E+37
0
2412
3
11791
57.9860241685584
74.8547926066681
2549
60.7486057633905
2500
60.9639131420058
2534
61.179220520621
2557
61.3945278992363
2532
61.6098352778516
2429
61.8251426564668
2428
62.0404500350821
2536
62.2557574136974
2463
62.4710647923126
2533
62.6863721709279
2541
62.9016795495432
2571
63.1169869281584
2505
63.3322943067737
2489
63.547601685389
2517
63.7629090640042
2560
63.9782164426195
2597
64.1935238212348
2591
64.40883119985
2556
64.6241385784653
2498
64.8394459570806
2593
65.0547533356958
2658
65.2700607143111
2608
65.4853680929264
2560
65.7006754715416
2591
65.7940376821288
2622
65.8326129331672
2617
65.8711881842056
2621
65.909763435244
2608
65.9483386862824
2579
65.9869139373208
2577
66.0254891883592
2643
66.0640644393976
2637
66.1026396904359
2696
66.1412149414743
2650
66.1797901925127
2720
66.2183654435511
2662
66.2569406945895
2593
66.2955159456279
2691
66.3340911966663
2620
66.3726664477046
2674
66.411241698743
2660
66.4498169497814
2681
66.4883922008198
2655
66.5269674518582
2622
66.5655427028966
2604
66.604117953935
2716
66.6426932049733
2703
66.6812684560117
2722
66.7198437070501
2686
66.7584189580885
2728
66.7969942091269
2744
66.8355694601653
2689
66.8741447112037
2716
66.912719962242
2727
66.9512952132804
2750
66.9898704643188
2827
67.0284457153572
2755
67.0670209663956
2749
67.105596217434
2741
67.1441714684724
2703
67.1827467195107
2797
67.2213219705491
2772
67.2598972215875
2783
67.2984724726259
2796
67.3370477236643
2919
67.3756229747027
2925
67.4141982257411
2837
67.4527734767794
2736
67.4913487278178
2708
67.5299239788562
2864
67.5684992298946
2852
67.607074480933
2933
67.6456497319714
2902
67.6842249830098
2840
67.7217865757798
2836
67.7588927568642
2792
67.7959989379485
2826
67.8331051190328
2931
67.8702113001171
2871
67.9073174812015
2901
67.9444236622858
2845
67.9815298433701
2980
68.0186360244545
2913
68.0557422055388
2945
68.0928483866231
2927
68.1299545677074
2803
68.1670607487918
2919
68.2041669298761
2951
68.2412731109604
2817
68.2783792920447
2883
68.3154854731291
3012
68.3525916542134
3018
68.3896978352977
2876
68.4268040163821
2937
68.4639101974664
3010
68.5010163785507
2972
68.538122559635
2899
68.5752287407194
2969
68.6123349218037
2993
68.649441102888
3005
68.6865472839723
3053
68.7236534650567
2911
68.760759646141
2924
68.7978658272253
2933
68.8349720083097
2890
68.872078189394
2831
68.9091843704783
2861
68.9462905515626
2790
68.983396732647
2788
69.0205029137313
2808
69.0576090948156
2783
69.0947152759
2764
69.1318214569843
2710
69.1689276380686
2826
69.2060338191529
2765
69.2431400002373
2755
69.2802461813216
2781
69.3173523624059
2741
69.3544585434902
2705
69.3915647245746
2741
69.4286709056589
2767
69.4657770867432
2756
69.5028832678276
2809
69.5399894489119
2816
69.5569989697328
2798
69.5649795562324
2842
69.572960142732
2860
69.5809407292316
2801
69.5889213157312
2822
69.5969019022309
2821
69.6048824887305
2871
69.6128630752301
2793
69.6208436617297
2802
69.6288242482293
2845
69.6368048347289
2889
69.6447854212286
2766
69.6527660077282
2854
69.6607465942278
2924
69.6687271807274
2836
69.6767077672271
2829
69.6846883537267
2918
69.6926689402263
2871
69.7006495267259
2801
69.7086301132255
2845
69.7166106997252
2884
69.7245912862248
2815
69.7325718727244
2823
69.740552459224
2940
69.7485330457236
2914
69.7565136322232
2838
69.7644942187229
2861
69.7724748052225
2883
69.7804553917221
2910
69.7884359782217
2930
69.7964165647214
2962
69.804397151221
2915
69.8123777377206
2945
69.8203583242202
2966
69.8283389107198
2991
69.8363194972194
2980
69.8443000837191
2997
69.8522806702187
3027
69.8602612567183
2942
69.8682418432179
2923
69.8762224297175
2905
69.8842030162172
2946
69.8921836027168
2989
69.9001641892164
2982
69.908144775716
3013
69.9161253622157
2976
69.9241059487153
3053
69.9320865352149
3025
69.9400671217145
2985
69.9480477082141
2967
69.958180693151
3080
69.9692806976756
3116
69.9803807022002
3101
69.9914807067248
3076
70.0025807112494
3134
70.013680715774
3049
70.0247807202986
3044
70.0358807248232
3090
70.0469807293478
3130
70.0580807338724
3005
70.0691807383971
3026
70.0802807429217
3058
70.0913807474463
3134
70.1024807519709
3189
70.1135807564955
3194
70.1246807610201
3194
70.1357807655447
3170
70.1468807700693
3030
70.1579807745939
3084
70.1690807791185
3126
70.1801807836431
3116
70.1912807881677
3128
70.2023807926923
3193
70.2134807972169
3211
70.2245808017415
3185
70.2356808062661
3260
70.2467808107908
3320
70.2578808153154
3301
70.26898081984
3316
70.2800808243646
3319
70.2911808288892
3351
70.3022808334138
3475
70.3133808379384
3365
70.324480842463
3354
70.3355808469876
3351
70.3466808515122
3380
70.3577808560368
3243
70.3688808605614
3227
70.379980865086
3274
70.3910808696106
3186
70.4021808741353
3166
70.4132808786599
3113
70.4243808831845
3056
70.4354808877091
3050
70.4465808922337
3066
70.4576808967583
3131
70.4687809012829
3079
70.4798809058075
3072
70.4909809103321
3151
70.5020809148567
3260
70.49585913289
3241
70.4818550990215
3328
70.4678510651529
3569
70.4538470312844
3665
70.4398429974158
3767
70.4258389635473
3712
70.4118349296787
3793
70.3978308958101
3756
70.3838268619416
3587
70.369822828073
3521
70.3558187942045
3329
70.3418147603359
3187
70.3278107264674
3014
70.3138066925988
2868
70.2998026587303
2673
70.2857986248617
2572
70.2717945909932
2518
70.2577905571246
2458
70.243786523256
2511
70.2297824893875
2500
70.2157784555189
2525
70.2017744216504
2487
70.1877703877818
2527
70.1737663539133
2401
70.1597623200447
2425
70.1457582861761
2428
70.1317542523076
2516
70.117750218439
2481
70.1037461845705
2468
70.0897421507019
2471
70.0757381168334
2499
70.0617340829648
2481
70.0477300490963
2481
70.0337260152277
2457
70.0197219813592
2561
70.0057179474906
2497
69.991713913622
2537
69.9777098797535
2561
69.9637058458849
2510
69.9497018120164
2492
69.9356977781478
2551
69.9216937442793
2597
69.9076897104107
2582
69.8936856765421
2496
69.8796816426736
2535
69.865677608805
2554
69.8516735749365
2557
69.8376695410679
2631
69.8236655071994
2604
69.8096614733308
2535
69.803641915994
2509
69.8012095872439
2479
69.7987772584938
2555
69.7963449297438
2602
69.7939126009937
2679
69.7914802722436
2638
69.7890479434935
2566
69.7866156147434
2586
69.7841832859933
2545
69.7817509572432
2612
69.7793186284932
2550
69.7768862997431
2610
69.774453970993
2635
69.7720216422429
2623
69.7695893134928
2589
69.7671569847427
2612
69.7647246559926
2621
69.7622923272426
2614
69.7598599984925
2563
69.7574276697424
2555
69.7549953409923
2612
69.7525630122422
2600
69.7501306834921
2622
69.747698354742
2624
69.745266025992
2623
69.7428336972419
2621
69.7404013684918
2675
69.7379690397417
2631
69.7355367109916
2654
69.7331043822415
2637
69.7306720534914
2633
69.7282397247414
2724
69.7258073959913
2659
69.7233750672412
2617
69.7209427384911
2590
69.718510409741
2629
69.7160780809909
2671
69.7136457522409
2674
69.7112134234908
2644
69.7087810947407
2633
69.7063487659906
2636
69.7039164372405
2614
69.7014841084904
2658
69.6990517797403
2656
69.6966194509903
2638
69.6941871222402
2665
69.6917547934901
2711
69.68932246474
2650
69.6868901359899
2595
69.6844578072398
2696
69.669539408936
2639
69.6490113272094
2665
69.6284832454828
2736
69.6079551637563
2706
69.5874270820297
2678
69.5668990003032
2581
69.5463709185766
2645
69.52584283685
2637
69.5053147551235
2639
69.4847866733969
2679
69.4642585916703
2747
69.4437305099438
2710
69.4232024282172
2714
69.4026743464907
2696
69.3821462647641
2754
69.3616181830375
2749
69.341090101311
2715
69.3205620195844
2732
69.3000339378578
2716
69.2795058561313
2766
69.2589777744047
2738
69.2384496926781
2743
69.2179216109516
2795
69.197393529225
2780
69.1768654474985
2759
69.1563373657719
2706
69.1358092840453
2758
69.1152812023188
2725
69.0947531205922
2701
69.0742250388656
2779
69.0536969571391
2684
69.0331688754125
2742
69.012640793686
2806
68.9921127119594
2790
68.9715846302328
2802
68.9510565485063
2853
68.9305284667797
2805
68.9100003850531
2826
68.8894723033266
2775
68.8689442216
2804
68.8484161398734
2832
68.8278880581469
2845
68.8073599764203
2810
68.7868318946938
2776
68.7663038129672
2725
68.7457757312406
2772
68.7252476495141
2864
68.7047195677875
2896
68.684191486061
2812
68.6636634043344
2792
68.6284960907418
2815
68.5867517309485
2822
68.5450073711553
2825
68.503263011362
2802
68.4615186515687
2723
68.4197742917754
2803
68.3780299319822
2928
68.3362855721889
2863
68.2945412123956
2845
68.2527968526024
2887
68.2110524928091
2859
68.1693081330158
2861
68.1275637732225
2922
68.0858194134293
2850
68.044075053636
2882
68.0023306938427
2877
67.9605863340495
2871
67.9188419742562
2866
67.8770976144629
2818
67.8353532546697
2912
67.7936088948764
2860
67.7518645350831
2870
67.7101201752898
2812
67.6683758154966
2902
67.6266314557033
2891
67.58488709591
2857
67.5431427361168
2884
67.5013983763235
2928
67.4596540165302
2901
67.417909656737
2890
67.3761652969437
2864
67.3344209371504
2852
67.2926765773571
2821
67.2509322175639
2927
67.2091878577706
2983
67.1674434979773
2933
67.1256991381841
2908
67.0839547783908
2924
67.0422104185975
2923
67.0004660588042
2918
66.9902743911378
2894
66.9942585706588
2969
66.9982427501799
2988
67.0022269297009
3005
67.0062111092219
2914
67.0101952887429
2957
67.0141794682639
2940
67.0181636477849
2920
67.0221478273059
2921
67.0261320068269
2862
67.0301161863479
2937
67.0341003658689
2983
67.0380845453899
3014
67.0420687249109
2968
67.0460529044319
2958
67.0500370839529
2989
67.0540212634739
3005
67.058005442995
2989
67.061989622516
2922
67.065973802037
2978
67.069957981558
2996
67.073942161079
2963
67.0779263406
3005
67.081910520121
2994
67.085894699642
2899
67.089878879163
3001
67.093863058684
3083
67.097847238205
3073
67.101831417726
3023
67.105815597247
2936
67.109799776768
3007
67.1137839562891
3061
67.1177681358101
2975
67.1217523153311
3079
67.1257364948521
3011
67.1297206743731
2997
67.1337048538941
2997
67.1376890334151
3052
67.1416732129361
3089
67.1456573924571
3010
67.1496415719781
3021
67.1536257514991
3019
67.1576099310201
2968
67.1615941105411
3034
67.1655782900621
3062
67.1695624695831
3088
67.1735466491042
3123
67.1775308286252
3062
67.1815150081462
3060
67.1854991876672
2991
67.1894833671882
3079
67.1934675467092
3021
67.1974517262302
3082
67.2014359057512
3109
67.2054200852722
3047
67.2094042647932
3116
67.2133884443142
3094
67.2173726238352
3102
67.2213568033562
3135
67.2253409828772
3028
67.2079110907239
3065
67.1808603837603
3100
67.1538096767967
3055
67.1267589698331
3146
67.0997082628696
3143
67.072657555906
3113
67.0456068489424
3138
67.0185561419788
3140
66.9915054350152
3145
66.9644547280516
3108
66.9374040210881
3204
66.9103533141245
3108
66.8833026071609
3098
66.8562519001973
3158
66.8292011932337
3186
66.8021504862702
3142
66.7750997793066
3118
66.748049072343
3131
66.7209983653794
3141
66.6939476584158
3178
66.6668969514522
3143
66.6398462444887
3188
66.6127955375251
3130
66.5857448305615
3167
66.5586941235979
3192
66.5316434166343
3170
66.5045927096707
3199
66.4775420027072
3263
66.4504912957436
3197
66.42344058878
3184
66.3963898818164
3279
66.3693391748528
3218
66.3422884678892
3173
66.3152377609257
3241
66.2881870539621
3215
66.2611363469985
3240
66.2340856400349
3147
66.2070349330713
3182
66.1799842261078
3236
66.1529335191442
3209
66.1258828121806
3218
66.098832105217
3223
66.0717813982534
3291
66.0447306912898
3160
66.0176799843263
3216
65.9906292773627
3151
65.9635785703991
3215
65.9365278634355
3165
65.9094771564719
3199
65.8824264495084
3244
65.869149448454
3247
65.8620606341125
3205
65.854971819771
3218
65.8478830054295
3143
65.840794191088
3235
65.8337053767465
3332
65.826616562405
3289
65.8195277480635
3311
65.812438933722
3287
65.8053501193805
3213
65.798261305039
3250
65.7911724906975
3273
65.784083676356
3286
65.7769948620145
3307
65.769906047673
3396
65.7628172333315
3368
65.75572841899
3282
65.7486396046485
3284
65.741550790307
3301
65.7344619759655
3289
65.727373161624
3294
65.7202843472825
3224
65.713195532941
3259
65.7061067185995
3283
65.699017904258
3281
65.6919290899165
3268
65.684840275575
3297
65.6777514612335
3258
65.670662646892
3233
65.6635738325505
3146
65.656485018209
3278
65.6493962038675
3314
65.642307389526
3287
65.6352185751845
3270
65.628129760843
3338
65.6210409465015
3279
65.61395213216
3270
65.6068633178185
3216
65.599774503477
3431
65.5926856891355
3385
65.585596874794
3304
65.5785080604525
3374
65.571419246111
3291
65.5643304317695
3320
65.557241617428
3338
65.5501528030865
3327
65.543063988745
3320
65.5359751744035
3378
65.528886360062
3405
65.5217975457205
3331
65.514708731379
3394
65.5076199170375
3349
65.5005311026961
3367
65.4934422883546
3412
65.4863534740131
3290
65.4792646596716
3363
65.4721758453301
3361
65.4650870309886
3317
65.4579982166471
3375
65.4509094023056
3361
65.4103549818193
3448
65.3547652890072
3406
65.299175596195
3402
65.2435859033829
3424
65.1879962105707
3383
65.1324065177586
3387
65.0768168249464
3371
65.0212271321343
3372
64.9656374393221
3349
64.9100477465099
3414
64.8544580536978
3417
64.7988683608856
3408
64.7432786680735
3457
64.6876889752614
3461
64.6320992824492
3446
64.5765095896371
3502
64.5209198968249
3466
64.4653302040127
3444
64.4097405112006
3431
64.3541508183884
3381
64.2985611255763
3420
64.2429714327642
3399
64.187381739952
3484
64.1317920471399
3461
64.0762023543277
3427
64.0206126615155
3485
63.9650229687034
3422
63.9094332758912
3445
63.8538435830791
3488
63.7982538902669
3414
63.7426641974548
3529
63.6870745046426
3457
63.6314848118305
3553
63.5758951190183
3626
63.5203054262062
3486
63.464715733394
3479
63.4091260405819
3437
63.3535363477697
3549
63.2979466549576
3475
63.2423569621454
3467
63.2849675096406
3548
63.3716970056795
3493
63.4584265017185
3497
63.5451559977574
3410
63.6318854937964
3469
63.7186149898353
3504
63.8053444858743
3417
63.8920739819132
3451
63.9788034779522
3473
64.0655329739911
3357
64.1522624700301
3449
64.238991966069
3437
64.325721462108
3460
64.4124509581469
3498
64.4991804541859
3502
64.5859099502248
3468
64.6726394462638
3462
64.7593689423027
3421
64.8460984383417
3463
64.9328279343806
3576
65.0195574304196
3631
65.1062869264585
3654
65.1930164224975
3697
65.2797459185364
3748
65.3664754145754
3693
65.4532049106143
3705
65.5399344066533
3598
65.6266639026923
3554
65.7133933987312
3457
65.8001228947702
3489
65.8868523908091
3438
65.9735818868481
3416
66.060311382887
3449
66.147040878926
3372
66.2337703749649
3334
66.3204998710039
3406
66.4072293670428
3269
66.4939588630818
3237
66.5806883591207
3150
66.6674178551597
3238
66.7541473511986
3234
66.8408768472376
3270
66.9276063432765
3389
67.0143358393155
3474
67.1010653353544
3578
67.1877948313934
3582
67.2745243274323
3992
67.3612538234713
4894
67.4479833195102
6182
67.5347128155492
7337
67.6214423115881
6440
67.7081718076271
4002
67.794901303666
2851
67.881630799705
2686
67.9683602957439
2649
68.0550897917829
2669
68.1418192878218
2638
68.2285487838608
2662
68.3152782798998
2624
68.4020077759387
2664
68.405483775944
2690
68.3715560313546
2615
68.3376282867651
2657
68.3037005421756
2711
68.2697727975861
2635
68.2358450529967
2647
68.2019173084072
2602
68.1679895638177
2632
68.1340618192282
2663
68.1001340746388
2649
68.0662063300493
2632
68.0322785854598
2567
67.9983508408703
2624
67.9644230962809
2674
67.9304953516914
2679
67.8965676071019
2692
67.8626398625124
2606
67.828712117923
2614
67.7947843733335
2673
67.760856628744
2746
67.7269288841545
2712
67.6930011395651
2650
67.6590733949756
2713
67.6251456503861
2621
67.5912179057966
2629
67.5572901612071
2704
67.5233624166177
2658
67.4894346720282
2778
67.4555069274387
2740
67.4215791828493
2711
67.3876514382598
2745
67.3537236936703
2722
67.3197959490808
2723
67.2858682044914
2720
67.2519404599019
2763
67.2180127153124
2747
67.1840849707229
2689
67.1501572261335
2683
67.116229481544
2742
67.0823017369545
2669
67.0187285577021
2760
66.9418364150505
2666
66.8649442723989
2642
66.7880521297473
2679
66.7111599870957
2732
66.634267844444
2770
66.5573757017924
2720
66.4804835591408
2712
66.4035914164892
2795
66.3266992738376
2748
66.2498071311859
2719
66.1729149885343
2696
66.0960228458827
2800
66.0191307032311
2737
65.9422385605795
2756
65.8653464179278
2838
65.7884542752762
2850
65.7115621326246
2753
65.634669989973
2697
65.5577778473213
2742
65.4808857046697
2734
65.4039935620181
2722
65.3271014193665
2767
65.2502092767149
2811
65.1733171340632
2835
65.0964249914116
2798
65.01953284876
2874
64.9426407061084
2895
64.8657485634568
2931
64.7888564208051
2928
64.7119642781535
2796
64.6350721355019
2757
64.5581799928503
2736
64.4812878501987
2781
64.404395707547
2887
64.3275035648954
2968
64.2506114222438
2976
64.1737192795922
2967
64.0968271369406
2816
64.0199349942889
2736
63.9430428516373
2722
63.8661507089857
2676
63.7892585663341
2720
63.7123664236825
2757
63.6354742810308
2695
63.5585821383792
2664
63.4816899957276
2773
63.404797853076
2716
63.3279057104243
2740
63.2510135677727
2723
63.1360609678706
2795
63.0040087422472
2773
62.8719565166238
2804
62.7399042910004
2801
62.607852065377
2805
62.4757998397536
2811
62.3437476141302
2737
62.2116953885069
2785
62.0796431628835
2758
61.9475909372601
2774
61.8155387116367
2783
61.6834864860133
2715
61.5514342603899
2696
61.4193820347665
2737
61.2873298091431
2659
61.1552775835197
2634
61.0232253578963
2579
60.891173132273
2603
60.7591209066496
2518
60.6270686810262
2585
60.4950164554028
2547
60.3629642297794
2595
60.230912004156
2643
60.0988597785326
2741
59.9668075529092
2687
59.8347553272858
2696
59.7027031016624
2728
59.5706508760391
3006
59.4385986504157
3386
59.3065464247923
4023
59.1744941991689
4724
59.0424419735455
4304
58.9103897479221
3134
58.7783375222987
2627
58.6462852966753
2462
58.5142330710519
2466
58.3821808454286
2409
58.2501286198052
2426
58.1180763941818
2535
57.9860241685584
2472
58.0746633781648
2483
58.2624538122949
2428
58.4502442464249
2439
58.6380346805549
2429
58.8258251146849
2467
59.0136155488149
2493
59.2014059829449
2406
59.3891964170749
2367
59.5769868512049
2363
59.7647772853349
2441
59.9525677194649
2455
60.1403581535949
2361
60.3281485877249
2389
60.5159390218549
2454
60.7037294559849
2397
60.8915198901149
2441
61.0793103242449
2400
61.2671007583749
2420
61.4548911925049
2439
61.6426816266349
2484
61.8304720607649
2468
62.0182624948949
2425
62.2060529290249
2473
62.3938433631549
2496
62.5816337972849
2490
62.7694242314149
2516
62.9572146655449
2464
63.1450050996749
2503
63.3327955338049
2449
63.5205859679349
2530
63.7083764020649
2555
63.896166836195
2544
64.083957270325
2479
64.271747704455
2514
64.459538138585
2508
64.647328572715
2600
64.835119006845
2576
65.022909440975
2530
65.210699875105
2499
65.398490309235
2611
65.586280743365
2603
65.774071177495
2592
65.961861611625
2533
66.149652045755
2612
66.337442479885
2567
66.525232914015
2598
66.713023348145
2628
66.900813782275
2602
67.088604216405
2564
67.276394650535
2662
67.464185084665
2570
67.651975518795
2602
67.839765952925
2627
68.027556387055
2630
68.215346821185
2662
68.403137255315
2571
68.590927689445
2535
68.778718123575
2518
68.9665085577051
2476
69.154298991835
2552
69.3420894259651
2580
69.5298798600951
2523
69.7176702942251
2527
69.9054607283551
2571
70.0932511624851
2524
70.2810415966151
2555
70.4688320307451
2576
70.6566224648751
2578
70.8444128990051
2577
71.0322033331351
2589
71.2199937672651
2604
71.4077842013951
2736
71.5955746355251
2721
71.7833650696551
2767
71.9711555037851
2704
72.1589459379151
2795
72.3467363720451
2771
72.5345268061751
2820
72.7223172403051
2847
72.9101076744351
2791
73.0978981085651
2797
73.2856885426951
2751
73.4734789768251
2625
73.6612694109551
2534
73.8490598450851
2455
74.0368502792151
2346
74.2246407133451
2269
74.4124311474751
2144
74.6002215816052
1978
74.7880120157351
1880
74.8463459924343
1757
74.8465183723166
1629
74.8466907521989
1629
74.8468631320812
1633
74.8470355119635
1594
74.8472078918459
1589
74.8473802717282
1767
74.8475526516105
1918
74.8477250314928
2081
74.8478974113752
2329
74.8480697912575
2705
74.8482421711398
3245
74.8484145510221
3947
74.8485869309044
4302
74.8487593107868
5384
74.8489316906691
9962
74.8491040705514
11791
74.8492764504337
6339
74.8494488303161
1654
74.8496212101984
492
74.8497935900807
358
74.849965969963
292
74.8501383498454
225
74.8503107297277
197
74.85048310961
209
74.8506554894923
206
74.8508278693746
175
74.851000249257
194
74.8511726291393
202
74.8513450090216
178
74.8515173889039
178
74.8516897687863
195
74.8518621486686
198
74.8520345285509
192
74.8522069084332
183
74.8523792883155
172
74.8525516681979
173
74.8527240480802
177
74.8528964279625
174
74.8530688078448
176
74.8532411877272
209
74.8534135676095
195
74.8535859474918
180
74.8537583273741
184
74.8539307072565
185
74.8541030871388
170
74.8542754670211
174
74.8544478469034
196
74.8546202267857
183
74.8547926066681
174
74.830292029247
171
74.7947064999939
161
74.7591209707408
172
74.7235354414877
174
74.6879499122346
189
74.6523643829816
186
74.6167788537285
160
74.5811933244754
180
74.5456077952223
192
74.5100222659693
181
74.4744367367162
164
74.4388512074631
171
74.40326567821
158
74.3676801489569
171
74.3320946197039
163
74.2965090904508
176
74.2609235611977
171
74.2253380319446
164
74.1897525026915
162
74.1541669734385
173
74.1185814441854
170
74.0829959149323
179
74.0474103856792
190
74.0118248564262
178
73.9762393271731
172
73.94065379792
166
73.9050682686669
158
73.8694827394138
188
73.8338972101608
187
73.7983116809077
179
73.7627261516546
174
73.7271406224015
154
73.6915550931485
165
73.6559695638954
166
73.6203840346423
175
73.5847985053892
166
73.5492129761361
191
73.5136274468831
192
73.47804191763
180
73.4424563883769
186
73.4068708591238
162
73.3712853298708
172
73.3356998006177
186
73.3001142713646
165
73.2645287421115
171
73.2289432128584
166
73.1933576836054
174
73.1577721543523
164
73.1221866250992
155
73.0866010958461
176
73.0510155665931
192
73.01543003734
181
72.9798445080869
170
72.9442589788338
162
72.9086734495807
174
72.8730879203277
181
72.8375023910746
148
72.8019168618215
160
72.7663313325684
164
72.7307458033153
152
72.668933024706
161
72.5953369891395
171
72.5217409535729
179
72.4481449180064
181
72.3745488824399
176
72.3009528468734
141
72.2273568113068
153
72.1537607757403
179
72.0801647401738
152
72.0065687046073
165
71.9329726690408
181
71.8593766334742
147
71.7857805979077
169
71.7121845623412
164
71.6385885267747
152
71.5649924912081
149
71.4913964556416
155
71.4178004200751
164
71.3442043845086
163
71.270608348942
179
71.1970123133755
157
71.123416277809
156
71.0498202422425
173
70.976224206676
168
70.9026281711094
165
70.8290321355429
165
70.7554360999764
172
70.6818400644099
177
70.6082440288433
165
70.5346479932768
154
70.4610519577103
167
70.3874559221438
155
70.3138598865772
163
70.2402638510107
165
70.1666678154442
160
70.0930717798777
163
70.0194757443112
190
69.9458797087446
175
69.8722836731781
145
69.7986876376116
169
69.7250916020451
166
69.6514955664785
169
69.577899530912
156
69.5043034953455
150
69.430707459779
157
69.3571114242124
166
69.2835153886459
166
69.2099193530794
165
69.1363233175129
163
69.0627272819464
151
68.9891312463798
145
68.9155352108133
166
68.8419391752468
181
68.7683431396803
155
68.6947471041137
149
68.6211510685472
161
68.568829428394
182
68.5260658499483
167
68.4833022715026
167
68.4405386930568
169
68.3977751146111
147
68.3550115361653
160
68.3122479577196
155
68.2694843792739
178
68.2267208008281
176
68.1839572223824
179
68.1411936439367
183
68.0984300654909
169
68.0556664870452
186
68.0129029085995
179
67.9701393301537
188
67.927375751708
187
67.8846121732622
169
67.8418485948165
155
67.7990850163708
147
67.756321437925
154
67.7135578594793
146
67.6707942810336
153
67.6280307025878
167
67.5852671241421
172
67.5425035456963
148
67.4997399672506
136
67.4569763888049
177
67.4142128103591
173
67.3714492319134
167
67.3286856534677
158
67.2859220750219
165
67.2431584965762
160
67.2003949181304
174
67.1576313396847
175
67.114867761239
175
67.0721041827932
166
67.0293406043475
142
66.9865770259018
138
66.943813447456
175
66.9010498690103
171
66.8582862905645
158
66.8155227121188
148
66.7727591336731
164
66.7299955552273
172
66.6872319767816
171
66.6444683983359
170
66.6017048198901
169
66.5589412414444
161
66.5161776629986
151
66.4734140845529
152
66.4306505061072
166
66.3878869276614
164
66.3451233492157
167
66.30235977077
160
66.2595961923242
161
66.2168326138785
169
66.1740690354328
165
66.131305456987
144
66.0885418785413
155
66.0457783000955
148
66.0030147216498
160
65.9602511432041
152
65.9174875647583
151
65.8747239863126
147
65.8319604078668
147
65.7891968294211
174
65.7464332509754
158
65.7036696725296
141
65.6609060940839
143
65.6181425156382
144
65.5753789371924
155
65.5326153587467
137
65.489851780301
145
65.4470882018552
159
65.4043246234095
154
65.3615610449637
146
65.318797466518
158
65.2760338880723
155
65.2332703096265
153
65.1905067311808
140
65.147743152735
139
65.1049795742893
163
65.0622159958436
158
65.0194524173978
166
64.9766888389521
158
64.9339252605064
163
64.8911616820606
151
64.8483981036149
155
64.8056345251692
150
64.7628709467234
173
64.7201073682777
177
64.6773437898319
166
64.6345802113862
175
64.5918166329405
156
64.5490530544947
137
64.506289476049
146
64.4635258976032
132
64.4207623191575
130
64.3779987407118
128
64.335235162266
141
64.2924715838203
143
64.2497080053746
152
64.2069444269288
142
64.1641808484831
157
64.1214172700374
149
64.0786536915916
152
64.0358901131459
194
63.9931265347001
221
63.9503629562544
221
63.9075993778087
230
63.8648357993629
207
63.8220722209172
201
63.7793086424715
197
63.7365450640257
169
63.69378148558
193
63.6510179071342
243
63.6082543286885
249
63.5654907502428
232
63.522727171797
194
63.4799635933513
168
63.4372000149056
156
63.3944364364598
131
63.3516728580141
107
63.3089092795683
98
63.2661457011226
113
63.2233821226769
97
63.1806185442311
102
63.1378549657854
69
63.0950913873397
53
63.0523278088939
50
63.0095642304482
51
62.9668006520024
37
62.9240370735567
16
62.881273495111
5
62.8385099166652
3
62.7957463382195
O 1s
137563-2
2026
1
13
13
44
3
8
39
Creation
Created by : DESKTOP-U3MGE2F\Test
Date created : 13/01/2026 13:44
Computer : DESKTOP-U3MGE2F
Location
Location ID : 137563-2
Sample : 137563-2
Description : (26.551,14.522,-1.034)mm
Tilt : 0.00
Charge Neutraliser : On
Filament Current : 0.42A
Filament Bias : 1.1V
Charge Balance : 5V
Settings
Excitation
Mode : XPS - monochromatic
Tuning : Spectroscopy
Emission current : 10.00mA
Anode library : Al
ESCA modes
Collimation : Slot
Lens : Hybrid
Resolution : 40.00
Scan
Deflection : (0.000, 0.000)mm
O 1s : 945.690-963.690eV, Sweeps 1
Start : 945.690eV
End : 963.690eV
Centre : 954.690eV
Width : 18.000eV
Step size : 0.100eV
Number Steps : 180
Dwell time : 331ms
Sweep time : 60s
Sweeps : 1
Acquisition Conditions
X-ray Power : 150.00W
Instrument Conditions
Work function : -4.50
XPS
2
26.551
14.521875
-1.034296875
Al
1486.69
150
1E+37
1E+37
1E+37
1E+37
FAT
40
1E+37
-4.5
1E+37
1E+37
1E+37
1E+37
1E+37
O
1s
-1
Kinetic energy
eV
945.69
0.1
2
Intensity
d
Transmission
d
pulse counting
0.331492
1
0
1E+37
1E+37
1E+37
0
362
2400
8800
13.2923697639972
13.2973992992863
3161
13.2923697639972
3119
13.2923977058599
3039
13.2924256477226
3065
13.2924535895854
3033
13.2924815314481
2918
13.2925094733108
3010
13.2925374151735
3042
13.2925653570362
3025
13.2925932988989
3018
13.2926212407617
3007
13.2926491826244
2954
13.2926771244871
2844
13.2927050663498
2989
13.2927330082125
2928
13.2927609500752
2893
13.292788891938
2978
13.2928168338007
2935
13.2928447756634
2976
13.2928727175261
2835
13.2929006593888
2846
13.2929286012515
2880
13.2929565431143
2872
13.292984484977
2774
13.2930124268397
2836
13.2930403687024
2926
13.2930683105651
2962
13.2930962524278
2870
13.2931241942906
2848
13.2931521361533
2880
13.293180078016
2883
13.2932080198787
2829
13.2932359617414
2846
13.2932639036041
2889
13.2932918454669
2813
13.2933197873296
2865
13.2933477291923
2891
13.293375671055
2849
13.2934036129177
2828
13.2934315547805
2809
13.2934594966432
2821
13.2934874385059
2870
13.2935153803686
2844
13.2935433222313
2834
13.293571264094
2775
13.2935992059568
2775
13.2936271478195
2722
13.2936550896822
2744
13.2936830315449
2781
13.2937109734076
2846
13.2937389152703
2859
13.2937668571331
2859
13.2937947989958
2756
13.2938227408585
2835
13.2938506827212
2888
13.2938786245839
2869
13.2939065664466
2857
13.2939345083094
2819
13.2939624501721
2858
13.2939903920348
2931
13.2940183338975
2905
13.2940462757602
2945
13.2940742176229
2948
13.2941021594857
2891
13.2941301013484
2924
13.2941580432111
2844
13.2941859850738
2882
13.2942139269365
2859
13.2942418687992
2962
13.294269810662
2936
13.2942977525247
2913
13.2943256943874
3036
13.2943536362501
3102
13.2943815781128
3052
13.2944095199755
3001
13.2944374618383
3108
13.294465403701
3085
13.2944933455637
3076
13.2945212874264
3018
13.2945492292891
3026
13.2945771711518
2977
13.2946051130146
3054
13.2946330548773
3117
13.29466099674
3027
13.2946889386027
3095
13.2947168804654
3047
13.2947448223281
3044
13.2947727641909
3103
13.2948007060536
3070
13.2948286479163
3061
13.294856589779
3083
13.2948845316417
3109
13.2949124735044
3028
13.2949404153672
3048
13.2949683572299
3061
13.2949962990926
3084
13.2950242409553
3071
13.295052182818
3066
13.2950801246807
2975
13.2951080665435
2933
13.2951360084062
2992
13.2951639502689
3040
13.2951918921316
2918
13.2952198339943
2954
13.295247775857
2931
13.2952757177198
2977
13.2953036595825
2959
13.2953316014452
2952
13.2953595433079
3001
13.2953874851706
2957
13.2954154270334
3039
13.2954433688961
2966
13.2954713107588
3048
13.2954992526215
3006
13.2955271944842
3079
13.2955551363469
3174
13.2955830782097
3165
13.2956110200724
3193
13.2956389619351
3317
13.2956669037978
3380
13.2956948456605
3407
13.2957227875232
3494
13.295750729386
3677
13.2957786712487
3809
13.2958066131114
3954
13.2958345549741
3964
13.2958624968368
4185
13.2958904386995
4326
13.2959183805623
4462
13.295946322425
4606
13.2959742642877
4706
13.2960022061504
4889
13.2960301480131
4998
13.2960580898758
5126
13.2960860317386
5193
13.2961139736013
5319
13.296141915464
5372
13.2961698573267
5433
13.2961977991894
5549
13.2962257410521
5610
13.2962536829149
5795
13.2962816247776
5965
13.2963095666403
6225
13.296337508503
6681
13.2963654503657
7096
13.2963933922284
7475
13.2964213340912
7883
13.2964492759539
8242
13.2964772178166
8541
13.2965051596793
8778
13.296533101542
8800
13.2965610434047
8555
13.2965889852675
8524
13.2966169271302
8177
13.2966448689929
7749
13.2966728108556
7315
13.2967007527183
6943
13.296728694581
6639
13.2967566364438
6201
13.2967845783065
5722
13.2968125201692
5289
13.2968404620319
4853
13.2968684038946
4460
13.2968963457573
4123
13.2969242876201
3663
13.2969522294828
3382
13.2969801713455
3110
13.2970081132082
2876
13.2970360550709
2809
13.2970639969336
2649
13.2970919387964
2636
13.2971198806591
2593
13.2971478225218
2533
13.2971757643845
2510
13.2972037062472
2504
13.2972316481099
2470
13.2972595899727
2418
13.2972875318354
2428
13.2973154736981
2461
13.2973434155608
2400
13.2973713574235
2425
13.2973992992863
N 1s
137563-2
2026
1
13
13
44
3
8
39
Creation
Created by : DESKTOP-U3MGE2F\Test
Date created : 13/01/2026 13:44
Computer : DESKTOP-U3MGE2F
Location
Location ID : 137563-2
Sample : 137563-2
Description : (26.551,14.522,-1.034)mm
Tilt : 0.00
Charge Neutraliser : On
Filament Current : 0.42A
Filament Bias : 1.1V
Charge Balance : 5V
Settings
Excitation
Mode : XPS - monochromatic
Tuning : Spectroscopy
Emission current : 10.00mA
Anode library : Al
ESCA modes
Collimation : Slot
Lens : Hybrid
Resolution : 40.00
Scan
Deflection : (0.000, 0.000)mm
N 1s : 1078.690-1098.690eV, Sweeps 1
Start : 1078.690eV
End : 1098.690eV
Centre : 1088.690eV
Width : 20.000eV
Step size : 0.100eV
Number Steps : 200
Dwell time : 299ms
Sweep time : 60s
Sweeps : 1
Acquisition Conditions
X-ray Power : 150.00W
Instrument Conditions
Work function : -4.50
XPS
3
26.551
14.521875
-1.034296875
Al
1486.69
150
1E+37
1E+37
1E+37
1E+37
FAT
40
1E+37
-4.5
1E+37
1E+37
1E+37
1E+37
1E+37
N
1s
-1
Kinetic energy
eV
1078.69
0.1
2
Intensity
d
Transmission
d
pulse counting
0.298507
1
0
1E+37
1E+37
1E+37
0
402
1864
5029
13.3974855305301
13.4558090232712
2097
13.3974855305301
2066
13.3977771479938
2047
13.3980687654575
2096
13.3983603829212
2078
13.3986520003849
2073
13.3989436178486
2040
13.3992352353123
2028
13.399526852776
2107
13.3998184702397
2123
13.4001100877034
2112
13.4004017051671
2044
13.4006933226308
2097
13.4009849400945
2138
13.4012765575582
2120
13.4015681750219
2108
13.4018597924857
2090
13.4021514099494
2093
13.4024430274131
2032
13.4027346448768
2079
13.4030262623405
2155
13.4033178798042
2091
13.4036094972679
2064
13.4039011147316
2039
13.4041927321953
1991
13.404484349659
2070
13.4047759671227
2049
13.4050675845864
2038
13.4053592020501
2064
13.4056508195138
2076
13.4059424369775
2074
13.4062340544412
2034
13.4065256719049
2072
13.4068172893687
2048
13.4071089068324
2080
13.4074005242961
2029
13.4076921417598
2029
13.4079837592235
2044
13.4082753766872
2104
13.4085669941509
2094
13.4088586116146
2122
13.4091502290783
2097
13.409441846542
2076
13.4097334640057
2109
13.4100250814694
2061
13.4103166989331
2083
13.4106083163968
2147
13.4108999338605
2131
13.4111915513242
2113
13.4114831687879
2111
13.4117747862517
2117
13.4120664037154
2128
13.4123580211791
2140
13.4126496386428
2188
13.4129412561065
2169
13.4132328735702
2140
13.4135244910339
2112
13.4138161084976
2127
13.4141077259613
2113
13.414399343425
2114
13.4146909608887
2130
13.4149825783524
2090
13.4152741958161
2103
13.4155658132798
2133
13.4158574307435
2110
13.4161490482072
2095
13.4164406656709
2126
13.4167322831347
2168
13.4170239005984
2141
13.4173155180621
2113
13.4176071355258
2088
13.4178987529895
2145
13.4181903704532
2066
13.4184819879169
2081
13.4187736053806
2085
13.4190652228443
2160
13.419356840308
2178
13.4196484577717
2163
13.4199400752354
2114
13.4202316926991
2108
13.4205233101628
2135
13.4208149276265
2167
13.4211065450902
2135
13.4213981625539
2148
13.4216897800177
2079
13.4219813974814
2090
13.4222730149451
2128
13.4225646324088
2072
13.4228562498725
2164
13.4231478673362
2094
13.4234394847999
2127
13.4237311022636
2131
13.4240227197273
2115
13.424314337191
2155
13.4246059546547
2223
13.4248975721184
2237
13.4251891895821
2238
13.4254808070458
2216
13.4257724245095
2232
13.4260640419732
2261
13.4263556594369
2282
13.4266472769007
2342
13.4269388943644
2380
13.4272305118281
2374
13.4275221292918
2492
13.4278137467555
2567
13.4281053642192
2605
13.4283969816829
2668
13.4286885991466
2779
13.4289802166103
2712
13.429271834074
2828
13.4295634515377
2832
13.4298550690014
2829
13.4301466864651
2861
13.4304383039288
2897
13.4307299213925
2909
13.4310215388562
2893
13.4313131563199
2755
13.4316047737837
2968
13.4318963912474
2950
13.4321880087111
3075
13.4324796261748
3318
13.4327712436385
3459
13.4330628611022
3691
13.4333544785659
3839
13.4336460960296
4088
13.4339377134933
4196
13.434229330957
4430
13.4345209484207
4715
13.4348125658844
4808
13.4351041833481
4928
13.4353958008118
4979
13.4356874182755
5029
13.4359790357392
4979
13.4362706532029
4822
13.4365622706667
4510
13.4368538881304
4268
13.4371455055941
4022
13.4374371230578
3758
13.4377287405215
3510
13.4380203579852
3233
13.4383119754489
2980
13.4386035929126
2793
13.4388952103763
2576
13.43918682784
2473
13.4394784453037
2358
13.4397700627674
2313
13.4400616802311
2250
13.4403532976948
2196
13.4406449151585
2107
13.4409365326222
2096
13.4412281500859
2054
13.4415197675497
2089
13.4418113850134
2044
13.4421030024771
2040
13.4423946199408
1966
13.4426862374045
1915
13.4429778548682
1899
13.4432694723319
1973
13.4435610897956
1963
13.4438527072593
2023
13.444144324723
1996
13.4444359421867
1963
13.4447275596504
1985
13.4450191771141
1879
13.4453107945778
1896
13.4456024120415
1927
13.4458940295052
1933
13.4461856469689
1987
13.4464772644327
1995
13.4467688818964
1939
13.4470604993601
1864
13.4473521168238
1926
13.4476437342875
1942
13.4479353517512
1926
13.4482269692149
1918
13.4485185866786
1918
13.4488102041423
1930
13.449101821606
1965
13.4493934390697
1952
13.4496850565334
1897
13.4499766739971
1950
13.4502682914608
1974
13.4505599089245
1923
13.4508515263882
1925
13.4511431438519
2000
13.4514347613157
1996
13.4517263787794
1941
13.4520179962431
1963
13.4523096137068
1971
13.4526012311705
1989
13.4528928486342
1990
13.4531844660979
1929
13.4534760835616
1960
13.4537677010253
1963
13.454059318489
1974
13.4543509359527
1927
13.4546425534164
1952
13.4549341708801
1982
13.4552257883438
2022
13.4555174058075
1966
13.4558090232712
C 1s
137563-2
2026
1
13
13
44
3
8
39
Creation
Created by : DESKTOP-U3MGE2F\Test
Date created : 13/01/2026 13:44
Computer : DESKTOP-U3MGE2F
Location
Location ID : 137563-2
Sample : 137563-2
Description : (26.551,14.522,-1.034)mm
Tilt : 0.00
Charge Neutraliser : On
Filament Current : 0.42A
Filament Bias : 1.1V
Charge Balance : 5V
Settings
Excitation
Mode : XPS - monochromatic
Tuning : Spectroscopy
Emission current : 10.00mA
Anode library : Al
ESCA modes
Collimation : Slot
Lens : Hybrid
Resolution : 40.00
Scan
Deflection : (0.000, 0.000)mm
C 1s : 1188.690-1211.690eV, Sweeps 1
Start : 1188.690eV
End : 1211.690eV
Centre : 1200.190eV
Width : 23.000eV
Step size : 0.100eV
Number Steps : 230
Dwell time : 260ms
Sweep time : 60s
Sweeps : 1
Acquisition Conditions
X-ray Power : 150.00W
Instrument Conditions
Work function : -4.50
XPS
4
26.551
14.521875
-1.034296875
Al
1486.69
150
1E+37
1E+37
1E+37
1E+37
FAT
40
1E+37
-4.5
1E+37
1E+37
1E+37
1E+37
1E+37
C
1s
-1
Kinetic energy
eV
1188.69
0.1
2
Intensity
d
Transmission
d
pulse counting
0.25974
1
0
1E+37
1E+37
1E+37
0
462
166
13379
12.9251236700583
12.9524596825127
1499
12.9328451636085
1570
12.9322512025661
1502
12.9316572415238
1486
12.9310632804815
1445
12.9304693194392
1499
12.9298753583968
1471
12.9292813973545
1430
12.9286874363122
1383
12.9280934752699
1406
12.9274995142276
1393
12.9269055531852
1353
12.9263115921429
1306
12.9257176311006
1367
12.9251236700583
1368
12.9251779478485
1350
12.9253042521756
1299
12.9254305565028
1280
12.9255568608299
1269
12.9256831651571
1267
12.9258094694842
1250
12.9259357738114
1290
12.9260620781385
1273
12.9261883824657
1251
12.9263146867928
1242
12.92644099112
1256
12.9265672954471
1239
12.9266935997742
1223
12.9268199041014
1220
12.9269462084285
1189
12.9270725127557
1181
12.9271988170828
1177
12.92732512141
1162
12.9274514257371
1154
12.9275777300643
1131
12.9277040343914
1165
12.9278303387186
1183
12.9279566430457
1169
12.9280829473729
1206
12.9282092517
1196
12.9283355560272
1181
12.9284618603543
1140
12.9285881646815
1182
12.9287144690086
1179
12.9288407733358
1084
12.9289670776629
1112
12.9290933819901
1131
12.9292196863172
1126
12.9293459906444
1116
12.9294722949715
1132
12.9295985992987
1122
12.9297249036258
1096
12.929851207953
1131
12.9299775122801
1104
12.9301038166073
1102
12.9302301209344
1067
12.9303564252616
1131
12.9304827295887
1093
12.9306090339159
1079
12.930735338243
1105
12.9308616425702
1112
12.9309879468973
1095
12.9311142512245
1090
12.9312405555516
1066
12.9313668598788
1097
12.9314931642059
1103
12.9316194685331
1045
12.9317457728602
1042
12.9318720771874
1112
12.9319983815145
1117
12.9321246858417
1069
12.9322509901688
1021
12.932377294496
1077
12.9325035988231
1102
12.9326299031503
1095
12.9327562074774
1112
12.9328825118046
1110
12.9330088161317
1072
12.9331351204589
1134
12.933261424786
1106
12.9333877291132
1114
12.9335140334403
1094
12.9336403377675
1134
12.9337666420946
1163
12.9338929464218
1125
12.9340192507489
1167
12.9341455550761
1147
12.9342718594032
1147
12.9343981637304
1162
12.9345244680575
1172
12.9346507723846
1204
12.9347770767118
1166
12.9349033810389
1161
12.9350296853661
1223
12.9351559896932
1241
12.9352822940204
1265
12.9354085983475
1242
12.9355349026747
1245
12.9356612070018
1281
12.935787511329
1230
12.9359138156561
1289
12.9360401199833
1297
12.9361664243104
1310
12.9362927286376
1298
12.9364190329647
1304
12.9365453372919
1309
12.936671641619
1375
12.9367979459462
1339
12.9369242502733
1348
12.9370505546005
1349
12.9371768589276
1341
12.9373031632548
1440
12.9374294675819
1438
12.9375557719091
1444
12.9376820762362
1430
12.9378083805634
1463
12.9379346848905
1464
12.9380609892177
1535
12.9381872935448
1546
12.938313597872
1536
12.9384399021991
1546
12.9385662065263
1541
12.9386925108534
1583
12.9388188151806
1636
12.9389451195077
1608
12.9390714238349
1582
12.939197728162
1675
12.9393240324892
1710
12.9394503368163
1719
12.9395766411435
1738
12.9397029454706
1712
12.9398292497978
1801
12.9399555541249
1929
12.9400818584521
1916
12.9402081627792
1951
12.9403344671064
1972
12.9404607714335
2106
12.9405870757607
2210
12.9407133800878
2083
12.940839684415
2152
12.9409659887421
2260
12.9410922930693
2274
12.9412185973964
2303
12.9413449017236
2318
12.9414712060507
2477
12.9415975103779
2480
12.941723814705
2560
12.9418501190322
2738
12.9419764233593
2867
12.9421027276865
2933
12.9422290320136
3088
12.9423553363408
3174
12.9424816406679
3187
12.9426079449951
3022
12.9427342493222
2945
12.9428605536494
2815
12.9429868579765
2681
12.9431131623036
2521
12.9432394666308
2422
12.9433657709579
2411
12.9434920752851
2401
12.9436183796122
2465
12.9437446839394
2586
12.9438709882665
2584
12.9439972925937
2688
12.9441235969208
2729
12.944249901248
2747
12.9443762055751
2749
12.9445025099023
2889
12.9446288142294
2888
12.9447551185566
3068
12.9448814228837
3200
12.9450077272109
3492
12.945134031538
3950
12.9452603358652
4591
12.9453866401923
5361
12.9455129445195
6292
12.9456392488466
7353
12.9457655531738
8519
12.9458918575009
9750
12.9460181618281
10763
12.9461444661552
11767
12.9462707704824
12570
12.9463970748095
13202
12.9465233791367
13193
12.9466496834638
13379
12.946775987791
13251
12.9469022921181
12756
12.9470285964453
12125
12.9471549007724
11382
12.9472812050996
10379
12.9474075094267
9318
12.9475338137539
8305
12.947660118081
7248
12.9477864224082
6149
12.9479127267353
5322
12.9480390310625
4252
12.9481653353896
3372
12.9482916397168
2574
12.9484179440439
1972
12.9485442483711
1408
12.9486705526982
982
12.9487968570254
733
12.9489231613525
538
12.9490494656797
388
12.9491757700068
359
12.949302074334
334
12.9494283786611
284
12.9495546829883
250
12.9496809873154
263
12.9498072916426
222
12.9499335959697
230
12.9500599002969
240
12.950186204624
232
12.9503125089512
207
12.9504388132783
211
12.9505651176055
205
12.9506914219326
206
12.9508177262598
180
12.9509440305869
194
12.9510703349141
180
12.9511966392412
181
12.9513229435683
189
12.9514492478955
189
12.9515755522226
186
12.9517018565498
191
12.9518281608769
197
12.9519544652041
174
12.9520807695312
177
12.9522070738584
167
12.9523333781855
166
12.9524596825127
end of experiment
