# Supplementary material for: Achieving high-performance room-temperature organic ferromagnetic semiconductor films via topochemical reduction
Source: Nat Commun. 2026 Apr 15;17:5197. doi: 10.1038/s41467-026-71866-2 (PMC13253818; doi:10.1038/s41467-026-71866-2)
Supplement: Supplementary file 3 — Source Data [file 41467_2026_71866_MOESM3_ESM.zip › Source Data/Supplementary_Figure_4/supplementary fig4e,f/4-after.vms]

VAMAS Surface Chemical Analysis Standard Data Transfer Format 1988 May 4
Not specified
MI-600-BE9240AA
DESKTOP-U3MGE2F\Test
137563.experiment
0
NORM
REGULAR
1
4
Index
d
PositionX [mm]
n
PositionY [mm]
n
PositionZ [mm]
n
0
0
0
0
4
survey
137563-4
2026
1
13
13
56
26
8
39
Creation
Created by : DESKTOP-U3MGE2F\Test
Date created : 13/01/2026 13:56
Computer : DESKTOP-U3MGE2F
Location
Location ID : 137563-4
Sample : 137563-4
Description : (31.384,14.063,-1.054)mm
Tilt : 0.00
Charge Neutraliser : On
Filament Current : 0.42A
Filament Bias : 1.1V
Charge Balance : 5V
Settings
Excitation
Mode : XPS - monochromatic
Tuning : Spectroscopy
Emission current : 5.00mA
Anode library : Al
ESCA modes
Collimation : Slot
Lens : Hybrid
Resolution : 160.00
Scan
Deflection : (0.000, 0.000)mm
survey : 286.690-1491.690eV, Sweeps 1
Start : 286.690eV
End : 1491.690eV
Centre : 889.190eV
Width : 1205.000eV
Step size : 1.000eV
Number Steps : 1205
Dwell time : 120ms
Sweep time : 145s
Sweeps : 1
Acquisition Conditions
X-ray Power : 75.00W
Instrument Conditions
Work function : -4.50
XPS
1
31.3835
14.063265625
-1.054125
Al
1486.69
75
1E+37
1E+37
1E+37
1E+37
FAT
160
1E+37
-4.5
1E+37
1E+37
1E+37
1E+37
1E+37
survey

-1
Kinetic energy
eV
286.69
1
2
Intensity
d
Transmission
d
pulse counting
0.12
1
0
1E+37
1E+37
1E+37
0
2412
0
12407
57.9860241685584
74.8547926066681
2451
60.7486057633905
2406
60.9639131420058
2466
61.179220520621
2424
61.3945278992363
2472
61.6098352778516
2416
61.8251426564668
2419
62.0404500350821
2473
62.2557574136974
2416
62.4710647923126
2445
62.6863721709279
2425
62.9016795495432
2404
63.1169869281584
2442
63.3322943067737
2395
63.547601685389
2421
63.7629090640042
2438
63.9782164426195
2493
64.1935238212348
2420
64.40883119985
2448
64.6241385784653
2563
64.8394459570806
2540
65.0547533356958
2487
65.2700607143111
2458
65.4853680929264
2548
65.7006754715416
2581
65.7940376821288
2535
65.8326129331672
2545
65.8711881842056
2500
65.909763435244
2546
65.9483386862824
2544
65.9869139373208
2563
66.0254891883592
2560
66.0640644393976
2572
66.1026396904359
2585
66.1412149414743
2558
66.1797901925127
2614
66.2183654435511
2671
66.2569406945895
2650
66.2955159456279
2595
66.3340911966663
2626
66.3726664477046
2645
66.411241698743
2570
66.4498169497814
2619
66.4883922008198
2582
66.5269674518582
2700
66.5655427028966
2639
66.604117953935
2701
66.6426932049733
2694
66.6812684560117
2630
66.7198437070501
2614
66.7584189580885
2648
66.7969942091269
2668
66.8355694601653
2676
66.8741447112037
2674
66.912719962242
2694
66.9512952132804
2725
66.9898704643188
2727
67.0284457153572
2768
67.0670209663956
2747
67.105596217434
2701
67.1441714684724
2671
67.1827467195107
2728
67.2213219705491
2700
67.2598972215875
2700
67.2984724726259
2746
67.3370477236643
2800
67.3756229747027
2717
67.4141982257411
2758
67.4527734767794
2778
67.4913487278178
2826
67.5299239788562
2790
67.5684992298946
2779
67.607074480933
2829
67.6456497319714
2850
67.6842249830098
2846
67.7217865757798
2823
67.7588927568642
2830
67.7959989379485
2844
67.8331051190328
2809
67.8702113001171
2845
67.9073174812015
2896
67.9444236622858
2772
67.9815298433701
2854
68.0186360244545
2819
68.0557422055388
2841
68.0928483866231
2898
68.1299545677074
2855
68.1670607487918
2913
68.2041669298761
2843
68.2412731109604
2996
68.2783792920447
2951
68.3154854731291
2899
68.3525916542134
2909
68.3896978352977
2825
68.4268040163821
2817
68.4639101974664
2963
68.5010163785507
2955
68.538122559635
2862
68.5752287407194
2842
68.6123349218037
2960
68.649441102888
2868
68.6865472839723
2820
68.7236534650567
2887
68.760759646141
2934
68.7978658272253
2934
68.8349720083097
2804
68.872078189394
2722
68.9091843704783
2702
68.9462905515626
2818
68.983396732647
2799
69.0205029137313
2717
69.0576090948156
2671
69.0947152759
2690
69.1318214569843
2671
69.1689276380686
2730
69.2060338191529
2796
69.2431400002373
2751
69.2802461813216
2704
69.3173523624059
2713
69.3544585434902
2740
69.3915647245746
2738
69.4286709056589
2747
69.4657770867432
2753
69.5028832678276
2729
69.5399894489119
2785
69.5569989697328
2715
69.5649795562324
2721
69.572960142732
2768
69.5809407292316
2734
69.5889213157312
2759
69.5969019022309
2759
69.6048824887305
2829
69.6128630752301
2793
69.6208436617297
2790
69.6288242482293
2855
69.6368048347289
2819
69.6447854212286
2742
69.6527660077282
2716
69.6607465942278
2753
69.6687271807274
2777
69.6767077672271
2770
69.6846883537267
2836
69.6926689402263
2822
69.7006495267259
2863
69.7086301132255
2806
69.7166106997252
2797
69.7245912862248
2912
69.7325718727244
2909
69.740552459224
2917
69.7485330457236
2862
69.7565136322232
2882
69.7644942187229
2911
69.7724748052225
2866
69.7804553917221
2828
69.7884359782217
2899
69.7964165647214
2887
69.804397151221
2956
69.8123777377206
2988
69.8203583242202
3005
69.8283389107198
2977
69.8363194972194
2891
69.8443000837191
2892
69.8522806702187
2942
69.8602612567183
2972
69.8682418432179
2946
69.8762224297175
2967
69.8842030162172
3021
69.8921836027168
2937
69.9001641892164
2885
69.908144775716
2914
69.9161253622157
3029
69.9241059487153
3012
69.9320865352149
2991
69.9400671217145
2939
69.9480477082141
3009
69.958180693151
3030
69.9692806976756
2971
69.9803807022002
3004
69.9914807067248
3010
70.0025807112494
3015
70.013680715774
3085
70.0247807202986
3048
70.0358807248232
3142
70.0469807293478
3129
70.0580807338724
3067
70.0691807383971
3024
70.0802807429217
3049
70.0913807474463
3058
70.1024807519709
3066
70.1135807564955
3071
70.1246807610201
3106
70.1357807655447
3185
70.1468807700693
3184
70.1579807745939
3102
70.1690807791185
3004
70.1801807836431
3088
70.1912807881677
3136
70.2023807926923
3144
70.2134807972169
3119
70.2245808017415
3188
70.2356808062661
3263
70.2467808107908
3222
70.2578808153154
3220
70.26898081984
3378
70.2800808243646
3406
70.2911808288892
3345
70.3022808334138
3393
70.3133808379384
3359
70.324480842463
3370
70.3355808469876
3317
70.3466808515122
3344
70.3577808560368
3341
70.3688808605614
3307
70.379980865086
3092
70.3910808696106
3076
70.4021808741353
3148
70.4132808786599
3106
70.4243808831845
3051
70.4354808877091
3057
70.4465808922337
3072
70.4576808967583
3108
70.4687809012829
3130
70.4798809058075
3125
70.4909809103321
3106
70.5020809148567
3247
70.49585913289
3315
70.4818550990215
3440
70.4678510651529
3595
70.4538470312844
3582
70.4398429974158
3655
70.4258389635473
3838
70.4118349296787
3763
70.3978308958101
3685
70.3838268619416
3600
70.369822828073
3518
70.3558187942045
3400
70.3418147603359
3193
70.3278107264674
2989
70.3138066925988
2884
70.2998026587303
2679
70.2857986248617
2593
70.2717945909932
2502
70.2577905571246
2533
70.243786523256
2494
70.2297824893875
2453
70.2157784555189
2485
70.2017744216504
2429
70.1877703877818
2409
70.1737663539133
2427
70.1597623200447
2457
70.1457582861761
2446
70.1317542523076
2511
70.117750218439
2542
70.1037461845705
2499
70.0897421507019
2470
70.0757381168334
2479
70.0617340829648
2404
70.0477300490963
2510
70.0337260152277
2478
70.0197219813592
2475
70.0057179474906
2516
69.991713913622
2446
69.9777098797535
2521
69.9637058458849
2611
69.9497018120164
2488
69.9356977781478
2514
69.9216937442793
2494
69.9076897104107
2530
69.8936856765421
2565
69.8796816426736
2570
69.865677608805
2611
69.8516735749365
2537
69.8376695410679
2527
69.8236655071994
2535
69.8096614733308
2559
69.803641915994
2575
69.8012095872439
2518
69.7987772584938
2520
69.7963449297438
2475
69.7939126009937
2557
69.7914802722436
2591
69.7890479434935
2569
69.7866156147434
2502
69.7841832859933
2487
69.7817509572432
2498
69.7793186284932
2496
69.7768862997431
2554
69.774453970993
2617
69.7720216422429
2598
69.7695893134928
2606
69.7671569847427
2578
69.7647246559926
2501
69.7622923272426
2570
69.7598599984925
2555
69.7574276697424
2576
69.7549953409923
2622
69.7525630122422
2539
69.7501306834921
2581
69.747698354742
2621
69.745266025992
2641
69.7428336972419
2572
69.7404013684918
2602
69.7379690397417
2613
69.7355367109916
2603
69.7331043822415
2552
69.7306720534914
2567
69.7282397247414
2636
69.7258073959913
2603
69.7233750672412
2588
69.7209427384911
2577
69.718510409741
2654
69.7160780809909
2649
69.7136457522409
2608
69.7112134234908
2569
69.7087810947407
2652
69.7063487659906
2705
69.7039164372405
2594
69.7014841084904
2628
69.6990517797403
2673
69.6966194509903
2730
69.6941871222402
2621
69.6917547934901
2575
69.68932246474
2603
69.6868901359899
2684
69.6844578072398
2694
69.669539408936
2626
69.6490113272094
2612
69.6284832454828
2641
69.6079551637563
2710
69.5874270820297
2682
69.5668990003032
2656
69.5463709185766
2727
69.52584283685
2709
69.5053147551235
2710
69.4847866733969
2740
69.4642585916703
2711
69.4437305099438
2695
69.4232024282172
2669
69.4026743464907
2653
69.3821462647641
2691
69.3616181830375
2666
69.341090101311
2671
69.3205620195844
2682
69.3000339378578
2692
69.2795058561313
2699
69.2589777744047
2676
69.2384496926781
2781
69.2179216109516
2724
69.197393529225
2760
69.1768654474985
2786
69.1563373657719
2756
69.1358092840453
2814
69.1152812023188
2757
69.0947531205922
2758
69.0742250388656
2799
69.0536969571391
2773
69.0331688754125
2721
69.012640793686
2748
68.9921127119594
2754
68.9715846302328
2813
68.9510565485063
2791
68.9305284667797
2772
68.9100003850531
2800
68.8894723033266
2801
68.8689442216
2760
68.8484161398734
2720
68.8278880581469
2728
68.8073599764203
2804
68.7868318946938
2786
68.7663038129672
2823
68.7457757312406
2733
68.7252476495141
2820
68.7047195677875
2777
68.684191486061
2821
68.6636634043344
2769
68.6284960907418
2797
68.5867517309485
2769
68.5450073711553
2766
68.503263011362
2792
68.4615186515687
2858
68.4197742917754
2836
68.3780299319822
2802
68.3362855721889
2867
68.2945412123956
2745
68.2527968526024
2829
68.2110524928091
2897
68.1693081330158
2826
68.1275637732225
2847
68.0858194134293
2841
68.044075053636
2799
68.0023306938427
2747
67.9605863340495
2850
67.9188419742562
2818
67.8770976144629
2789
67.8353532546697
2851
67.7936088948764
2880
67.7518645350831
2876
67.7101201752898
2960
67.6683758154966
2962
67.6266314557033
2923
67.58488709591
2907
67.5431427361168
2860
67.5013983763235
2848
67.4596540165302
2866
67.417909656737
2888
67.3761652969437
2951
67.3344209371504
2915
67.2926765773571
2953
67.2509322175639
2864
67.2091878577706
2851
67.1674434979773
2921
67.1256991381841
2939
67.0839547783908
2984
67.0422104185975
2959
67.0004660588042
2922
66.9902743911378
2923
66.9942585706588
2926
66.9982427501799
2888
67.0022269297009
2910
67.0062111092219
2901
67.0101952887429
2896
67.0141794682639
2893
67.0181636477849
2949
67.0221478273059
2910
67.0261320068269
2949
67.0301161863479
2918
67.0341003658689
2943
67.0380845453899
2966
67.0420687249109
2939
67.0460529044319
2889
67.0500370839529
2967
67.0540212634739
2914
67.058005442995
2982
67.061989622516
3114
67.065973802037
2982
67.069957981558
3039
67.073942161079
3005
67.0779263406
3049
67.081910520121
3028
67.085894699642
3053
67.089878879163
3004
67.093863058684
2963
67.097847238205
2972
67.101831417726
2956
67.105815597247
2931
67.109799776768
3017
67.1137839562891
2979
67.1177681358101
2941
67.1217523153311
3004
67.1257364948521
2991
67.1297206743731
2985
67.1337048538941
2983
67.1376890334151
3079
67.1416732129361
3148
67.1456573924571
2996
67.1496415719781
3078
67.1536257514991
3017
67.1576099310201
3102
67.1615941105411
3097
67.1655782900621
3088
67.1695624695831
3073
67.1735466491042
3021
67.1775308286252
3140
67.1815150081462
3128
67.1854991876672
3011
67.1894833671882
3030
67.1934675467092
3025
67.1974517262302
3096
67.2014359057512
3106
67.2054200852722
3056
67.2094042647932
3021
67.2133884443142
3057
67.2173726238352
3081
67.2213568033562
3039
67.2253409828772
3121
67.2079110907239
3009
67.1808603837603
3007
67.1538096767967
3098
67.1267589698331
3069
67.0997082628696
3022
67.072657555906
3044
67.0456068489424
3056
67.0185561419788
3024
66.9915054350152
3036
66.9644547280516
3074
66.9374040210881
3119
66.9103533141245
3130
66.8833026071609
3064
66.8562519001973
3020
66.8292011932337
3063
66.8021504862702
3109
66.7750997793066
3159
66.748049072343
3140
66.7209983653794
3186
66.6939476584158
3191
66.6668969514522
3087
66.6398462444887
3171
66.6127955375251
3205
66.5857448305615
3167
66.5586941235979
3082
66.5316434166343
3143
66.5045927096707
3163
66.4775420027072
3237
66.4504912957436
3182
66.42344058878
3219
66.3963898818164
3175
66.3693391748528
3195
66.3422884678892
3183
66.3152377609257
3130
66.2881870539621
3088
66.2611363469985
3198
66.2340856400349
3146
66.2070349330713
3155
66.1799842261078
3239
66.1529335191442
3195
66.1258828121806
3128
66.098832105217
3209
66.0717813982534
3217
66.0447306912898
3191
66.0176799843263
3205
65.9906292773627
3240
65.9635785703991
3249
65.9365278634355
3211
65.9094771564719
3197
65.8824264495084
3212
65.869149448454
3158
65.8620606341125
3316
65.854971819771
3274
65.8478830054295
3269
65.840794191088
3194
65.8337053767465
3255
65.826616562405
3196
65.8195277480635
3283
65.812438933722
3390
65.8053501193805
3306
65.798261305039
3256
65.7911724906975
3231
65.784083676356
3338
65.7769948620145
3273
65.769906047673
3211
65.7628172333315
3222
65.75572841899
3216
65.7486396046485
3300
65.741550790307
3281
65.7344619759655
3259
65.727373161624
3267
65.7202843472825
3196
65.713195532941
3258
65.7061067185995
3365
65.699017904258
3393
65.6919290899165
3317
65.684840275575
3247
65.6777514612335
3353
65.670662646892
3351
65.6635738325505
3355
65.656485018209
3325
65.6493962038675
3271
65.642307389526
3263
65.6352185751845
3260
65.628129760843
3363
65.6210409465015
3352
65.61395213216
3346
65.6068633178185
3357
65.599774503477
3347
65.5926856891355
3354
65.585596874794
3386
65.5785080604525
3304
65.571419246111
3293
65.5643304317695
3365
65.557241617428
3332
65.5501528030865
3423
65.543063988745
3381
65.5359751744035
3405
65.528886360062
3385
65.5217975457205
3365
65.514708731379
3460
65.5076199170375
3413
65.5005311026961
3416
65.4934422883546
3312
65.4863534740131
3387
65.4792646596716
3351
65.4721758453301
3394
65.4650870309886
3408
65.4579982166471
3450
65.4509094023056
3513
65.4103549818193
3400
65.3547652890072
3362
65.299175596195
3479
65.2435859033829
3464
65.1879962105707
3476
65.1324065177586
3398
65.0768168249464
3438
65.0212271321343
3496
64.9656374393221
3516
64.9100477465099
3406
64.8544580536978
3379
64.7988683608856
3385
64.7432786680735
3442
64.6876889752614
3522
64.6320992824492
3496
64.5765095896371
3523
64.5209198968249
3448
64.4653302040127
3424
64.4097405112006
3440
64.3541508183884
3409
64.2985611255763
3354
64.2429714327642
3427
64.187381739952
3483
64.1317920471399
3472
64.0762023543277
3486
64.0206126615155
3500
63.9650229687034
3427
63.9094332758912
3448
63.8538435830791
3453
63.7982538902669
3471
63.7426641974548
3370
63.6870745046426
3457
63.6314848118305
3493
63.5758951190183
3620
63.5203054262062
3496
63.464715733394
3430
63.4091260405819
3465
63.3535363477697
3509
63.2979466549576
3452
63.2423569621454
3516
63.2849675096406
3487
63.3716970056795
3502
63.4584265017185
3531
63.5451559977574
3534
63.6318854937964
3488
63.7186149898353
3516
63.8053444858743
3542
63.8920739819132
3474
63.9788034779522
3498
64.0655329739911
3537
64.1522624700301
3499
64.238991966069
3474
64.325721462108
3477
64.4124509581469
3496
64.4991804541859
3506
64.5859099502248
3541
64.6726394462638
3530
64.7593689423027
3564
64.8460984383417
3537
64.9328279343806
3612
65.0195574304196
3621
65.1062869264585
3673
65.1930164224975
3677
65.2797459185364
3696
65.3664754145754
3685
65.4532049106143
3731
65.5399344066533
3740
65.6266639026923
3581
65.7133933987312
3485
65.8001228947702
3525
65.8868523908091
3451
65.9735818868481
3362
66.060311382887
3411
66.147040878926
3353
66.2337703749649
3411
66.3204998710039
3323
66.4072293670428
3178
66.4939588630818
3254
66.5806883591207
3116
66.6674178551597
3117
66.7541473511986
3160
66.8408768472376
3345
66.9276063432765
3421
67.0143358393155
3422
67.1010653353544
3467
67.1877948313934
3506
67.2745243274323
3907
67.3612538234713
4848
67.4479833195102
6107
67.5347128155492
7473
67.6214423115881
6594
67.7081718076271
4117
67.794901303666
3019
67.881630799705
2773
67.9683602957439
2726
68.0550897917829
2698
68.1418192878218
2675
68.2285487838608
2670
68.3152782798998
2662
68.4020077759387
2691
68.405483775944
2617
68.3715560313546
2651
68.3376282867651
2701
68.3037005421756
2717
68.2697727975861
2599
68.2358450529967
2609
68.2019173084072
2641
68.1679895638177
2637
68.1340618192282
2672
68.1001340746388
2678
68.0662063300493
2697
68.0322785854598
2647
67.9983508408703
2625
67.9644230962809
2627
67.9304953516914
2718
67.8965676071019
2731
67.8626398625124
2685
67.828712117923
2679
67.7947843733335
2685
67.760856628744
2674
67.7269288841545
2626
67.6930011395651
2657
67.6590733949756
2721
67.6251456503861
2688
67.5912179057966
2684
67.5572901612071
2678
67.5233624166177
2801
67.4894346720282
2739
67.4555069274387
2708
67.4215791828493
2752
67.3876514382598
2735
67.3537236936703
2639
67.3197959490808
2788
67.2858682044914
2670
67.2519404599019
2734
67.2180127153124
2724
67.1840849707229
2700
67.1501572261335
2645
67.116229481544
2679
67.0823017369545
2718
67.0187285577021
2661
66.9418364150505
2689
66.8649442723989
2724
66.7880521297473
2728
66.7111599870957
2671
66.634267844444
2792
66.5573757017924
2762
66.4804835591408
2791
66.4035914164892
2703
66.3266992738376
2839
66.2498071311859
2704
66.1729149885343
2755
66.0960228458827
2710
66.0191307032311
2678
65.9422385605795
2770
65.8653464179278
2767
65.7884542752762
2821
65.7115621326246
2762
65.634669989973
2752
65.5577778473213
2793
65.4808857046697
2731
65.4039935620181
2717
65.3271014193665
2720
65.2502092767149
2777
65.1733171340632
2816
65.0964249914116
2862
65.01953284876
2898
64.9426407061084
2759
64.8657485634568
2762
64.7888564208051
2778
64.7119642781535
2848
64.6350721355019
2772
64.5581799928503
2800
64.4812878501987
2785
64.404395707547
2885
64.3275035648954
2854
64.2506114222438
2803
64.1737192795922
2818
64.0968271369406
2774
64.0199349942889
2827
63.9430428516373
2826
63.8661507089857
2782
63.7892585663341
2746
63.7123664236825
2819
63.6354742810308
2788
63.5585821383792
2894
63.4816899957276
2777
63.404797853076
2840
63.3279057104243
2811
63.2510135677727
2807
63.1360609678706
2896
63.0040087422472
2823
62.8719565166238
2862
62.7399042910004
2887
62.607852065377
2889
62.4757998397536
2844
62.3437476141302
2852
62.2116953885069
2855
62.0796431628835
2954
61.9475909372601
2867
61.8155387116367
2822
61.6834864860133
2793
61.5514342603899
2850
61.4193820347665
2682
61.2873298091431
2683
61.1552775835197
2639
61.0232253578963
2739
60.891173132273
2722
60.7591209066496
2597
60.6270686810262
2596
60.4950164554028
2702
60.3629642297794
2687
60.230912004156
2678
60.0988597785326
2678
59.9668075529092
2709
59.8347553272858
2747
59.7027031016624
2837
59.5706508760391
2985
59.4385986504157
3322
59.3065464247923
3928
59.1744941991689
4812
59.0424419735455
4535
58.9103897479221
3333
58.7783375222987
2665
58.6462852966753
2495
58.5142330710519
2528
58.3821808454286
2464
58.2501286198052
2458
58.1180763941818
2389
57.9860241685584
2425
58.0746633781648
2467
58.2624538122949
2480
58.4502442464249
2455
58.6380346805549
2430
58.8258251146849
2519
59.0136155488149
2536
59.2014059829449
2521
59.3891964170749
2511
59.5769868512049
2488
59.7647772853349
2426
59.9525677194649
2508
60.1403581535949
2516
60.3281485877249
2411
60.5159390218549
2430
60.7037294559849
2444
60.8915198901149
2448
61.0793103242449
2397
61.2671007583749
2510
61.4548911925049
2469
61.6426816266349
2516
61.8304720607649
2534
62.0182624948949
2511
62.2060529290249
2490
62.3938433631549
2578
62.5816337972849
2598
62.7694242314149
2555
62.9572146655449
2509
63.1450050996749
2472
63.3327955338049
2566
63.5205859679349
2501
63.7083764020649
2480
63.896166836195
2509
64.083957270325
2605
64.271747704455
2553
64.459538138585
2581
64.647328572715
2558
64.835119006845
2560
65.022909440975
2660
65.210699875105
2668
65.398490309235
2667
65.586280743365
2539
65.774071177495
2589
65.961861611625
2613
66.149652045755
2642
66.337442479885
2628
66.525232914015
2622
66.713023348145
2586
66.900813782275
2692
67.088604216405
2694
67.276394650535
2623
67.464185084665
2688
67.651975518795
2597
67.839765952925
2638
68.027556387055
2602
68.215346821185
2677
68.403137255315
2661
68.590927689445
2700
68.778718123575
2663
68.9665085577051
2604
69.154298991835
2654
69.3420894259651
2531
69.5298798600951
2554
69.7176702942251
2594
69.9054607283551
2624
70.0932511624851
2628
70.2810415966151
2578
70.4688320307451
2692
70.6566224648751
2629
70.8444128990051
2696
71.0322033331351
2773
71.2199937672651
2820
71.4077842013951
2856
71.5955746355251
2739
71.7833650696551
2811
71.9711555037851
2767
72.1589459379151
2813
72.3467363720451
2861
72.5345268061751
2822
72.7223172403051
2861
72.9101076744351
2885
73.0978981085651
2814
73.2856885426951
2750
73.4734789768251
2723
73.6612694109551
2655
73.8490598450851
2596
74.0368502792151
2418
74.2246407133451
2331
74.4124311474751
2170
74.6002215816052
2069
74.7880120157351
1981
74.8463459924343
1838
74.8465183723166
1749
74.8466907521989
1697
74.8468631320812
1694
74.8470355119635
1689
74.8472078918459
1690
74.8473802717282
1769
74.8475526516105
1928
74.8477250314928
2082
74.8478974113752
2303
74.8480697912575
2690
74.8482421711398
3241
74.8484145510221
3971
74.8485869309044
4263
74.8487593107868
5429
74.8489316906691
9716
74.8491040705514
12407
74.8492764504337
7272
74.8494488303161
1976
74.8496212101984
538
74.8497935900807
370
74.849965969963
311
74.8501383498454
227
74.8503107297277
181
74.85048310961
192
74.8506554894923
208
74.8508278693746
191
74.851000249257
193
74.8511726291393
194
74.8513450090216
182
74.8515173889039
180
74.8516897687863
182
74.8518621486686
179
74.8520345285509
180
74.8522069084332
198
74.8523792883155
182
74.8525516681979
168
74.8527240480802
184
74.8528964279625
194
74.8530688078448
186
74.8532411877272
165
74.8534135676095
160
74.8535859474918
166
74.8537583273741
189
74.8539307072565
168
74.8541030871388
155
74.8542754670211
166
74.8544478469034
176
74.8546202267857
188
74.8547926066681
182
74.830292029247
187
74.7947064999939
199
74.7591209707408
185
74.7235354414877
174
74.6879499122346
170
74.6523643829816
172
74.6167788537285
174
74.5811933244754
167
74.5456077952223
176
74.5100222659693
181
74.4744367367162
169
74.4388512074631
170
74.40326567821
163
74.3676801489569
154
74.3320946197039
168
74.2965090904508
198
74.2609235611977
172
74.2253380319446
178
74.1897525026915
194
74.1541669734385
172
74.1185814441854
162
74.0829959149323
172
74.0474103856792
162
74.0118248564262
164
73.9762393271731
169
73.94065379792
169
73.9050682686669
185
73.8694827394138
170
73.8338972101608
141
73.7983116809077
152
73.7627261516546
152
73.7271406224015
175
73.6915550931485
167
73.6559695638954
173
73.6203840346423
160
73.5847985053892
150
73.5492129761361
163
73.5136274468831
149
73.47804191763
178
73.4424563883769
165
73.4068708591238
164
73.3712853298708
162
73.3356998006177
150
73.3001142713646
158
73.2645287421115
160
73.2289432128584
171
73.1933576836054
156
73.1577721543523
170
73.1221866250992
162
73.0866010958461
165
73.0510155665931
151
73.01543003734
168
72.9798445080869
160
72.9442589788338
162
72.9086734495807
179
72.8730879203277
178
72.8375023910746
166
72.8019168618215
156
72.7663313325684
165
72.7307458033153
171
72.668933024706
175
72.5953369891395
167
72.5217409535729
158
72.4481449180064
173
72.3745488824399
159
72.3009528468734
151
72.2273568113068
143
72.1537607757403
149
72.0801647401738
165
72.0065687046073
143
71.9329726690408
171
71.8593766334742
152
71.7857805979077
155
71.7121845623412
162
71.6385885267747
142
71.5649924912081
144
71.4913964556416
159
71.4178004200751
137
71.3442043845086
143
71.270608348942
163
71.1970123133755
138
71.123416277809
165
71.0498202422425
171
70.976224206676
178
70.9026281711094
160
70.8290321355429
148
70.7554360999764
160
70.6818400644099
152
70.6082440288433
161
70.5346479932768
157
70.4610519577103
154
70.3874559221438
136
70.3138598865772
143
70.2402638510107
149
70.1666678154442
149
70.0930717798777
169
70.0194757443112
148
69.9458797087446
152
69.8722836731781
163
69.7986876376116
164
69.7250916020451
161
69.6514955664785
159
69.577899530912
155
69.5043034953455
148
69.430707459779
149
69.3571114242124
163
69.2835153886459
147
69.2099193530794
146
69.1363233175129
161
69.0627272819464
169
68.9891312463798
161
68.9155352108133
155
68.8419391752468
144
68.7683431396803
146
68.6947471041137
148
68.6211510685472
174
68.568829428394
153
68.5260658499483
149
68.4833022715026
143
68.4405386930568
151
68.3977751146111
142
68.3550115361653
147
68.3122479577196
145
68.2694843792739
148
68.2267208008281
155
68.1839572223824
153
68.1411936439367
144
68.0984300654909
159
68.0556664870452
157
68.0129029085995
142
67.9701393301537
173
67.927375751708
146
67.8846121732622
138
67.8418485948165
147
67.7990850163708
142
67.756321437925
148
67.7135578594793
144
67.6707942810336
129
67.6280307025878
160
67.5852671241421
160
67.5425035456963
135
67.4997399672506
144
67.4569763888049
138
67.4142128103591
140
67.3714492319134
162
67.3286856534677
137
67.2859220750219
148
67.2431584965762
142
67.2003949181304
148
67.1576313396847
150
67.114867761239
148
67.0721041827932
146
67.0293406043475
153
66.9865770259018
142
66.943813447456
141
66.9010498690103
142
66.8582862905645
143
66.8155227121188
141
66.7727591336731
144
66.7299955552273
142
66.6872319767816
134
66.6444683983359
134
66.6017048198901
157
66.5589412414444
138
66.5161776629986
157
66.4734140845529
164
66.4306505061072
165
66.3878869276614
151
66.3451233492157
172
66.30235977077
163
66.2595961923242
146
66.2168326138785
158
66.1740690354328
181
66.131305456987
159
66.0885418785413
132
66.0457783000955
158
66.0030147216498
138
65.9602511432041
142
65.9174875647583
162
65.8747239863126
158
65.8319604078668
160
65.7891968294211
144
65.7464332509754
133
65.7036696725296
151
65.6609060940839
148
65.6181425156382
128
65.5753789371924
125
65.5326153587467
140
65.489851780301
141
65.4470882018552
143
65.4043246234095
150
65.3615610449637
149
65.318797466518
153
65.2760338880723
147
65.2332703096265
156
65.1905067311808
160
65.147743152735
145
65.1049795742893
150
65.0622159958436
152
65.0194524173978
159
64.9766888389521
145
64.9339252605064
161
64.8911616820606
156
64.8483981036149
165
64.8056345251692
159
64.7628709467234
158
64.7201073682777
138
64.6773437898319
136
64.6345802113862
138
64.5918166329405
130
64.5490530544947
132
64.506289476049
127
64.4635258976032
126
64.4207623191575
144
64.3779987407118
139
64.335235162266
129
64.2924715838203
145
64.2497080053746
139
64.2069444269288
152
64.1641808484831
144
64.1214172700374
154
64.0786536915916
156
64.0358901131459
155
63.9931265347001
211
63.9503629562544
199
63.9075993778087
208
63.8648357993629
187
63.8220722209172
182
63.7793086424715
192
63.7365450640257
175
63.69378148558
170
63.6510179071342
202
63.6082543286885
196
63.5654907502428
187
63.522727171797
174
63.4799635933513
165
63.4372000149056
164
63.3944364364598
131
63.3516728580141
107
63.3089092795683
94
63.2661457011226
119
63.2233821226769
124
63.1806185442311
93
63.1378549657854
62
63.0950913873397
58
63.0523278088939
52
63.0095642304482
49
62.9668006520024
47
62.9240370735567
16
62.881273495111
3
62.8385099166652
0
62.7957463382195
O 1s
137563-4
2026
1
13
13
59
40
8
39
Creation
Created by : DESKTOP-U3MGE2F\Test
Date created : 13/01/2026 13:59
Computer : DESKTOP-U3MGE2F
Location
Location ID : 137563-4
Sample : 137563-4
Description : (31.384,14.063,-1.054)mm
Tilt : 0.00
Charge Neutraliser : On
Filament Current : 0.42A
Filament Bias : 1.1V
Charge Balance : 5V
Settings
Excitation
Mode : XPS - monochromatic
Tuning : Spectroscopy
Emission current : 10.00mA
Anode library : Al
ESCA modes
Collimation : Slot
Lens : Hybrid
Resolution : 40.00
Scan
Deflection : (0.000, 0.000)mm
O 1s : 945.690-963.690eV, Sweeps 1
Start : 945.690eV
End : 963.690eV
Centre : 954.690eV
Width : 18.000eV
Step size : 0.100eV
Number Steps : 180
Dwell time : 331ms
Sweep time : 60s
Sweeps : 1
Acquisition Conditions
X-ray Power : 150.00W
Instrument Conditions
Work function : -4.50
XPS
2
31.3835
14.063265625
-1.054125
Al
1486.69
150
1E+37
1E+37
1E+37
1E+37
FAT
40
1E+37
-4.5
1E+37
1E+37
1E+37
1E+37
1E+37
O
1s
-1
Kinetic energy
eV
945.69
0.1
2
Intensity
d
Transmission
d
pulse counting
0.331492
1
0
1E+37
1E+37
1E+37
0
362
2320
8759
13.2923697639972
13.2973992992863
2975
13.2923697639972
3056
13.2923977058599
2936
13.2924256477226
2944
13.2924535895854
2956
13.2924815314481
2952
13.2925094733108
2975
13.2925374151735
3045
13.2925653570362
2972
13.2925932988989
2904
13.2926212407617
3031
13.2926491826244
2986
13.2926771244871
2950
13.2927050663498
3020
13.2927330082125
2916
13.2927609500752
2812
13.292788891938
2857
13.2928168338007
2917
13.2928447756634
2871
13.2928727175261
2878
13.2929006593888
2759
13.2929286012515
2778
13.2929565431143
2840
13.292984484977
2833
13.2930124268397
2852
13.2930403687024
2849
13.2930683105651
2814
13.2930962524278
2806
13.2931241942906
2819
13.2931521361533
2905
13.293180078016
2924
13.2932080198787
2774
13.2932359617414
2708
13.2932639036041
2775
13.2932918454669
2709
13.2933197873296
2698
13.2933477291923
2851
13.293375671055
2831
13.2934036129177
2818
13.2934315547805
2769
13.2934594966432
2775
13.2934874385059
2767
13.2935153803686
2823
13.2935433222313
2824
13.293571264094
2825
13.2935992059568
2771
13.2936271478195
2741
13.2936550896822
2743
13.2936830315449
2781
13.2937109734076
2758
13.2937389152703
2804
13.2937668571331
2724
13.2937947989958
2717
13.2938227408585
2757
13.2938506827212
2732
13.2938786245839
2828
13.2939065664466
2817
13.2939345083094
2810
13.2939624501721
2858
13.2939903920348
2848
13.2940183338975
2831
13.2940462757602
2813
13.2940742176229
2916
13.2941021594857
2888
13.2941301013484
2868
13.2941580432111
2821
13.2941859850738
2925
13.2942139269365
2960
13.2942418687992
3002
13.294269810662
2969
13.2942977525247
2932
13.2943256943874
2996
13.2943536362501
2997
13.2943815781128
3028
13.2944095199755
2956
13.2944374618383
2976
13.294465403701
3112
13.2944933455637
3086
13.2945212874264
3033
13.2945492292891
3071
13.2945771711518
3045
13.2946051130146
2959
13.2946330548773
2966
13.29466099674
3079
13.2946889386027
3124
13.2947168804654
3094
13.2947448223281
2989
13.2947727641909
3085
13.2948007060536
3077
13.2948286479163
3049
13.294856589779
3072
13.2948845316417
2960
13.2949124735044
3086
13.2949404153672
3062
13.2949683572299
3004
13.2949962990926
3066
13.2950242409553
3126
13.295052182818
3139
13.2950801246807
3091
13.2951080665435
3069
13.2951360084062
2993
13.2951639502689
2950
13.2951918921316
3014
13.2952198339943
3021
13.295247775857
2897
13.2952757177198
2970
13.2953036595825
2936
13.2953316014452
2948
13.2953595433079
3023
13.2953874851706
3007
13.2954154270334
3028
13.2954433688961
2966
13.2954713107588
3014
13.2954992526215
2979
13.2955271944842
3033
13.2955551363469
3065
13.2955830782097
3186
13.2956110200724
3095
13.2956389619351
3190
13.2956669037978
3229
13.2956948456605
3294
13.2957227875232
3424
13.295750729386
3505
13.2957786712487
3599
13.2958066131114
3702
13.2958345549741
3908
13.2958624968368
3996
13.2958904386995
4130
13.2959183805623
4238
13.295946322425
4501
13.2959742642877
4636
13.2960022061504
4850
13.2960301480131
4844
13.2960580898758
4927
13.2960860317386
5100
13.2961139736013
5038
13.296141915464
5083
13.2961698573267
5315
13.2961977991894
5332
13.2962257410521
5495
13.2962536829149
5534
13.2962816247776
5776
13.2963095666403
5974
13.296337508503
6384
13.2963654503657
6571
13.2963933922284
7043
13.2964213340912
7457
13.2964492759539
7904
13.2964772178166
8308
13.2965051596793
8603
13.296533101542
8759
13.2965610434047
8640
13.2965889852675
8711
13.2966169271302
8542
13.2966448689929
8287
13.2966728108556
7928
13.2967007527183
7621
13.296728694581
7115
13.2967566364438
6578
13.2967845783065
6048
13.2968125201692
5631
13.2968404620319
5207
13.2968684038946
4695
13.2968963457573
4305
13.2969242876201
3937
13.2969522294828
3538
13.2969801713455
3270
13.2970081132082
3009
13.2970360550709
2927
13.2970639969336
2692
13.2970919387964
2529
13.2971198806591
2464
13.2971478225218
2490
13.2971757643845
2470
13.2972037062472
2426
13.2972316481099
2415
13.2972595899727
2485
13.2972875318354
2440
13.2973154736981
2366
13.2973434155608
2344
13.2973713574235
2320
13.2973992992863
N 1s
137563-4
2026
1
13
13
59
40
8
39
Creation
Created by : DESKTOP-U3MGE2F\Test
Date created : 13/01/2026 13:59
Computer : DESKTOP-U3MGE2F
Location
Location ID : 137563-4
Sample : 137563-4
Description : (31.384,14.063,-1.054)mm
Tilt : 0.00
Charge Neutraliser : On
Filament Current : 0.42A
Filament Bias : 1.1V
Charge Balance : 5V
Settings
Excitation
Mode : XPS - monochromatic
Tuning : Spectroscopy
Emission current : 10.00mA
Anode library : Al
ESCA modes
Collimation : Slot
Lens : Hybrid
Resolution : 40.00
Scan
Deflection : (0.000, 0.000)mm
N 1s : 1078.690-1098.690eV, Sweeps 1
Start : 1078.690eV
End : 1098.690eV
Centre : 1088.690eV
Width : 20.000eV
Step size : 0.100eV
Number Steps : 200
Dwell time : 299ms
Sweep time : 60s
Sweeps : 1
Acquisition Conditions
X-ray Power : 150.00W
Instrument Conditions
Work function : -4.50
XPS
3
31.3835
14.063265625
-1.054125
Al
1486.69
150
1E+37
1E+37
1E+37
1E+37
FAT
40
1E+37
-4.5
1E+37
1E+37
1E+37
1E+37
1E+37
N
1s
-1
Kinetic energy
eV
1078.69
0.1
2
Intensity
d
Transmission
d
pulse counting
0.298507
1
0
1E+37
1E+37
1E+37
0
402
1853
5126
13.3974855305301
13.4558090232712
2104
13.3974855305301
2097
13.3977771479938
2105
13.3980687654575
2112
13.3983603829212
2073
13.3986520003849
2119
13.3989436178486
2141
13.3992352353123
2164
13.399526852776
2200
13.3998184702397
2126
13.4001100877034
2111
13.4004017051671
2059
13.4006933226308
2164
13.4009849400945
2158
13.4012765575582
2129
13.4015681750219
2069
13.4018597924857
2156
13.4021514099494
2138
13.4024430274131
2123
13.4027346448768
2124
13.4030262623405
2026
13.4033178798042
2059
13.4036094972679
2105
13.4039011147316
2065
13.4041927321953
2162
13.404484349659
2112
13.4047759671227
2127
13.4050675845864
2084
13.4053592020501
2100
13.4056508195138
2090
13.4059424369775
2134
13.4062340544412
2099
13.4065256719049
2084
13.4068172893687
2100
13.4071089068324
2135
13.4074005242961
2097
13.4076921417598
2117
13.4079837592235
2028
13.4082753766872
2027
13.4085669941509
2098
13.4088586116146
2088
13.4091502290783
2100
13.409441846542
2123
13.4097334640057
2075
13.4100250814694
2067
13.4103166989331
2067
13.4106083163968
2102
13.4108999338605
2125
13.4111915513242
2155
13.4114831687879
2149
13.4117747862517
2082
13.4120664037154
2139
13.4123580211791
2159
13.4126496386428
2126
13.4129412561065
2212
13.4132328735702
2153
13.4135244910339
2210
13.4138161084976
2220
13.4141077259613
2155
13.414399343425
2152
13.4146909608887
2158
13.4149825783524
2144
13.4152741958161
2123
13.4155658132798
2117
13.4158574307435
2115
13.4161490482072
2097
13.4164406656709
2154
13.4167322831347
2086
13.4170239005984
2219
13.4173155180621
2169
13.4176071355258
2118
13.4178987529895
2156
13.4181903704532
2173
13.4184819879169
2178
13.4187736053806
2129
13.4190652228443
2137
13.419356840308
2151
13.4196484577717
2106
13.4199400752354
2175
13.4202316926991
2100
13.4205233101628
2145
13.4208149276265
2131
13.4211065450902
2124
13.4213981625539
2188
13.4216897800177
2187
13.4219813974814
2149
13.4222730149451
2093
13.4225646324088
2138
13.4228562498725
2123
13.4231478673362
2120
13.4234394847999
2121
13.4237311022636
2116
13.4240227197273
2159
13.424314337191
2125
13.4246059546547
2136
13.4248975721184
2219
13.4251891895821
2244
13.4254808070458
2239
13.4257724245095
2283
13.4260640419732
2260
13.4263556594369
2357
13.4266472769007
2368
13.4269388943644
2427
13.4272305118281
2351
13.4275221292918
2407
13.4278137467555
2566
13.4281053642192
2669
13.4283969816829
2714
13.4286885991466
2769
13.4289802166103
2747
13.429271834074
2835
13.4295634515377
2809
13.4298550690014
2831
13.4301466864651
2899
13.4304383039288
2878
13.4307299213925
2872
13.4310215388562
2945
13.4313131563199
2958
13.4316047737837
2974
13.4318963912474
2989
13.4321880087111
3013
13.4324796261748
3145
13.4327712436385
3254
13.4330628611022
3338
13.4333544785659
3512
13.4336460960296
3768
13.4339377134933
4000
13.434229330957
4241
13.4345209484207
4601
13.4348125658844
4755
13.4351041833481
4849
13.4353958008118
5126
13.4356874182755
5110
13.4359790357392
5020
13.4362706532029
5054
13.4365622706667
4844
13.4368538881304
4751
13.4371455055941
4486
13.4374371230578
4116
13.4377287405215
3876
13.4380203579852
3585
13.4383119754489
3343
13.4386035929126
3031
13.4388952103763
2785
13.43918682784
2625
13.4394784453037
2458
13.4397700627674
2424
13.4400616802311
2288
13.4403532976948
2214
13.4406449151585
2141
13.4409365326222
2171
13.4412281500859
2152
13.4415197675497
2124
13.4418113850134
2059
13.4421030024771
2065
13.4423946199408
2045
13.4426862374045
2039
13.4429778548682
1992
13.4432694723319
1937
13.4435610897956
1931
13.4438527072593
1944
13.444144324723
1947
13.4444359421867
1909
13.4447275596504
1946
13.4450191771141
1929
13.4453107945778
1942
13.4456024120415
1916
13.4458940295052
1946
13.4461856469689
2018
13.4464772644327
1960
13.4467688818964
1948
13.4470604993601
1945
13.4473521168238
1931
13.4476437342875
1973
13.4479353517512
1975
13.4482269692149
2024
13.4485185866786
1853
13.4488102041423
1940
13.449101821606
1945
13.4493934390697
1951
13.4496850565334
2018
13.4499766739971
1973
13.4502682914608
1943
13.4505599089245
2018
13.4508515263882
1969
13.4511431438519
1979
13.4514347613157
1972
13.4517263787794
1959
13.4520179962431
1966
13.4523096137068
1895
13.4526012311705
1935
13.4528928486342
1972
13.4531844660979
1938
13.4534760835616
1925
13.4537677010253
1884
13.454059318489
1971
13.4543509359527
1988
13.4546425534164
2032
13.4549341708801
1966
13.4552257883438
1916
13.4555174058075
1929
13.4558090232712
C 1s
137563-4
2026
1
13
13
59
40
8
39
Creation
Created by : DESKTOP-U3MGE2F\Test
Date created : 13/01/2026 13:59
Computer : DESKTOP-U3MGE2F
Location
Location ID : 137563-4
Sample : 137563-4
Description : (31.384,14.063,-1.054)mm
Tilt : 0.00
Charge Neutraliser : On
Filament Current : 0.42A
Filament Bias : 1.1V
Charge Balance : 5V
Settings
Excitation
Mode : XPS - monochromatic
Tuning : Spectroscopy
Emission current : 10.00mA
Anode library : Al
ESCA modes
Collimation : Slot
Lens : Hybrid
Resolution : 40.00
Scan
Deflection : (0.000, 0.000)mm
C 1s : 1188.690-1211.690eV, Sweeps 1
Start : 1188.690eV
End : 1211.690eV
Centre : 1200.190eV
Width : 23.000eV
Step size : 0.100eV
Number Steps : 230
Dwell time : 260ms
Sweep time : 60s
Sweeps : 1
Acquisition Conditions
X-ray Power : 150.00W
Instrument Conditions
Work function : -4.50
XPS
4
31.3835
14.063265625
-1.054125
Al
1486.69
150
1E+37
1E+37
1E+37
1E+37
FAT
40
1E+37
-4.5
1E+37
1E+37
1E+37
1E+37
1E+37
C
1s
-1
Kinetic energy
eV
1188.69
0.1
2
Intensity
d
Transmission
d
pulse counting
0.25974
1
0
1E+37
1E+37
1E+37
0
462
159
13503
12.9251236700583
12.9524596825127
1454
12.9328451636085
1471
12.9322512025661
1522
12.9316572415238
1462
12.9310632804815
1459
12.9304693194392
1482
12.9298753583968
1434
12.9292813973545
1446
12.9286874363122
1448
12.9280934752699
1478
12.9274995142276
1413
12.9269055531852
1372
12.9263115921429
1361
12.9257176311006
1333
12.9251236700583
1344
12.9251779478485
1375
12.9253042521756
1369
12.9254305565028
1318
12.9255568608299
1306
12.9256831651571
1279
12.9258094694842
1294
12.9259357738114
1275
12.9260620781385
1306
12.9261883824657
1271
12.9263146867928
1245
12.92644099112
1238
12.9265672954471
1199
12.9266935997742
1247
12.9268199041014
1242
12.9269462084285
1227
12.9270725127557
1256
12.9271988170828
1213
12.92732512141
1201
12.9274514257371
1193
12.9275777300643
1166
12.9277040343914
1156
12.9278303387186
1180
12.9279566430457
1171
12.9280829473729
1151
12.9282092517
1145
12.9283355560272
1146
12.9284618603543
1138
12.9285881646815
1201
12.9287144690086
1134
12.9288407733358
1140
12.9289670776629
1147
12.9290933819901
1151
12.9292196863172
1171
12.9293459906444
1145
12.9294722949715
1147
12.9295985992987
1139
12.9297249036258
1128
12.929851207953
1105
12.9299775122801
1125
12.9301038166073
1111
12.9302301209344
1066
12.9303564252616
1112
12.9304827295887
1107
12.9306090339159
1127
12.930735338243
1096
12.9308616425702
1043
12.9309879468973
1020
12.9311142512245
1047
12.9312405555516
1102
12.9313668598788
1115
12.9314931642059
1109
12.9316194685331
1055
12.9317457728602
1000
12.9318720771874
1010
12.9319983815145
1115
12.9321246858417
1067
12.9322509901688
1045
12.932377294496
1070
12.9325035988231
1089
12.9326299031503
1086
12.9327562074774
1117
12.9328825118046
1106
12.9330088161317
1094
12.9331351204589
1094
12.933261424786
1074
12.9333877291132
1103
12.9335140334403
1125
12.9336403377675
1133
12.9337666420946
1116
12.9338929464218
1111
12.9340192507489
1098
12.9341455550761
1133
12.9342718594032
1164
12.9343981637304
1193
12.9345244680575
1176
12.9346507723846
1113
12.9347770767118
1209
12.9349033810389
1219
12.9350296853661
1196
12.9351559896932
1229
12.9352822940204
1215
12.9354085983475
1282
12.9355349026747
1249
12.9356612070018
1252
12.935787511329
1243
12.9359138156561
1241
12.9360401199833
1255
12.9361664243104
1314
12.9362927286376
1301
12.9364190329647
1302
12.9365453372919
1354
12.936671641619
1357
12.9367979459462
1307
12.9369242502733
1314
12.9370505546005
1360
12.9371768589276
1387
12.9373031632548
1321
12.9374294675819
1352
12.9375557719091
1368
12.9376820762362
1420
12.9378083805634
1450
12.9379346848905
1421
12.9380609892177
1442
12.9381872935448
1461
12.938313597872
1482
12.9384399021991
1467
12.9385662065263
1533
12.9386925108534
1583
12.9388188151806
1606
12.9389451195077
1602
12.9390714238349
1607
12.939197728162
1644
12.9393240324892
1631
12.9394503368163
1666
12.9395766411435
1694
12.9397029454706
1763
12.9398292497978
1751
12.9399555541249
1796
12.9400818584521
1841
12.9402081627792
1909
12.9403344671064
2028
12.9404607714335
2082
12.9405870757607
2107
12.9407133800878
2148
12.940839684415
2189
12.9409659887421
2218
12.9410922930693
2265
12.9412185973964
2307
12.9413449017236
2352
12.9414712060507
2353
12.9415975103779
2463
12.941723814705
2508
12.9418501190322
2680
12.9419764233593
2846
12.9421027276865
2963
12.9422290320136
3135
12.9423553363408
3208
12.9424816406679
3232
12.9426079449951
3244
12.9427342493222
3122
12.9428605536494
3020
12.9429868579765
2889
12.9431131623036
2720
12.9432394666308
2582
12.9433657709579
2488
12.9434920752851
2429
12.9436183796122
2486
12.9437446839394
2524
12.9438709882665
2670
12.9439972925937
2755
12.9441235969208
2814
12.944249901248
2783
12.9443762055751
2839
12.9445025099023
2904
12.9446288142294
2982
12.9447551185566
2970
12.9448814228837
3037
12.9450077272109
3322
12.945134031538
3628
12.9452603358652
4023
12.9453866401923
4558
12.9455129445195
5450
12.9456392488466
6416
12.9457655531738
7543
12.9458918575009
8685
12.9460181618281
9988
12.9461444661552
10933
12.9462707704824
12013
12.9463970748095
12831
12.9465233791367
13463
12.9466496834638
13503
12.946775987791
13468
12.9469022921181
13344
12.9470285964453
12985
12.9471549007724
12403
12.9472812050996
11631
12.9474075094267
10549
12.9475338137539
9346
12.947660118081
8277
12.9477864224082
7345
12.9479127267353
6302
12.9480390310625
5328
12.9481653353896
4291
12.9482916397168
3427
12.9484179440439
2585
12.9485442483711
1892
12.9486705526982
1365
12.9487968570254
980
12.9489231613525
716
12.9490494656797
489
12.9491757700068
420
12.949302074334
338
12.9494283786611
296
12.9495546829883
272
12.9496809873154
248
12.9498072916426
237
12.9499335959697
241
12.9500599002969
225
12.950186204624
228
12.9503125089512
223
12.9504388132783
194
12.9505651176055
195
12.9506914219326
195
12.9508177262598
188
12.9509440305869
188
12.9510703349141
187
12.9511966392412
183
12.9513229435683
173
12.9514492478955
186
12.9515755522226
178
12.9517018565498
175
12.9518281608769
159
12.9519544652041
160
12.9520807695312
175
12.9522070738584
165
12.9523333781855
181
12.9524596825127
end of experiment
