# Supplementary material for: Achieving high-performance room-temperature organic ferromagnetic semiconductor films via topochemical reduction
Source: Nat Commun. 2026 Apr 15;17:5197. doi: 10.1038/s41467-026-71866-2 (PMC13253818; doi:10.1038/s41467-026-71866-2)
Supplement: Supplementary file 3 — Source Data [file 41467_2026_71866_MOESM3_ESM.zip › Source Data/Supplementary_Figure_4/supplementary fig4e,f/48-after.vms]

VAMAS Surface Chemical Analysis Standard Data Transfer Format 1988 May 4
Not specified
MI-600-BE9240AA
DESKTOP-U3MGE2F\Test
137924.experiment
0
NORM
REGULAR
1
4
Index
d
PositionX [mm]
n
PositionY [mm]
n
PositionZ [mm]
n
0
0
0
0
4
survey
137563-48
2026
1
13
15
14
45
8
39
Creation
Created by : DESKTOP-U3MGE2F\Test
Date created : 13/01/2026 15:14
Computer : DESKTOP-U3MGE2F
Location
Location ID : 137563-48
Sample : 137563-48
Description : (62.559,13.925,-0.880)mm
Tilt : 0.00
Charge Neutraliser : On
Filament Current : 0.42A
Filament Bias : 1.1V
Charge Balance : 5V
Settings
Excitation
Mode : XPS - monochromatic
Tuning : Spectroscopy
Emission current : 5.00mA
Anode library : Al
ESCA modes
Collimation : Slot
Lens : Hybrid
Resolution : 160.00
Scan
Deflection : (0.000, 0.000)mm
survey : 286.690-1491.690eV, Sweeps 1
Start : 286.690eV
End : 1491.690eV
Centre : 889.190eV
Width : 1205.000eV
Step size : 1.000eV
Number Steps : 1205
Dwell time : 120ms
Sweep time : 145s
Sweeps : 1
Acquisition Conditions
X-ray Power : 75.00W
Instrument Conditions
Work function : -4.50
XPS
1
62.55875
13.9247109375
-0.8804609375
Al
1486.69
75
1E+37
1E+37
1E+37
1E+37
FAT
160
1E+37
-4.5
1E+37
1E+37
1E+37
1E+37
1E+37
survey

-1
Kinetic energy
eV
286.69
1
2
Intensity
d
Transmission
d
pulse counting
0.12
1
0
1E+37
1E+37
1E+37
0
2412
3
12087
57.9860241685584
74.8547926066681
2918
60.7486057633905
2812
60.9639131420058
2795
61.179220520621
2703
61.3945278992363
2834
61.6098352778516
2821
61.8251426564668
2797
62.0404500350821
2877
62.2557574136974
2822
62.4710647923126
2835
62.6863721709279
2776
62.9016795495432
2763
63.1169869281584
2908
63.3322943067737
2945
63.547601685389
2905
63.7629090640042
2877
63.9782164426195
2845
64.1935238212348
2838
64.40883119985
2853
64.6241385784653
2909
64.8394459570806
2881
65.0547533356958
2903
65.2700607143111
2859
65.4853680929264
2869
65.7006754715416
2952
65.7940376821288
2940
65.8326129331672
2967
65.8711881842056
2917
65.909763435244
2919
65.9483386862824
2954
65.9869139373208
2937
66.0254891883592
2951
66.0640644393976
2904
66.1026396904359
2956
66.1412149414743
2989
66.1797901925127
3019
66.2183654435511
2951
66.2569406945895
2961
66.2955159456279
3062
66.3340911966663
3021
66.3726664477046
2978
66.411241698743
3016
66.4498169497814
3002
66.4883922008198
2999
66.5269674518582
3040
66.5655427028966
3018
66.604117953935
3060
66.6426932049733
3012
66.6812684560117
3010
66.7198437070501
3038
66.7584189580885
3039
66.7969942091269
3082
66.8355694601653
3095
66.8741447112037
3063
66.912719962242
3016
66.9512952132804
3038
66.9898704643188
3137
67.0284457153572
3123
67.0670209663956
3024
67.105596217434
3194
67.1441714684724
3155
67.1827467195107
3110
67.2213219705491
3142
67.2598972215875
3138
67.2984724726259
3048
67.3370477236643
3202
67.3756229747027
3207
67.4141982257411
3135
67.4527734767794
3210
67.4913487278178
3123
67.5299239788562
3096
67.5684992298946
3159
67.607074480933
3124
67.6456497319714
3026
67.6842249830098
3172
67.7217865757798
3230
67.7588927568642
3100
67.7959989379485
3138
67.8331051190328
3191
67.8702113001171
3212
67.9073174812015
3182
67.9444236622858
3199
67.9815298433701
3152
68.0186360244545
3151
68.0557422055388
3210
68.0928483866231
3228
68.1299545677074
3176
68.1670607487918
3221
68.2041669298761
3188
68.2412731109604
3196
68.2783792920447
3130
68.3154854731291
3208
68.3525916542134
3186
68.3896978352977
3188
68.4268040163821
3202
68.4639101974664
3291
68.5010163785507
3288
68.538122559635
3280
68.5752287407194
3357
68.6123349218037
3350
68.649441102888
3455
68.6865472839723
3331
68.7236534650567
3215
68.760759646141
3267
68.7978658272253
3186
68.8349720083097
3218
68.872078189394
3250
68.9091843704783
3180
68.9462905515626
3134
68.983396732647
3105
69.0205029137313
3088
69.0576090948156
3067
69.0947152759
3069
69.1318214569843
3074
69.1689276380686
3084
69.2060338191529
3040
69.2431400002373
3106
69.2802461813216
3132
69.3173523624059
3124
69.3544585434902
3170
69.3915647245746
3140
69.4286709056589
3219
69.4657770867432
3148
69.5028832678276
3025
69.5399894489119
3096
69.5569989697328
3072
69.5649795562324
3124
69.572960142732
3134
69.5809407292316
3126
69.5889213157312
3112
69.5969019022309
3140
69.6048824887305
3193
69.6128630752301
3246
69.6208436617297
3340
69.6288242482293
3434
69.6368048347289
3341
69.6447854212286
3222
69.6527660077282
3098
69.6607465942278
3180
69.6687271807274
3219
69.6767077672271
3070
69.6846883537267
3122
69.6926689402263
3133
69.7006495267259
3105
69.7086301132255
3153
69.7166106997252
3184
69.7245912862248
3149
69.7325718727244
3131
69.740552459224
3244
69.7485330457236
3222
69.7565136322232
3204
69.7644942187229
3123
69.7724748052225
3237
69.7804553917221
3150
69.7884359782217
3154
69.7964165647214
3244
69.804397151221
3197
69.8123777377206
3138
69.8203583242202
3229
69.8283389107198
3181
69.8363194972194
3158
69.8443000837191
3187
69.8522806702187
3223
69.8602612567183
3114
69.8682418432179
3191
69.8762224297175
3227
69.8842030162172
3305
69.8921836027168
3287
69.9001641892164
3314
69.908144775716
3350
69.9161253622157
3273
69.9241059487153
3232
69.9320865352149
3253
69.9400671217145
3273
69.9480477082141
3309
69.958180693151
3293
69.9692806976756
3273
69.9803807022002
3322
69.9914807067248
3325
70.0025807112494
3371
70.013680715774
3404
70.0247807202986
3346
70.0358807248232
3500
70.0469807293478
3404
70.0580807338724
3346
70.0691807383971
3375
70.0802807429217
3330
70.0913807474463
3333
70.1024807519709
3369
70.1135807564955
3438
70.1246807610201
3460
70.1357807655447
3462
70.1468807700693
3534
70.1579807745939
3457
70.1690807791185
3388
70.1801807836431
3372
70.1912807881677
3488
70.2023807926923
3496
70.2134807972169
3374
70.2245808017415
3468
70.2356808062661
3499
70.2467808107908
3559
70.2578808153154
3652
70.26898081984
3608
70.2800808243646
3639
70.2911808288892
3697
70.3022808334138
3693
70.3133808379384
3705
70.324480842463
3672
70.3355808469876
3769
70.3466808515122
3632
70.3577808560368
3529
70.3688808605614
3513
70.379980865086
3513
70.3910808696106
3470
70.4021808741353
3451
70.4132808786599
3397
70.4243808831845
3424
70.4354808877091
3376
70.4465808922337
3315
70.4576808967583
3329
70.4687809012829
3360
70.4798809058075
3422
70.4909809103321
3453
70.5020809148567
3550
70.49585913289
3697
70.4818550990215
3716
70.4678510651529
3800
70.4538470312844
3874
70.4398429974158
3999
70.4258389635473
4036
70.4118349296787
4052
70.3978308958101
4038
70.3838268619416
3912
70.369822828073
3870
70.3558187942045
3672
70.3418147603359
3495
70.3278107264674
3271
70.3138066925988
3157
70.2998026587303
2965
70.2857986248617
2920
70.2717945909932
2920
70.2577905571246
2816
70.243786523256
2761
70.2297824893875
2716
70.2157784555189
2816
70.2017744216504
2726
70.1877703877818
2728
70.1737663539133
2728
70.1597623200447
2721
70.1457582861761
2741
70.1317542523076
2745
70.117750218439
2783
70.1037461845705
2844
70.0897421507019
2791
70.0757381168334
2779
70.0617340829648
2768
70.0477300490963
2799
70.0337260152277
2841
70.0197219813592
2752
70.0057179474906
2814
69.991713913622
2775
69.9777098797535
2711
69.9637058458849
2722
69.9497018120164
2706
69.9356977781478
2852
69.9216937442793
2785
69.9076897104107
2779
69.8936856765421
2838
69.8796816426736
2801
69.865677608805
2772
69.8516735749365
2805
69.8376695410679
2804
69.8236655071994
2775
69.8096614733308
2784
69.803641915994
2863
69.8012095872439
2823
69.7987772584938
2827
69.7963449297438
2751
69.7939126009937
2925
69.7914802722436
2838
69.7890479434935
2871
69.7866156147434
2832
69.7841832859933
2774
69.7817509572432
2861
69.7793186284932
2796
69.7768862997431
2759
69.774453970993
2821
69.7720216422429
2854
69.7695893134928
2810
69.7671569847427
2935
69.7647246559926
2854
69.7622923272426
2896
69.7598599984925
2853
69.7574276697424
2860
69.7549953409923
2920
69.7525630122422
2883
69.7501306834921
2872
69.747698354742
2906
69.745266025992
2918
69.7428336972419
2944
69.7404013684918
2921
69.7379690397417
2959
69.7355367109916
2961
69.7331043822415
2841
69.7306720534914
2854
69.7282397247414
2884
69.7258073959913
2919
69.7233750672412
2868
69.7209427384911
3024
69.718510409741
2931
69.7160780809909
2904
69.7136457522409
2904
69.7112134234908
2911
69.7087810947407
3007
69.7063487659906
2956
69.7039164372405
2894
69.7014841084904
2889
69.6990517797403
2842
69.6966194509903
2913
69.6941871222402
2910
69.6917547934901
2860
69.68932246474
2953
69.6868901359899
2946
69.6844578072398
2947
69.669539408936
2915
69.6490113272094
2935
69.6284832454828
2910
69.6079551637563
2936
69.5874270820297
2926
69.5668990003032
2955
69.5463709185766
2910
69.52584283685
2951
69.5053147551235
2986
69.4847866733969
3039
69.4642585916703
3038
69.4437305099438
3023
69.4232024282172
2990
69.4026743464907
2949
69.3821462647641
2963
69.3616181830375
2966
69.341090101311
3072
69.3205620195844
2982
69.3000339378578
3031
69.2795058561313
2997
69.2589777744047
2993
69.2384496926781
3028
69.2179216109516
3026
69.197393529225
2941
69.1768654474985
3001
69.1563373657719
3049
69.1358092840453
3105
69.1152812023188
3135
69.0947531205922
3086
69.0742250388656
3038
69.0536969571391
3057
69.0331688754125
3042
69.012640793686
2969
68.9921127119594
3080
68.9715846302328
3111
68.9510565485063
3041
68.9305284667797
3049
68.9100003850531
3063
68.8894723033266
3114
68.8689442216
2980
68.8484161398734
3013
68.8278880581469
3016
68.8073599764203
3020
68.7868318946938
3091
68.7663038129672
3041
68.7457757312406
3131
68.7252476495141
3103
68.7047195677875
3063
68.684191486061
3123
68.6636634043344
3061
68.6284960907418
3105
68.5867517309485
3021
68.5450073711553
3043
68.503263011362
3072
68.4615186515687
3083
68.4197742917754
3132
68.3780299319822
3093
68.3362855721889
3194
68.2945412123956
3152
68.2527968526024
3100
68.2110524928091
3128
68.1693081330158
3111
68.1275637732225
3120
68.0858194134293
3076
68.044075053636
3113
68.0023306938427
3147
67.9605863340495
3213
67.9188419742562
3150
67.8770976144629
3140
67.8353532546697
3145
67.7936088948764
3134
67.7518645350831
3168
67.7101201752898
3096
67.6683758154966
3176
67.6266314557033
3178
67.58488709591
3198
67.5431427361168
3110
67.5013983763235
3075
67.4596540165302
3252
67.417909656737
3283
67.3761652969437
3147
67.3344209371504
3153
67.2926765773571
3163
67.2509322175639
3227
67.2091878577706
3201
67.1674434979773
3199
67.1256991381841
3177
67.0839547783908
3203
67.0422104185975
3188
67.0004660588042
3238
66.9902743911378
3173
66.9942585706588
3264
66.9982427501799
3242
67.0022269297009
3198
67.0062111092219
3206
67.0101952887429
3154
67.0141794682639
3266
67.0181636477849
3193
67.0221478273059
3203
67.0261320068269
3251
67.0301161863479
3236
67.0341003658689
3255
67.0380845453899
3267
67.0420687249109
3241
67.0460529044319
3225
67.0500370839529
3269
67.0540212634739
3246
67.058005442995
3264
67.061989622516
3253
67.065973802037
3238
67.069957981558
3208
67.073942161079
3253
67.0779263406
3249
67.081910520121
3179
67.085894699642
3189
67.089878879163
3306
67.093863058684
3222
67.097847238205
3311
67.101831417726
3347
67.105815597247
3397
67.109799776768
3253
67.1137839562891
3274
67.1177681358101
3311
67.1217523153311
3255
67.1257364948521
3282
67.1297206743731
3338
67.1337048538941
3328
67.1376890334151
3300
67.1416732129361
3395
67.1456573924571
3333
67.1496415719781
3324
67.1536257514991
3291
67.1576099310201
3278
67.1615941105411
3355
67.1655782900621
3299
67.1695624695831
3359
67.1735466491042
3268
67.1775308286252
3262
67.1815150081462
3372
67.1854991876672
3382
67.1894833671882
3299
67.1934675467092
3339
67.1974517262302
3376
67.2014359057512
3334
67.2054200852722
3377
67.2094042647932
3305
67.2133884443142
3307
67.2173726238352
3377
67.2213568033562
3444
67.2253409828772
3424
67.2079110907239
3397
67.1808603837603
3397
67.1538096767967
3469
67.1267589698331
3372
67.0997082628696
3353
67.072657555906
3400
67.0456068489424
3454
67.0185561419788
3388
66.9915054350152
3323
66.9644547280516
3361
66.9374040210881
3424
66.9103533141245
3404
66.8833026071609
3351
66.8562519001973
3451
66.8292011932337
3443
66.8021504862702
3445
66.7750997793066
3464
66.748049072343
3448
66.7209983653794
3375
66.6939476584158
3414
66.6668969514522
3460
66.6398462444887
3288
66.6127955375251
3371
66.5857448305615
3485
66.5586941235979
3530
66.5316434166343
3433
66.5045927096707
3486
66.4775420027072
3496
66.4504912957436
3424
66.42344058878
3500
66.3963898818164
3383
66.3693391748528
3431
66.3422884678892
3430
66.3152377609257
3478
66.2881870539621
3528
66.2611363469985
3470
66.2340856400349
3457
66.2070349330713
3545
66.1799842261078
3420
66.1529335191442
3425
66.1258828121806
3399
66.098832105217
3464
66.0717813982534
3466
66.0447306912898
3491
66.0176799843263
3477
65.9906292773627
3470
65.9635785703991
3490
65.9365278634355
3449
65.9094771564719
3456
65.8824264495084
3473
65.869149448454
3478
65.8620606341125
3415
65.854971819771
3488
65.8478830054295
3495
65.840794191088
3467
65.8337053767465
3506
65.826616562405
3561
65.8195277480635
3480
65.812438933722
3508
65.8053501193805
3508
65.798261305039
3512
65.7911724906975
3550
65.784083676356
3504
65.7769948620145
3542
65.769906047673
3572
65.7628172333315
3544
65.75572841899
3626
65.7486396046485
3622
65.741550790307
3609
65.7344619759655
3490
65.727373161624
3519
65.7202843472825
3512
65.713195532941
3545
65.7061067185995
3538
65.699017904258
3525
65.6919290899165
3494
65.684840275575
3573
65.6777514612335
3561
65.670662646892
3606
65.6635738325505
3634
65.656485018209
3527
65.6493962038675
3494
65.642307389526
3541
65.6352185751845
3544
65.628129760843
3556
65.6210409465015
3575
65.61395213216
3604
65.6068633178185
3580
65.599774503477
3562
65.5926856891355
3703
65.585596874794
3592
65.5785080604525
3589
65.571419246111
3595
65.5643304317695
3644
65.557241617428
3607
65.5501528030865
3586
65.543063988745
3611
65.5359751744035
3489
65.528886360062
3564
65.5217975457205
3603
65.514708731379
3628
65.5076199170375
3571
65.5005311026961
3595
65.4934422883546
3625
65.4863534740131
3577
65.4792646596716
3605
65.4721758453301
3649
65.4650870309886
3671
65.4579982166471
3669
65.4509094023056
3596
65.4103549818193
3577
65.3547652890072
3638
65.299175596195
3584
65.2435859033829
3559
65.1879962105707
3602
65.1324065177586
3603
65.0768168249464
3659
65.0212271321343
3667
64.9656374393221
3546
64.9100477465099
3658
64.8544580536978
3674
64.7988683608856
3623
64.7432786680735
3756
64.6876889752614
3653
64.6320992824492
3617
64.5765095896371
3634
64.5209198968249
3691
64.4653302040127
3760
64.4097405112006
3635
64.3541508183884
3623
64.2985611255763
3649
64.2429714327642
3661
64.187381739952
3631
64.1317920471399
3632
64.0762023543277
3718
64.0206126615155
3653
63.9650229687034
3756
63.9094332758912
3719
63.8538435830791
3649
63.7982538902669
3674
63.7426641974548
3719
63.6870745046426
3734
63.6314848118305
3709
63.5758951190183
3714
63.5203054262062
3720
63.464715733394
3692
63.4091260405819
3782
63.3535363477697
3765
63.2979466549576
3777
63.2423569621454
3823
63.2849675096406
3761
63.3716970056795
3646
63.4584265017185
3715
63.5451559977574
3775
63.6318854937964
3710
63.7186149898353
3688
63.8053444858743
3715
63.8920739819132
3706
63.9788034779522
3812
64.0655329739911
3638
64.1522624700301
3715
64.238991966069
3717
64.325721462108
3818
64.4124509581469
3773
64.4991804541859
3708
64.5859099502248
3788
64.6726394462638
3748
64.7593689423027
3766
64.8460984383417
3758
64.9328279343806
3779
65.0195574304196
3854
65.1062869264585
3875
65.1930164224975
3805
65.2797459185364
3911
65.3664754145754
3879
65.4532049106143
3870
65.5399344066533
3824
65.6266639026923
3784
65.7133933987312
3704
65.8001228947702
3677
65.8868523908091
3700
65.9735818868481
3681
66.060311382887
3583
66.147040878926
3558
66.2337703749649
3607
66.3204998710039
3589
66.4072293670428
3449
66.4939588630818
3335
66.5806883591207
3336
66.6674178551597
3399
66.7541473511986
3552
66.8408768472376
3554
66.9276063432765
3607
67.0143358393155
3682
67.1010653353544
3726
67.1877948313934
3856
67.2745243274323
4328
67.3612538234713
5197
67.4479833195102
6468
67.5347128155492
7483
67.6214423115881
6705
67.7081718076271
4324
67.794901303666
3171
67.881630799705
2893
67.9683602957439
2931
68.0550897917829
2851
68.1418192878218
2825
68.2285487838608
2838
68.3152782798998
2842
68.4020077759387
2882
68.405483775944
2820
68.3715560313546
2887
68.3376282867651
2844
68.3037005421756
2766
68.2697727975861
2838
68.2358450529967
2893
68.2019173084072
2821
68.1679895638177
2790
68.1340618192282
2853
68.1001340746388
2929
68.0662063300493
2920
68.0322785854598
2866
67.9983508408703
2859
67.9644230962809
2761
67.9304953516914
2748
67.8965676071019
2861
67.8626398625124
2870
67.828712117923
2875
67.7947843733335
2918
67.760856628744
2924
67.7269288841545
2967
67.6930011395651
2994
67.6590733949756
2992
67.6251456503861
3049
67.5912179057966
3111
67.5572901612071
3117
67.5233624166177
2996
67.4894346720282
2844
67.4555069274387
2778
67.4215791828493
2821
67.3876514382598
2831
67.3537236936703
2848
67.3197959490808
2866
67.2858682044914
2864
67.2519404599019
2892
67.2180127153124
2747
67.1840849707229
2818
67.1501572261335
2833
67.116229481544
2759
67.0823017369545
2876
67.0187285577021
2910
66.9418364150505
2849
66.8649442723989
2824
66.7880521297473
2742
66.7111599870957
2879
66.634267844444
2806
66.5573757017924
2858
66.4804835591408
2823
66.4035914164892
2969
66.3266992738376
2960
66.2498071311859
2858
66.1729149885343
2827
66.0960228458827
2860
66.0191307032311
2899
65.9422385605795
2874
65.8653464179278
2845
65.7884542752762
2847
65.7115621326246
2846
65.634669989973
2775
65.5577778473213
2926
65.4808857046697
2932
65.4039935620181
2907
65.3271014193665
3006
65.2502092767149
2952
65.1733171340632
2923
65.0964249914116
2891
65.01953284876
2980
64.9426407061084
3041
64.8657485634568
3010
64.7888564208051
3024
64.7119642781535
2920
64.6350721355019
2897
64.5581799928503
2845
64.4812878501987
2947
64.404395707547
3054
64.3275035648954
3075
64.2506114222438
3082
64.1737192795922
2944
64.0968271369406
2817
64.0199349942889
2848
63.9430428516373
2891
63.8661507089857
2856
63.7892585663341
2824
63.7123664236825
2844
63.6354742810308
2896
63.5585821383792
2926
63.4816899957276
2942
63.404797853076
2878
63.3279057104243
2859
63.2510135677727
2820
63.1360609678706
2840
63.0040087422472
2846
62.8719565166238
2835
62.7399042910004
2936
62.607852065377
2942
62.4757998397536
2923
62.3437476141302
2894
62.2116953885069
2926
62.0796431628835
2907
61.9475909372601
2879
61.8155387116367
2878
61.6834864860133
2896
61.5514342603899
2796
61.4193820347665
2694
61.2873298091431
2749
61.1552775835197
2752
61.0232253578963
2790
60.891173132273
2721
60.7591209066496
2742
60.6270686810262
2678
60.4950164554028
2703
60.3629642297794
2610
60.230912004156
2704
60.0988597785326
2630
59.9668075529092
2708
59.8347553272858
2795
59.7027031016624
2918
59.5706508760391
3063
59.4385986504157
3417
59.3065464247923
3906
59.1744941991689
4764
59.0424419735455
4457
58.9103897479221
3237
58.7783375222987
2654
58.6462852966753
2550
58.5142330710519
2556
58.3821808454286
2456
58.2501286198052
2531
58.1180763941818
2464
57.9860241685584
2444
58.0746633781648
2543
58.2624538122949
2600
58.4502442464249
2537
58.6380346805549
2554
58.8258251146849
2548
59.0136155488149
2510
59.2014059829449
2516
59.3891964170749
2540
59.5769868512049
2483
59.7647772853349
2497
59.9525677194649
2522
60.1403581535949
2569
60.3281485877249
2561
60.5159390218549
2474
60.7037294559849
2525
60.8915198901149
2560
61.0793103242449
2574
61.2671007583749
2580
61.4548911925049
2544
61.6426816266349
2502
61.8304720607649
2512
62.0182624948949
2625
62.2060529290249
2542
62.3938433631549
2584
62.5816337972849
2587
62.7694242314149
2522
62.9572146655449
2583
63.1450050996749
2651
63.3327955338049
2551
63.5205859679349
2580
63.7083764020649
2565
63.896166836195
2583
64.083957270325
2674
64.271747704455
2692
64.459538138585
2640
64.647328572715
2668
64.835119006845
2664
65.022909440975
2625
65.210699875105
2655
65.398490309235
2599
65.586280743365
2585
65.774071177495
2630
65.961861611625
2709
66.149652045755
2721
66.337442479885
2695
66.525232914015
2704
66.713023348145
2664
66.900813782275
2687
67.088604216405
2721
67.276394650535
2791
67.464185084665
2690
67.651975518795
2675
67.839765952925
2709
68.027556387055
2745
68.215346821185
2740
68.403137255315
2698
68.590927689445
2666
68.778718123575
2629
68.9665085577051
2695
69.154298991835
2638
69.3420894259651
2640
69.5298798600951
2678
69.7176702942251
2650
69.9054607283551
2711
70.0932511624851
2674
70.2810415966151
2584
70.4688320307451
2720
70.6566224648751
2729
70.8444128990051
2730
71.0322033331351
2746
71.2199937672651
2671
71.4077842013951
2794
71.5955746355251
2862
71.7833650696551
2867
71.9711555037851
2928
72.1589459379151
2954
72.3467363720451
2890
72.5345268061751
2902
72.7223172403051
2882
72.9101076744351
2850
73.0978981085651
2737
73.2856885426951
2848
73.4734789768251
2823
73.6612694109551
2634
73.8490598450851
2588
74.0368502792151
2438
74.2246407133451
2352
74.4124311474751
2321
74.6002215816052
2111
74.7880120157351
2059
74.8463459924343
1866
74.8465183723166
1774
74.8466907521989
1716
74.8468631320812
1666
74.8470355119635
1619
74.8472078918459
1714
74.8473802717282
1807
74.8475526516105
1969
74.8477250314928
2135
74.8478974113752
2385
74.8480697912575
2731
74.8482421711398
3394
74.8484145510221
4016
74.8485869309044
4366
74.8487593107868
5673
74.8489316906691
10016
74.8491040705514
12087
74.8492764504337
6869
74.8494488303161
1834
74.8496212101984
561
74.8497935900807
407
74.849965969963
341
74.8501383498454
272
74.8503107297277
251
74.85048310961
245
74.8506554894923
253
74.8508278693746
227
74.851000249257
211
74.8511726291393
215
74.8513450090216
198
74.8515173889039
195
74.8516897687863
210
74.8518621486686
212
74.8520345285509
204
74.8522069084332
233
74.8523792883155
216
74.8525516681979
209
74.8527240480802
192
74.8528964279625
206
74.8530688078448
184
74.8532411877272
210
74.8534135676095
206
74.8535859474918
220
74.8537583273741
203
74.8539307072565
217
74.8541030871388
210
74.8542754670211
228
74.8544478469034
225
74.8546202267857
239
74.8547926066681
237
74.830292029247
223
74.7947064999939
196
74.7591209707408
197
74.7235354414877
194
74.6879499122346
225
74.6523643829816
210
74.6167788537285
215
74.5811933244754
217
74.5456077952223
210
74.5100222659693
222
74.4744367367162
210
74.4388512074631
200
74.40326567821
208
74.3676801489569
210
74.3320946197039
218
74.2965090904508
222
74.2609235611977
204
74.2253380319446
202
74.1897525026915
210
74.1541669734385
216
74.1185814441854
210
74.0829959149323
213
74.0474103856792
230
74.0118248564262
210
73.9762393271731
194
73.94065379792
202
73.9050682686669
191
73.8694827394138
193
73.8338972101608
215
73.7983116809077
213
73.7627261516546
201
73.7271406224015
203
73.6915550931485
202
73.6559695638954
211
73.6203840346423
201
73.5847985053892
225
73.5492129761361
210
73.5136274468831
200
73.47804191763
193
73.4424563883769
209
73.4068708591238
216
73.3712853298708
203
73.3356998006177
197
73.3001142713646
201
73.2645287421115
204
73.2289432128584
196
73.1933576836054
198
73.1577721543523
188
73.1221866250992
180
73.0866010958461
184
73.0510155665931
184
73.01543003734
206
72.9798445080869
188
72.9442589788338
198
72.9086734495807
198
72.8730879203277
165
72.8375023910746
180
72.8019168618215
203
72.7663313325684
200
72.7307458033153
203
72.668933024706
213
72.5953369891395
199
72.5217409535729
212
72.4481449180064
203
72.3745488824399
198
72.3009528468734
200
72.2273568113068
194
72.1537607757403
180
72.0801647401738
199
72.0065687046073
190
71.9329726690408
186
71.8593766334742
188
71.7857805979077
187
71.7121845623412
168
71.6385885267747
171
71.5649924912081
169
71.4913964556416
192
71.4178004200751
194
71.3442043845086
207
71.270608348942
179
71.1970123133755
204
71.123416277809
209
71.0498202422425
200
70.976224206676
215
70.9026281711094
185
70.8290321355429
190
70.7554360999764
185
70.6818400644099
206
70.6082440288433
197
70.5346479932768
196
70.4610519577103
205
70.3874559221438
187
70.3138598865772
180
70.2402638510107
188
70.1666678154442
181
70.0930717798777
189
70.0194757443112
180
69.9458797087446
206
69.8722836731781
210
69.7986876376116
186
69.7250916020451
189
69.6514955664785
203
69.577899530912
194
69.5043034953455
191
69.430707459779
170
69.3571114242124
175
69.2835153886459
172
69.2099193530794
168
69.1363233175129
167
69.0627272819464
177
68.9891312463798
206
68.9155352108133
172
68.8419391752468
164
68.7683431396803
182
68.6947471041137
199
68.6211510685472
184
68.568829428394
165
68.5260658499483
185
68.4833022715026
190
68.4405386930568
171
68.3977751146111
166
68.3550115361653
170
68.3122479577196
182
68.2694843792739
204
68.2267208008281
202
68.1839572223824
188
68.1411936439367
180
68.0984300654909
182
68.0556664870452
182
68.0129029085995
196
67.9701393301537
184
67.927375751708
177
67.8846121732622
152
67.8418485948165
176
67.7990850163708
176
67.756321437925
171
67.7135578594793
171
67.6707942810336
167
67.6280307025878
174
67.5852671241421
158
67.5425035456963
167
67.4997399672506
170
67.4569763888049
157
67.4142128103591
186
67.3714492319134
164
67.3286856534677
171
67.2859220750219
181
67.2431584965762
178
67.2003949181304
175
67.1576313396847
175
67.114867761239
152
67.0721041827932
163
67.0293406043475
172
66.9865770259018
168
66.943813447456
158
66.9010498690103
170
66.8582862905645
173
66.8155227121188
171
66.7727591336731
171
66.7299955552273
169
66.6872319767816
179
66.6444683983359
170
66.6017048198901
165
66.5589412414444
173
66.5161776629986
189
66.4734140845529
180
66.4306505061072
186
66.3878869276614
184
66.3451233492157
163
66.30235977077
184
66.2595961923242
174
66.2168326138785
172
66.1740690354328
161
66.131305456987
155
66.0885418785413
154
66.0457783000955
171
66.0030147216498
160
65.9602511432041
159
65.9174875647583
164
65.8747239863126
169
65.8319604078668
166
65.7891968294211
157
65.7464332509754
157
65.7036696725296
168
65.6609060940839
162
65.6181425156382
172
65.5753789371924
168
65.5326153587467
164
65.489851780301
171
65.4470882018552
160
65.4043246234095
140
65.3615610449637
169
65.318797466518
172
65.2760338880723
168
65.2332703096265
153
65.1905067311808
160
65.147743152735
162
65.1049795742893
159
65.0622159958436
190
65.0194524173978
171
64.9766888389521
175
64.9339252605064
173
64.8911616820606
164
64.8483981036149
169
64.8056345251692
168
64.7628709467234
162
64.7201073682777
166
64.6773437898319
179
64.6345802113862
181
64.5918166329405
171
64.5490530544947
183
64.506289476049
170
64.4635258976032
151
64.4207623191575
138
64.3779987407118
153
64.335235162266
164
64.2924715838203
150
64.2497080053746
140
64.2069444269288
152
64.1641808484831
167
64.1214172700374
173
64.0786536915916
183
64.0358901131459
179
63.9931265347001
225
63.9503629562544
216
63.9075993778087
229
63.8648357993629
206
63.8220722209172
194
63.7793086424715
163
63.7365450640257
183
63.69378148558
206
63.6510179071342
230
63.6082543286885
247
63.5654907502428
218
63.522727171797
199
63.4799635933513
148
63.4372000149056
151
63.3944364364598
144
63.3516728580141
121
63.3089092795683
117
63.2661457011226
119
63.2233821226769
107
63.1806185442311
91
63.1378549657854
90
63.0950913873397
55
63.0523278088939
50
63.0095642304482
52
62.9668006520024
33
62.9240370735567
14
62.881273495111
8
62.8385099166652
3
62.7957463382195
O 1s
137563-48
2026
1
13
15
17
59
8
39
Creation
Created by : DESKTOP-U3MGE2F\Test
Date created : 13/01/2026 15:17
Computer : DESKTOP-U3MGE2F
Location
Location ID : 137563-48
Sample : 137563-48
Description : (62.559,13.925,-0.880)mm
Tilt : 0.00
Charge Neutraliser : On
Filament Current : 0.42A
Filament Bias : 1.1V
Charge Balance : 5V
Settings
Excitation
Mode : XPS - monochromatic
Tuning : Spectroscopy
Emission current : 10.00mA
Anode library : Al
ESCA modes
Collimation : Slot
Lens : Hybrid
Resolution : 40.00
Scan
Deflection : (0.000, 0.000)mm
O 1s : 945.690-963.690eV, Sweeps 1
Start : 945.690eV
End : 963.690eV
Centre : 954.690eV
Width : 18.000eV
Step size : 0.100eV
Number Steps : 180
Dwell time : 331ms
Sweep time : 60s
Sweeps : 1
Acquisition Conditions
X-ray Power : 150.00W
Instrument Conditions
Work function : -4.50
XPS
2
62.55875
13.9247109375
-0.8804609375
Al
1486.69
150
1E+37
1E+37
1E+37
1E+37
FAT
40
1E+37
-4.5
1E+37
1E+37
1E+37
1E+37
1E+37
O
1s
-1
Kinetic energy
eV
945.69
0.1
2
Intensity
d
Transmission
d
pulse counting
0.331492
1
0
1E+37
1E+37
1E+37
0
362
2551
8674
13.2923697639972
13.2973992992863
3233
13.2923697639972
3213
13.2923977058599
3113
13.2924256477226
3144
13.2924535895854
3171
13.2924815314481
3233
13.2925094733108
3280
13.2925374151735
3155
13.2925653570362
3152
13.2925932988989
3117
13.2926212407617
3172
13.2926491826244
3172
13.2926771244871
3059
13.2927050663498
3075
13.2927330082125
3065
13.2927609500752
3103
13.292788891938
3077
13.2928168338007
3050
13.2928447756634
2996
13.2928727175261
3072
13.2929006593888
3082
13.2929286012515
2984
13.2929565431143
3063
13.292984484977
3031
13.2930124268397
3007
13.2930403687024
3036
13.2930683105651
3004
13.2930962524278
3047
13.2931241942906
3010
13.2931521361533
2969
13.293180078016
2945
13.2932080198787
3066
13.2932359617414
3033
13.2932639036041
3073
13.2932918454669
3050
13.2933197873296
2933
13.2933477291923
2906
13.293375671055
2925
13.2934036129177
2995
13.2934315547805
2991
13.2934594966432
2994
13.2934874385059
2995
13.2935153803686
2940
13.2935433222313
2812
13.293571264094
2878
13.2935992059568
2914
13.2936271478195
2915
13.2936550896822
2956
13.2936830315449
2938
13.2937109734076
3005
13.2937389152703
3032
13.2937668571331
3013
13.2937947989958
2920
13.2938227408585
2939
13.2938506827212
2992
13.2938786245839
3062
13.2939065664466
3066
13.2939345083094
3080
13.2939624501721
3038
13.2939903920348
2998
13.2940183338975
3066
13.2940462757602
3020
13.2940742176229
3056
13.2941021594857
3112
13.2941301013484
3061
13.2941580432111
3103
13.2941859850738
3046
13.2942139269365
3066
13.2942418687992
3102
13.294269810662
3082
13.2942977525247
3191
13.2943256943874
3249
13.2943536362501
3176
13.2943815781128
3073
13.2944095199755
3110
13.2944374618383
3026
13.294465403701
3161
13.2944933455637
3150
13.2945212874264
3153
13.2945492292891
3178
13.2945771711518
3238
13.2946051130146
3233
13.2946330548773
3194
13.29466099674
3293
13.2946889386027
3265
13.2947168804654
3244
13.2947448223281
3193
13.2947727641909
3201
13.2948007060536
3220
13.2948286479163
3185
13.294856589779
3279
13.2948845316417
3179
13.2949124735044
3205
13.2949404153672
3220
13.2949683572299
3187
13.2949962990926
3192
13.2950242409553
3264
13.295052182818
3304
13.2950801246807
3254
13.2951080665435
3235
13.2951360084062
3167
13.2951639502689
3210
13.2951918921316
3197
13.2952198339943
3173
13.295247775857
3120
13.2952757177198
3156
13.2953036595825
3172
13.2953316014452
3244
13.2953595433079
3205
13.2953874851706
3152
13.2954154270334
3230
13.2954433688961
3294
13.2954713107588
3244
13.2954992526215
3285
13.2955271944842
3303
13.2955551363469
3319
13.2955830782097
3303
13.2956110200724
3366
13.2956389619351
3546
13.2956669037978
3585
13.2956948456605
3683
13.2957227875232
3668
13.295750729386
3743
13.2957786712487
3906
13.2958066131114
4046
13.2958345549741
4226
13.2958624968368
4403
13.2958904386995
4440
13.2959183805623
4566
13.295946322425
4719
13.2959742642877
4935
13.2960022061504
4980
13.2960301480131
5108
13.2960580898758
5175
13.2960860317386
5353
13.2961139736013
5488
13.296141915464
5484
13.2961698573267
5622
13.2961977991894
5703
13.2962257410521
5816
13.2962536829149
5933
13.2962816247776
6215
13.2963095666403
6488
13.296337508503
6755
13.2963654503657
7118
13.2963933922284
7301
13.2964213340912
7602
13.2964492759539
8019
13.2964772178166
8275
13.2965051596793
8373
13.296533101542
8544
13.2965610434047
8674
13.2965889852675
8589
13.2966169271302
8421
13.2966448689929
8021
13.2966728108556
7758
13.2967007527183
7491
13.296728694581
7117
13.2967566364438
6665
13.2967845783065
6299
13.2968125201692
5763
13.2968404620319
5176
13.2968684038946
4780
13.2968963457573
4358
13.2969242876201
3992
13.2969522294828
3538
13.2969801713455
3255
13.2970081132082
3042
13.2970360550709
2921
13.2970639969336
2840
13.2970919387964
2801
13.2971198806591
2684
13.2971478225218
2561
13.2971757643845
2619
13.2972037062472
2639
13.2972316481099
2626
13.2972595899727
2601
13.2972875318354
2602
13.2973154736981
2591
13.2973434155608
2611
13.2973713574235
2551
13.2973992992863
N 1s
137563-48
2026
1
13
15
17
59
8
39
Creation
Created by : DESKTOP-U3MGE2F\Test
Date created : 13/01/2026 15:17
Computer : DESKTOP-U3MGE2F
Location
Location ID : 137563-48
Sample : 137563-48
Description : (62.559,13.925,-0.880)mm
Tilt : 0.00
Charge Neutraliser : On
Filament Current : 0.42A
Filament Bias : 1.1V
Charge Balance : 5V
Settings
Excitation
Mode : XPS - monochromatic
Tuning : Spectroscopy
Emission current : 10.00mA
Anode library : Al
ESCA modes
Collimation : Slot
Lens : Hybrid
Resolution : 40.00
Scan
Deflection : (0.000, 0.000)mm
N 1s : 1078.690-1098.690eV, Sweeps 1
Start : 1078.690eV
End : 1098.690eV
Centre : 1088.690eV
Width : 20.000eV
Step size : 0.100eV
Number Steps : 200
Dwell time : 299ms
Sweep time : 60s
Sweeps : 1
Acquisition Conditions
X-ray Power : 150.00W
Instrument Conditions
Work function : -4.50
XPS
3
62.55875
13.9247109375
-0.8804609375
Al
1486.69
150
1E+37
1E+37
1E+37
1E+37
FAT
40
1E+37
-4.5
1E+37
1E+37
1E+37
1E+37
1E+37
N
1s
-1
Kinetic energy
eV
1078.69
0.1
2
Intensity
d
Transmission
d
pulse counting
0.298507
1
0
1E+37
1E+37
1E+37
0
402
1891
5065
13.3974855305301
13.4558090232712
2182
13.3974855305301
2196
13.3977771479938
2172
13.3980687654575
2170
13.3983603829212
2189
13.3986520003849
2155
13.3989436178486
2118
13.3992352353123
2189
13.399526852776
2171
13.3998184702397
2130
13.4001100877034
2189
13.4004017051671
2219
13.4006933226308
2157
13.4009849400945
2082
13.4012765575582
2122
13.4015681750219
2164
13.4018597924857
2160
13.4021514099494
2181
13.4024430274131
2175
13.4027346448768
2111
13.4030262623405
2166
13.4033178798042
2233
13.4036094972679
2138
13.4039011147316
2123
13.4041927321953
2125
13.404484349659
2171
13.4047759671227
2098
13.4050675845864
2098
13.4053592020501
2102
13.4056508195138
2099
13.4059424369775
2065
13.4062340544412
2053
13.4065256719049
2147
13.4068172893687
2113
13.4071089068324
2177
13.4074005242961
2139
13.4076921417598
2110
13.4079837592235
2146
13.4082753766872
2158
13.4085669941509
2143
13.4088586116146
2151
13.4091502290783
2149
13.409441846542
2111
13.4097334640057
2093
13.4100250814694
2147
13.4103166989331
2184
13.4106083163968
2163
13.4108999338605
2200
13.4111915513242
2147
13.4114831687879
2152
13.4117747862517
2169
13.4120664037154
2137
13.4123580211791
2132
13.4126496386428
2172
13.4129412561065
2156
13.4132328735702
2204
13.4135244910339
2169
13.4138161084976
2179
13.4141077259613
2175
13.414399343425
2174
13.4146909608887
2192
13.4149825783524
2169
13.4152741958161
2183
13.4155658132798
2163
13.4158574307435
2162
13.4161490482072
2151
13.4164406656709
2156
13.4167322831347
2144
13.4170239005984
2144
13.4173155180621
2153
13.4176071355258
2176
13.4178987529895
2193
13.4181903704532
2159
13.4184819879169
2107
13.4187736053806
2154
13.4190652228443
2213
13.419356840308
2147
13.4196484577717
2174
13.4199400752354
2163
13.4202316926991
2186
13.4205233101628
2170
13.4208149276265
2252
13.4211065450902
2210
13.4213981625539
2150
13.4216897800177
2137
13.4219813974814
2141
13.4222730149451
2114
13.4225646324088
2176
13.4228562498725
2144
13.4231478673362
2178
13.4234394847999
2213
13.4237311022636
2200
13.4240227197273
2273
13.424314337191
2275
13.4246059546547
2257
13.4248975721184
2357
13.4251891895821
2327
13.4254808070458
2285
13.4257724245095
2318
13.4260640419732
2338
13.4263556594369
2445
13.4266472769007
2507
13.4269388943644
2536
13.4272305118281
2584
13.4275221292918
2552
13.4278137467555
2591
13.4281053642192
2709
13.4283969816829
2739
13.4286885991466
2789
13.4289802166103
2861
13.429271834074
2917
13.4295634515377
2934
13.4298550690014
2915
13.4301466864651
3002
13.4304383039288
3017
13.4307299213925
2996
13.4310215388562
3004
13.4313131563199
2993
13.4316047737837
3012
13.4318963912474
3150
13.4321880087111
3256
13.4324796261748
3301
13.4327712436385
3410
13.4330628611022
3634
13.4333544785659
3829
13.4336460960296
3998
13.4339377134933
4252
13.434229330957
4329
13.4345209484207
4544
13.4348125658844
4857
13.4351041833481
5065
13.4353958008118
5003
13.4356874182755
4982
13.4359790357392
4998
13.4362706532029
4786
13.4365622706667
4690
13.4368538881304
4489
13.4371455055941
4148
13.4374371230578
3871
13.4377287405215
3638
13.4380203579852
3410
13.4383119754489
3085
13.4386035929126
2814
13.4388952103763
2678
13.43918682784
2568
13.4394784453037
2439
13.4397700627674
2266
13.4400616802311
2225
13.4403532976948
2173
13.4406449151585
2156
13.4409365326222
2133
13.4412281500859
2107
13.4415197675497
2115
13.4418113850134
1991
13.4421030024771
2090
13.4423946199408
2091
13.4426862374045
2029
13.4429778548682
2040
13.4432694723319
2004
13.4435610897956
2024
13.4438527072593
2008
13.444144324723
1981
13.4444359421867
2029
13.4447275596504
2032
13.4450191771141
2028
13.4453107945778
1891
13.4456024120415
1939
13.4458940295052
2048
13.4461856469689
2002
13.4464772644327
2039
13.4467688818964
2001
13.4470604993601
1992
13.4473521168238
1994
13.4476437342875
1946
13.4479353517512
1974
13.4482269692149
1998
13.4485185866786
1923
13.4488102041423
1951
13.449101821606
1958
13.4493934390697
2013
13.4496850565334
2017
13.4499766739971
1975
13.4502682914608
2067
13.4505599089245
1988
13.4508515263882
1949
13.4511431438519
2029
13.4514347613157
2008
13.4517263787794
1995
13.4520179962431
2003
13.4523096137068
1998
13.4526012311705
1995
13.4528928486342
1995
13.4531844660979
1983
13.4534760835616
1985
13.4537677010253
2023
13.454059318489
2044
13.4543509359527
1968
13.4546425534164
2027
13.4549341708801
1999
13.4552257883438
1929
13.4555174058075
1947
13.4558090232712
C 1s
137563-48
2026
1
13
15
17
59
8
39
Creation
Created by : DESKTOP-U3MGE2F\Test
Date created : 13/01/2026 15:17
Computer : DESKTOP-U3MGE2F
Location
Location ID : 137563-48
Sample : 137563-48
Description : (62.559,13.925,-0.880)mm
Tilt : 0.00
Charge Neutraliser : On
Filament Current : 0.42A
Filament Bias : 1.1V
Charge Balance : 5V
Settings
Excitation
Mode : XPS - monochromatic
Tuning : Spectroscopy
Emission current : 10.00mA
Anode library : Al
ESCA modes
Collimation : Slot
Lens : Hybrid
Resolution : 40.00
Scan
Deflection : (0.000, 0.000)mm
C 1s : 1188.690-1211.690eV, Sweeps 1
Start : 1188.690eV
End : 1211.690eV
Centre : 1200.190eV
Width : 23.000eV
Step size : 0.100eV
Number Steps : 230
Dwell time : 260ms
Sweep time : 60s
Sweeps : 1
Acquisition Conditions
X-ray Power : 150.00W
Instrument Conditions
Work function : -4.50
XPS
4
62.55875
13.9247109375
-0.8804609375
Al
1486.69
150
1E+37
1E+37
1E+37
1E+37
FAT
40
1E+37
-4.5
1E+37
1E+37
1E+37
1E+37
1E+37
C
1s
-1
Kinetic energy
eV
1188.69
0.1
2
Intensity
d
Transmission
d
pulse counting
0.25974
1
0
1E+37
1E+37
1E+37
0
462
187
12977
12.9251236700583
12.9524596825127
1527
12.9328451636085
1538
12.9322512025661
1533
12.9316572415238
1426
12.9310632804815
1453
12.9304693194392
1500
12.9298753583968
1522
12.9292813973545
1476
12.9286874363122
1420
12.9280934752699
1409
12.9274995142276
1469
12.9269055531852
1470
12.9263115921429
1401
12.9257176311006
1379
12.9251236700583
1395
12.9251779478485
1402
12.9253042521756
1348
12.9254305565028
1323
12.9255568608299
1336
12.9256831651571
1321
12.9258094694842
1306
12.9259357738114
1317
12.9260620781385
1335
12.9261883824657
1324
12.9263146867928
1265
12.92644099112
1215
12.9265672954471
1295
12.9266935997742
1302
12.9268199041014
1237
12.9269462084285
1284
12.9270725127557
1271
12.9271988170828
1256
12.92732512141
1231
12.9274514257371
1286
12.9275777300643
1197
12.9277040343914
1203
12.9278303387186
1205
12.9279566430457
1206
12.9280829473729
1195
12.9282092517
1220
12.9283355560272
1226
12.9284618603543
1180
12.9285881646815
1233
12.9287144690086
1185
12.9288407733358
1180
12.9289670776629
1165
12.9290933819901
1151
12.9292196863172
1179
12.9293459906444
1181
12.9294722949715
1198
12.9295985992987
1157
12.9297249036258
1100
12.929851207953
1130
12.9299775122801
1157
12.9301038166073
1128
12.9302301209344
1154
12.9303564252616
1127
12.9304827295887
1158
12.9306090339159
1132
12.930735338243
1132
12.9308616425702
1119
12.9309879468973
1134
12.9311142512245
1099
12.9312405555516
1081
12.9313668598788
1114
12.9314931642059
1110
12.9316194685331
1057
12.9317457728602
1104
12.9318720771874
1104
12.9319983815145
1070
12.9321246858417
1075
12.9322509901688
1072
12.932377294496
1079
12.9325035988231
1098
12.9326299031503
1090
12.9327562074774
1103
12.9328825118046
1085
12.9330088161317
1148
12.9331351204589
1087
12.933261424786
1119
12.9333877291132
1192
12.9335140334403
1154
12.9336403377675
1146
12.9337666420946
1125
12.9338929464218
1164
12.9340192507489
1188
12.9341455550761
1217
12.9342718594032
1249
12.9343981637304
1163
12.9345244680575
1190
12.9346507723846
1247
12.9347770767118
1180
12.9349033810389
1213
12.9350296853661
1261
12.9351559896932
1252
12.9352822940204
1227
12.9354085983475
1256
12.9355349026747
1223
12.9356612070018
1260
12.935787511329
1304
12.9359138156561
1284
12.9360401199833
1269
12.9361664243104
1353
12.9362927286376
1337
12.9364190329647
1339
12.9365453372919
1380
12.936671641619
1373
12.9367979459462
1360
12.9369242502733
1336
12.9370505546005
1293
12.9371768589276
1393
12.9373031632548
1428
12.9374294675819
1454
12.9375557719091
1494
12.9376820762362
1451
12.9378083805634
1476
12.9379346848905
1506
12.9380609892177
1508
12.9381872935448
1512
12.938313597872
1501
12.9384399021991
1576
12.9385662065263
1554
12.9386925108534
1585
12.9388188151806
1557
12.9389451195077
1697
12.9390714238349
1688
12.939197728162
1647
12.9393240324892
1721
12.9394503368163
1733
12.9395766411435
1792
12.9397029454706
1804
12.9398292497978
1860
12.9399555541249
1932
12.9400818584521
1961
12.9402081627792
2036
12.9403344671064
2076
12.9404607714335
2132
12.9405870757607
2173
12.9407133800878
2195
12.940839684415
2152
12.9409659887421
2190
12.9410922930693
2273
12.9412185973964
2384
12.9413449017236
2402
12.9414712060507
2428
12.9415975103779
2541
12.941723814705
2588
12.9418501190322
2758
12.9419764233593
2853
12.9421027276865
2913
12.9422290320136
3016
12.9423553363408
3007
12.9424816406679
2964
12.9426079449951
2911
12.9427342493222
2838
12.9428605536494
2841
12.9429868579765
2684
12.9431131623036
2648
12.9432394666308
2569
12.9433657709579
2520
12.9434920752851
2610
12.9436183796122
2712
12.9437446839394
2726
12.9438709882665
2787
12.9439972925937
2895
12.9441235969208
3052
12.944249901248
3094
12.9443762055751
3147
12.9445025099023
3207
12.9446288142294
3227
12.9447551185566
3192
12.9448814228837
3497
12.9450077272109
3744
12.945134031538
4160
12.9452603358652
4621
12.9453866401923
5346
12.9455129445195
6252
12.9456392488466
7169
12.9457655531738
8112
12.9458918575009
9321
12.9460181618281
10291
12.9461444661552
11077
12.9462707704824
11897
12.9463970748095
12507
12.9465233791367
12871
12.9466496834638
12977
12.946775987791
12831
12.9469022921181
12673
12.9470285964453
12229
12.9471549007724
11718
12.9472812050996
10865
12.9474075094267
9942
12.9475338137539
8834
12.947660118081
8024
12.9477864224082
6946
12.9479127267353
5956
12.9480390310625
4909
12.9481653353896
3961
12.9482916397168
3050
12.9484179440439
2263
12.9485442483711
1608
12.9486705526982
1126
12.9487968570254
846
12.9489231613525
630
12.9490494656797
458
12.9491757700068
387
12.949302074334
363
12.9494283786611
308
12.9495546829883
295
12.9496809873154
260
12.9498072916426
266
12.9499335959697
258
12.9500599002969
252
12.950186204624
250
12.9503125089512
240
12.9504388132783
232
12.9505651176055
254
12.9506914219326
200
12.9508177262598
212
12.9509440305869
225
12.9510703349141
216
12.9511966392412
216
12.9513229435683
208
12.9514492478955
194
12.9515755522226
202
12.9517018565498
192
12.9518281608769
189
12.9519544652041
202
12.9520807695312
187
12.9522070738584
189
12.9523333781855
189
12.9524596825127
end of experiment
