# Supplementary material for: Achieving high-performance room-temperature organic ferromagnetic semiconductor films via topochemical reduction
Source: Nat Commun. 2026 Apr 15;17:5197. doi: 10.1038/s41467-026-71866-2 (PMC13253818; doi:10.1038/s41467-026-71866-2)
Supplement: Supplementary file 3 — Source Data [file 41467_2026_71866_MOESM3_ESM.zip › Source Data/Supplementary_Figure_4/supplementary fig4e,f/6-after.vms]

VAMAS Surface Chemical Analysis Standard Data Transfer Format 1988 May 4
Not specified
MI-600-BE9240AA
DESKTOP-U3MGE2F\Test
137563.experiment
0
NORM
REGULAR
1
4
Index
d
PositionX [mm]
n
PositionY [mm]
n
PositionZ [mm]
n
0
0
0
0
4
survey
137563-6
2026
1
13
14
12
5
8
39
Creation
Created by : DESKTOP-U3MGE2F\Test
Date created : 13/01/2026 14:12
Computer : DESKTOP-U3MGE2F
Location
Location ID : 137563-6
Sample : 137563-6
Description : (37.095,13.455,-1.062)mm
Tilt : 0.00
Charge Neutraliser : On
Filament Current : 0.42A
Filament Bias : 1.1V
Charge Balance : 5V
Settings
Excitation
Mode : XPS - monochromatic
Tuning : Spectroscopy
Emission current : 5.00mA
Anode library : Al
ESCA modes
Collimation : Slot
Lens : Hybrid
Resolution : 160.00
Scan
Deflection : (0.000, 0.000)mm
survey : 286.690-1491.690eV, Sweeps 1
Start : 286.690eV
End : 1491.690eV
Centre : 889.190eV
Width : 1205.000eV
Step size : 1.000eV
Number Steps : 1205
Dwell time : 120ms
Sweep time : 145s
Sweeps : 1
Acquisition Conditions
X-ray Power : 75.00W
Instrument Conditions
Work function : -4.50
XPS
1
37.095
13.455046875
-1.06203125
Al
1486.69
75
1E+37
1E+37
1E+37
1E+37
FAT
160
1E+37
-4.5
1E+37
1E+37
1E+37
1E+37
1E+37
survey

-1
Kinetic energy
eV
286.69
1
2
Intensity
d
Transmission
d
pulse counting
0.12
1
0
1E+37
1E+37
1E+37
0
2412
1
12241
57.9860241685584
74.8547926066681
2513
60.7486057633905
2443
60.9639131420058
2355
61.179220520621
2368
61.3945278992363
2426
61.6098352778516
2417
61.8251426564668
2409
62.0404500350821
2406
62.2557574136974
2456
62.4710647923126
2447
62.6863721709279
2448
62.9016795495432
2480
63.1169869281584
2413
63.3322943067737
2413
63.547601685389
2451
63.7629090640042
2413
63.9782164426195
2380
64.1935238212348
2470
64.40883119985
2459
64.6241385784653
2467
64.8394459570806
2580
65.0547533356958
2572
65.2700607143111
2510
65.4853680929264
2516
65.7006754715416
2501
65.7940376821288
2541
65.8326129331672
2541
65.8711881842056
2566
65.909763435244
2463
65.9483386862824
2535
65.9869139373208
2535
66.0254891883592
2572
66.0640644393976
2575
66.1026396904359
2582
66.1412149414743
2572
66.1797901925127
2595
66.2183654435511
2550
66.2569406945895
2613
66.2955159456279
2582
66.3340911966663
2585
66.3726664477046
2578
66.411241698743
2630
66.4498169497814
2681
66.4883922008198
2636
66.5269674518582
2642
66.5655427028966
2608
66.604117953935
2624
66.6426932049733
2624
66.6812684560117
2620
66.7198437070501
2629
66.7584189580885
2662
66.7969942091269
2663
66.8355694601653
2615
66.8741447112037
2625
66.912719962242
2649
66.9512952132804
2594
66.9898704643188
2611
67.0284457153572
2725
67.0670209663956
2704
67.105596217434
2707
67.1441714684724
2642
67.1827467195107
2684
67.2213219705491
2713
67.2598972215875
2761
67.2984724726259
2774
67.3370477236643
2674
67.3756229747027
2704
67.4141982257411
2802
67.4527734767794
2764
67.4913487278178
2723
67.5299239788562
2758
67.5684992298946
2817
67.607074480933
2763
67.6456497319714
2780
67.6842249830098
2833
67.7217865757798
2820
67.7588927568642
2737
67.7959989379485
2711
67.8331051190328
2816
67.8702113001171
2936
67.9073174812015
2875
67.9444236622858
2803
67.9815298433701
2785
68.0186360244545
2877
68.0557422055388
2797
68.0928483866231
2814
68.1299545677074
2875
68.1670607487918
2922
68.2041669298761
2900
68.2412731109604
2857
68.2783792920447
2843
68.3154854731291
2860
68.3525916542134
2897
68.3896978352977
2879
68.4268040163821
2911
68.4639101974664
2946
68.5010163785507
2935
68.538122559635
2938
68.5752287407194
2916
68.6123349218037
2908
68.649441102888
2927
68.6865472839723
2922
68.7236534650567
2902
68.760759646141
2959
68.7978658272253
2886
68.8349720083097
2892
68.872078189394
2828
68.9091843704783
2729
68.9462905515626
2777
68.983396732647
2717
69.0205029137313
2708
69.0576090948156
2682
69.0947152759
2686
69.1318214569843
2638
69.1689276380686
2634
69.2060338191529
2685
69.2431400002373
2656
69.2802461813216
2667
69.3173523624059
2647
69.3544585434902
2651
69.3915647245746
2685
69.4286709056589
2712
69.4657770867432
2746
69.5028832678276
2692
69.5399894489119
2695
69.5569989697328
2826
69.5649795562324
2768
69.572960142732
2699
69.5809407292316
2735
69.5889213157312
2741
69.5969019022309
2775
69.6048824887305
2793
69.6128630752301
2801
69.6208436617297
2758
69.6288242482293
2708
69.6368048347289
2806
69.6447854212286
2795
69.6527660077282
2816
69.6607465942278
2798
69.6687271807274
2775
69.6767077672271
2820
69.6846883537267
2866
69.6926689402263
2830
69.7006495267259
2832
69.7086301132255
2816
69.7166106997252
2758
69.7245912862248
2772
69.7325718727244
2888
69.740552459224
2870
69.7485330457236
2806
69.7565136322232
2910
69.7644942187229
2871
69.7724748052225
2855
69.7804553917221
2955
69.7884359782217
2904
69.7964165647214
2889
69.804397151221
2810
69.8123777377206
2883
69.8203583242202
2930
69.8283389107198
2985
69.8363194972194
2894
69.8443000837191
2863
69.8522806702187
2925
69.8602612567183
2995
69.8682418432179
2951
69.8762224297175
2929
69.8842030162172
2876
69.8921836027168
2924
69.9001641892164
2960
69.908144775716
2934
69.9161253622157
2965
69.9241059487153
2934
69.9320865352149
2947
69.9400671217145
2942
69.9480477082141
2962
69.958180693151
2942
69.9692806976756
2891
69.9803807022002
3016
69.9914807067248
3093
70.0025807112494
2987
70.013680715774
2936
70.0247807202986
3014
70.0358807248232
2986
70.0469807293478
3072
70.0580807338724
3092
70.0691807383971
3034
70.0802807429217
3132
70.0913807474463
3122
70.1024807519709
3101
70.1135807564955
3176
70.1246807610201
3106
70.1357807655447
3151
70.1468807700693
3142
70.1579807745939
3146
70.1690807791185
3143
70.1801807836431
3091
70.1912807881677
3161
70.2023807926923
3236
70.2134807972169
3195
70.2245808017415
3098
70.2356808062661
3179
70.2467808107908
3185
70.2578808153154
3333
70.26898081984
3306
70.2800808243646
3376
70.2911808288892
3282
70.3022808334138
3329
70.3133808379384
3372
70.324480842463
3382
70.3355808469876
3424
70.3466808515122
3309
70.3577808560368
3228
70.3688808605614
3308
70.379980865086
3258
70.3910808696106
3155
70.4021808741353
3103
70.4132808786599
3212
70.4243808831845
3153
70.4354808877091
3095
70.4465808922337
3005
70.4576808967583
3012
70.4687809012829
3136
70.4798809058075
3165
70.4909809103321
3186
70.5020809148567
3272
70.49585913289
3286
70.4818550990215
3428
70.4678510651529
3558
70.4538470312844
3590
70.4398429974158
3683
70.4258389635473
3775
70.4118349296787
3701
70.3978308958101
3753
70.3838268619416
3643
70.369822828073
3554
70.3558187942045
3319
70.3418147603359
3187
70.3278107264674
2979
70.3138066925988
2752
70.2998026587303
2708
70.2857986248617
2641
70.2717945909932
2472
70.2577905571246
2527
70.243786523256
2526
70.2297824893875
2509
70.2157784555189
2432
70.2017744216504
2412
70.1877703877818
2341
70.1737663539133
2421
70.1597623200447
2456
70.1457582861761
2456
70.1317542523076
2407
70.117750218439
2407
70.1037461845705
2432
70.0897421507019
2487
70.0757381168334
2518
70.0617340829648
2473
70.0477300490963
2425
70.0337260152277
2368
70.0197219813592
2413
70.0057179474906
2422
69.991713913622
2447
69.9777098797535
2456
69.9637058458849
2367
69.9497018120164
2511
69.9356977781478
2476
69.9216937442793
2458
69.9076897104107
2504
69.8936856765421
2511
69.8796816426736
2527
69.865677608805
2478
69.8516735749365
2416
69.8376695410679
2448
69.8236655071994
2540
69.8096614733308
2521
69.803641915994
2509
69.8012095872439
2473
69.7987772584938
2476
69.7963449297438
2485
69.7939126009937
2414
69.7914802722436
2553
69.7890479434935
2579
69.7866156147434
2528
69.7841832859933
2512
69.7817509572432
2541
69.7793186284932
2606
69.7768862997431
2473
69.774453970993
2483
69.7720216422429
2617
69.7695893134928
2535
69.7671569847427
2526
69.7647246559926
2637
69.7622923272426
2611
69.7598599984925
2558
69.7574276697424
2528
69.7549953409923
2571
69.7525630122422
2586
69.7501306834921
2604
69.747698354742
2641
69.745266025992
2584
69.7428336972419
2580
69.7404013684918
2597
69.7379690397417
2614
69.7355367109916
2575
69.7331043822415
2557
69.7306720534914
2564
69.7282397247414
2501
69.7258073959913
2587
69.7233750672412
2546
69.7209427384911
2657
69.718510409741
2557
69.7160780809909
2586
69.7136457522409
2669
69.7112134234908
2695
69.7087810947407
2693
69.7063487659906
2655
69.7039164372405
2605
69.7014841084904
2664
69.6990517797403
2684
69.6966194509903
2630
69.6941871222402
2620
69.6917547934901
2596
69.68932246474
2723
69.6868901359899
2678
69.6844578072398
2638
69.669539408936
2648
69.6490113272094
2729
69.6284832454828
2706
69.6079551637563
2627
69.5874270820297
2598
69.5668990003032
2646
69.5463709185766
2639
69.52584283685
2660
69.5053147551235
2642
69.4847866733969
2661
69.4642585916703
2761
69.4437305099438
2700
69.4232024282172
2688
69.4026743464907
2655
69.3821462647641
2709
69.3616181830375
2669
69.341090101311
2693
69.3205620195844
2648
69.3000339378578
2738
69.2795058561313
2789
69.2589777744047
2719
69.2384496926781
2706
69.2179216109516
2741
69.197393529225
2677
69.1768654474985
2678
69.1563373657719
2715
69.1358092840453
2672
69.1152812023188
2740
69.0947531205922
2772
69.0742250388656
2865
69.0536969571391
2817
69.0331688754125
2743
69.012640793686
2717
68.9921127119594
2739
68.9715846302328
2767
68.9510565485063
2797
68.9305284667797
2762
68.9100003850531
2773
68.8894723033266
2762
68.8689442216
2792
68.8484161398734
2834
68.8278880581469
2751
68.8073599764203
2755
68.7868318946938
2779
68.7663038129672
2789
68.7457757312406
2844
68.7252476495141
2741
68.7047195677875
2761
68.684191486061
2766
68.6636634043344
2769
68.6284960907418
2800
68.5867517309485
2804
68.5450073711553
2778
68.503263011362
2772
68.4615186515687
2738
68.4197742917754
2802
68.3780299319822
2837
68.3362855721889
2839
68.2945412123956
2843
68.2527968526024
2882
68.2110524928091
2849
68.1693081330158
2789
68.1275637732225
2756
68.0858194134293
2774
68.044075053636
2787
68.0023306938427
2881
67.9605863340495
2828
67.9188419742562
2895
67.8770976144629
2935
67.8353532546697
2828
67.7936088948764
2825
67.7518645350831
2895
67.7101201752898
2950
67.6683758154966
2900
67.6266314557033
2889
67.58488709591
2853
67.5431427361168
2869
67.5013983763235
2913
67.4596540165302
2859
67.417909656737
2877
67.3761652969437
2881
67.3344209371504
2906
67.2926765773571
2994
67.2509322175639
2965
67.2091878577706
2908
67.1674434979773
2908
67.1256991381841
2919
67.0839547783908
2895
67.0422104185975
2899
67.0004660588042
2927
66.9902743911378
2987
66.9942585706588
2942
66.9982427501799
2929
67.0022269297009
2958
67.0062111092219
2880
67.0101952887429
2907
67.0141794682639
3034
67.0181636477849
2971
67.0221478273059
2905
67.0261320068269
2983
67.0301161863479
2915
67.0341003658689
2887
67.0380845453899
2919
67.0420687249109
2961
67.0460529044319
2943
67.0500370839529
2960
67.0540212634739
2962
67.058005442995
2944
67.061989622516
2953
67.065973802037
3050
67.069957981558
2965
67.073942161079
2972
67.0779263406
2946
67.081910520121
2992
67.085894699642
2878
67.089878879163
2931
67.093863058684
2902
67.097847238205
2966
67.101831417726
2972
67.105815597247
3040
67.109799776768
3058
67.1137839562891
3031
67.1177681358101
2990
67.1217523153311
3039
67.1257364948521
3045
67.1297206743731
2937
67.1337048538941
3005
67.1376890334151
2994
67.1416732129361
2974
67.1456573924571
3066
67.1496415719781
3087
67.1536257514991
3116
67.1576099310201
3024
67.1615941105411
3043
67.1655782900621
3027
67.1695624695831
3022
67.1735466491042
3136
67.1775308286252
3052
67.1815150081462
3119
67.1854991876672
3101
67.1894833671882
3112
67.1934675467092
3087
67.1974517262302
2962
67.2014359057512
3112
67.2054200852722
3017
67.2094042647932
2976
67.2133884443142
2970
67.2173726238352
3052
67.2213568033562
3040
67.2253409828772
3084
67.2079110907239
3135
67.1808603837603
3193
67.1538096767967
3085
67.1267589698331
3087
67.0997082628696
3130
67.072657555906
3065
67.0456068489424
3099
67.0185561419788
3134
66.9915054350152
3172
66.9644547280516
3059
66.9374040210881
3047
66.9103533141245
3195
66.8833026071609
3207
66.8562519001973
3223
66.8292011932337
3135
66.8021504862702
3095
66.7750997793066
3081
66.748049072343
3161
66.7209983653794
3176
66.6939476584158
3104
66.6668969514522
3151
66.6398462444887
3101
66.6127955375251
3164
66.5857448305615
3180
66.5586941235979
3234
66.5316434166343
3140
66.5045927096707
3145
66.4775420027072
3152
66.4504912957436
3101
66.42344058878
3116
66.3963898818164
3158
66.3693391748528
3190
66.3422884678892
3268
66.3152377609257
3201
66.2881870539621
3186
66.2611363469985
3136
66.2340856400349
3244
66.2070349330713
3284
66.1799842261078
3213
66.1529335191442
3139
66.1258828121806
3212
66.098832105217
3176
66.0717813982534
3168
66.0447306912898
3157
66.0176799843263
3171
65.9906292773627
3231
65.9635785703991
3289
65.9365278634355
3204
65.9094771564719
3178
65.8824264495084
3246
65.869149448454
3299
65.8620606341125
3267
65.854971819771
3278
65.8478830054295
3301
65.840794191088
3234
65.8337053767465
3253
65.826616562405
3254
65.8195277480635
3257
65.812438933722
3312
65.8053501193805
3265
65.798261305039
3281
65.7911724906975
3298
65.784083676356
3243
65.7769948620145
3188
65.769906047673
3266
65.7628172333315
3288
65.75572841899
3257
65.7486396046485
3334
65.741550790307
3358
65.7344619759655
3272
65.727373161624
3261
65.7202843472825
3367
65.713195532941
3334
65.7061067185995
3342
65.699017904258
3355
65.6919290899165
3303
65.684840275575
3241
65.6777514612335
3312
65.670662646892
3303
65.6635738325505
3233
65.656485018209
3275
65.6493962038675
3246
65.642307389526
3213
65.6352185751845
3305
65.628129760843
3345
65.6210409465015
3299
65.61395213216
3305
65.6068633178185
3362
65.599774503477
3364
65.5926856891355
3375
65.585596874794
3394
65.5785080604525
3388
65.571419246111
3322
65.5643304317695
3425
65.557241617428
3416
65.5501528030865
3354
65.543063988745
3335
65.5359751744035
3329
65.528886360062
3407
65.5217975457205
3383
65.514708731379
3401
65.5076199170375
3444
65.5005311026961
3383
65.4934422883546
3382
65.4863534740131
3311
65.4792646596716
3363
65.4721758453301
3301
65.4650870309886
3357
65.4579982166471
3393
65.4509094023056
3442
65.4103549818193
3404
65.3547652890072
3404
65.299175596195
3441
65.2435859033829
3464
65.1879962105707
3413
65.1324065177586
3413
65.0768168249464
3373
65.0212271321343
3367
64.9656374393221
3418
64.9100477465099
3367
64.8544580536978
3290
64.7988683608856
3437
64.7432786680735
3521
64.6876889752614
3443
64.6320992824492
3430
64.5765095896371
3339
64.5209198968249
3421
64.4653302040127
3433
64.4097405112006
3468
64.3541508183884
3422
64.2985611255763
3520
64.2429714327642
3501
64.187381739952
3502
64.1317920471399
3482
64.0762023543277
3330
64.0206126615155
3408
63.9650229687034
3475
63.9094332758912
3501
63.8538435830791
3507
63.7982538902669
3495
63.7426641974548
3410
63.6870745046426
3443
63.6314848118305
3511
63.5758951190183
3559
63.5203054262062
3506
63.464715733394
3472
63.4091260405819
3464
63.3535363477697
3531
63.2979466549576
3547
63.2423569621454
3589
63.2849675096406
3529
63.3716970056795
3565
63.4584265017185
3564
63.5451559977574
3445
63.6318854937964
3540
63.7186149898353
3443
63.8053444858743
3449
63.8920739819132
3362
63.9788034779522
3454
64.0655329739911
3564
64.1522624700301
3505
64.238991966069
3515
64.325721462108
3460
64.4124509581469
3550
64.4991804541859
3511
64.5859099502248
3431
64.6726394462638
3496
64.7593689423027
3590
64.8460984383417
3601
64.9328279343806
3632
65.0195574304196
3728
65.1062869264585
3700
65.1930164224975
3690
65.2797459185364
3685
65.3664754145754
3701
65.4532049106143
3591
65.5399344066533
3497
65.6266639026923
3560
65.7133933987312
3584
65.8001228947702
3460
65.8868523908091
3437
65.9735818868481
3375
66.060311382887
3444
66.147040878926
3474
66.2337703749649
3346
66.3204998710039
3367
66.4072293670428
3351
66.4939588630818
3227
66.5806883591207
3109
66.6674178551597
3292
66.7541473511986
3259
66.8408768472376
3345
66.9276063432765
3473
67.0143358393155
3468
67.1010653353544
3429
67.1877948313934
3563
67.2745243274323
3902
67.3612538234713
4794
67.4479833195102
5994
67.5347128155492
7678
67.6214423115881
6791
67.7081718076271
4185
67.794901303666
2975
67.881630799705
2777
67.9683602957439
2649
68.0550897917829
2674
68.1418192878218
2586
68.2285487838608
2606
68.3152782798998
2703
68.4020077759387
2641
68.405483775944
2671
68.3715560313546
2606
68.3376282867651
2643
68.3037005421756
2684
68.2697727975861
2691
68.2358450529967
2657
68.2019173084072
2594
68.1679895638177
2634
68.1340618192282
2582
68.1001340746388
2628
68.0662063300493
2686
68.0322785854598
2668
67.9983508408703
2633
67.9644230962809
2632
67.9304953516914
2650
67.8965676071019
2688
67.8626398625124
2714
67.828712117923
2727
67.7947843733335
2704
67.760856628744
2682
67.7269288841545
2688
67.6930011395651
2603
67.6590733949756
2610
67.6251456503861
2635
67.5912179057966
2740
67.5572901612071
2706
67.5233624166177
2709
67.4894346720282
2570
67.4555069274387
2708
67.4215791828493
2702
67.3876514382598
2762
67.3537236936703
2731
67.3197959490808
2716
67.2858682044914
2708
67.2519404599019
2721
67.2180127153124
2725
67.1840849707229
2711
67.1501572261335
2703
67.116229481544
2637
67.0823017369545
2740
67.0187285577021
2750
66.9418364150505
2770
66.8649442723989
2748
66.7880521297473
2774
66.7111599870957
2773
66.634267844444
2784
66.5573757017924
2733
66.4804835591408
2702
66.4035914164892
2706
66.3266992738376
2753
66.2498071311859
2775
66.1729149885343
2718
66.0960228458827
2705
66.0191307032311
2757
65.9422385605795
2760
65.8653464179278
2838
65.7884542752762
2721
65.7115621326246
2681
65.634669989973
2741
65.5577778473213
2775
65.4808857046697
2806
65.4039935620181
2733
65.3271014193665
2745
65.2502092767149
2794
65.1733171340632
2804
65.0964249914116
2759
65.01953284876
2813
64.9426407061084
2809
64.8657485634568
2789
64.7888564208051
2743
64.7119642781535
2778
64.6350721355019
2847
64.5581799928503
2792
64.4812878501987
2742
64.404395707547
2760
64.3275035648954
2859
64.2506114222438
2846
64.1737192795922
2859
64.0968271369406
2743
64.0199349942889
2769
63.9430428516373
2807
63.8661507089857
2827
63.7892585663341
2776
63.7123664236825
2837
63.6354742810308
2798
63.5585821383792
2834
63.4816899957276
2855
63.404797853076
2838
63.3279057104243
2801
63.2510135677727
2847
63.1360609678706
2856
63.0040087422472
2843
62.8719565166238
2869
62.7399042910004
2906
62.607852065377
2896
62.4757998397536
2849
62.3437476141302
2838
62.2116953885069
2822
62.0796431628835
2879
61.9475909372601
2846
61.8155387116367
2757
61.6834864860133
2852
61.5514342603899
2799
61.4193820347665
2787
61.2873298091431
2775
61.1552775835197
2694
61.0232253578963
2730
60.891173132273
2744
60.7591209066496
2719
60.6270686810262
2649
60.4950164554028
2680
60.3629642297794
2589
60.230912004156
2683
60.0988597785326
2668
59.9668075529092
2603
59.8347553272858
2717
59.7027031016624
2744
59.5706508760391
2947
59.4385986504157
3340
59.3065464247923
3901
59.1744941991689
4806
59.0424419735455
4489
58.9103897479221
3294
58.7783375222987
2665
58.6462852966753
2499
58.5142330710519
2460
58.3821808454286
2461
58.2501286198052
2471
58.1180763941818
2447
57.9860241685584
2430
58.0746633781648
2455
58.2624538122949
2452
58.4502442464249
2435
58.6380346805549
2496
58.8258251146849
2425
59.0136155488149
2464
59.2014059829449
2449
59.3891964170749
2438
59.5769868512049
2459
59.7647772853349
2537
59.9525677194649
2500
60.1403581535949
2490
60.3281485877249
2483
60.5159390218549
2490
60.7037294559849
2567
60.8915198901149
2500
61.0793103242449
2524
61.2671007583749
2583
61.4548911925049
2568
61.6426816266349
2489
61.8304720607649
2587
62.0182624948949
2584
62.2060529290249
2530
62.3938433631549
2568
62.5816337972849
2554
62.7694242314149
2585
62.9572146655449
2591
63.1450050996749
2576
63.3327955338049
2581
63.5205859679349
2550
63.7083764020649
2575
63.896166836195
2653
64.083957270325
2619
64.271747704455
2567
64.459538138585
2554
64.647328572715
2535
64.835119006845
2584
65.022909440975
2606
65.210699875105
2601
65.398490309235
2580
65.586280743365
2529
65.774071177495
2643
65.961861611625
2651
66.149652045755
2638
66.337442479885
2695
66.525232914015
2723
66.713023348145
2678
66.900813782275
2604
67.088604216405
2660
67.276394650535
2696
67.464185084665
2680
67.651975518795
2663
67.839765952925
2667
68.027556387055
2742
68.215346821185
2680
68.403137255315
2624
68.590927689445
2612
68.778718123575
2697
68.9665085577051
2679
69.154298991835
2664
69.3420894259651
2590
69.5298798600951
2623
69.7176702942251
2639
69.9054607283551
2663
70.0932511624851
2704
70.2810415966151
2638
70.4688320307451
2693
70.6566224648751
2682
70.8444128990051
2700
71.0322033331351
2717
71.2199937672651
2817
71.4077842013951
2872
71.5955746355251
2835
71.7833650696551
2844
71.9711555037851
2869
72.1589459379151
2878
72.3467363720451
2912
72.5345268061751
2877
72.7223172403051
2900
72.9101076744351
2871
73.0978981085651
2798
73.2856885426951
2739
73.4734789768251
2633
73.6612694109551
2603
73.8490598450851
2538
74.0368502792151
2492
74.2246407133451
2402
74.4124311474751
2249
74.6002215816052
2076
74.7880120157351
1936
74.8463459924343
1817
74.8465183723166
1769
74.8466907521989
1665
74.8468631320812
1660
74.8470355119635
1645
74.8472078918459
1709
74.8473802717282
1834
74.8475526516105
2009
74.8477250314928
2196
74.8478974113752
2342
74.8480697912575
2765
74.8482421711398
3293
74.8484145510221
4069
74.8485869309044
4372
74.8487593107868
5329
74.8489316906691
9761
74.8491040705514
12241
74.8492764504337
6922
74.8494488303161
1841
74.8496212101984
551
74.8497935900807
346
74.849965969963
284
74.8501383498454
266
74.8503107297277
221
74.85048310961
201
74.8506554894923
181
74.8508278693746
194
74.851000249257
188
74.8511726291393
181
74.8513450090216
175
74.8515173889039
171
74.8516897687863
165
74.8518621486686
174
74.8520345285509
185
74.8522069084332
210
74.8523792883155
188
74.8525516681979
186
74.8527240480802
190
74.8528964279625
185
74.8530688078448
172
74.8532411877272
176
74.8534135676095
181
74.8535859474918
181
74.8537583273741
163
74.8539307072565
178
74.8541030871388
186
74.8542754670211
187
74.8544478469034
153
74.8546202267857
164
74.8547926066681
168
74.830292029247
181
74.7947064999939
190
74.7591209707408
179
74.7235354414877
165
74.6879499122346
177
74.6523643829816
182
74.6167788537285
168
74.5811933244754
158
74.5456077952223
170
74.5100222659693
187
74.4744367367162
171
74.4388512074631
163
74.40326567821
184
74.3676801489569
170
74.3320946197039
182
74.2965090904508
164
74.2609235611977
164
74.2253380319446
157
74.1897525026915
165
74.1541669734385
180
74.1185814441854
189
74.0829959149323
170
74.0474103856792
171
74.0118248564262
174
73.9762393271731
164
73.94065379792
161
73.9050682686669
179
73.8694827394138
161
73.8338972101608
162
73.7983116809077
154
73.7627261516546
168
73.7271406224015
168
73.6915550931485
169
73.6559695638954
174
73.6203840346423
167
73.5847985053892
166
73.5492129761361
154
73.5136274468831
154
73.47804191763
166
73.4424563883769
172
73.4068708591238
160
73.3712853298708
150
73.3356998006177
153
73.3001142713646
162
73.2645287421115
161
73.2289432128584
158
73.1933576836054
160
73.1577721543523
166
73.1221866250992
159
73.0866010958461
158
73.0510155665931
157
73.01543003734
166
72.9798445080869
154
72.9442589788338
155
72.9086734495807
153
72.8730879203277
184
72.8375023910746
156
72.8019168618215
159
72.7663313325684
163
72.7307458033153
165
72.668933024706
167
72.5953369891395
160
72.5217409535729
153
72.4481449180064
163
72.3745488824399
175
72.3009528468734
161
72.2273568113068
164
72.1537607757403
165
72.0801647401738
153
72.0065687046073
152
71.9329726690408
171
71.8593766334742
169
71.7857805979077
162
71.7121845623412
176
71.6385885267747
154
71.5649924912081
156
71.4913964556416
173
71.4178004200751
124
71.3442043845086
149
71.270608348942
150
71.1970123133755
165
71.123416277809
170
71.0498202422425
167
70.976224206676
171
70.9026281711094
164
70.8290321355429
156
70.7554360999764
174
70.6818400644099
166
70.6082440288433
138
70.5346479932768
134
70.4610519577103
156
70.3874559221438
135
70.3138598865772
151
70.2402638510107
161
70.1666678154442
153
70.0930717798777
158
70.0194757443112
154
69.9458797087446
168
69.8722836731781
169
69.7986876376116
146
69.7250916020451
144
69.6514955664785
153
69.577899530912
153
69.5043034953455
149
69.430707459779
143
69.3571114242124
142
69.2835153886459
146
69.2099193530794
153
69.1363233175129
154
69.0627272819464
167
68.9891312463798
146
68.9155352108133
151
68.8419391752468
151
68.7683431396803
142
68.6947471041137
158
68.6211510685472
161
68.568829428394
156
68.5260658499483
150
68.4833022715026
148
68.4405386930568
151
68.3977751146111
150
68.3550115361653
143
68.3122479577196
139
68.2694843792739
168
68.2267208008281
155
68.1839572223824
144
68.1411936439367
163
68.0984300654909
146
68.0556664870452
161
68.0129029085995
163
67.9701393301537
136
67.927375751708
129
67.8846121732622
133
67.8418485948165
134
67.7990850163708
135
67.756321437925
141
67.7135578594793
143
67.6707942810336
149
67.6280307025878
155
67.5852671241421
146
67.5425035456963
141
67.4997399672506
136
67.4569763888049
147
67.4142128103591
138
67.3714492319134
146
67.3286856534677
150
67.2859220750219
150
67.2431584965762
161
67.2003949181304
171
67.1576313396847
167
67.114867761239
150
67.0721041827932
172
67.0293406043475
153
66.9865770259018
155
66.943813447456
147
66.9010498690103
127
66.8582862905645
143
66.8155227121188
132
66.7727591336731
135
66.7299955552273
147
66.6872319767816
157
66.6444683983359
145
66.6017048198901
143
66.5589412414444
161
66.5161776629986
136
66.4734140845529
132
66.4306505061072
150
66.3878869276614
163
66.3451233492157
149
66.30235977077
139
66.2595961923242
143
66.2168326138785
142
66.1740690354328
135
66.131305456987
128
66.0885418785413
134
66.0457783000955
153
66.0030147216498
154
65.9602511432041
154
65.9174875647583
142
65.8747239863126
141
65.8319604078668
140
65.7891968294211
144
65.7464332509754
135
65.7036696725296
145
65.6609060940839
143
65.6181425156382
145
65.5753789371924
120
65.5326153587467
138
65.489851780301
158
65.4470882018552
131
65.4043246234095
146
65.3615610449637
153
65.318797466518
161
65.2760338880723
157
65.2332703096265
153
65.1905067311808
146
65.147743152735
155
65.1049795742893
154
65.0622159958436
152
65.0194524173978
167
64.9766888389521
162
64.9339252605064
158
64.8911616820606
176
64.8483981036149
156
64.8056345251692
141
64.7628709467234
157
64.7201073682777
145
64.6773437898319
154
64.6345802113862
154
64.5918166329405
137
64.5490530544947
160
64.506289476049
140
64.4635258976032
128
64.4207623191575
129
64.3779987407118
138
64.335235162266
143
64.2924715838203
135
64.2497080053746
135
64.2069444269288
144
64.1641808484831
144
64.1214172700374
123
64.0786536915916
142
64.0358901131459
179
63.9931265347001
181
63.9503629562544
206
63.9075993778087
201
63.8648357993629
183
63.8220722209172
182
63.7793086424715
194
63.7365450640257
199
63.69378148558
189
63.6510179071342
174
63.6082543286885
188
63.5654907502428
188
63.522727171797
189
63.4799635933513
155
63.4372000149056
154
63.3944364364598
125
63.3516728580141
107
63.3089092795683
129
63.2661457011226
106
63.2233821226769
120
63.1806185442311
84
63.1378549657854
76
63.0950913873397
57
63.0523278088939
52
63.0095642304482
56
62.9668006520024
46
62.9240370735567
14
62.881273495111
5
62.8385099166652
1
62.7957463382195
O 1s
137563-6
2026
1
13
14
15
19
8
39
Creation
Created by : DESKTOP-U3MGE2F\Test
Date created : 13/01/2026 14:15
Computer : DESKTOP-U3MGE2F
Location
Location ID : 137563-6
Sample : 137563-6
Description : (37.095,13.455,-1.062)mm
Tilt : 0.00
Charge Neutraliser : On
Filament Current : 0.42A
Filament Bias : 1.1V
Charge Balance : 5V
Settings
Excitation
Mode : XPS - monochromatic
Tuning : Spectroscopy
Emission current : 10.00mA
Anode library : Al
ESCA modes
Collimation : Slot
Lens : Hybrid
Resolution : 40.00
Scan
Deflection : (0.000, 0.000)mm
O 1s : 945.690-963.690eV, Sweeps 1
Start : 945.690eV
End : 963.690eV
Centre : 954.690eV
Width : 18.000eV
Step size : 0.100eV
Number Steps : 180
Dwell time : 331ms
Sweep time : 60s
Sweeps : 1
Acquisition Conditions
X-ray Power : 150.00W
Instrument Conditions
Work function : -4.50
XPS
2
37.095
13.455046875
-1.06203125
Al
1486.69
150
1E+37
1E+37
1E+37
1E+37
FAT
40
1E+37
-4.5
1E+37
1E+37
1E+37
1E+37
1E+37
O
1s
-1
Kinetic energy
eV
945.69
0.1
2
Intensity
d
Transmission
d
pulse counting
0.331492
1
0
1E+37
1E+37
1E+37
0
362
2347
9059
13.2923697639972
13.2973992992863
3082
13.2923697639972
3010
13.2923977058599
3118
13.2924256477226
2947
13.2924535895854
3033
13.2924815314481
3013
13.2925094733108
2976
13.2925374151735
2954
13.2925653570362
3013
13.2925932988989
2976
13.2926212407617
2950
13.2926491826244
2907
13.2926771244871
2904
13.2927050663498
2981
13.2927330082125
2965
13.2927609500752
2872
13.292788891938
2877
13.2928168338007
2899
13.2928447756634
2906
13.2928727175261
2912
13.2929006593888
2870
13.2929286012515
2888
13.2929565431143
2831
13.292984484977
2913
13.2930124268397
2876
13.2930403687024
2870
13.2930683105651
2823
13.2930962524278
2812
13.2931241942906
2808
13.2931521361533
2859
13.293180078016
2817
13.2932080198787
2844
13.2932359617414
2897
13.2932639036041
2827
13.2932918454669
2789
13.2933197873296
2777
13.2933477291923
2776
13.293375671055
2800
13.2934036129177
2831
13.2934315547805
2848
13.2934594966432
2805
13.2934874385059
2845
13.2935153803686
2761
13.2935433222313
2745
13.293571264094
2757
13.2935992059568
2751
13.2936271478195
2786
13.2936550896822
2754
13.2936830315449
2814
13.2937109734076
2795
13.2937389152703
2777
13.2937668571331
2767
13.2937947989958
2752
13.2938227408585
2800
13.2938506827212
2814
13.2938786245839
2852
13.2939065664466
2862
13.2939345083094
2854
13.2939624501721
2934
13.2939903920348
2853
13.2940183338975
2881
13.2940462757602
2765
13.2940742176229
2861
13.2941021594857
2851
13.2941301013484
2902
13.2941580432111
2946
13.2941859850738
2923
13.2942139269365
2936
13.2942418687992
2959
13.294269810662
2921
13.2942977525247
3058
13.2943256943874
3005
13.2943536362501
2953
13.2943815781128
2992
13.2944095199755
2938
13.2944374618383
2981
13.294465403701
3081
13.2944933455637
3127
13.2945212874264
3054
13.2945492292891
3069
13.2945771711518
3031
13.2946051130146
3115
13.2946330548773
3026
13.29466099674
3112
13.2946889386027
3153
13.2947168804654
3062
13.2947448223281
3104
13.2947727641909
3071
13.2948007060536
3042
13.2948286479163
3107
13.294856589779
3089
13.2948845316417
3060
13.2949124735044
3087
13.2949404153672
3147
13.2949683572299
3077
13.2949962990926
3114
13.2950242409553
3043
13.295052182818
3057
13.2950801246807
2971
13.2951080665435
2964
13.2951360084062
3006
13.2951639502689
2949
13.2951918921316
2940
13.2952198339943
2921
13.295247775857
2950
13.2952757177198
2914
13.2953036595825
2932
13.2953316014452
3018
13.2953595433079
2962
13.2953874851706
2974
13.2954154270334
2906
13.2954433688961
3085
13.2954713107588
3021
13.2954992526215
3057
13.2955271944842
3031
13.2955551363469
3053
13.2955830782097
3094
13.2956110200724
3222
13.2956389619351
3286
13.2956669037978
3265
13.2956948456605
3274
13.2957227875232
3346
13.295750729386
3515
13.2957786712487
3655
13.2958066131114
3794
13.2958345549741
3809
13.2958624968368
3988
13.2958904386995
4213
13.2959183805623
4415
13.295946322425
4484
13.2959742642877
4654
13.2960022061504
4737
13.2960301480131
4753
13.2960580898758
4876
13.2960860317386
4923
13.2961139736013
4941
13.296141915464
5028
13.2961698573267
5145
13.2961977991894
5164
13.2962257410521
5452
13.2962536829149
5526
13.2962816247776
5844
13.2963095666403
6177
13.296337508503
6495
13.2963654503657
6972
13.2963933922284
7274
13.2964213340912
7708
13.2964492759539
8204
13.2964772178166
8549
13.2965051596793
8929
13.296533101542
8908
13.2965610434047
9059
13.2965889852675
8872
13.2966169271302
8677
13.2966448689929
8336
13.2966728108556
7915
13.2967007527183
7343
13.296728694581
6877
13.2967566364438
6465
13.2967845783065
5998
13.2968125201692
5557
13.2968404620319
5013
13.2968684038946
4479
13.2968963457573
4057
13.2969242876201
3753
13.2969522294828
3340
13.2969801713455
3062
13.2970081132082
2851
13.2970360550709
2776
13.2970639969336
2685
13.2970919387964
2643
13.2971198806591
2514
13.2971478225218
2474
13.2971757643845
2441
13.2972037062472
2432
13.2972316481099
2471
13.2972595899727
2384
13.2972875318354
2347
13.2973154736981
2396
13.2973434155608
2389
13.2973713574235
2381
13.2973992992863
N 1s
137563-6
2026
1
13
14
15
19
8
39
Creation
Created by : DESKTOP-U3MGE2F\Test
Date created : 13/01/2026 14:15
Computer : DESKTOP-U3MGE2F
Location
Location ID : 137563-6
Sample : 137563-6
Description : (37.095,13.455,-1.062)mm
Tilt : 0.00
Charge Neutraliser : On
Filament Current : 0.42A
Filament Bias : 1.1V
Charge Balance : 5V
Settings
Excitation
Mode : XPS - monochromatic
Tuning : Spectroscopy
Emission current : 10.00mA
Anode library : Al
ESCA modes
Collimation : Slot
Lens : Hybrid
Resolution : 40.00
Scan
Deflection : (0.000, 0.000)mm
N 1s : 1078.690-1098.690eV, Sweeps 1
Start : 1078.690eV
End : 1098.690eV
Centre : 1088.690eV
Width : 20.000eV
Step size : 0.100eV
Number Steps : 200
Dwell time : 299ms
Sweep time : 60s
Sweeps : 1
Acquisition Conditions
X-ray Power : 150.00W
Instrument Conditions
Work function : -4.50
XPS
3
37.095
13.455046875
-1.06203125
Al
1486.69
150
1E+37
1E+37
1E+37
1E+37
FAT
40
1E+37
-4.5
1E+37
1E+37
1E+37
1E+37
1E+37
N
1s
-1
Kinetic energy
eV
1078.69
0.1
2
Intensity
d
Transmission
d
pulse counting
0.298507
1
0
1E+37
1E+37
1E+37
0
402
1894
5151
13.3974855305301
13.4558090232712
2115
13.3974855305301
2098
13.3977771479938
2158
13.3980687654575
2126
13.3983603829212
2151
13.3986520003849
2105
13.3989436178486
2103
13.3992352353123
2065
13.399526852776
2078
13.3998184702397
2043
13.4001100877034
2131
13.4004017051671
2132
13.4006933226308
2208
13.4009849400945
2166
13.4012765575582
2127
13.4015681750219
2167
13.4018597924857
2066
13.4021514099494
2127
13.4024430274131
2074
13.4027346448768
2105
13.4030262623405
2068
13.4033178798042
2042
13.4036094972679
2041
13.4039011147316
2084
13.4041927321953
2137
13.404484349659
2166
13.4047759671227
2119
13.4050675845864
2115
13.4053592020501
2103
13.4056508195138
2062
13.4059424369775
2092
13.4062340544412
2095
13.4065256719049
2073
13.4068172893687
2085
13.4071089068324
2104
13.4074005242961
2060
13.4076921417598
2102
13.4079837592235
2148
13.4082753766872
2142
13.4085669941509
2123
13.4088586116146
2138
13.4091502290783
2084
13.409441846542
2079
13.4097334640057
2162
13.4100250814694
2116
13.4103166989331
2060
13.4106083163968
2161
13.4108999338605
2110
13.4111915513242
2109
13.4114831687879
2101
13.4117747862517
2155
13.4120664037154
2155
13.4123580211791
2197
13.4126496386428
2194
13.4129412561065
2128
13.4132328735702
2175
13.4135244910339
2133
13.4138161084976
2106
13.4141077259613
2132
13.414399343425
2126
13.4146909608887
2129
13.4149825783524
2124
13.4152741958161
2181
13.4155658132798
2126
13.4158574307435
2187
13.4161490482072
2141
13.4164406656709
2158
13.4167322831347
2125
13.4170239005984
2187
13.4173155180621
2220
13.4176071355258
2219
13.4178987529895
2118
13.4181903704532
2141
13.4184819879169
2138
13.4187736053806
2061
13.4190652228443
2100
13.419356840308
2122
13.4196484577717
2111
13.4199400752354
2113
13.4202316926991
2129
13.4205233101628
2126
13.4208149276265
2122
13.4211065450902
2104
13.4213981625539
2082
13.4216897800177
2074
13.4219813974814
2123
13.4222730149451
2159
13.4225646324088
2185
13.4228562498725
2191
13.4231478673362
2161
13.4234394847999
2142
13.4237311022636
2114
13.4240227197273
2124
13.424314337191
2200
13.4246059546547
2241
13.4248975721184
2202
13.4251891895821
2274
13.4254808070458
2228
13.4257724245095
2279
13.4260640419732
2243
13.4263556594369
2279
13.4266472769007
2333
13.4269388943644
2417
13.4272305118281
2477
13.4275221292918
2419
13.4278137467555
2515
13.4281053642192
2615
13.4283969816829
2643
13.4286885991466
2658
13.4289802166103
2791
13.429271834074
2815
13.4295634515377
2742
13.4298550690014
2832
13.4301466864651
2953
13.4304383039288
2924
13.4307299213925
2884
13.4310215388562
2936
13.4313131563199
2909
13.4316047737837
2942
13.4318963912474
3028
13.4321880087111
3085
13.4324796261748
3230
13.4327712436385
3290
13.4330628611022
3380
13.4333544785659
3643
13.4336460960296
3890
13.4339377134933
4099
13.434229330957
4396
13.4345209484207
4556
13.4348125658844
4784
13.4351041833481
4991
13.4353958008118
5080
13.4356874182755
5136
13.4359790357392
5151
13.4362706532029
5141
13.4365622706667
4961
13.4368538881304
4673
13.4371455055941
4360
13.4374371230578
4093
13.4377287405215
3785
13.4380203579852
3465
13.4383119754489
3200
13.4386035929126
2950
13.4388952103763
2786
13.43918682784
2731
13.4394784453037
2550
13.4397700627674
2340
13.4400616802311
2299
13.4403532976948
2257
13.4406449151585
2186
13.4409365326222
2100
13.4412281500859
2083
13.4415197675497
2041
13.4418113850134
2043
13.4421030024771
2022
13.4423946199408
2004
13.4426862374045
1988
13.4429778548682
1986
13.4432694723319
1980
13.4435610897956
1971
13.4438527072593
1968
13.444144324723
1938
13.4444359421867
2001
13.4447275596504
1975
13.4450191771141
1984
13.4453107945778
1916
13.4456024120415
1894
13.4458940295052
1952
13.4461856469689
1961
13.4464772644327
1961
13.4467688818964
1931
13.4470604993601
1944
13.4473521168238
1959
13.4476437342875
1896
13.4479353517512
1949
13.4482269692149
1990
13.4485185866786
2024
13.4488102041423
2024
13.449101821606
1959
13.4493934390697
2001
13.4496850565334
2080
13.4499766739971
2075
13.4502682914608
1974
13.4505599089245
1965
13.4508515263882
1970
13.4511431438519
1977
13.4514347613157
1992
13.4517263787794
1957
13.4520179962431
1952
13.4523096137068
1944
13.4526012311705
1986
13.4528928486342
1963
13.4531844660979
1950
13.4534760835616
1985
13.4537677010253
1974
13.454059318489
2016
13.4543509359527
1961
13.4546425534164
2024
13.4549341708801
1934
13.4552257883438
1971
13.4555174058075
1970
13.4558090232712
C 1s
137563-6
2026
1
13
14
15
19
8
39
Creation
Created by : DESKTOP-U3MGE2F\Test
Date created : 13/01/2026 14:15
Computer : DESKTOP-U3MGE2F
Location
Location ID : 137563-6
Sample : 137563-6
Description : (37.095,13.455,-1.062)mm
Tilt : 0.00
Charge Neutraliser : On
Filament Current : 0.42A
Filament Bias : 1.1V
Charge Balance : 5V
Settings
Excitation
Mode : XPS - monochromatic
Tuning : Spectroscopy
Emission current : 10.00mA
Anode library : Al
ESCA modes
Collimation : Slot
Lens : Hybrid
Resolution : 40.00
Scan
Deflection : (0.000, 0.000)mm
C 1s : 1188.690-1211.690eV, Sweeps 1
Start : 1188.690eV
End : 1211.690eV
Centre : 1200.190eV
Width : 23.000eV
Step size : 0.100eV
Number Steps : 230
Dwell time : 260ms
Sweep time : 60s
Sweeps : 1
Acquisition Conditions
X-ray Power : 150.00W
Instrument Conditions
Work function : -4.50
XPS
4
37.095
13.455046875
-1.06203125
Al
1486.69
150
1E+37
1E+37
1E+37
1E+37
FAT
40
1E+37
-4.5
1E+37
1E+37
1E+37
1E+37
1E+37
C
1s
-1
Kinetic energy
eV
1188.69
0.1
2
Intensity
d
Transmission
d
pulse counting
0.25974
1
0
1E+37
1E+37
1E+37
0
462
154
13773
12.9251236700583
12.9524596825127
1466
12.9328451636085
1499
12.9322512025661
1475
12.9316572415238
1424
12.9310632804815
1433
12.9304693194392
1444
12.9298753583968
1424
12.9292813973545
1451
12.9286874363122
1443
12.9280934752699
1440
12.9274995142276
1453
12.9269055531852
1390
12.9263115921429
1318
12.9257176311006
1405
12.9251236700583
1398
12.9251779478485
1342
12.9253042521756
1274
12.9254305565028
1384
12.9255568608299
1304
12.9256831651571
1299
12.9258094694842
1263
12.9259357738114
1297
12.9260620781385
1323
12.9261883824657
1306
12.9263146867928
1254
12.92644099112
1231
12.9265672954471
1248
12.9266935997742
1251
12.9268199041014
1235
12.9269462084285
1177
12.9270725127557
1195
12.9271988170828
1192
12.92732512141
1164
12.9274514257371
1165
12.9275777300643
1143
12.9277040343914
1187
12.9278303387186
1150
12.9279566430457
1142
12.9280829473729
1159
12.9282092517
1165
12.9283355560272
1194
12.9284618603543
1168
12.9285881646815
1157
12.9287144690086
1135
12.9288407733358
1124
12.9289670776629
1122
12.9290933819901
1154
12.9292196863172
1100
12.9293459906444
1118
12.9294722949715
1142
12.9295985992987
1139
12.9297249036258
1164
12.929851207953
1131
12.9299775122801
1122
12.9301038166073
1136
12.9302301209344
1109
12.9303564252616
1102
12.9304827295887
1104
12.9306090339159
1102
12.930735338243
1078
12.9308616425702
1058
12.9309879468973
1097
12.9311142512245
1095
12.9312405555516
1053
12.9313668598788
1116
12.9314931642059
1100
12.9316194685331
1071
12.9317457728602
1059
12.9318720771874
1076
12.9319983815145
1085
12.9321246858417
1072
12.9322509901688
1053
12.932377294496
1046
12.9325035988231
1064
12.9326299031503
1119
12.9327562074774
1103
12.9328825118046
1090
12.9330088161317
1092
12.9331351204589
1113
12.933261424786
1094
12.9333877291132
1129
12.9335140334403
1123
12.9336403377675
1106
12.9337666420946
1154
12.9338929464218
1108
12.9340192507489
1130
12.9341455550761
1222
12.9342718594032
1197
12.9343981637304
1161
12.9345244680575
1197
12.9346507723846
1168
12.9347770767118
1231
12.9349033810389
1220
12.9350296853661
1293
12.9351559896932
1242
12.9352822940204
1222
12.9354085983475
1283
12.9355349026747
1206
12.9356612070018
1268
12.935787511329
1326
12.9359138156561
1323
12.9360401199833
1307
12.9361664243104
1309
12.9362927286376
1277
12.9364190329647
1254
12.9365453372919
1332
12.936671641619
1295
12.9367979459462
1332
12.9369242502733
1363
12.9370505546005
1374
12.9371768589276
1363
12.9373031632548
1391
12.9374294675819
1382
12.9375557719091
1388
12.9376820762362
1460
12.9378083805634
1466
12.9379346848905
1492
12.9380609892177
1465
12.9381872935448
1465
12.938313597872
1550
12.9384399021991
1534
12.9385662065263
1621
12.9386925108534
1650
12.9388188151806
1625
12.9389451195077
1585
12.9390714238349
1659
12.939197728162
1718
12.9393240324892
1725
12.9394503368163
1690
12.9395766411435
1727
12.9397029454706
1783
12.9398292497978
1901
12.9399555541249
1901
12.9400818584521
1936
12.9402081627792
1947
12.9403344671064
1982
12.9404607714335
2048
12.9405870757607
2207
12.9407133800878
2192
12.940839684415
2250
12.9409659887421
2248
12.9410922930693
2257
12.9412185973964
2333
12.9413449017236
2391
12.9414712060507
2473
12.9415975103779
2545
12.941723814705
2662
12.9418501190322
2775
12.9419764233593
2881
12.9421027276865
2996
12.9422290320136
3155
12.9423553363408
3308
12.9424816406679
3332
12.9426079449951
3241
12.9427342493222
3165
12.9428605536494
3018
12.9429868579765
2881
12.9431131623036
2725
12.9432394666308
2538
12.9433657709579
2505
12.9434920752851
2403
12.9436183796122
2482
12.9437446839394
2544
12.9438709882665
2582
12.9439972925937
2592
12.9441235969208
2703
12.944249901248
2813
12.9443762055751
2908
12.9445025099023
2853
12.9446288142294
2937
12.9447551185566
2968
12.9448814228837
3000
12.9450077272109
3273
12.945134031538
3604
12.9452603358652
4127
12.9453866401923
4821
12.9455129445195
5546
12.9456392488466
6772
12.9457655531738
8072
12.9458918575009
9285
12.9460181618281
10463
12.9461444661552
11688
12.9462707704824
12682
12.9463970748095
13175
12.9465233791367
13562
12.9466496834638
13773
12.946775987791
13689
12.9469022921181
13345
12.9470285964453
12560
12.9471549007724
11888
12.9472812050996
10922
12.9474075094267
9903
12.9475338137539
8857
12.947660118081
7993
12.9477864224082
6903
12.9479127267353
5850
12.9480390310625
4923
12.9481653353896
3988
12.9482916397168
3172
12.9484179440439
2352
12.9485442483711
1751
12.9486705526982
1264
12.9487968570254
868
12.9489231613525
608
12.9490494656797
488
12.9491757700068
412
12.949302074334
327
12.9494283786611
297
12.9495546829883
261
12.9496809873154
245
12.9498072916426
234
12.9499335959697
210
12.9500599002969
216
12.950186204624
225
12.9503125089512
196
12.9504388132783
200
12.9505651176055
216
12.9506914219326
186
12.9508177262598
177
12.9509440305869
180
12.9510703349141
184
12.9511966392412
187
12.9513229435683
185
12.9514492478955
181
12.9515755522226
162
12.9517018565498
154
12.9518281608769
161
12.9519544652041
176
12.9520807695312
175
12.9522070738584
178
12.9523333781855
156
12.9524596825127
end of experiment
