# Supplementary material for: Achieving high-performance room-temperature organic ferromagnetic semiconductor films via topochemical reduction
Source: Nat Commun. 2026 Apr 15;17:5197. doi: 10.1038/s41467-026-71866-2 (PMC13253818; doi:10.1038/s41467-026-71866-2)
Supplement: Supplementary file 3 — Source Data [file 41467_2026_71866_MOESM3_ESM.zip › Source Data/Supplementary_Figure_4/supplementary fig4e,f/8-after.vms]

VAMAS Surface Chemical Analysis Standard Data Transfer Format 1988 May 4
Not specified
MI-600-BE9240AA
DESKTOP-U3MGE2F\Test
137563.experiment
0
NORM
REGULAR
1
4
Index
d
PositionX [mm]
n
PositionY [mm]
n
PositionZ [mm]
n
0
0
0
0
4
survey
137563-8
2026
1
13
14
27
45
8
39
Creation
Created by : DESKTOP-U3MGE2F\Test
Date created : 13/01/2026 14:27
Computer : DESKTOP-U3MGE2F
Location
Location ID : 137563-8
Sample : 137563-8
Description : (44.120,13.424,-1.042)mm
Tilt : 0.00
Charge Neutraliser : On
Filament Current : 0.42A
Filament Bias : 1.1V
Charge Balance : 5V
Settings
Excitation
Mode : XPS - monochromatic
Tuning : Spectroscopy
Emission current : 5.00mA
Anode library : Al
ESCA modes
Collimation : Slot
Lens : Hybrid
Resolution : 160.00
Scan
Deflection : (0.000, 0.000)mm
survey : 286.690-1491.690eV, Sweeps 1
Start : 286.690eV
End : 1491.690eV
Centre : 889.190eV
Width : 1205.000eV
Step size : 1.000eV
Number Steps : 1205
Dwell time : 120ms
Sweep time : 145s
Sweeps : 1
Acquisition Conditions
X-ray Power : 75.00W
Instrument Conditions
Work function : -4.50
XPS
1
44.12025
13.423828125
-1.0416953125
Al
1486.69
75
1E+37
1E+37
1E+37
1E+37
FAT
160
1E+37
-4.5
1E+37
1E+37
1E+37
1E+37
1E+37
survey

-1
Kinetic energy
eV
286.69
1
2
Intensity
d
Transmission
d
pulse counting
0.12
1
0
1E+37
1E+37
1E+37
0
2412
1
11982
57.9860241685584
74.8547926066681
3133
60.7486057633905
3165
60.9639131420058
3105
61.179220520621
3022
61.3945278992363
3053
61.6098352778516
3117
61.8251426564668
3107
62.0404500350821
3025
62.2557574136974
2992
62.4710647923126
3093
62.6863721709279
3095
62.9016795495432
3009
63.1169869281584
3150
63.3322943067737
3093
63.547601685389
3020
63.7629090640042
3087
63.9782164426195
3126
64.1935238212348
3019
64.40883119985
3092
64.6241385784653
3151
64.8394459570806
3151
65.0547533356958
3143
65.2700607143111
3162
65.4853680929264
3108
65.7006754715416
3083
65.7940376821288
3107
65.8326129331672
3072
65.8711881842056
3157
65.909763435244
3253
65.9483386862824
3159
65.9869139373208
3194
66.0254891883592
3160
66.0640644393976
3086
66.1026396904359
3088
66.1412149414743
3154
66.1797901925127
3225
66.2183654435511
3255
66.2569406945895
3319
66.2955159456279
3209
66.3340911966663
3231
66.3726664477046
3331
66.411241698743
3259
66.4498169497814
3185
66.4883922008198
3239
66.5269674518582
3267
66.5655427028966
3331
66.604117953935
3316
66.6426932049733
3240
66.6812684560117
3311
66.7198437070501
3435
66.7584189580885
3317
66.7969942091269
3315
66.8355694601653
3321
66.8741447112037
3330
66.912719962242
3353
66.9512952132804
3369
66.9898704643188
3362
67.0284457153572
3279
67.0670209663956
3373
67.105596217434
3314
67.1441714684724
3321
67.1827467195107
3297
67.2213219705491
3403
67.2598972215875
3369
67.2984724726259
3323
67.3370477236643
3377
67.3756229747027
3418
67.4141982257411
3366
67.4527734767794
3354
67.4913487278178
3325
67.5299239788562
3357
67.5684992298946
3409
67.607074480933
3377
67.6456497319714
3374
67.6842249830098
3368
67.7217865757798
3344
67.7588927568642
3377
67.7959989379485
3401
67.8331051190328
3409
67.8702113001171
3460
67.9073174812015
3474
67.9444236622858
3445
67.9815298433701
3380
68.0186360244545
3431
68.0557422055388
3367
68.0928483866231
3354
68.1299545677074
3448
68.1670607487918
3479
68.2041669298761
3429
68.2412731109604
3429
68.2783792920447
3433
68.3154854731291
3460
68.3525916542134
3538
68.3896978352977
3537
68.4268040163821
3485
68.4639101974664
3577
68.5010163785507
3575
68.538122559635
3455
68.5752287407194
3449
68.6123349218037
3530
68.649441102888
3576
68.6865472839723
3513
68.7236534650567
3576
68.760759646141
3502
68.7978658272253
3427
68.8349720083097
3469
68.872078189394
3451
68.9091843704783
3436
68.9462905515626
3409
68.983396732647
3419
69.0205029137313
3359
69.0576090948156
3347
69.0947152759
3360
69.1318214569843
3292
69.1689276380686
3357
69.2060338191529
3315
69.2431400002373
3409
69.2802461813216
3491
69.3173523624059
3553
69.3544585434902
3585
69.3915647245746
3563
69.4286709056589
3478
69.4657770867432
3522
69.5028832678276
3426
69.5399894489119
3494
69.5569989697328
3474
69.5649795562324
3432
69.572960142732
3365
69.5809407292316
3390
69.5889213157312
3352
69.5969019022309
3285
69.6048824887305
3321
69.6128630752301
3292
69.6208436617297
3283
69.6288242482293
3337
69.6368048347289
3376
69.6447854212286
3281
69.6527660077282
3242
69.6607465942278
3346
69.6687271807274
3275
69.6767077672271
3249
69.6846883537267
3323
69.6926689402263
3421
69.7006495267259
3367
69.7086301132255
3351
69.7166106997252
3353
69.7245912862248
3360
69.7325718727244
3341
69.740552459224
3365
69.7485330457236
3387
69.7565136322232
3341
69.7644942187229
3380
69.7724748052225
3354
69.7804553917221
3314
69.7884359782217
3376
69.7964165647214
3388
69.804397151221
3336
69.8123777377206
3218
69.8203583242202
3330
69.8283389107198
3326
69.8363194972194
3386
69.8443000837191
3354
69.8522806702187
3409
69.8602612567183
3440
69.8682418432179
3436
69.8762224297175
3380
69.8842030162172
3484
69.8921836027168
3514
69.9001641892164
3456
69.908144775716
3466
69.9161253622157
3408
69.9241059487153
3420
69.9320865352149
3402
69.9400671217145
3438
69.9480477082141
3348
69.958180693151
3475
69.9692806976756
3460
69.9803807022002
3468
69.9914807067248
3455
70.0025807112494
3450
70.013680715774
3516
70.0247807202986
3537
70.0358807248232
3545
70.0469807293478
3568
70.0580807338724
3543
70.0691807383971
3511
70.0802807429217
3519
70.0913807474463
3516
70.1024807519709
3532
70.1135807564955
3581
70.1246807610201
3555
70.1357807655447
3563
70.1468807700693
3646
70.1579807745939
3620
70.1690807791185
3503
70.1801807836431
3640
70.1912807881677
3660
70.2023807926923
3607
70.2134807972169
3592
70.2245808017415
3587
70.2356808062661
3733
70.2467808107908
3744
70.2578808153154
3780
70.26898081984
3867
70.2800808243646
3863
70.2911808288892
3773
70.3022808334138
3894
70.3133808379384
3924
70.324480842463
3990
70.3355808469876
3979
70.3466808515122
3844
70.3577808560368
3778
70.3688808605614
3720
70.379980865086
3706
70.3910808696106
3665
70.4021808741353
3595
70.4132808786599
3575
70.4243808831845
3510
70.4354808877091
3518
70.4465808922337
3495
70.4576808967583
3516
70.4687809012829
3515
70.4798809058075
3620
70.4909809103321
3667
70.5020809148567
3616
70.49585913289
3728
70.4818550990215
3930
70.4678510651529
3930
70.4538470312844
4148
70.4398429974158
4208
70.4258389635473
4220
70.4118349296787
4291
70.3978308958101
4283
70.3838268619416
4202
70.369822828073
3957
70.3558187942045
3847
70.3418147603359
3711
70.3278107264674
3513
70.3138066925988
3344
70.2998026587303
3206
70.2857986248617
3073
70.2717945909932
3019
70.2577905571246
2991
70.243786523256
3008
70.2297824893875
2928
70.2157784555189
2963
70.2017744216504
2941
70.1877703877818
2918
70.1737663539133
2899
70.1597623200447
2918
70.1457582861761
2994
70.1317542523076
2960
70.117750218439
2946
70.1037461845705
2914
70.0897421507019
2882
70.0757381168334
2864
70.0617340829648
2904
70.0477300490963
2888
70.0337260152277
2894
70.0197219813592
2962
70.0057179474906
2970
69.991713913622
2895
69.9777098797535
2817
69.9637058458849
2913
69.9497018120164
2975
69.9356977781478
2933
69.9216937442793
3037
69.9076897104107
3063
69.8936856765421
3008
69.8796816426736
2927
69.865677608805
3031
69.8516735749365
2955
69.8376695410679
2976
69.8236655071994
2968
69.8096614733308
2998
69.803641915994
3033
69.8012095872439
2922
69.7987772584938
2959
69.7963449297438
2984
69.7939126009937
2979
69.7914802722436
2918
69.7890479434935
3011
69.7866156147434
3012
69.7841832859933
2925
69.7817509572432
2967
69.7793186284932
3066
69.7768862997431
3006
69.774453970993
2957
69.7720216422429
3046
69.7695893134928
3106
69.7671569847427
3082
69.7647246559926
2990
69.7622923272426
3086
69.7598599984925
3040
69.7574276697424
3077
69.7549953409923
3046
69.7525630122422
3121
69.7501306834921
3096
69.747698354742
3025
69.745266025992
3130
69.7428336972419
3030
69.7404013684918
3078
69.7379690397417
3143
69.7355367109916
3134
69.7331043822415
3132
69.7306720534914
3066
69.7282397247414
3147
69.7258073959913
3112
69.7233750672412
3139
69.7209427384911
3091
69.718510409741
3129
69.7160780809909
3068
69.7136457522409
3162
69.7112134234908
3158
69.7087810947407
3144
69.7063487659906
3157
69.7039164372405
3090
69.7014841084904
3088
69.6990517797403
3047
69.6966194509903
3099
69.6941871222402
3118
69.6917547934901
3144
69.68932246474
3118
69.6868901359899
3164
69.6844578072398
3126
69.669539408936
3145
69.6490113272094
3218
69.6284832454828
3134
69.6079551637563
3069
69.5874270820297
3173
69.5668990003032
3156
69.5463709185766
3152
69.52584283685
3202
69.5053147551235
3239
69.4847866733969
3148
69.4642585916703
3127
69.4437305099438
3214
69.4232024282172
3245
69.4026743464907
3136
69.3821462647641
3108
69.3616181830375
3133
69.341090101311
3109
69.3205620195844
3184
69.3000339378578
3209
69.2795058561313
3174
69.2589777744047
3205
69.2384496926781
3262
69.2179216109516
3267
69.197393529225
3234
69.1768654474985
3175
69.1563373657719
3237
69.1358092840453
3216
69.1152812023188
3247
69.0947531205922
3255
69.0742250388656
3245
69.0536969571391
3242
69.0331688754125
3293
69.012640793686
3275
68.9921127119594
3313
68.9715846302328
3201
68.9510565485063
3263
68.9305284667797
3224
68.9100003850531
3198
68.8894723033266
3224
68.8689442216
3310
68.8484161398734
3208
68.8278880581469
3242
68.8073599764203
3334
68.7868318946938
3233
68.7663038129672
3240
68.7457757312406
3276
68.7252476495141
3345
68.7047195677875
3287
68.684191486061
3231
68.6636634043344
3358
68.6284960907418
3409
68.5867517309485
3353
68.5450073711553
3331
68.503263011362
3341
68.4615186515687
3341
68.4197742917754
3354
68.3780299319822
3462
68.3362855721889
3402
68.2945412123956
3341
68.2527968526024
3350
68.2110524928091
3303
68.1693081330158
3341
68.1275637732225
3278
68.0858194134293
3306
68.044075053636
3280
68.0023306938427
3427
67.9605863340495
3404
67.9188419742562
3351
67.8770976144629
3350
67.8353532546697
3406
67.7936088948764
3402
67.7518645350831
3347
67.7101201752898
3382
67.6683758154966
3422
67.6266314557033
3251
67.58488709591
3303
67.5431427361168
3364
67.5013983763235
3416
67.4596540165302
3326
67.417909656737
3464
67.3761652969437
3385
67.3344209371504
3365
67.2926765773571
3300
67.2509322175639
3325
67.2091878577706
3463
67.1674434979773
3351
67.1256991381841
3359
67.0839547783908
3433
67.0422104185975
3543
67.0004660588042
3458
66.9902743911378
3432
66.9942585706588
3407
66.9982427501799
3502
67.0022269297009
3450
67.0062111092219
3525
67.0101952887429
3478
67.0141794682639
3386
67.0181636477849
3472
67.0221478273059
3563
67.0261320068269
3421
67.0301161863479
3456
67.0341003658689
3459
67.0380845453899
3458
67.0420687249109
3407
67.0460529044319
3503
67.0500370839529
3521
67.0540212634739
3517
67.058005442995
3533
67.061989622516
3547
67.065973802037
3492
67.069957981558
3501
67.073942161079
3541
67.0779263406
3429
67.081910520121
3555
67.085894699642
3554
67.089878879163
3452
67.093863058684
3525
67.097847238205
3555
67.101831417726
3565
67.105815597247
3574
67.109799776768
3601
67.1137839562891
3565
67.1177681358101
3574
67.1217523153311
3557
67.1257364948521
3557
67.1297206743731
3540
67.1337048538941
3454
67.1376890334151
3540
67.1416732129361
3536
67.1456573924571
3538
67.1496415719781
3558
67.1536257514991
3510
67.1576099310201
3638
67.1615941105411
3577
67.1655782900621
3622
67.1695624695831
3646
67.1735466491042
3544
67.1775308286252
3527
67.1815150081462
3511
67.1854991876672
3590
67.1894833671882
3592
67.1934675467092
3675
67.1974517262302
3630
67.2014359057512
3589
67.2054200852722
3606
67.2094042647932
3556
67.2133884443142
3588
67.2173726238352
3668
67.2213568033562
3593
67.2253409828772
3512
67.2079110907239
3599
67.1808603837603
3628
67.1538096767967
3624
67.1267589698331
3616
67.0997082628696
3641
67.072657555906
3662
67.0456068489424
3655
67.0185561419788
3648
66.9915054350152
3692
66.9644547280516
3684
66.9374040210881
3599
66.9103533141245
3604
66.8833026071609
3738
66.8562519001973
3636
66.8292011932337
3686
66.8021504862702
3811
66.7750997793066
3746
66.748049072343
3691
66.7209983653794
3677
66.6939476584158
3666
66.6668969514522
3643
66.6398462444887
3660
66.6127955375251
3624
66.5857448305615
3745
66.5586941235979
3719
66.5316434166343
3789
66.5045927096707
3917
66.4775420027072
3946
66.4504912957436
3979
66.42344058878
3785
66.3963898818164
3768
66.3693391748528
3738
66.3422884678892
3731
66.3152377609257
3806
66.2881870539621
3599
66.2611363469985
3652
66.2340856400349
3664
66.2070349330713
3653
66.1799842261078
3701
66.1529335191442
3631
66.1258828121806
3703
66.098832105217
3665
66.0717813982534
3710
66.0447306912898
3645
66.0176799843263
3751
65.9906292773627
3727
65.9635785703991
3818
65.9365278634355
3767
65.9094771564719
3716
65.8824264495084
3699
65.869149448454
3648
65.8620606341125
3777
65.854971819771
3746
65.8478830054295
3721
65.840794191088
3768
65.8337053767465
3702
65.826616562405
3761
65.8195277480635
3764
65.812438933722
3775
65.8053501193805
3794
65.798261305039
3850
65.7911724906975
3911
65.784083676356
3973
65.7769948620145
4027
65.769906047673
4144
65.7628172333315
4123
65.75572841899
4220
65.7486396046485
4048
65.741550790307
3816
65.7344619759655
3755
65.727373161624
3752
65.7202843472825
3751
65.713195532941
3784
65.7061067185995
3763
65.699017904258
3736
65.6919290899165
3704
65.684840275575
3709
65.6777514612335
3727
65.670662646892
3808
65.6635738325505
3716
65.656485018209
3738
65.6493962038675
3760
65.642307389526
3761
65.6352185751845
3733
65.628129760843
3693
65.6210409465015
3733
65.61395213216
3731
65.6068633178185
3762
65.599774503477
3713
65.5926856891355
3764
65.585596874794
3768
65.5785080604525
3817
65.571419246111
3782
65.5643304317695
3705
65.557241617428
3721
65.5501528030865
3822
65.543063988745
3845
65.5359751744035
3853
65.528886360062
3770
65.5217975457205
3742
65.514708731379
3796
65.5076199170375
3838
65.5005311026961
3767
65.4934422883546
3793
65.4863534740131
3793
65.4792646596716
3768
65.4721758453301
3815
65.4650870309886
3820
65.4579982166471
3731
65.4509094023056
3818
65.4103549818193
3765
65.3547652890072
3899
65.299175596195
3818
65.2435859033829
3757
65.1879962105707
3777
65.1324065177586
3898
65.0768168249464
3761
65.0212271321343
3781
64.9656374393221
3774
64.9100477465099
3800
64.8544580536978
3762
64.7988683608856
3903
64.7432786680735
3920
64.6876889752614
3873
64.6320992824492
3907
64.5765095896371
3902
64.5209198968249
3762
64.4653302040127
3793
64.4097405112006
3764
64.3541508183884
3848
64.2985611255763
3796
64.2429714327642
3860
64.187381739952
3902
64.1317920471399
3868
64.0762023543277
3772
64.0206126615155
3876
63.9650229687034
3852
63.9094332758912
3991
63.8538435830791
3935
63.7982538902669
3942
63.7426641974548
3868
63.6870745046426
3924
63.6314848118305
3833
63.5758951190183
3867
63.5203054262062
3824
63.464715733394
3911
63.4091260405819
3963
63.3535363477697
3889
63.2979466549576
4013
63.2423569621454
3968
63.2849675096406
3935
63.3716970056795
3955
63.4584265017185
3879
63.5451559977574
3938
63.6318854937964
3972
63.7186149898353
4023
63.8053444858743
3922
63.8920739819132
3950
63.9788034779522
3960
64.0655329739911
3992
64.1522624700301
3965
64.238991966069
3969
64.325721462108
3945
64.4124509581469
3895
64.4991804541859
3911
64.5859099502248
4070
64.6726394462638
4006
64.7593689423027
3978
64.8460984383417
3981
64.9328279343806
3974
65.0195574304196
3966
65.1062869264585
4072
65.1930164224975
4070
65.2797459185364
4075
65.3664754145754
3994
65.4532049106143
4073
65.5399344066533
4095
65.6266639026923
4036
65.7133933987312
4026
65.8001228947702
3994
65.8868523908091
3940
65.9735818868481
3908
66.060311382887
3840
66.147040878926
3862
66.2337703749649
3837
66.3204998710039
3852
66.4072293670428
3660
66.4939588630818
3608
66.5806883591207
3538
66.6674178551597
3598
66.7541473511986
3553
66.8408768472376
3682
66.9276063432765
3828
67.0143358393155
3972
67.1010653353544
3937
67.1877948313934
3956
67.2745243274323
4277
67.3612538234713
5231
67.4479833195102
6588
67.5347128155492
8019
67.6214423115881
7431
67.7081718076271
4914
67.794901303666
3491
67.881630799705
3283
67.9683602957439
3118
68.0550897917829
3046
68.1418192878218
3016
68.2285487838608
3074
68.3152782798998
3058
68.4020077759387
3025
68.405483775944
2987
68.3715560313546
3009
68.3376282867651
2984
68.3037005421756
3054
68.2697727975861
3016
68.2358450529967
3057
68.2019173084072
3098
68.1679895638177
3076
68.1340618192282
3078
68.1001340746388
3033
68.0662063300493
3074
68.0322785854598
3137
67.9983508408703
3011
67.9644230962809
3030
67.9304953516914
3041
67.8965676071019
3100
67.8626398625124
3106
67.828712117923
3102
67.7947843733335
3081
67.760856628744
3094
67.7269288841545
3091
67.6930011395651
3072
67.6590733949756
3012
67.6251456503861
3111
67.5912179057966
3200
67.5572901612071
3316
67.5233624166177
3276
67.4894346720282
3171
67.4555069274387
3047
67.4215791828493
3067
67.3876514382598
2965
67.3537236936703
3039
67.3197959490808
3178
67.2858682044914
3187
67.2519404599019
3347
67.2180127153124
3248
67.1840849707229
3133
67.1501572261335
3132
67.116229481544
3049
67.0823017369545
3171
67.0187285577021
3148
66.9418364150505
3071
66.8649442723989
3067
66.7880521297473
3108
66.7111599870957
3137
66.634267844444
3093
66.5573757017924
3099
66.4804835591408
3138
66.4035914164892
3244
66.3266992738376
3123
66.2498071311859
3123
66.1729149885343
3101
66.0960228458827
3162
66.0191307032311
3172
65.9422385605795
3129
65.8653464179278
3154
65.7884542752762
3242
65.7115621326246
3133
65.634669989973
3177
65.5577778473213
3136
65.4808857046697
3084
65.4039935620181
3120
65.3271014193665
3136
65.2502092767149
3125
65.1733171340632
3113
65.0964249914116
3182
65.01953284876
3323
64.9426407061084
3866
64.8657485634568
4487
64.7888564208051
4299
64.7119642781535
3479
64.6350721355019
3185
64.5581799928503
3083
64.4812878501987
3178
64.404395707547
3546
64.3275035648954
4473
64.2506114222438
5217
64.1737192795922
4357
64.0968271369406
3311
64.0199349942889
2935
63.9430428516373
2976
63.8661507089857
2899
63.7892585663341
2867
63.7123664236825
2861
63.6354742810308
2789
63.5585821383792
2778
63.4816899957276
2833
63.404797853076
2829
63.3279057104243
2858
63.2510135677727
2876
63.1360609678706
2902
63.0040087422472
2794
62.8719565166238
2901
62.7399042910004
2881
62.607852065377
2901
62.4757998397536
2911
62.3437476141302
2891
62.2116953885069
2856
62.0796431628835
2887
61.9475909372601
2841
61.8155387116367
2817
61.6834864860133
2832
61.5514342603899
2671
61.4193820347665
2773
61.2873298091431
2761
61.1552775835197
2729
61.0232253578963
2702
60.891173132273
2664
60.7591209066496
2625
60.6270686810262
2639
60.4950164554028
2677
60.3629642297794
2631
60.230912004156
2765
60.0988597785326
2765
59.9668075529092
2739
59.8347553272858
2692
59.7027031016624
2781
59.5706508760391
2929
59.4385986504157
3282
59.3065464247923
3927
59.1744941991689
4865
59.0424419735455
4502
58.9103897479221
3226
58.7783375222987
2709
58.6462852966753
2521
58.5142330710519
2435
58.3821808454286
2456
58.2501286198052
2524
58.1180763941818
2485
57.9860241685584
2436
58.0746633781648
2498
58.2624538122949
2502
58.4502442464249
2613
58.6380346805549
2505
58.8258251146849
2545
59.0136155488149
2511
59.2014059829449
2519
59.3891964170749
2444
59.5769868512049
2451
59.7647772853349
2536
59.9525677194649
2504
60.1403581535949
2436
60.3281485877249
2499
60.5159390218549
2515
60.7037294559849
2542
60.8915198901149
2459
61.0793103242449
2506
61.2671007583749
2538
61.4548911925049
2525
61.6426816266349
2629
61.8304720607649
2608
62.0182624948949
2633
62.2060529290249
2508
62.3938433631549
2537
62.5816337972849
2573
62.7694242314149
2468
62.9572146655449
2571
63.1450050996749
2582
63.3327955338049
2558
63.5205859679349
2581
63.7083764020649
2565
63.896166836195
2498
64.083957270325
2529
64.271747704455
2634
64.459538138585
2588
64.647328572715
2588
64.835119006845
2591
65.022909440975
2626
65.210699875105
2636
65.398490309235
2632
65.586280743365
2676
65.774071177495
2673
65.961861611625
2491
66.149652045755
2613
66.337442479885
2696
66.525232914015
2696
66.713023348145
2600
66.900813782275
2682
67.088604216405
2682
67.276394650535
2700
67.464185084665
2795
67.651975518795
2742
67.839765952925
2612
68.027556387055
2628
68.215346821185
2666
68.403137255315
2644
68.590927689445
2571
68.778718123575
2683
68.9665085577051
2693
69.154298991835
2694
69.3420894259651
2637
69.5298798600951
2629
69.7176702942251
2662
69.9054607283551
2680
70.0932511624851
2668
70.2810415966151
2683
70.4688320307451
2664
70.6566224648751
2657
70.8444128990051
2715
71.0322033331351
2724
71.2199937672651
2773
71.4077842013951
2849
71.5955746355251
2819
71.7833650696551
2837
71.9711555037851
2832
72.1589459379151
2807
72.3467363720451
2874
72.5345268061751
2945
72.7223172403051
2881
72.9101076744351
2878
73.0978981085651
2860
73.2856885426951
2803
73.4734789768251
2735
73.6612694109551
2587
73.8490598450851
2549
74.0368502792151
2516
74.2246407133451
2374
74.4124311474751
2174
74.6002215816052
2143
74.7880120157351
1986
74.8463459924343
1887
74.8465183723166
1820
74.8466907521989
1827
74.8468631320812
1747
74.8470355119635
1716
74.8472078918459
1767
74.8473802717282
1870
74.8475526516105
1962
74.8477250314928
2210
74.8478974113752
2462
74.8480697912575
2856
74.8482421711398
3352
74.8484145510221
4014
74.8485869309044
4356
74.8487593107868
5361
74.8489316906691
9744
74.8491040705514
11982
74.8492764504337
6881
74.8494488303161
1961
74.8496212101984
593
74.8497935900807
421
74.849965969963
362
74.8501383498454
299
74.8503107297277
280
74.85048310961
279
74.8506554894923
278
74.8508278693746
262
74.851000249257
273
74.8511726291393
280
74.8513450090216
277
74.8515173889039
280
74.8516897687863
268
74.8518621486686
278
74.8520345285509
276
74.8522069084332
266
74.8523792883155
266
74.8525516681979
261
74.8527240480802
247
74.8528964279625
258
74.8530688078448
268
74.8532411877272
262
74.8534135676095
279
74.8535859474918
235
74.8537583273741
247
74.8539307072565
277
74.8541030871388
274
74.8542754670211
285
74.8544478469034
282
74.8546202267857
244
74.8547926066681
269
74.830292029247
266
74.7947064999939
263
74.7591209707408
248
74.7235354414877
253
74.6879499122346
258
74.6523643829816
243
74.6167788537285
254
74.5811933244754
260
74.5456077952223
252
74.5100222659693
264
74.4744367367162
286
74.4388512074631
281
74.40326567821
279
74.3676801489569
256
74.3320946197039
252
74.2965090904508
247
74.2609235611977
283
74.2253380319446
281
74.1897525026915
270
74.1541669734385
283
74.1185814441854
272
74.0829959149323
272
74.0474103856792
257
74.0118248564262
267
73.9762393271731
259
73.94065379792
272
73.9050682686669
258
73.8694827394138
250
73.8338972101608
266
73.7983116809077
257
73.7627261516546
262
73.7271406224015
258
73.6915550931485
248
73.6559695638954
262
73.6203840346423
261
73.5847985053892
253
73.5492129761361
269
73.5136274468831
243
73.47804191763
242
73.4424563883769
257
73.4068708591238
263
73.3712853298708
251
73.3356998006177
265
73.3001142713646
269
73.2645287421115
234
73.2289432128584
258
73.1933576836054
240
73.1577721543523
230
73.1221866250992
242
73.0866010958461
275
73.0510155665931
268
73.01543003734
271
72.9798445080869
282
72.9442589788338
286
72.9086734495807
264
72.8730879203277
251
72.8375023910746
250
72.8019168618215
255
72.7663313325684
244
72.7307458033153
239
72.668933024706
252
72.5953369891395
250
72.5217409535729
250
72.4481449180064
273
72.3745488824399
259
72.3009528468734
247
72.2273568113068
246
72.1537607757403
256
72.0801647401738
232
72.0065687046073
262
71.9329726690408
248
71.8593766334742
244
71.7857805979077
270
71.7121845623412
277
71.6385885267747
264
71.5649924912081
237
71.4913964556416
241
71.4178004200751
273
71.3442043845086
259
71.270608348942
250
71.1970123133755
271
71.123416277809
280
71.0498202422425
284
70.976224206676
263
70.9026281711094
240
70.8290321355429
257
70.7554360999764
251
70.6818400644099
257
70.6082440288433
252
70.5346479932768
265
70.4610519577103
264
70.3874559221438
243
70.3138598865772
271
70.2402638510107
260
70.1666678154442
235
70.0930717798777
257
70.0194757443112
258
69.9458797087446
249
69.8722836731781
273
69.7986876376116
269
69.7250916020451
259
69.6514955664785
240
69.577899530912
259
69.5043034953455
268
69.430707459779
279
69.3571114242124
231
69.2835153886459
223
69.2099193530794
241
69.1363233175129
247
69.0627272819464
245
68.9891312463798
250
68.9155352108133
263
68.8419391752468
253
68.7683431396803
233
68.6947471041137
245
68.6211510685472
262
68.568829428394
261
68.5260658499483
267
68.4833022715026
243
68.4405386930568
259
68.3977751146111
234
68.3550115361653
246
68.3122479577196
221
68.2694843792739
264
68.2267208008281
254
68.1839572223824
259
68.1411936439367
256
68.0984300654909
281
68.0556664870452
283
68.0129029085995
247
67.9701393301537
241
67.927375751708
259
67.8846121732622
228
67.8418485948165
242
67.7990850163708
252
67.756321437925
233
67.7135578594793
252
67.6707942810336
236
67.6280307025878
244
67.5852671241421
241
67.5425035456963
243
67.4997399672506
247
67.4569763888049
232
67.4142128103591
226
67.3714492319134
246
67.3286856534677
240
67.2859220750219
241
67.2431584965762
238
67.2003949181304
251
67.1576313396847
266
67.114867761239
256
67.0721041827932
250
67.0293406043475
239
66.9865770259018
258
66.943813447456
234
66.9010498690103
225
66.8582862905645
260
66.8155227121188
238
66.7727591336731
233
66.7299955552273
231
66.6872319767816
250
66.6444683983359
242
66.6017048198901
249
66.5589412414444
257
66.5161776629986
274
66.4734140845529
262
66.4306505061072
247
66.3878869276614
284
66.3451233492157
289
66.30235977077
265
66.2595961923242
253
66.2168326138785
247
66.1740690354328
252
66.131305456987
265
66.0885418785413
270
66.0457783000955
259
66.0030147216498
256
65.9602511432041
233
65.9174875647583
209
65.8747239863126
203
65.8319604078668
203
65.7891968294211
204
65.7464332509754
203
65.7036696725296
194
65.6609060940839
208
65.6181425156382
180
65.5753789371924
181
65.5326153587467
192
65.489851780301
182
65.4470882018552
179
65.4043246234095
189
65.3615610449637
195
65.318797466518
198
65.2760338880723
187
65.2332703096265
187
65.1905067311808
200
65.147743152735
215
65.1049795742893
195
65.0622159958436
210
65.0194524173978
203
64.9766888389521
210
64.9339252605064
212
64.8911616820606
202
64.8483981036149
203
64.8056345251692
219
64.7628709467234
205
64.7201073682777
216
64.6773437898319
187
64.6345802113862
185
64.5918166329405
172
64.5490530544947
194
64.506289476049
184
64.4635258976032
192
64.4207623191575
190
64.3779987407118
179
64.335235162266
185
64.2924715838203
202
64.2497080053746
189
64.2069444269288
205
64.1641808484831
187
64.1214172700374
180
64.0786536915916
219
64.0358901131459
220
63.9931265347001
292
63.9503629562544
313
63.9075993778087
267
63.8648357993629
264
63.8220722209172
230
63.7793086424715
229
63.7365450640257
244
63.69378148558
280
63.6510179071342
372
63.6082543286885
523
63.5654907502428
531
63.522727171797
314
63.4799635933513
189
63.4372000149056
141
63.3944364364598
130
63.3516728580141
110
63.3089092795683
108
63.2661457011226
108
63.2233821226769
98
63.1806185442311
109
63.1378549657854
92
63.0950913873397
68
63.0523278088939
66
63.0095642304482
67
62.9668006520024
48
62.9240370735567
18
62.881273495111
7
62.8385099166652
1
62.7957463382195
O 1s
137563-8
2026
1
13
14
30
59
8
39
Creation
Created by : DESKTOP-U3MGE2F\Test
Date created : 13/01/2026 14:30
Computer : DESKTOP-U3MGE2F
Location
Location ID : 137563-8
Sample : 137563-8
Description : (44.120,13.424,-1.042)mm
Tilt : 0.00
Charge Neutraliser : On
Filament Current : 0.42A
Filament Bias : 1.1V
Charge Balance : 5V
Settings
Excitation
Mode : XPS - monochromatic
Tuning : Spectroscopy
Emission current : 10.00mA
Anode library : Al
ESCA modes
Collimation : Slot
Lens : Hybrid
Resolution : 40.00
Scan
Deflection : (0.000, 0.000)mm
O 1s : 945.690-963.690eV, Sweeps 1
Start : 945.690eV
End : 963.690eV
Centre : 954.690eV
Width : 18.000eV
Step size : 0.100eV
Number Steps : 180
Dwell time : 331ms
Sweep time : 60s
Sweeps : 1
Acquisition Conditions
X-ray Power : 150.00W
Instrument Conditions
Work function : -4.50
XPS
2
44.12025
13.423828125
-1.0416953125
Al
1486.69
150
1E+37
1E+37
1E+37
1E+37
FAT
40
1E+37
-4.5
1E+37
1E+37
1E+37
1E+37
1E+37
O
1s
-1
Kinetic energy
eV
945.69
0.1
2
Intensity
d
Transmission
d
pulse counting
0.331492
1
0
1E+37
1E+37
1E+37
0
362
2835
9444
13.2923697639972
13.2973992992863
3458
13.2923697639972
3499
13.2923977058599
3556
13.2924256477226
3551
13.2924535895854
3537
13.2924815314481
3518
13.2925094733108
3365
13.2925374151735
3450
13.2925653570362
3539
13.2925932988989
3504
13.2926212407617
3433
13.2926491826244
3483
13.2926771244871
3523
13.2927050663498
3454
13.2927330082125
3426
13.2927609500752
3413
13.292788891938
3440
13.2928168338007
3337
13.2928447756634
3338
13.2928727175261
3309
13.2929006593888
3362
13.2929286012515
3289
13.2929565431143
3325
13.292984484977
3264
13.2930124268397
3204
13.2930403687024
3311
13.2930683105651
3410
13.2930962524278
3368
13.2931241942906
3277
13.2931521361533
3268
13.293180078016
3246
13.2932080198787
3287
13.2932359617414
3254
13.2932639036041
3214
13.2932918454669
3234
13.2933197873296
3292
13.2933477291923
3286
13.293375671055
3210
13.2934036129177
3283
13.2934315547805
3245
13.2934594966432
3198
13.2934874385059
3208
13.2935153803686
3324
13.2935433222313
3210
13.293571264094
3204
13.2935992059568
3195
13.2936271478195
3192
13.2936550896822
3239
13.2936830315449
3279
13.2937109734076
3249
13.2937389152703
3243
13.2937668571331
3222
13.2937947989958
3192
13.2938227408585
3248
13.2938506827212
3322
13.2938786245839
3312
13.2939065664466
3353
13.2939345083094
3343
13.2939624501721
3329
13.2939903920348
3268
13.2940183338975
3287
13.2940462757602
3346
13.2940742176229
3340
13.2941021594857
3373
13.2941301013484
3331
13.2941580432111
3373
13.2941859850738
3387
13.2942139269365
3451
13.2942418687992
3405
13.294269810662
3436
13.2942977525247
3352
13.2943256943874
3404
13.2943536362501
3467
13.2943815781128
3465
13.2944095199755
3422
13.2944374618383
3440
13.294465403701
3468
13.2944933455637
3444
13.2945212874264
3399
13.2945492292891
3464
13.2945771711518
3461
13.2946051130146
3532
13.2946330548773
3502
13.29466099674
3484
13.2946889386027
3522
13.2947168804654
3505
13.2947448223281
3488
13.2947727641909
3547
13.2948007060536
3504
13.2948286479163
3520
13.294856589779
3523
13.2948845316417
3538
13.2949124735044
3514
13.2949404153672
3454
13.2949683572299
3427
13.2949962990926
3395
13.2950242409553
3405
13.295052182818
3384
13.2950801246807
3368
13.2951080665435
3418
13.2951360084062
3477
13.2951639502689
3360
13.2951918921316
3319
13.2952198339943
3398
13.295247775857
3387
13.2952757177198
3444
13.2953036595825
3414
13.2953316014452
3378
13.2953595433079
3395
13.2953874851706
3417
13.2954154270334
3398
13.2954433688961
3306
13.2954713107588
3423
13.2954992526215
3503
13.2955271944842
3471
13.2955551363469
3484
13.2955830782097
3516
13.2956110200724
3573
13.2956389619351
3729
13.2956669037978
3669
13.2956948456605
3760
13.2957227875232
3823
13.295750729386
3927
13.2957786712487
4084
13.2958066131114
4256
13.2958345549741
4330
13.2958624968368
4431
13.2958904386995
4504
13.2959183805623
4729
13.295946322425
4927
13.2959742642877
5057
13.2960022061504
5222
13.2960301480131
5336
13.2960580898758
5225
13.2960860317386
5325
13.2961139736013
5456
13.296141915464
5533
13.2961698573267
5751
13.2961977991894
5721
13.2962257410521
5857
13.2962536829149
6151
13.2962816247776
6455
13.2963095666403
6685
13.296337508503
6951
13.2963654503657
7265
13.2963933922284
7748
13.2964213340912
8110
13.2964492759539
8575
13.2964772178166
9010
13.2965051596793
9103
13.296533101542
9424
13.2965610434047
9444
13.2965889852675
9372
13.2966169271302
9164
13.2966448689929
8790
13.2966728108556
8624
13.2967007527183
8227
13.296728694581
7915
13.2967566364438
7530
13.2967845783065
6994
13.2968125201692
6750
13.2968404620319
6165
13.2968684038946
5720
13.2968963457573
5434
13.2969242876201
5133
13.2969522294828
4611
13.2969801713455
4203
13.2970081132082
4002
13.2970360550709
3660
13.2970639969336
3445
13.2970919387964
3312
13.2971198806591
3185
13.2971478225218
3069
13.2971757643845
2996
13.2972037062472
2961
13.2972316481099
2911
13.2972595899727
2918
13.2972875318354
2862
13.2973154736981
2922
13.2973434155608
2886
13.2973713574235
2835
13.2973992992863
N 1s
137563-8
2026
1
13
14
30
59
8
39
Creation
Created by : DESKTOP-U3MGE2F\Test
Date created : 13/01/2026 14:30
Computer : DESKTOP-U3MGE2F
Location
Location ID : 137563-8
Sample : 137563-8
Description : (44.120,13.424,-1.042)mm
Tilt : 0.00
Charge Neutraliser : On
Filament Current : 0.42A
Filament Bias : 1.1V
Charge Balance : 5V
Settings
Excitation
Mode : XPS - monochromatic
Tuning : Spectroscopy
Emission current : 10.00mA
Anode library : Al
ESCA modes
Collimation : Slot
Lens : Hybrid
Resolution : 40.00
Scan
Deflection : (0.000, 0.000)mm
N 1s : 1078.690-1098.690eV, Sweeps 1
Start : 1078.690eV
End : 1098.690eV
Centre : 1088.690eV
Width : 20.000eV
Step size : 0.100eV
Number Steps : 200
Dwell time : 299ms
Sweep time : 60s
Sweeps : 1
Acquisition Conditions
X-ray Power : 150.00W
Instrument Conditions
Work function : -4.50
XPS
3
44.12025
13.423828125
-1.0416953125
Al
1486.69
150
1E+37
1E+37
1E+37
1E+37
FAT
40
1E+37
-4.5
1E+37
1E+37
1E+37
1E+37
1E+37
N
1s
-1
Kinetic energy
eV
1078.69
0.1
2
Intensity
d
Transmission
d
pulse counting
0.298507
1
0
1E+37
1E+37
1E+37
0
402
1915
5042
13.3974855305301
13.4558090232712
2172
13.3974855305301
2141
13.3977771479938
2159
13.3980687654575
2055
13.3983603829212
2132
13.3986520003849
2157
13.3989436178486
2132
13.3992352353123
2094
13.399526852776
2057
13.3998184702397
2154
13.4001100877034
2130
13.4004017051671
2099
13.4006933226308
2088
13.4009849400945
2168
13.4012765575582
2118
13.4015681750219
2080
13.4018597924857
2098
13.4021514099494
2134
13.4024430274131
2116
13.4027346448768
2172
13.4030262623405
2108
13.4033178798042
2137
13.4036094972679
2124
13.4039011147316
2166
13.4041927321953
2149
13.404484349659
2122
13.4047759671227
2101
13.4050675845864
2134
13.4053592020501
2132
13.4056508195138
2124
13.4059424369775
2097
13.4062340544412
2174
13.4065256719049
2106
13.4068172893687
2095
13.4071089068324
2117
13.4074005242961
2127
13.4076921417598
2096
13.4079837592235
2082
13.4082753766872
2149
13.4085669941509
2109
13.4088586116146
2157
13.4091502290783
2176
13.409441846542
2101
13.4097334640057
2098
13.4100250814694
2141
13.4103166989331
2091
13.4106083163968
2097
13.4108999338605
2100
13.4111915513242
2131
13.4114831687879
2092
13.4117747862517
2147
13.4120664037154
2132
13.4123580211791
2130
13.4126496386428
2159
13.4129412561065
2194
13.4132328735702
2153
13.4135244910339
2195
13.4138161084976
2186
13.4141077259613
2145
13.414399343425
2177
13.4146909608887
2141
13.4149825783524
2149
13.4152741958161
2129
13.4155658132798
2216
13.4158574307435
2130
13.4161490482072
2113
13.4164406656709
2202
13.4167322831347
2148
13.4170239005984
2150
13.4173155180621
2165
13.4176071355258
2109
13.4178987529895
2147
13.4181903704532
2177
13.4184819879169
2103
13.4187736053806
2077
13.4190652228443
2094
13.419356840308
2194
13.4196484577717
2185
13.4199400752354
2142
13.4202316926991
2156
13.4205233101628
2160
13.4208149276265
2168
13.4211065450902
2129
13.4213981625539
2132
13.4216897800177
2157
13.4219813974814
2189
13.4222730149451
2146
13.4225646324088
2118
13.4228562498725
2263
13.4231478673362
2246
13.4234394847999
2238
13.4237311022636
2172
13.4240227197273
2197
13.424314337191
2203
13.4246059546547
2193
13.4248975721184
2264
13.4251891895821
2202
13.4254808070458
2235
13.4257724245095
2271
13.4260640419732
2299
13.4263556594369
2300
13.4266472769007
2382
13.4269388943644
2411
13.4272305118281
2476
13.4275221292918
2495
13.4278137467555
2538
13.4281053642192
2568
13.4283969816829
2635
13.4286885991466
2646
13.4289802166103
2758
13.429271834074
2766
13.4295634515377
2819
13.4298550690014
2856
13.4301466864651
2843
13.4304383039288
2822
13.4307299213925
2900
13.4310215388562
2942
13.4313131563199
2922
13.4316047737837
2885
13.4318963912474
2979
13.4321880087111
3032
13.4324796261748
3122
13.4327712436385
3349
13.4330628611022
3449
13.4333544785659
3582
13.4336460960296
3815
13.4339377134933
4162
13.434229330957
4253
13.4345209484207
4483
13.4348125658844
4696
13.4351041833481
4908
13.4353958008118
4998
13.4356874182755
5042
13.4359790357392
4980
13.4362706532029
4861
13.4365622706667
4678
13.4368538881304
4474
13.4371455055941
4226
13.4374371230578
3968
13.4377287405215
3577
13.4380203579852
3343
13.4383119754489
3092
13.4386035929126
2914
13.4388952103763
2706
13.43918682784
2611
13.4394784453037
2462
13.4397700627674
2341
13.4400616802311
2301
13.4403532976948
2204
13.4406449151585
2139
13.4409365326222
2085
13.4412281500859
2103
13.4415197675497
2110
13.4418113850134
2038
13.4421030024771
2035
13.4423946199408
2014
13.4426862374045
1962
13.4429778548682
1981
13.4432694723319
2077
13.4435610897956
2052
13.4438527072593
2037
13.444144324723
2027
13.4444359421867
2038
13.4447275596504
2019
13.4450191771141
2050
13.4453107945778
2005
13.4456024120415
1927
13.4458940295052
1948
13.4461856469689
2031
13.4464772644327
2003
13.4467688818964
1981
13.4470604993601
2016
13.4473521168238
2049
13.4476437342875
2045
13.4479353517512
1967
13.4482269692149
1972
13.4485185866786
1972
13.4488102041423
2007
13.449101821606
2045
13.4493934390697
1999
13.4496850565334
1951
13.4499766739971
1999
13.4502682914608
1965
13.4505599089245
1931
13.4508515263882
1964
13.4511431438519
1983
13.4514347613157
1915
13.4517263787794
1954
13.4520179962431
1999
13.4523096137068
2019
13.4526012311705
1970
13.4528928486342
1947
13.4531844660979
1959
13.4534760835616
1947
13.4537677010253
1954
13.454059318489
1946
13.4543509359527
1955
13.4546425534164
1954
13.4549341708801
1964
13.4552257883438
2011
13.4555174058075
2028
13.4558090232712
C 1s
137563-8
2026
1
13
14
30
59
8
39
Creation
Created by : DESKTOP-U3MGE2F\Test
Date created : 13/01/2026 14:30
Computer : DESKTOP-U3MGE2F
Location
Location ID : 137563-8
Sample : 137563-8
Description : (44.120,13.424,-1.042)mm
Tilt : 0.00
Charge Neutraliser : On
Filament Current : 0.42A
Filament Bias : 1.1V
Charge Balance : 5V
Settings
Excitation
Mode : XPS - monochromatic
Tuning : Spectroscopy
Emission current : 10.00mA
Anode library : Al
ESCA modes
Collimation : Slot
Lens : Hybrid
Resolution : 40.00
Scan
Deflection : (0.000, 0.000)mm
C 1s : 1188.690-1211.690eV, Sweeps 1
Start : 1188.690eV
End : 1211.690eV
Centre : 1200.190eV
Width : 23.000eV
Step size : 0.100eV
Number Steps : 230
Dwell time : 260ms
Sweep time : 60s
Sweeps : 1
Acquisition Conditions
X-ray Power : 150.00W
Instrument Conditions
Work function : -4.50
XPS
4
44.12025
13.423828125
-1.0416953125
Al
1486.69
150
1E+37
1E+37
1E+37
1E+37
FAT
40
1E+37
-4.5
1E+37
1E+37
1E+37
1E+37
1E+37
C
1s
-1
Kinetic energy
eV
1188.69
0.1
2
Intensity
d
Transmission
d
pulse counting
0.25974
1
0
1E+37
1E+37
1E+37
0
462
218
13269
12.9251236700583
12.9524596825127
1525
12.9328451636085
1499
12.9322512025661
1494
12.9316572415238
1495
12.9310632804815
1531
12.9304693194392
1476
12.9298753583968
1445
12.9292813973545
1494
12.9286874363122
1471
12.9280934752699
1467
12.9274995142276
1443
12.9269055531852
1487
12.9263115921429
1421
12.9257176311006
1397
12.9251236700583
1389
12.9251779478485
1328
12.9253042521756
1380
12.9254305565028
1381
12.9255568608299
1389
12.9256831651571
1339
12.9258094694842
1358
12.9259357738114
1332
12.9260620781385
1315
12.9261883824657
1250
12.9263146867928
1219
12.92644099112
1276
12.9265672954471
1294
12.9266935997742
1284
12.9268199041014
1264
12.9269462084285
1243
12.9270725127557
1261
12.9271988170828
1222
12.92732512141
1234
12.9274514257371
1248
12.9275777300643
1277
12.9277040343914
1220
12.9278303387186
1249
12.9279566430457
1242
12.9280829473729
1192
12.9282092517
1183
12.9283355560272
1203
12.9284618603543
1209
12.9285881646815
1249
12.9287144690086
1157
12.9288407733358
1176
12.9289670776629
1223
12.9290933819901
1156
12.9292196863172
1231
12.9293459906444
1177
12.9294722949715
1165
12.9295985992987
1199
12.9297249036258
1172
12.929851207953
1171
12.9299775122801
1169
12.9301038166073
1185
12.9302301209344
1151
12.9303564252616
1133
12.9304827295887
1162
12.9306090339159
1165
12.930735338243
1156
12.9308616425702
1178
12.9309879468973
1187
12.9311142512245
1164
12.9312405555516
1122
12.9313668598788
1110
12.9314931642059
1133
12.9316194685331
1115
12.9317457728602
1154
12.9318720771874
1120
12.9319983815145
1207
12.9321246858417
1128
12.9322509901688
1143
12.932377294496
1116
12.9325035988231
1142
12.9326299031503
1140
12.9327562074774
1099
12.9328825118046
1072
12.9330088161317
1097
12.9331351204589
1124
12.933261424786
1096
12.9333877291132
1161
12.9335140334403
1133
12.9336403377675
1112
12.9337666420946
1100
12.9338929464218
1216
12.9340192507489
1239
12.9341455550761
1189
12.9342718594032
1235
12.9343981637304
1219
12.9345244680575
1230
12.9346507723846
1276
12.9347770767118
1280
12.9349033810389
1298
12.9350296853661
1241
12.9351559896932
1199
12.9352822940204
1268
12.9354085983475
1321
12.9355349026747
1343
12.9356612070018
1276
12.935787511329
1281
12.9359138156561
1281
12.9360401199833
1329
12.9361664243104
1360
12.9362927286376
1336
12.9364190329647
1375
12.9365453372919
1382
12.936671641619
1370
12.9367979459462
1356
12.9369242502733
1435
12.9370505546005
1454
12.9371768589276
1428
12.9373031632548
1466
12.9374294675819
1486
12.9375557719091
1494
12.9376820762362
1408
12.9378083805634
1463
12.9379346848905
1520
12.9380609892177
1527
12.9381872935448
1539
12.938313597872
1588
12.9384399021991
1506
12.9385662065263
1611
12.9386925108534
1675
12.9388188151806
1624
12.9389451195077
1647
12.9390714238349
1673
12.939197728162
1733
12.9393240324892
1679
12.9394503368163
1715
12.9395766411435
1723
12.9397029454706
1797
12.9398292497978
1824
12.9399555541249
1876
12.9400818584521
1921
12.9402081627792
2014
12.9403344671064
2032
12.9404607714335
2093
12.9405870757607
2103
12.9407133800878
2183
12.940839684415
2266
12.9409659887421
2275
12.9410922930693
2268
12.9412185973964
2383
12.9413449017236
2433
12.9414712060507
2477
12.9415975103779
2534
12.941723814705
2582
12.9418501190322
2759
12.9419764233593
2953
12.9421027276865
3066
12.9422290320136
3136
12.9423553363408
3134
12.9424816406679
3187
12.9426079449951
3189
12.9427342493222
3053
12.9428605536494
2890
12.9429868579765
2744
12.9431131623036
2568
12.9432394666308
2422
12.9433657709579
2406
12.9434920752851
2474
12.9436183796122
2512
12.9437446839394
2535
12.9438709882665
2627
12.9439972925937
2771
12.9441235969208
2737
12.944249901248
2808
12.9443762055751
2865
12.9445025099023
2893
12.9446288142294
2884
12.9447551185566
2928
12.9448814228837
3165
12.9450077272109
3328
12.945134031538
3728
12.9452603358652
4247
12.9453866401923
4836
12.9455129445195
5683
12.9456392488466
6780
12.9457655531738
7854
12.9458918575009
9190
12.9460181618281
10273
12.9461444661552
11300
12.9462707704824
11960
12.9463970748095
12530
12.9465233791367
13012
12.9466496834638
13269
12.946775987791
13211
12.9469022921181
12634
12.9470285964453
12164
12.9471549007724
11489
12.9472812050996
10553
12.9474075094267
9578
12.9475338137539
8582
12.947660118081
7586
12.9477864224082
6767
12.9479127267353
5755
12.9480390310625
4785
12.9481653353896
3908
12.9482916397168
3081
12.9484179440439
2337
12.9485442483711
1724
12.9486705526982
1261
12.9487968570254
917
12.9489231613525
653
12.9490494656797
548
12.9491757700068
454
12.949302074334
393
12.9494283786611
380
12.9495546829883
352
12.9496809873154
337
12.9498072916426
304
12.9499335959697
297
12.9500599002969
324
12.950186204624
274
12.9503125089512
279
12.9504388132783
275
12.9505651176055
272
12.9506914219326
282
12.9508177262598
275
12.9509440305869
272
12.9510703349141
264
12.9511966392412
243
12.9513229435683
251
12.9514492478955
252
12.9515755522226
248
12.9517018565498
252
12.9518281608769
223
12.9519544652041
250
12.9520807695312
233
12.9522070738584
241
12.9523333781855
218
12.9524596825127
end of experiment
