# Supplementary material for: Achieving high-performance room-temperature organic ferromagnetic semiconductor films via topochemical reduction
Source: Nat Commun. 2026 Apr 15;17:5197. doi: 10.1038/s41467-026-71866-2 (PMC13253818; doi:10.1038/s41467-026-71866-2)
Supplement: Supplementary file 3 — Source Data [file 41467_2026_71866_MOESM3_ESM.zip › Source Data/Supplementary_Figure_6/supplementary fig6.xlsx]

## Sheet: Sheet1
wavelength(nm)	absorbance(1.098E-4)	wavelength(nm)	absorbance(5.49E-5)	wavelength(nm)	absorbance(1.098E-5)	wavelength(nm)	absorbance(5.49E-6)	wavelength(nm)	absorbance(1.098E-6)	wavelength(nm)	absorbance(5.49E-7)	wavelength(nm)	absorbance(1.098E-7)	wavelength(nm)	absorbance(film)
300	0.71194	300	0.33756	300	0.06315	300	0.05999	300	0.01356	300	-0.02641	300	0.00455	300	-0.00517
300.2	0.66185	300.2	0.33749	300.2	0.05418	300.2	0.07068	300.2	0.0462	300.2	0.02943	300.2	0.02289	300.2	0.04132
300.4	0.61104	300.4	0.35675	300.4	0.05588	300.4	0.072	300.4	0.00745	300.4	0.02073	300.4	0.01012	300.4	-0.00163
300.6	0.61406	300.6	0.32017	300.6	0.02909	300.6	0.05718	300.6	-0.02747	300.6	-0.00884	300.6	-0.03622	300.6	0.00542
300.8	0.61343	300.8	0.30942	300.8	0.03006	300.8	0.06407	300.8	0.00899	300.8	-0.00541	300.8	-0.01021	300.8	0.00673
301	0.6303	301	0.31276	301	0.1022	301	0.08179	301	0.02467	301	-0.00324	301	0.01414	301	0.01249
301.2	0.54927	301.2	0.26406	301.2	0.02079	301.2	0.04443	301.2	0.00833	301.2	-0.00506	301.2	-0.00218	301.2	-0.00739
301.4	0.5607	301.4	0.26751	301.4	0.06402	301.4	0.05522	301.4	0.01841	301.4	0.00868	301.4	0.03911	301.4	-0.00082
301.6	0.55235	301.6	0.32643	301.6	0.07054	301.6	0.06721	301.6	0.02902	301.6	0.03717	301.6	0.05128	301.6	0.0254
301.8	0.50464	301.8	0.26134	301.8	0.02103	301.8	0.03167	301.8	-0.02252	301.8	-0.03603	301.8	0.02022	301.8	0.02277
302	0.53375	302	0.28998	302	0.05277	302	0.03928	302	-0.02113	302	-0.02334	302	0.03703	302	0.01176
302.2	0.48241	302.2	0.23697	302.2	0.04296	302.2	0.008	302.2	-0.01965	302.2	-0.01406	302.2	-0.00375	302.2	-0.01641
302.4	0.50052	302.4	0.24592	302.4	0.02136	302.4	0.04732	302.4	0.03811	302.4	0.0137	302.4	-0.00761	302.4	0.01877
302.6	0.47617	302.6	0.22178	302.6	0.04219	302.6	0.05953	302.6	0.0226	302.6	0.02862	302.6	-0.001	302.6	0.01523
302.8	0.48253	302.8	0.25427	302.8	0.05867	302.8	0.09122	302.8	0.01496	302.8	0.00616	302.8	0.03499	302.8	0.02703
303	0.50584	303	0.25888	303	0.07791	303	0.08847	303	0.05624	303	0.04011	303	0.0556	303	0.04104
303.2	0.47844	303.2	0.23789	303.2	0.06477	303.2	0.06436	303.2	-0.01585	303.2	-0.00385	303.2	0.0166	303.2	0.01024
303.4	0.48163	303.4	0.22299	303.4	0.05598	303.4	0.05573	303.4	0.02258	303.4	-0.00838	303.4	0.0275	303.4	0.00205
303.6	0.45645	303.6	0.21611	303.6	0.03413	303.6	0.06138	303.6	0.00597	303.6	0.02309	303.6	0.02454	303.6	-0.00267
303.8	0.46273	303.8	0.18931	303.8	0.05759	303.8	0.05915	303.8	0.0173	303.8	-0.00448	303.8	0.0119	303.8	0.01822
304	0.417	304	0.19475	304	0.03618	304	0.04007	304	0.00567	304	0.00412	304	0.0048	304	-0.01107
304.2	0.41194	304.2	0.2274	304.2	0.05761	304.2	0.07496	304.2	0.02897	304.2	0.01386	304.2	-0.00619	304.2	0.01956
304.4	0.37459	304.4	0.22827	304.4	0.03436	304.4	0.04494	304.4	0.03525	304.4	0.02403	304.4	0.00889	304.4	0.00184
304.6	0.4107	304.6	0.19759	304.6	0.03962	304.6	0.05101	304.6	-0.01325	304.6	-0.01595	304.6	-0.00205	304.6	-0.004
304.8	0.3775	304.8	0.22235	304.8	0.03038	304.8	0.03505	304.8	0.02613	304.8	0.00654	304.8	0.03063	304.8	-0.01479
305	0.40813	305	0.22194	305	0.06139	305	0.06709	305	0.02797	305	0.03725	305	0.04031	305	0.01068
305.2	0.41429	305.2	0.2267	305.2	0.04748	305.2	0.0512	305.2	0.03465	305.2	1e-05	305.2	0.02243	305.2	-0.00881
305.4	0.41376	305.4	0.20329	305.4	0.03606	305.4	0.04879	305.4	0.01011	305.4	0.0127	305.4	0.01668	305.4	-0.00729
305.6	0.38728	305.6	0.19516	305.6	0.04859	305.6	0.05811	305.6	0.01722	305.6	-0.00557	305.6	0.02028	305.6	0.03433
305.8	0.40032	305.8	0.20558	305.8	0.04759	305.8	0.0795	305.8	0.04593	305.8	0.03886	305.8	0.04324	305.8	0.01095
306	0.37139	306	0.20093	306	0.04467	306	0.06607	306	-0.01096	306	-0.0083	306	0.01892	306	0.01023
306.2	0.36315	306.2	0.15166	306.2	0.02422	306.2	0.01282	306.2	0.02941	306.2	-0.01193	306.2	-0.00934	306.2	-0.00655
306.4	0.32973	306.4	0.16439	306.4	0.00718	306.4	0.03945	306.4	-0.00627	306.4	0.00249	306.4	0.01561	306.4	-0.00423
306.6	0.34488	306.6	0.17897	306.6	0.03994	306.6	0.04672	306.6	0.02756	306.6	0.00812	306.6	0.02615	306.6	0.01159
306.8	0.32977	306.8	0.18228	306.8	0.03487	306.8	0.07128	306.8	0.0294	306.8	0.01213	306.8	0.03513	306.8	-0.00717
307	0.33651	307	0.14561	307	0.01563	307	0.02182	307	-0.00024	307	0.00468	307	0.01028	307	-0.02346
307.2	0.3564	307.2	0.16805	307.2	0.0395	307.2	0.04295	307.2	0.01588	307.2	0.02109	307.2	0.00977	307.2	-0.00858
307.4	0.3221	307.4	0.18568	307.4	0.02668	307.4	0.04653	307.4	0.00901	307.4	-0.00414	307.4	0.00395	307.4	0.00467
307.6	0.34824	307.6	0.2156	307.6	0.02265	307.6	0.07968	307.6	0.02066	307.6	0.01508	307.6	0.02585	307.6	0.03136
307.8	0.33456	307.8	0.16482	307.8	0.0304	307.8	0.0402	307.8	0.00416	307.8	0.01552	307.8	0.01739	307.8	-0.00752
308	0.31821	308	0.15832	308	0.02161	308	0.0393	308	0.00163	308	0.01903	308	0.0074	308	-0.0029
308.2	0.30918	308.2	0.1535	308.2	0.01361	308.2	0.03534	308.2	0.01323	308.2	-0.01255	308.2	0.01981	308.2	-0.02071
308.4	0.31265	308.4	0.15222	308.4	0.01382	308.4	0.02954	308.4	0.00785	308.4	-0.00872	308.4	0.03233	308.4	-0.00214
308.6	0.30867	308.6	0.14771	308.6	0.03787	308.6	0.04587	308.6	0.0092	308.6	0.00876	308.6	0.0129	308.6	-0.01679
308.8	0.31167	308.8	0.16642	308.8	0.01688	308.8	0.04851	308.8	0.02977	308.8	0.01181	308.8	0.0023	308.8	-0.01605
309	0.2824	309	0.15175	309	0.0276	309	0.04851	309	-0.01076	309	0.01087	309	0.00398	309	0.00059
309.2	0.30371	309.2	0.15676	309.2	0.0222	309.2	0.02974	309.2	0.00388	309.2	0.00471	309.2	0.02024	309.2	-0.00513
309.4	0.30429	309.4	0.11042	309.4	0.0201	309.4	0.02835	309.4	-0.01298	309.4	0.00567	309.4	0.0049	309.4	-0.01042
309.6	0.30206	309.6	0.14487	309.6	0.03779	309.6	0.03363	309.6	0.0155	309.6	0.00993	309.6	0.02349	309.6	-0.00096
309.8	0.29352	309.8	0.15135	309.8	0.02003	309.8	0.04538	309.8	0.00066	309.8	0.02352	309.8	0.00761	309.8	-0.00305
310	0.29356	310	0.15011	310	0.01089	310	0.03215	310	0.01019	310	-0.00377	310	-0.00925	310	-0.007
310.2	0.30318	310.2	0.15073	310.2	0.03131	310.2	0.05457	310.2	0.02873	310.2	0.00296	310.2	0.0141	310.2	0.00672
310.4	0.27048	310.4	0.13497	310.4	0.00824	310.4	0.02245	310.4	0.00322	310.4	-0.01053	310.4	0.00625	310.4	-0.01388
310.6	0.27918	310.6	0.1077	310.6	0.00321	310.6	0.01826	310.6	-0.00425	310.6	-0.00242	310.6	-0.00859	310.6	-0.01828
310.8	0.28682	310.8	0.12271	310.8	0.0079	310.8	0.04234	310.8	0.00728	310.8	0.00848	310.8	-0.00272	310.8	-0.00476
311	0.2683	311	0.14852	311	0.00584	311	0.02622	311	0.02193	311	0.00193	311	0.01792	311	-0.00363
311.2	0.28787	311.2	0.14696	311.2	0.03091	311.2	0.03529	311.2	0.00627	311.2	-0.00315	311.2	0.02063	311.2	-0.00572
311.4	0.27109	311.4	0.15203	311.4	0.03753	311.4	0.04352	311.4	0.00294	311.4	0.02426	311.4	0.02059	311.4	-0.00614
311.6	0.28061	311.6	0.13353	311.6	0.0311	311.6	0.055	311.6	0.02293	311.6	0.0161	311.6	0.00866	311.6	-0.00548
311.8	0.29174	311.8	0.15599	311.8	0.03362	311.8	0.05096	311.8	0.01831	311.8	0.01645	311.8	0.02355	311.8	0.00888
312	0.28644	312	0.13201	312	0.03126	312	0.04724	312	0.02024	312	0.01514	312	0.02122	312	0.00819
312.2	0.28058	312.2	0.15232	312.2	0.03382	312.2	0.04954	312.2	0.01641	312.2	0.0301	312.2	0.02481	312.2	0.00896
312.4	0.24961	312.4	0.13438	312.4	-0.00743	312.4	0.0246	312.4	0.00245	312.4	-0.01439	312.4	-0.00937	312.4	-0.01226
312.6	0.25467	312.6	0.13017	312.6	0.02157	312.6	0.03249	312.6	0.0235	312.6	0.01091	312.6	0.02454	312.6	-0.01933
312.8	0.25429	312.8	0.13509	312.8	0.01402	312.8	0.02226	312.8	0.01802	312.8	0.00644	312.8	0.00572	312.8	-0.01775
313	0.26331	313	0.13022	313	0.02191	313	0.04496	313	0.00663	313	0.00343	313	0.01253	313	-0.01397
313.2	0.26803	313.2	0.12927	313.2	0.0311	313.2	0.0357	313.2	0.01035	313.2	0.01607	313.2	0.01337	313.2	-0.01284
313.4	0.2555	313.4	0.12811	313.4	0.00834	313.4	0.02718	313.4	0.02152	313.4	0.00266	313.4	0.01795	313.4	-0.00523
313.6	0.26371	313.6	0.13179	313.6	0.02961	313.6	0.03357	313.6	0.01502	313.6	0.00016	313.6	0.02346	313.6	-0.01211
313.8	0.23605	313.8	0.10895	313.8	-0.01225	313.8	0.00702	313.8	-0.00302	313.8	-0.0224	313.8	-0.01009	313.8	-0.03521
314	0.26618	314	0.12861	314	0.0238	314	0.04077	314	0.00953	314	0.02059	314	0.01477	314	0.00166
314.2	0.25793	314.2	0.13912	314.2	0.02777	314.2	0.0463	314.2	0.01612	314.2	0.00796	314.2	0.00268	314.2	-0.01428
314.4	0.27478	314.4	0.14491	314.4	0.01875	314.4	0.04407	314.4	0.02576	314.4	0.01442	314.4	0.01542	314.4	-0.00364
314.6	0.23908	314.6	0.1224	314.6	0.01348	314.6	0.03823	314.6	0.01661	314.6	0.00133	314.6	0.01383	314.6	-0.0044
314.8	0.23591	314.8	0.12829	314.8	0.02141	314.8	0.03376	314.8	0.01294	314.8	0.01917	314.8	0.01736	314.8	0.00087
315	0.26575	315	0.13051	315	0.03454	315	0.03589	315	0.01443	315	0.01517	315	0.02372	315	-0.01054
315.2	0.24707	315.2	0.12068	315.2	0.03144	315.2	0.03017	315.2	0.01652	315.2	0.00301	315.2	0.02379	315.2	-0.00936
315.4	0.22488	315.4	0.1046	315.4	0.01731	315.4	0.03608	315.4	0.0071	315.4	-0.00846	315.4	0.00263	315.4	-0.01292
315.6	0.24503	315.6	0.11652	315.6	0.02831	315.6	0.02633	315.6	0.00956	315.6	0.00846	315.6	0.01867	315.6	0.00037
315.8	0.23106	315.8	0.11914	315.8	0.00845	315.8	0.02628	315.8	0.00201	315.8	-0.00508	315.8	0.0195	315.8	-0.02159
316	0.23732	316	0.1086	316	0.01631	316	0.03137	316	0.0093	316	0.00058	316	0.00779	316	-0.02328
316.2	0.22126	316.2	0.11584	316.2	0.02788	316.2	0.0475	316.2	0.01838	316.2	0.0034	316.2	0.0156	316.2	0.00132
316.4	0.24046	316.4	0.12466	316.4	0.02677	316.4	0.03856	316.4	0.02895	316.4	0.00924	316.4	0.02243	316.4	0.01427
316.6	0.2342	316.6	0.12723	316.6	0.02999	316.6	0.02829	316.6	0.02371	316.6	0.00359	316.6	0.02145	316.6	-0.01343
316.8	0.20935	316.8	0.10997	316.8	0.01304	316.8	0.02704	316.8	-0.00345	316.8	-0.00092	316.8	0.00721	316.8	-0.0138
317	0.21231	317	0.0864	317	0.00278	317	0.02567	317	-0.00259	317	-0.0015	317	0.00868	317	-0.02063
317.2	0.2367	317.2	0.13057	317.2	0.03374	317.2	0.06392	317.2	0.01568	317.2	0.0175	317.2	0.04226	317.2	0.016
317.4	0.22225	317.4	0.10951	317.4	0.00941	317.4	0.02988	317.4	0.00914	317.4	-0.00025	317.4	0.02774	317.4	-0.00189
317.6	0.20522	317.6	0.09849	317.6	0.00447	317.6	0.01493	317.6	-0.0187	317.6	-0.01134	317.6	0.01369	317.6	-0.02704
317.8	0.20184	317.8	0.10622	317.8	0.02551	317.8	0.02588	317.8	0.00515	317.8	0.00834	317.8	0.01343	317.8	-0.0224
318	0.20784	318	0.10043	318	0.00508	318	0.02833	318	0.00445	318	0.00796	318	0.00315	318	-0.02449
318.2	0.2017	318.2	0.11088	318.2	0.0245	318.2	0.03619	318.2	0.02311	318.2	0.0061	318.2	0.01902	318.2	-0.00246
318.4	0.22007	318.4	0.11469	318.4	0.02225	318.4	0.04601	318.4	0.02727	318.4	0.01409	318.4	0.01902	318.4	-0.00886
318.6	0.22218	318.6	0.11361	318.6	0.00826	318.6	0.03642	318.6	0.01519	318.6	0.00066	318.6	0.00837	318.6	-0.01202
318.8	0.20606	318.8	0.09128	318.8	0.0067	318.8	0.03599	318.8	0.00082	318.8	0.00522	318.8	0.01366	318.8	-0.02082
319	0.19844	319	0.09468	319	0.00091	319	0.03052	319	0.00232	319	-0.00813	319	0.01504	319	-0.01395
319.2	0.21472	319.2	0.10787	319.2	0.01715	319.2	0.03779	319.2	0.01978	319.2	0.00509	319.2	0.02801	319.2	-0.00173
319.4	0.18908	319.4	0.08672	319.4	0.00855	319.4	0.02849	319.4	0.00456	319.4	0.0162	319.4	0.0239	319.4	-0.01165
319.6	0.19119	319.6	0.09171	319.6	0.01045	319.6	0.03841	319.6	0.00319	319.6	0.00531	319.6	0.01592	319.6	-0.00955
319.8	0.17432	319.8	0.08535	319.8	0.01203	319.8	0.02449	319.8	0.00961	319.8	0.00791	319.8	0.01156	319.8	-0.00885
320	0.18995	320	0.09266	320	0.01508	320	0.02498	320	0.01573	320	-0.00225	320	0.00678	320	-0.01747
320.2	0.179	320.2	0.07943	320.2	-0.00129	320.2	0.01391	320.2	0.00875	320.2	-0.00661	320.2	0.00875	320.2	-0.02524
320.4	0.18429	320.4	0.09203	320.4	0.01872	320.4	0.03492	320.4	0.01168	320.4	0.02287	320.4	0.0325	320.4	-0.00295
320.6	0.17246	320.6	0.08771	320.6	0.01209	320.6	0.03331	320.6	-0.00486	320.6	-0.00161	320.6	0.01579	320.6	-0.00517
320.8	0.18988	320.8	0.09309	320.8	0.00561	320.8	0.0224	320.8	0.01436	320.8	0.00441	320.8	0.00743	320.8	-0.01854
321	0.19279	321	0.09134	321	0.00797	321	0.02962	321	0.02225	321	0.00394	321	0.01469	321	-0.01276
321.2	0.1813	321.2	0.07423	321.2	0.005	321.2	0.02826	321.2	0.00197	321.2	-0.01223	321.2	0.00699	321.2	-0.00674
321.4	0.19214	321.4	0.0852	321.4	0.01457	321.4	0.02564	321.4	0.01411	321.4	0.00718	321.4	0.01465	321.4	-0.01368
321.6	0.17991	321.6	0.08798	321.6	0.00023	321.6	0.03375	321.6	0.01786	321.6	0.01128	321.6	0.01857	321.6	-0.0167
321.8	0.18635	321.8	0.09318	321.8	0.01806	321.8	0.03631	321.8	0.01138	321.8	0.00213	321.8	0.02281	321.8	-0.00501
322	0.17657	322	0.09346	322	0.01063	322	0.03256	322	0.02398	322	0.00792	322	0.01813	322	-0.00577
322.2	0.19271	322.2	0.09072	322.2	0.01154	322.2	0.03485	322.2	0.01902	322.2	0.01138	322.2	0.01804	322.2	-0.00208
322.4	0.16538	322.4	0.08645	322.4	0.01277	322.4	0.04174	322.4	0.0117	322.4	0.01458	322.4	0.00825	322.4	-0.00349
322.6	0.16781	322.6	0.08792	322.6	-0.00094	322.6	0.0271	322.6	0.00215	322.6	0.00366	322.6	0.00635	322.6	-0.01709
322.8	0.17023	322.8	0.0782	322.8	0.00661	322.8	0.02751	322.8	0.01274	322.8	0.00779	322.8	0.01823	322.8	-0.01053
323	0.17661	323	0.08643	323	0.00595	323	0.02684	323	0.01966	323	0.01056	323	0.02404	323	-0.0008
323.2	0.1693	323.2	0.07533	323.2	0.01231	323.2	0.03196	323.2	0.01294	323.2	0.01843	323.2	0.02091	323.2	-0.00753
323.4	0.17308	323.4	0.08933	323.4	0.01538	323.4	0.04623	323.4	0.01405	323.4	0.00855	323.4	0.02026	323.4	-0.00542
323.6	0.1579	323.6	0.08696	323.6	-0.00188	323.6	0.02236	323.6	0.00579	323.6	0.00887	323.6	0.00919	323.6	-0.0135
323.8	0.16793	323.8	0.08601	323.8	0.01199	323.8	0.02775	323.8	0.00881	323.8	0.00088	323.8	0.02594	323.8	-0.00244
324	0.1755	324	0.06828	324	0.01191	324	0.02923	324	0.00647	324	0.00817	324	0.00779	324	-0.01128
324.2	0.16168	324.2	0.07381	324.2	0.01322	324.2	0.03106	324.2	0.00951	324.2	0.00296	324.2	0.00919	324.2	-0.01105
324.4	0.16317	324.4	0.0799	324.4	0.01512	324.4	0.03144	324.4	0.01206	324.4	-0.00015	324.4	0.01399	324.4	-0.00036
324.6	0.15492	324.6	0.07481	324.6	0.00637	324.6	0.03278	324.6	0.01552	324.6	0.00318	324.6	0.01599	324.6	-0.01441
324.8	0.15858	324.8	0.06989	324.8	0.00487	324.8	0.02616	324.8	0.00692	324.8	-0.0086	324.8	0.02186	324.8	-0.02091
325	0.14647	325	0.0703	325	0.01821	325	0.02574	325	0.00161	325	-0.00275	325	0.00548	325	-0.0193
325.2	0.14946	325.2	0.07252	325.2	0.01055	325.2	0.03223	325.2	0.0107	325.2	-0.00016	325.2	0.00861	325.2	-0.01574
325.4	0.154	325.4	0.08018	325.4	-0.00676	325.4	0.01297	325.4	0.00591	325.4	-0.00194	325.4	0.01083	325.4	-0.00658
325.6	0.14853	325.6	0.08377	325.6	0.00455	325.6	0.03636	325.6	0.0156	325.6	0.00248	325.6	0.01701	325.6	-0.00331
325.8	0.15765	325.8	0.09164	325.8	0.01588	325.8	0.03834	325.8	0.01324	325.8	0.004	325.8	0.02655	325.8	-0.02028
326	0.15113	326	0.06388	326	0.0031	326	0.02156	326	0.00336	326	-0.00321	326	0.00898	326	-0.02067
326.2	0.16975	326.2	0.08332	326.2	0.02836	326.2	0.03968	326.2	0.0133	326.2	0.01804	326.2	0.02581	326.2	-0.00758
326.4	0.16405	326.4	0.08503	326.4	0.01393	326.4	0.03785	326.4	0.02236	326.4	0.00405	326.4	0.02406	326.4	-0.00373
326.6	0.16951	326.6	0.07379	326.6	0.0063	326.6	0.04056	326.6	0.01787	326.6	0.01606	326.6	0.02237	326.6	-0.00053
326.8	0.16722	326.8	0.07711	326.8	0.01345	326.8	0.04366	326.8	0.01776	326.8	0.00975	326.8	0.02274	326.8	-0.00178
327	0.1565	327	0.08553	327	0.01153	327	0.03269	327	0.00946	327	0.01153	327	0.02172	327	0.00203
327.2	0.14924	327.2	0.0723	327.2	0.00046	327.2	0.02774	327.2	0.00372	327.2	0.00494	327.2	0.01513	327.2	-0.0184
327.4	0.15293	327.4	0.07124	327.4	0.00852	327.4	0.03617	327.4	0.02121	327.4	0.01374	327.4	0.02237	327.4	-0.00226
327.6	0.15102	327.6	0.08023	327.6	0.01375	327.6	0.03025	327.6	0.0178	327.6	0.00805	327.6	0.02296	327.6	0.00031
327.8	0.14806	327.8	0.05978	327.8	0.00341	327.8	0.02718	327.8	0.00811	327.8	0.00518	327.8	0.0139	327.8	-0.01155
328	0.14304	328	0.07304	328	0.00061	328	0.03905	328	0.01148	328	0.01155	328	0.0236	328	-0.00615
328.2	0.14604	328.2	0.06797	328.2	0.00186	328.2	0.02798	328.2	0.01693	328.2	0.00639	328.2	0.01869	328.2	-0.00454
328.4	0.14516	328.4	0.07116	328.4	-0.00064	328.4	0.02316	328.4	0.00028	328.4	-0.00173	328.4	0.02116	328.4	-0.01257
328.6	0.14863	328.6	0.08748	328.6	0.01094	328.6	0.03275	328.6	0.01586	328.6	0.00732	328.6	0.01546	328.6	-0.00518
328.8	0.15142	328.8	0.08666	328.8	0.01544	328.8	0.02077	328.8	0.01208	328.8	0.0056	328.8	0.01925	328.8	-0.00954
329	0.13637	329	0.08013	329	0.0033	329	0.03117	329	0.0123	329	0.0039	329	0.01526	329	-0.00961
329.2	0.14338	329.2	0.06883	329.2	0.00923	329.2	0.02398	329.2	0.01227	329.2	0.01442	329.2	0.01459	329.2	0.00052
329.4	0.1485	329.4	0.07154	329.4	0.00096	329.4	0.03522	329.4	0.01697	329.4	0.01924	329.4	0.02356	329.4	-0.01019
329.6	0.14857	329.6	0.0809	329.6	0.01685	329.6	0.03302	329.6	0.02221	329.6	0.01608	329.6	0.01979	329.6	0.00438
329.8	0.14844	329.8	0.07366	329.8	0.00383	329.8	0.02936	329.8	0.01447	329.8	0.01172	329.8	0.01699	329.8	-0.00057
330	0.14494	330	0.07099	330	0.00364	330	0.02808	330	0.01202	330	0.00989	330	0.01599	330	-0.01643
330.2	0.14914	330.2	0.0766	330.2	0.01495	330.2	0.0301	330.2	0.02053	330.2	0.00817	330.2	0.02206	330.2	-0.00598
330.4	0.14161	330.4	0.06921	330.4	0.00788	330.4	0.02867	330.4	0.01692	330.4	0.00158	330.4	0.01091	330.4	-0.01727
330.6	0.15023	330.6	0.08106	330.6	0.00718	330.6	0.0398	330.6	0.01604	330.6	0.0051	330.6	0.01332	330.6	-0.00689
330.8	0.13867	330.8	0.06767	330.8	0.0102	330.8	0.03452	330.8	0.02192	330.8	0.01984	330.8	0.02469	330.8	-0.00077
331	0.14779	331	0.07812	331	0.011	331	0.02112	331	0.0184	331	0.01204	331	0.01819	331	0.00096
331.2	0.13203	331.2	0.07732	331.2	0.00946	331.2	0.0224	331.2	0.01138	331.2	0.00924	331.2	0.01419	331.2	-0.0107
331.4	0.13665	331.4	0.08281	331.4	0.00944	331.4	0.03194	331.4	0.00849	331.4	0.00601	331.4	0.01201	331.4	-0.00463
331.6	0.14495	331.6	0.07145	331.6	0.00366	331.6	0.02753	331.6	0.00396	331.6	-0.00176	331.6	0.01161	331.6	-0.00623
331.8	0.14243	331.8	0.07278	331.8	0.00915	331.8	0.0338	331.8	0.01486	331.8	0.00694	331.8	0.00807	331.8	-0.00622
332	0.1438	332	0.06517	332	0.00474	332	0.02369	332	0.01232	332	0.00175	332	0.0153	332	-0.00347
332.2	0.1423	332.2	0.07964	332.2	0.01448	332.2	0.03936	332.2	0.00967	332.2	0.00269	332.2	0.01875	332.2	-0.00406
332.4	0.1535	332.4	0.06694	332.4	0.01146	332.4	0.02487	332.4	0.01208	332.4	0.00326	332.4	0.01836	332.4	-0.00642
332.6	0.13692	332.6	0.06824	332.6	0.00772	332.6	0.0336	332.6	0.01164	332.6	0.0027	332.6	0.01805	332.6	-0.00789
332.8	0.14349	332.8	0.07889	332.8	0.01628	332.8	0.02596	332.8	0.01865	332.8	0.00427	332.8	0.02087	332.8	-0.0002
333	0.13645	333	0.06507	333	0.00439	333	0.02515	333	0.00325	333	-0.00125	333	0.0136	333	-0.01216
333.2	0.13782	333.2	0.06338	333.2	0.00655	333.2	0.02724	333.2	0.00367	333.2	0.00248	333.2	0.01244	333.2	-0.00766
333.4	0.14292	333.4	0.07096	333.4	0.00585	333.4	0.02932	333.4	-0.00315	333.4	-0.00018	333.4	0.00679	333.4	-0.00168
333.6	0.14381	333.6	0.06399	333.6	0.00739	333.6	0.02759	333.6	0.00872	333.6	0.00402	333.6	0.00628	333.6	-0.00867
333.8	0.1416	333.8	0.07288	333.8	0.01419	333.8	0.03492	333.8	0.01214	333.8	0.00288	333.8	0.02223	333.8	0.00821
334	0.13466	334	0.06963	334	0.01526	334	0.03308	334	0.01385	334	0.00248	334	0.02055	334	-0.0039
334.2	0.13518	334.2	0.06497	334.2	0.00016	334.2	0.02616	334.2	0.01006	334.2	0.00424	334.2	0.01409	334.2	-0.00761
334.4	0.14217	334.4	0.07234	334.4	0.01807	334.4	0.03589	334.4	0.01627	334.4	0.01785	334.4	0.02484	334.4	-0.00095
334.6	0.14168	334.6	0.07469	334.6	0.00908	334.6	0.03437	334.6	0.0117	334.6	0.01066	334.6	0.02172	334.6	-0.00215
334.8	0.14558	334.8	0.06205	334.8	0.00205	334.8	0.02684	334.8	0.00719	334.8	0.00344	334.8	0.01438	334.8	-0.0106
335	0.14754	335	0.07355	335	0.01225	335	0.03136	335	0.0106	335	0.00716	335	0.01574	335	0.00095
335.2	0.13985	335.2	0.06824	335.2	-0.00442	335.2	0.03044	335.2	0.0134	335.2	0.00203	335.2	0.01616	335.2	-0.00291
335.4	0.14009	335.4	0.06434	335.4	0.00071	335.4	0.0236	335.4	0.00969	335.4	-0.00119	335.4	0.01044	335.4	-0.00715
335.6	0.14339	335.6	0.08013	335.6	0.00986	335.6	0.03997	335.6	0.01872	335.6	0.01016	335.6	0.01185	335.6	0.00699
335.8	0.14029	335.8	0.06252	335.8	0.00534	335.8	0.03227	335.8	0.00849	335.8	-0.00414	335.8	0.0189	335.8	-0.00857
336	0.13159	336	0.06914	336	0.00848	336	0.027	336	0.01435	336	0.01328	336	0.00961	336	0.00448
336.2	0.13244	336.2	0.07188	336.2	0.00155	336.2	0.02779	336.2	0.01268	336.2	-0.00066	336.2	0.00786	336.2	-0.00362
336.4	0.13911	336.4	0.0684	336.4	0.01441	336.4	0.02969	336.4	0.01413	336.4	0.00969	336.4	0.0173	336.4	0.00928
336.6	0.14366	336.6	0.07675	336.6	0.01603	336.6	0.02509	336.6	0.01444	336.6	0.00954	336.6	0.01546	336.6	-0.00269
336.8	0.13623	336.8	0.07122	336.8	0.0107	336.8	0.02758	336.8	0.0087	336.8	0.00546	336.8	0.01308	336.8	-0.00334
337	0.14322	337	0.07713	337	0.00782	337	0.02557	337	0.01457	337	0.00513	337	0.0176	337	0.00206
337.2	0.14416	337.2	0.07324	337.2	0.01029	337.2	0.03713	337.2	0.02088	337.2	0.01001	337.2	0.01947	337.2	0.00428
337.4	0.14255	337.4	0.07268	337.4	0.01206	337.4	0.03116	337.4	0.01165	337.4	0.00974	337.4	0.01116	337.4	-0.00055
337.6	0.14207	337.6	0.06635	337.6	0.0109	337.6	0.03482	337.6	0.01217	337.6	0.01164	337.6	0.02022	337.6	0.00251
337.8	0.13149	337.8	0.05278	337.8	0.00492	337.8	0.03074	337.8	0.00563	337.8	0.0054	337.8	0.01492	337.8	-0.00544
338	0.13609	338	0.07576	338	0.00489	338	0.02539	338	0.00854	338	0.01272	338	0.01355	338	0.00641
338.2	0.13544	338.2	0.06324	338.2	-0.00013	338.2	0.02863	338.2	0.00592	338.2	0.00616	338.2	0.01627	338.2	-0.00844
338.4	0.13808	338.4	0.07142	338.4	0.00752	338.4	0.02896	338.4	0.0114	338.4	0.00961	338.4	0.0138	338.4	0.00219
338.6	0.1342	338.6	0.07295	338.6	0.00864	338.6	0.03115	338.6	0.01441	338.6	0.00364	338.6	0.01282	338.6	-0.00334
338.8	0.1477	338.8	0.07262	338.8	0.00564	338.8	0.03204	338.8	0.0115	338.8	0.00339	338.8	0.01741	338.8	-0.0029
339	0.14361	339	0.07549	339	0.01416	339	0.02514	339	0.00705	339	0.00347	339	0.01977	339	-0.0028
339.2	0.14408	339.2	0.06712	339.2	0.01104	339.2	0.0265	339.2	0.00947	339.2	0.00333	339.2	0.0092	339.2	-0.00735
339.4	0.14395	339.4	0.0729	339.4	0.00865	339.4	0.03053	339.4	0.01429	339.4	0.00296	339.4	0.01268	339.4	-0.00262
339.6	0.14734	339.6	0.06148	339.6	0.00926	339.6	0.0277	339.6	0.01573	339.6	0.00569	339.6	0.01573	339.6	0.00362
339.8	0.14196	339.8	0.07166	339.8	0.00781	339.8	0.0257	339.8	0.01115	339.8	0.00548	339.8	0.01234	339.8	-0.00084
340	0.14034	340	0.07023	340	0.00666	340	0.02749	340	0.01383	340	0.00654	340	0.01751	340	0.00336
340.2	0.13992	340.2	0.07217	340.2	0.00923	340.2	0.02686	340.2	0.01018	340.2	0.00183	340.2	0.01665	340.2	0.00399
340.4	0.14204	340.4	0.0777	340.4	0.01069	340.4	0.03162	340.4	0.00583	340.4	0.00534	340.4	0.0169	340.4	-0.00352
340.6	0.1396	340.6	0.07083	340.6	0.0109	340.6	0.02869	340.6	0.00934	340.6	0.00824	340.6	0.01663	340.6	-0.0028
340.8	0.141	340.8	0.06702	340.8	0.00299	340.8	0.01975	340.8	0.01215	340.8	-0.00048	340.8	0.00757	340.8	-0.00144
341	0.14384	341	0.07292	341	0.00883	341	0.03486	341	0.00407	341	0.00351	341	0.01168	341	-0.00308
341.2	0.14697	341.2	0.07527	341.2	0.01029	341.2	0.02806	341.2	0.01375	341.2	0.01297	341.2	0.02673	341.2	0.00313
341.4	0.14146	341.4	0.07326	341.4	0.01104	341.4	0.02916	341.4	0.00744	341.4	0.00807	341.4	0.01719	341.4	-0.00158
341.6	0.14427	341.6	0.06886	341.6	0.00275	341.6	0.02554	341.6	0.01368	341.6	0.00624	341.6	0.01501	341.6	0.00358
341.8	0.14948	341.8	0.0723	341.8	0.01946	341.8	0.03424	341.8	0.0254	341.8	0.01297	341.8	0.02494	341.8	0.00815
342	0.1486	342	0.08149	342	0.015	342	0.03523	342	0.02	342	0.0106	342	0.01982	342	0.01241
342.2	0.12806	342.2	0.06228	342.2	-0.0044	342.2	0.0232	342.2	-0.00559	342.2	-0.00272	342.2	0.01068	342.2	-0.00628
342.4	0.13463	342.4	0.06804	342.4	0.01155	342.4	0.03513	342.4	0.01702	342.4	0.0086	342.4	0.01867	342.4	-0.00321
342.6	0.14022	342.6	0.07368	342.6	0.00691	342.6	0.03534	342.6	0.02038	342.6	0.00642	342.6	0.01165	342.6	0.00794
342.8	0.14232	342.8	0.06878	342.8	0.00374	342.8	0.02967	342.8	0.01387	342.8	0.00529	342.8	0.01269	342.8	0.00176
343	0.13954	343	0.06635	343	0.00535	343	0.02802	343	0.0071	343	0.00398	343	0.00935	343	0.00076
343.2	0.13607	343.2	0.0728	343.2	0.00638	343.2	0.03322	343.2	0.01193	343.2	0.01076	343.2	0.01017	343.2	0.00238
343.4	0.1422	343.4	0.08122	343.4	0.01688	343.4	0.03335	343.4	0.01738	343.4	0.01386	343.4	0.01646	343.4	0.00872
343.6	0.13689	343.6	0.06659	343.6	0.01171	343.6	0.03172	343.6	0.01616	343.6	0.00455	343.6	0.01371	343.6	-7e-05
343.8	0.14516	343.8	0.07478	343.8	0.01188	343.8	0.02799	343.8	0.01633	343.8	0.00933	343.8	0.0129	343.8	0.00493
344	0.14783	344	0.08011	344	0.01375	344	0.04053	344	0.02025	344	0.01195	344	0.02192	344	0.00951
344.2	0.14698	344.2	0.08149	344.2	0.01397	344.2	0.03307	344.2	0.01166	344.2	0.01366	344.2	0.02124	344.2	0.01063
344.4	0.13673	344.4	0.06981	344.4	0.00876	344.4	0.03054	344.4	0.00473	344.4	0.00099	344.4	0.00975	344.4	-0.00582
344.6	0.139	344.6	0.06925	344.6	0.0063	344.6	0.03221	344.6	0.01031	344.6	0.00707	344.6	0.01205	344.6	0.00419
344.8	0.14857	344.8	0.07809	344.8	0.0124	344.8	0.03302	344.8	0.00877	344.8	0.00759	344.8	0.01548	344.8	0.00535
345	0.14329	345	0.07363	345	0.01306	345	0.02816	345	0.01284	345	0.00948	345	0.01381	345	0.00017
345.2	0.14309	345.2	0.07883	345.2	0.01181	345.2	0.03285	345.2	0.0209	345.2	0.0067	345.2	0.01622	345.2	0.00271
345.4	0.14087	345.4	0.06816	345.4	0.00758	345.4	0.03124	345.4	0.00947	345.4	0.01397	345.4	0.01258	345.4	0.00482
345.6	0.13988	345.6	0.06294	345.6	0.0035	345.6	0.02797	345.6	0.00832	345.6	0.0007	345.6	0.01311	345.6	0.00038
345.8	0.1374	345.8	0.06143	345.8	0.00302	345.8	0.02076	345.8	0.00311	345.8	-0.00241	345.8	0.00548	345.8	-0.00412
346	0.14342	346	0.07132	346	0.00778	346	0.02889	346	0.01528	346	0.00174	346	0.01003	346	0.00015
346.2	0.14438	346.2	0.07558	346.2	0.00782	346.2	0.02548	346.2	0.01226	346.2	0.00886	346.2	0.01468	346.2	0.00771
346.4	0.14149	346.4	0.06929	346.4	0.00393	346.4	0.02617	346.4	0.01176	346.4	0.01085	346.4	0.01358	346.4	0.0007
346.6	0.1433	346.6	0.06899	346.6	0.0113	346.6	0.02751	346.6	0.01437	346.6	0.00392	346.6	0.01996	346.6	0.00198
346.8	0.13806	346.8	0.07006	346.8	0.00093	346.8	0.0294	346.8	0.01189	346.8	0.00523	346.8	0.014	346.8	-0.00118
347	0.1365	347	0.06961	347	0.00576	347	0.02811	347	0.01102	347	-0.0015	347	0.01454	347	0.00174
347.2	0.13858	347.2	0.06971	347.2	0.00397	347.2	0.03002	347.2	0.0062	347.2	0.00103	347.2	0.01356	347.2	0.00286
347.4	0.14239	347.4	0.06716	347.4	0.0069	347.4	0.02644	347.4	0.00297	347.4	0.00362	347.4	0.00831	347.4	0.00399
347.6	0.13863	347.6	0.07321	347.6	0.00756	347.6	0.02661	347.6	0.00902	347.6	-0.00134	347.6	0.01164	347.6	0.00404
347.8	0.13775	347.8	0.07234	347.8	0.01264	347.8	0.02555	347.8	0.00599	347.8	0.01176	347.8	0.01845	347.8	0.00351
348	0.13915	348	0.0652	348	0.01102	348	0.02797	348	0.01121	348	0.00346	348	0.00938	348	-0.00087
348.2	0.14089	348.2	0.06869	348.2	0.00771	348.2	0.02482	348.2	0.00596	348.2	0.00354	348.2	0.00913	348.2	-0.00052
348.4	0.13799	348.4	0.07038	348.4	0.00954	348.4	0.02561	348.4	0.01264	348.4	0.0078	348.4	0.01322	348.4	0.00781
348.6	0.13969	348.6	0.06234	348.6	0.00782	348.6	0.02335	348.6	0.00681	348.6	0.00136	348.6	0.01228	348.6	-0.00169
348.8	0.13698	348.8	0.07013	348.8	0.0071	348.8	0.0302	348.8	0.00666	348.8	0.00517	348.8	0.01199	348.8	0.00638
349	0.13835	349	0.06826	349	0.01141	349	0.02583	349	0.01117	349	0.00149	349	0.01402	349	-0.00131
349.2	0.13739	349.2	0.06685	349.2	0.00483	349.2	0.0318	349.2	0.01271	349.2	0.00037	349.2	0.01417	349.2	0.00268
349.4	0.13842	349.4	0.06519	349.4	0.00066	349.4	0.02124	349.4	0.00257	349.4	0.00039	349.4	0.00961	349.4	-0.00637
349.6	0.14359	349.6	0.06655	349.6	0.01656	349.6	0.02912	349.6	0.01175	349.6	0.0021	349.6	0.00964	349.6	0.00691
349.8	0.14213	349.8	0.06938	349.8	0.01229	349.8	0.03316	349.8	0.00618	349.8	0.00376	349.8	0.01379	349.8	0.00739
350	0.13939	350	0.06678	350	0.01314	350	0.03094	350	0.00806	350	0.00644	350	0.01194	350	0.00392
350.2	0.14341	350.2	0.06566	350.2	0.00857	350.2	0.02584	350.2	0.00972	350.2	0.00738	350.2	0.01003	350.2	-0.00053
350.4	0.13399	350.4	0.06696	350.4	0.0021	350.4	0.02683	350.4	0.00645	350.4	0.0051	350.4	0.012	350.4	0.00362
350.6	0.14253	350.6	0.06818	350.6	0.01095	350.6	0.029	350.6	0.01186	350.6	0.00621	350.6	0.0108	350.6	-0.0012
350.8	0.14025	350.8	0.07202	350.8	0.0068	350.8	0.028	350.8	0.00456	350.8	0.00189	350.8	0.01368	350.8	0.00112
351	0.13444	351	0.06453	351	0.00351	351	0.02363	351	0.00511	351	0.00359	351	0.00782	351	-0.00811
351.2	0.1453	351.2	0.06908	351.2	0.00945	351.2	0.0296	351.2	0.01552	351.2	0.00985	351.2	0.014	351.2	0.00465
351.4	0.14486	351.4	0.07005	351.4	0.0074	351.4	0.02848	351.4	0.007	351.4	0.00326	351.4	0.01209	351.4	0.00456
351.6	0.13232	351.6	0.0657	351.6	0.0072	351.6	0.02748	351.6	0.00829	351.6	0.00643	351.6	0.01371	351.6	0.00087
351.8	0.13942	351.8	0.06109	351.8	0.00065	351.8	0.02523	351.8	0.00578	351.8	0.00486	351.8	0.00418	351.8	0.0009
352	0.13846	352	0.06666	352	0.00735	352	0.03051	352	0.00848	352	0.0023	352	0.01575	352	0.00602
352.2	0.14277	352.2	0.07163	352.2	0.00609	352.2	0.02613	352.2	0.00515	352.2	0.00666	352.2	0.01138	352.2	0.00243
352.4	0.13441	352.4	0.06144	352.4	-0.00106	352.4	0.01564	352.4	0.00301	352.4	-0.00329	352.4	0.00724	352.4	-0.00334
352.6	0.13785	352.6	0.07178	352.6	0.01599	352.6	0.02648	352.6	0.0094	352.6	0.00102	352.6	0.01243	352.6	0.00126
352.8	0.13967	352.8	0.06851	352.8	0.0106	352.8	0.02835	352.8	0.01374	352.8	0.00314	352.8	0.01561	352.8	0.00381
353	0.14419	353	0.06839	353	0.01171	353	0.02704	353	0.01116	353	0.0049	353	0.01426	353	0.00406
353.2	0.13602	353.2	0.06582	353.2	0.00609	353.2	0.02947	353.2	0.00602	353.2	0.00231	353.2	0.00841	353.2	-0.00044
353.4	0.14198	353.4	0.07042	353.4	0.01115	353.4	0.028	353.4	0.0124	353.4	0.00481	353.4	0.01524	353.4	0.00924
353.6	0.13651	353.6	0.06267	353.6	0.00435	353.6	0.02462	353.6	0.0042	353.6	0.0005	353.6	0.00958	353.6	0.00459
353.8	0.13607	353.8	0.06795	353.8	0.00253	353.8	0.02428	353.8	0.00717	353.8	-0.00226	353.8	0.00502	353.8	0.00023
354	0.13994	354	0.06741	354	0.01202	354	0.02769	354	0.00807	354	0.00463	354	0.0137	354	-0.00386
354.2	0.14788	354.2	0.07486	354.2	0.00841	354.2	0.03009	354.2	0.01458	354.2	0.00827	354.2	0.0142	354.2	-0.00189
354.4	0.14715	354.4	0.06784	354.4	0.00832	354.4	0.02367	354.4	0.00653	354.4	0.0033	354.4	0.00649	354.4	-0.001
354.6	0.1371	354.6	0.06579	354.6	-0.00218	354.6	0.02177	354.6	0.00369	354.6	-0.00061	354.6	0.00056	354.6	0.00081
354.8	0.14316	354.8	0.06529	354.8	0.0101	354.8	0.02663	354.8	0.0042	354.8	0.00338	354.8	0.00598	354.8	0.00217
355	0.14387	355	0.06981	355	0.00759	355	0.03215	355	0.01124	355	0.00313	355	0.0102	355	0.00661
355.2	0.14193	355.2	0.06569	355.2	0.00592	355.2	0.02659	355.2	0.00358	355.2	0.00362	355.2	0.01242	355.2	0.00103
355.4	0.14825	355.4	0.07188	355.4	0.01736	355.4	0.0292	355.4	0.00823	355.4	0.00532	355.4	0.01495	355.4	0.00432
355.6	0.14636	355.6	0.07292	355.6	0.00839	355.6	0.03055	355.6	0.00993	355.6	0.00862	355.6	0.01318	355.6	0.0032
355.8	0.14203	355.8	0.06267	355.8	0.00847	355.8	0.02331	355.8	0.00784	355.8	0.00288	355.8	0.00985	355.8	0.00029
356	0.13801	356	0.06576	356	0.00348	356	0.02916	356	0.00671	356	0.00703	356	0.01206	356	0.00258
356.2	0.13641	356.2	0.05957	356.2	0.0079	356.2	0.02189	356.2	0.00938	356.2	0.0018	356.2	0.01082	356.2	-0.00062
356.4	0.14569	356.4	0.06853	356.4	0.00966	356.4	0.03079	356.4	0.0086	356.4	0.00896	356.4	0.01078	356.4	0.00592
356.6	0.1447	356.6	0.07198	356.6	0.01064	356.6	0.02763	356.6	0.01396	356.6	0.00595	356.6	0.01183	356.6	0.00177
356.8	0.13696	356.8	0.06575	356.8	0.00738	356.8	0.02765	356.8	0.00774	356.8	0.00214	356.8	0.00519	356.8	0.0009
357	0.1419	357	0.06447	357	0.00408	357	0.0262	357	0.00746	357	0.00619	357	0.00662	357	-0.00404
357.2	0.14509	357.2	0.06935	357.2	0.00797	357.2	0.02968	357.2	0.00719	357.2	0.00267	357.2	0.00859	357.2	0.00688
357.4	0.13966	357.4	0.06891	357.4	0.00263	357.4	0.02668	357.4	0.00354	357.4	0.00338	357.4	0.01063	357.4	6e-05
357.6	0.13825	357.6	0.05839	357.6	0.00048	357.6	0.02259	357.6	0.00345	357.6	0.00025	357.6	0.00457	357.6	-0.00484
357.8	0.1374	357.8	0.06477	357.8	0.00619	357.8	0.02206	357.8	-0.00013	357.8	-0.00026	357.8	0.00386	357.8	-0.00069
358	0.14526	358	0.06287	358	0.00609	358	0.02698	358	0.00383	358	0.0038	358	0.0099	358	0.00342
358.2	0.1421	358.2	0.06474	358.2	0.00717	358.2	0.02744	358.2	0.00913	358.2	0.00664	358.2	0.00705	358.2	0.00299
358.4	0.14514	358.4	0.06698	358.4	0.00765	358.4	0.02812	358.4	0.01128	358.4	0.00428	358.4	0.00564	358.4	0.00306
358.6	0.14207	358.6	0.06195	358.6	0.00864	358.6	0.02458	358.6	0.00572	358.6	0.00287	358.6	0.01178	358.6	0.00338
358.8	0.14785	358.8	0.07164	358.8	0.01009	358.8	0.02773	358.8	0.00808	358.8	0.0085	358.8	0.0114	358.8	0.00449
359	0.14274	359	0.07444	359	0.00899	359	0.0243	359	0.00983	359	0.00543	359	0.01482	359	0.0041
359.2	0.14622	359.2	0.07407	359.2	0.0131	359.2	0.03538	359.2	0.01273	359.2	0.00583	359.2	0.01315	359.2	0.006
359.4	0.14411	359.4	0.071	359.4	0.00924	359.4	0.02808	359.4	0.01003	359.4	0.00932	359.4	0.01173	359.4	0.0049
359.6	0.1411	359.6	0.07066	359.6	0.00731	359.6	0.02891	359.6	0.00887	359.6	0.0057	359.6	0.01154	359.6	0.00424
359.8	0.14992	359.8	0.07418	359.8	0.01307	359.8	0.03128	359.8	0.02084	359.8	0.01164	359.8	0.01576	359.8	0.01122
360	0.1451	360	0.07497	360	0.01259	360	0.03289	360	0.01247	360	0.00849	360	0.01604	360	0.01024
360.2	0.13706	360.2	0.0684	360.2	0.00421	360.2	0.02656	360.2	0.00513	360.2	0.00177	360.2	0.00878	360.2	0.00298
360.4	0.13927	360.4	0.06398	360.4	0.00246	360.4	0.01839	360.4	-0.00345	360.4	0.00168	360.4	-0.00139	360.4	-0.004
360.6	0.14075	360.6	0.06077	360.6	0.00425	360.6	0.01632	360.6	0.00062	360.6	-0.00049	360.6	-0.00466	360.6	-0.00365
360.8	0.13656	360.8	0.06315	360.8	-0.00224	360.8	0.01673	360.8	0.0053	360.8	-0.00617	360.8	-0.00234	360.8	-0.00358
361	0.13792	361	0.0683	361	0.0011	361	0.02172	361	0.00115	361	-0.00132	361	0.00511	361	-4e-05
361.2	0.13908	361.2	0.06222	361.2	0.00729	361.2	0.02439	361.2	0.00097	361.2	-0.0027	361.2	0.00794	361.2	0.00109
361.4	0.13859	361.4	0.06264	361.4	0.00368	361.4	0.0178	361.4	0.0022	361.4	-0.00044	361.4	0.00765	361.4	-0.00419
361.6	0.14073	361.6	0.06727	361.6	0.0079	361.6	0.02227	361.6	0.00489	361.6	0.00467	361.6	0.00829	361.6	0.00273
361.8	0.13821	361.8	0.06844	361.8	0.01079	361.8	0.02823	361.8	0.00419	361.8	0.00359	361.8	0.01432	361.8	0.00078
362	0.1365	362	0.06262	362	0.00347	362	0.02346	362	0.00265	362	4e-05	362	0.00993	362	0.00064
362.2	0.13771	362.2	0.06217	362.2	0.00197	362.2	0.02554	362.2	0.00654	362.2	-0.0004	362.2	-0.00211	362.2	-0.00226
362.4	0.1378	362.4	0.0666	362.4	0.00637	362.4	0.02259	362.4	0.00738	362.4	0.00187	362.4	0.00703	362.4	0.00303
362.6	0.13483	362.6	0.06471	362.6	0.00253	362.6	0.02234	362.6	0.00813	362.6	0.00143	362.6	0.00356	362.6	0.00117
362.8	0.13825	362.8	0.06923	362.8	0.01072	362.8	0.02504	362.8	0.00285	362.8	0.00476	362.8	0.0032	362.8	0.00229
363	0.13859	363	0.06183	363	-0.00143	363	0.01754	363	-0.0002	363	-0.00032	363	-0.00467	363	-0.00077
363.2	0.13688	363.2	0.06044	363.2	0.00817	363.2	0.02257	363.2	0.00147	363.2	0.00214	363.2	0.00228	363.2	0.00189
363.4	0.14127	363.4	0.06656	363.4	0.00647	363.4	0.02389	363.4	0.00522	363.4	0.00183	363.4	0.00557	363.4	-0.00118
363.6	0.13397	363.6	0.06408	363.6	0.00084	363.6	0.02342	363.6	0.00022	363.6	-0.00076	363.6	0.0047	363.6	-0.00043
363.8	0.13846	363.8	0.06653	363.8	0.01449	363.8	0.02962	363.8	0.00475	363.8	0.01003	363.8	0.01243	363.8	0.00773
364	0.13753	364	0.06472	364	0.00436	364	0.02835	364	0.00748	364	0.0095	364	0.01006	364	0.00617
364.2	0.13917	364.2	0.06348	364.2	0.00645	364.2	0.02561	364.2	0.00431	364.2	-0.00368	364.2	0.00487	364.2	0.00224
364.4	0.13123	364.4	0.05998	364.4	-0.00145	364.4	0.02223	364.4	0.00045	364.4	-0.00196	364.4	-0.00112	364.4	0.00139
364.6	0.13725	364.6	0.06592	364.6	0.00923	364.6	0.02284	364.6	-0.00225	364.6	0.00156	364.6	0.00193	364.6	-0.0004
364.8	0.13506	364.8	0.06914	364.8	0.00928	364.8	0.02318	364.8	-0.00123	364.8	-0.00046	364.8	0.00455	364.8	0.00014
365	0.1403	365	0.06341	365	0.00335	365	0.02144	365	0.00683	365	-0.00098	365	0.00567	365	0.00195
365.2	0.13747	365.2	0.06989	365.2	0.00994	365.2	0.01963	365.2	0.00419	365.2	0.00312	365.2	0.0001	365.2	0.00068
365.4	0.14253	365.4	0.07188	365.4	0.00861	365.4	0.02184	365.4	0.00542	365.4	-0.0019	365.4	0.00533	365.4	-0.00086
365.6	0.14613	365.6	0.05693	365.6	0.0088	365.6	0.02126	365.6	-0.0061	365.6	0.00081	365.6	0.00303	365.6	0.00021
365.8	0.13099	365.8	0.05807	365.8	0.00133	365.8	0.01431	365.8	-0.00606	365.8	-0.00674	365.8	-0.00299	365.8	-0.00158
366	0.14079	366	0.06343	366	0.00731	366	0.02877	366	0.0026	366	0.00338	366	0.00859	366	0.00107
366.2	0.13737	366.2	0.06189	366.2	0.00044	366.2	0.01988	366.2	0.00435	366.2	-0.00379	366.2	0.00663	366.2	-2e-05
366.4	0.13621	366.4	0.06618	366.4	0.00607	366.4	0.02441	366.4	0.00224	366.4	0.00218	366.4	0.00328	366.4	0.00607
366.6	0.13645	366.6	0.06507	366.6	0.00783	366.6	0.02204	366.6	0.00663	366.6	0.00161	366.6	0.00492	366.6	0.00346
366.8	0.14008	366.8	0.06347	366.8	0.01151	366.8	0.02816	366.8	0.0098	366.8	0.00751	366.8	0.01086	366.8	0.00883
367	0.13573	367	0.05898	367	0.00432	367	0.02114	367	0.00296	367	0.00495	367	0.00844	367	-0.00108
367.2	0.13261	367.2	0.05924	367.2	0.00232	367.2	0.02234	367.2	-0.00319	367.2	0.00252	367.2	0.00206	367.2	-0.00043
367.4	0.12998	367.4	0.06	367.4	0.00417	367.4	0.02471	367.4	0.00354	367.4	-0.00017	367.4	0.00405	367.4	-0.00475
367.6	0.13789	367.6	0.06336	367.6	0.00805	367.6	0.02263	367.6	0.00702	367.6	0.00311	367.6	0.00645	367.6	0.00384
367.8	0.13929	367.8	0.06818	367.8	0.0092	367.8	0.02532	367.8	0.00302	367.8	0.00439	367.8	0.00737	367.8	0.00565
368	0.1383	368	0.06624	368	0.00645	368	0.01785	368	0.00296	368	-0.00334	368	0.00678	368	-0.00291
368.2	0.14281	368.2	0.07061	368.2	0.01126	368.2	0.02858	368.2	0.01353	368.2	0.00391	368.2	0.00399	368.2	0.00108
368.4	0.13527	368.4	0.06265	368.4	0.00468	368.4	0.02149	368.4	-0.00082	368.4	0.00164	368.4	-0.00057	368.4	0.00107
368.6	0.14389	368.6	0.06538	368.6	0.00649	368.6	0.02406	368.6	0.00342	368.6	0.00607	368.6	0.0051	368.6	-0.00097
368.8	0.1393	368.8	0.06418	368.8	0.00331	368.8	0.02741	368.8	0.0046	368.8	0.00619	368.8	0.00924	368.8	-0.00041
369	0.13773	369	0.06306	369	0.00763	369	0.02594	369	-0.00159	369	0.00069	369	0.00133	369	-0.00141
369.2	0.13312	369.2	0.06227	369.2	0.00354	369.2	0.02108	369.2	0.00414	369.2	-0.00307	369.2	0.00214	369.2	-0.00306
369.4	0.13746	369.4	0.06177	369.4	0.00479	369.4	0.02422	369.4	0.00054	369.4	0.00093	369.4	0.00509	369.4	-0.00201
369.6	0.14107	369.6	0.06036	369.6	0.00558	369.6	0.02526	369.6	0.00485	369.6	0.00026	369.6	0.00547	369.6	0.00193
369.8	0.13332	369.8	0.05956	369.8	0.01062	369.8	0.02529	369.8	0.00162	369.8	0.00429	369.8	0.00684	369.8	0.00502
370	0.13645	370	0.06111	370	0.00659	370	0.02487	370	0.00352	370	0.00269	370	0.0085	370	0.00638
370.2	0.1405	370.2	0.05979	370.2	0.00488	370.2	0.02166	370.2	0.00614	370.2	0.00057	370.2	0.00043	370.2	0.00211
370.4	0.13631	370.4	0.06267	370.4	0.00309	370.4	0.02135	370.4	0.0003	370.4	-0.00157	370.4	-0.00109	370.4	0.00296
370.6	0.13511	370.6	0.06317	370.6	0.00643	370.6	0.02474	370.6	0.00681	370.6	0.00162	370.6	0.00014	370.6	0.00308
370.8	0.13531	370.8	0.06468	370.8	0.00298	370.8	0.02211	370.8	0.00327	370.8	-0.00223	370.8	0.00645	370.8	-0.00308
371	0.13273	371	0.05466	371	0.00856	371	0.01422	371	-0.00548	371	-0.00493	371	0.00236	371	-0.00266
371.2	0.14237	371.2	0.06184	371.2	0.00498	371.2	0.01921	371.2	0.00093	371.2	0.00113	371.2	0.00389	371.2	-0.00044
371.4	0.13867	371.4	0.06858	371.4	0.0079	371.4	0.02609	371.4	0.00635	371.4	0.00293	371.4	0.00704	371.4	0.00162
371.6	0.13489	371.6	0.05762	371.6	0.0048	371.6	0.02236	371.6	0.00161	371.6	0.0018	371.6	-0.00097	371.6	0.0003
371.8	0.13979	371.8	0.05998	371.8	0.00796	371.8	0.02289	371.8	0.00777	371.8	0.0012	371.8	0.00549	371.8	0.00579
372	0.13758	372	0.06455	372	0.0037	372	0.02633	372	0.00551	372	0.00522	372	0.00572	372	0.00135
372.2	0.13675	372.2	0.0642	372.2	0.00871	372.2	0.02322	372.2	0.0028	372.2	0.00351	372.2	0.00511	372.2	0.00215
372.4	0.13793	372.4	0.06357	372.4	0.00306	372.4	0.02363	372.4	0.00118	372.4	0.00164	372.4	0.0013	372.4	0.00048
372.6	0.13555	372.6	0.06214	372.6	0.00548	372.6	0.02153	372.6	0.00031	372.6	0.00337	372.6	0.00115	372.6	-0.00344
372.8	0.13932	372.8	0.06581	372.8	0.01279	372.8	0.02464	372.8	0.00646	372.8	0.00527	372.8	0.00433	372.8	0.00131
373	0.13793	373	0.0646	373	0.00942	373	0.02795	373	0.00881	373	0.00297	373	0.00701	373	0.0035
373.2	0.13898	373.2	0.06383	373.2	0.00205	373.2	0.01889	373.2	0.00292	373.2	0.00035	373.2	-0.00315	373.2	0.00181
373.4	0.1363	373.4	0.06019	373.4	0.00801	373.4	0.02254	373.4	0.00253	373.4	-0.00576	373.4	-0.00116	373.4	-0.00113
373.6	0.13499	373.6	0.05613	373.6	0.00326	373.6	0.01713	373.6	0.00242	373.6	-0.00303	373.6	-0.0012	373.6	-0.00448
373.8	0.13828	373.8	0.06545	373.8	0.00484	373.8	0.02092	373.8	0.00206	373.8	0.00196	373.8	0.00303	373.8	0.00451
374	0.13738	374	0.06348	374	0.00852	374	0.02291	374	0.00097	374	0.00135	374	0.00321	374	0.0058
374.2	0.13611	374.2	0.0624	374.2	0.00447	374.2	0.02043	374.2	-0.00235	374.2	-0.0007	374.2	0.00207	374.2	-0.00177
374.4	0.13955	374.4	0.05999	374.4	0.00265	374.4	0.02271	374.4	0.00102	374.4	0.00055	374.4	0.00272	374.4	0.00349
374.6	0.14558	374.6	0.06743	374.6	0.01059	374.6	0.02445	374.6	0.00159	374.6	0.00652	374.6	0.00738	374.6	0.00762
374.8	0.13884	374.8	0.06588	374.8	0.01076	374.8	0.02424	374.8	0.00561	374.8	0.0034	374.8	0.00356	374.8	0.00309
375	0.14028	375	0.0638	375	0.00502	375	0.02466	375	0.00393	375	-0.00075	375	0.00372	375	0.00195
375.2	0.14565	375.2	0.06853	375.2	0.0111	375.2	0.03223	375.2	0.00908	375.2	0.01006	375.2	0.00922	375.2	0.01109
375.4	0.13837	375.4	0.0618	375.4	0.00439	375.4	0.02038	375.4	0.00459	375.4	0.00553	375.4	0.00334	375.4	0.00048
375.6	0.1387	375.6	0.05971	375.6	0.00691	375.6	0.02143	375.6	0.00086	375.6	0.00163	375.6	0.00664	375.6	-0.00094
375.8	0.13717	375.8	0.06425	375.8	0.00612	375.8	0.0213	375.8	0.00125	375.8	-0.00118	375.8	0.00072	375.8	-0.00251
376	0.14276	376	0.06475	376	0.01018	376	0.0229	376	0.00461	376	0.00126	376	0.00094	376	0.00327
376.2	0.13788	376.2	0.06363	376.2	-0.00146	376.2	0.01784	376.2	-0.00386	376.2	0.0037	376.2	0.00252	376.2	-0.002
376.4	0.13851	376.4	0.06048	376.4	0.00431	376.4	0.02109	376.4	-0.00271	376.4	-0.00087	376.4	-0.0027	376.4	-0.00028
376.6	0.14382	376.6	0.07186	376.6	0.00732	376.6	0.02401	376.6	0.00309	376.6	-0.00035	376.6	0.00361	376.6	0.00368
376.8	0.13903	376.8	0.06665	376.8	0.00723	376.8	0.02439	376.8	0.00131	376.8	0.00037	376.8	0.00406	376.8	-0.00116
377	0.13985	377	0.06518	377	0.00679	377	0.02413	377	0.00232	377	0.00158	377	0.00226	377	0.00111
377.2	0.13998	377.2	0.05998	377.2	0.0098	377.2	0.02395	377.2	0.00298	377.2	0.00497	377.2	0.00358	377.2	0.00295
377.4	0.14284	377.4	0.06746	377.4	0.00798	377.4	0.02246	377.4	0.00579	377.4	0.00361	377.4	0.0039	377.4	0.00222
377.6	0.13752	377.6	0.06602	377.6	0.0046	377.6	0.02279	377.6	0.00352	377.6	0.00184	377.6	-0.00114	377.6	-9e-05
377.8	0.1414	377.8	0.06026	377.8	0.00244	377.8	0.01977	377.8	0.00157	377.8	0.00074	377.8	-0.0004	377.8	0.0006
378	0.1465	378	0.06597	378	0.00895	378	0.02509	378	0.00375	378	0.00617	378	0.00465	378	0.00413
378.2	0.14723	378.2	0.06652	378.2	0.01047	378.2	0.02723	378.2	0.00259	378.2	0.00475	378.2	0.00372	378.2	0.00195
378.4	0.14993	378.4	0.06815	378.4	0.01028	378.4	0.02293	378.4	0.0047	378.4	-0.00106	378.4	0.00381	378.4	0.00206
378.6	0.14463	378.6	0.06735	378.6	0.01023	378.6	0.02169	378.6	0.00332	378.6	0.00279	378.6	0.00573	378.6	0.00197
378.8	0.14281	378.8	0.0671	378.8	0.01097	378.8	0.0253	378.8	0.00423	378.8	0.00283	378.8	0.00576	378.8	0.00608
379	0.14227	379	0.06662	379	0.00424	379	0.02107	379	0.00028	379	0.00365	379	0.00039	379	0.00252
379.2	0.14309	379.2	0.06822	379.2	0.00913	379.2	0.0253	379.2	0.00562	379.2	0.00194	379.2	0.00554	379.2	0.00335
379.4	0.13978	379.4	0.06688	379.4	0.00549	379.4	0.02177	379.4	0.00114	379.4	0.00121	379.4	0.00101	379.4	-0.00095
379.6	0.15148	379.6	0.0665	379.6	0.00845	379.6	0.02443	379.6	0.00696	379.6	0.00238	379.6	0.00366	379.6	0.00195
379.8	0.14143	379.8	0.05875	379.8	0.00214	379.8	0.02034	379.8	-0.00527	379.8	-0.00327	379.8	-0.00426	379.8	4e-05
380	0.14261	380	0.065	380	0.00289	380	0.02073	380	0.00055	380	-0.00137	380	-0.0061	380	-0.00056
380.2	0.15132	380.2	0.07031	380.2	0.01298	380.2	0.02766	380.2	0.00725	380.2	0.00813	380.2	0.00824	380.2	0.0049
380.4	0.14482	380.4	0.06369	380.4	0.0076	380.4	0.02108	380.4	0.00177	380.4	9e-05	380.4	0.00184	380.4	0.00086
380.6	0.14659	380.6	0.0627	380.6	0.00333	380.6	0.02093	380.6	-0.00057	380.6	-0.00231	380.6	-0.00591	380.6	-0.00089
380.8	0.1412	380.8	0.06697	380.8	0.00797	380.8	0.02312	380.8	0.0026	380.8	0.00082	380.8	0.00186	380.8	0.00039
381	0.15148	381	0.06861	381	0.00917	381	0.02433	381	0.00351	381	0.00537	381	0.00263	381	0.00449
381.2	0.14556	381.2	0.0667	381.2	0.00375	381.2	0.02171	381.2	-0.00131	381.2	-0.00026	381.2	0.00113	381.2	-0.00031
381.4	0.15164	381.4	0.06933	381.4	0.00738	381.4	0.02455	381.4	0.00349	381.4	0.00374	381.4	0.00361	381.4	0.00111
381.6	0.15373	381.6	0.06684	381.6	0.01083	381.6	0.02301	381.6	0.00309	381.6	0.00178	381.6	0.00204	381.6	0.00266
381.8	0.14735	381.8	0.06404	381.8	0.00699	381.8	0.02125	381.8	-0.00051	381.8	0.00222	381.8	-0.00062	381.8	-0.00028
382	0.15132	382	0.06783	382	0.00658	382	0.02315	382	0.00431	382	0.00441	382	0.00296	382	0.0023
382.2	0.15049	382.2	0.06971	382.2	0.00797	382.2	0.02442	382.2	0.00065	382.2	0.00311	382.2	0.00082	382.2	0.00053
382.4	0.14496	382.4	0.06769	382.4	0.00674	382.4	0.02004	382.4	-0.00074	382.4	0.00249	382.4	-0.00207	382.4	-0.00231
382.6	0.15122	382.6	0.07316	382.6	0.00699	382.6	0.02438	382.6	0.00085	382.6	0.00156	382.6	0.00168	382.6	0.00456
382.8	0.14528	382.8	0.06778	382.8	0.00744	382.8	0.01981	382.8	-0.00517	382.8	-0.00016	382.8	-0.00301	382.8	-0.00012
383	0.15003	383	0.06421	383	0.00586	383	0.02352	383	-0.00066	383	0.00105	383	0.00289	383	0.00297
383.2	0.15104	383.2	0.06935	383.2	0.00681	383.2	0.02249	383.2	0.00458	383.2	0.00044	383.2	0.00512	383.2	0.00425
383.4	0.14677	383.4	0.06939	383.4	0.00499	383.4	0.02159	383.4	-0.00279	383.4	-0.00184	383.4	-0.00436	383.4	-0.00197
383.6	0.15212	383.6	0.07036	383.6	0.01002	383.6	0.02553	383.6	0.00215	383.6	0.0021	383.6	0.00142	383.6	0.00164
383.8	0.14866	383.8	0.06805	383.8	0.00481	383.8	0.01959	383.8	0.00038	383.8	-0.0032	383.8	-0.00048	383.8	0.0012
384	0.15137	384	0.07124	384	0.00907	384	0.02454	384	0.00521	384	0.00578	384	0.00198	384	0.00479
384.2	0.15129	384.2	0.0648	384.2	0.00585	384.2	0.02329	384.2	0.0015	384.2	-0.00231	384.2	0.00271	384.2	0.00152
384.4	0.1506	384.4	0.06534	384.4	0.00412	384.4	0.01874	384.4	-0.00199	384.4	-0.00116	384.4	-0.00059	384.4	0.00217
384.6	0.1502	384.6	0.0667	384.6	0.00813	384.6	0.01931	384.6	0.00146	384.6	0.0033	384.6	3e-05	384.6	0.00052
384.8	0.15305	384.8	0.06867	384.8	0.00713	384.8	0.02169	384.8	-0.001	384.8	0.00267	384.8	0.00171	384.8	0.00046
385	0.15083	385	0.06616	385	0.00558	385	0.01947	385	-0.00221	385	0.00284	385	-0.002	385	-0.00172
385.2	0.1541	385.2	0.07115	385.2	0.00709	385.2	0.02613	385.2	0.00355	385.2	0.00229	385.2	0.00557	385.2	0.00025
385.4	0.14951	385.4	0.06605	385.4	0.00512	385.4	0.02147	385.4	-0.00414	385.4	0.00227	385.4	-0.00225	385.4	-0.00122
385.6	0.14887	385.6	0.06748	385.6	0.00402	385.6	0.0222	385.6	-0.00151	385.6	-0.00089	385.6	-0.00189	385.6	-0.0024
385.8	0.15049	385.8	0.06629	385.8	0.0058	385.8	0.02336	385.8	0.00199	385.8	0.00018	385.8	0.00052	385.8	0.00016
386	0.14698	386	0.06384	386	0.00361	386	0.01878	386	-0.00417	386	-0.00303	386	-0.00365	386	-0.00447
386.2	0.15524	386.2	0.06683	386.2	0.00673	386.2	0.02511	386.2	0.00452	386.2	0.00494	386.2	0.00342	386.2	0.00759
386.4	0.14982	386.4	0.06786	386.4	0.00829	386.4	0.02514	386.4	0.00082	386.4	0.00328	386.4	0.00092	386.4	0.00213
386.6	0.15087	386.6	0.07151	386.6	0.00871	386.6	0.02045	386.6	-0.00065	386.6	1e-05	386.6	-0.00189	386.6	0.00083
386.8	0.14798	386.8	0.0622	386.8	0.00068	386.8	0.01544	386.8	-0.00735	386.8	-0.00256	386.8	-0.00457	386.8	-0.00778
387	0.1536	387	0.07112	387	0.00774	387	0.02684	387	-0.00038	387	0.00635	387	8e-05	387	0.00493
387.2	0.15188	387.2	0.06985	387.2	0.00912	387.2	0.02454	387.2	0.00082	387.2	0.00029	387.2	-0.00087	387.2	0.00094
387.4	0.16059	387.4	0.06841	387.4	0.01102	387.4	0.03149	387.4	0.00278	387.4	0.00324	387.4	0.00161	387.4	0.0024
387.6	0.15034	387.6	0.07087	387.6	0.00557	387.6	0.02257	387.6	0.00119	387.6	-0.00528	387.6	-0.00208	387.6	0.00159
387.8	0.15308	387.8	0.06825	387.8	0.00244	387.8	0.02562	387.8	-0.00215	387.8	0.002	387.8	-0.00244	387.8	0.00069
388	0.152	388	0.06855	388	0.00507	388	0.0221	388	-0.0006	388	-0.00033	388	-0.00274	388	-0.00051
388.2	0.15485	388.2	0.07112	388.2	0.009	388.2	0.02126	388.2	0.00472	388.2	0.00101	388.2	-0.00036	388.2	0.00108
388.4	0.15331	388.4	0.06953	388.4	0.00174	388.4	0.02365	388.4	0.00049	388.4	0.00202	388.4	-0.00252	388.4	0.00116
388.6	0.14533	388.6	0.06375	388.6	0.00325	388.6	0.02267	388.6	-0.00434	388.6	0.00043	388.6	-0.00548	388.6	-0.00103
388.8	0.15264	388.8	0.06641	388.8	0.00886	388.8	0.02253	388.8	-0.00137	388.8	0.00458	388.8	-0.00092	388.8	0.00255
389	0.15038	389	0.06816	389	0.00485	389	0.0242	389	0.00103	389	0.00715	389	0.00247	389	0.00393
389.2	0.15307	389.2	0.07207	389.2	0.01091	389.2	0.02213	389.2	0.00359	389.2	0.00381	389.2	0.0005	389.2	0.00494
389.4	0.14965	389.4	0.07172	389.4	0.00685	389.4	0.02093	389.4	0.00048	389.4	-0.00013	389.4	0.00266	389.4	0.00296
389.6	0.14624	389.6	0.06526	389.6	0.00269	389.6	0.02035	389.6	-0.0038	389.6	-0.00203	389.6	-0.00092	389.6	0.00025
389.8	0.15042	389.8	0.06871	389.8	0.00857	389.8	0.02273	389.8	8e-05	389.8	0.00268	389.8	-0.00107	389.8	0.00563
390	0.14912	390	0.06338	390	0.00759	390	0.02214	390	0.00047	390	-0.00051	390	-0.00062	390	0.00414
390.2	0.15086	390.2	0.0722	390.2	0.01088	390.2	0.02599	390.2	0.0025	390.2	0.00426	390.2	0.00326	390.2	0.00221
390.4	0.15389	390.4	0.07092	390.4	0.01048	390.4	0.02613	390.4	0.00527	390.4	0.00314	390.4	0.00338	390.4	0.00756
390.6	0.14756	390.6	0.07063	390.6	0.00557	390.6	0.0204	390.6	-0.00162	390.6	-0.00131	390.6	-0.00107	390.6	-0.00046
390.8	0.14289	390.8	0.06386	390.8	0.00552	390.8	0.0178	390.8	-0.00498	390.8	-0.00281	390.8	-0.00491	390.8	-0.00133
391	0.15331	391	0.06824	391	0.01007	391	0.02272	391	0.00154	391	0.00252	391	4e-05	391	0.0048
391.2	0.14655	391.2	0.06605	391.2	0.00371	391.2	0.02025	391.2	0.00142	391.2	-0.00156	391.2	-0.00097	391.2	-0.00353
391.4	0.14968	391.4	0.06625	391.4	0.00598	391.4	0.02093	391.4	-0.00167	391.4	-0.00076	391.4	-0.00135	391.4	0.00055
391.6	0.15074	391.6	0.06846	391.6	0.00716	391.6	0.02203	391.6	0.00051	391.6	0.00291	391.6	8e-05	391.6	0.00365
391.8	0.1444	391.8	0.06607	391.8	0.00598	391.8	0.02315	391.8	-0.00317	391.8	0.00116	391.8	-0.00221	391.8	-0.00143
392	0.14615	392	0.06729	392	0.00641	392	0.02288	392	0.00046	392	0.00476	392	-0.00061	392	0.00144
392.2	0.14822	392.2	0.06224	392.2	0.0042	392.2	0.01884	392.2	-0.00135	392.2	0.00331	392.2	-0.00497	392.2	0.00147
392.4	0.14744	392.4	0.06743	392.4	0.00362	392.4	0.01875	392.4	-0.00119	392.4	-0.00057	392.4	-0.00203	392.4	0.00252
392.6	0.15348	392.6	0.06428	392.6	0.00617	392.6	0.0236	392.6	0.0015	392.6	0.00361	392.6	0.00152	392.6	0.00546
392.8	0.14583	392.8	0.06664	392.8	0.00361	392.8	0.02082	392.8	-0.0031	392.8	-0.00367	392.8	-0.0041	392.8	-0.00155
393	0.14497	393	0.0663	393	0.00732	393	0.01966	393	-0.00161	393	-3e-05	393	-0.00407	393	0.00048
393.2	0.14827	393.2	0.06202	393.2	0.00728	393.2	0.02172	393.2	0.00237	393.2	0.0029	393.2	0.00084	393.2	0.00049
393.4	0.1485	393.4	0.06891	393.4	0.00619	393.4	0.02182	393.4	-0.00251	393.4	0.00416	393.4	-0.00277	393.4	0.00035
393.6	0.14977	393.6	0.06813	393.6	0.00774	393.6	0.01983	393.6	-0.00099	393.6	0.00228	393.6	0.00059	393.6	0.0016
393.8	0.14292	393.8	0.06321	393.8	0.00392	393.8	0.01691	393.8	-0.00488	393.8	-0.00309	393.8	-0.00403	393.8	-0.00393
394	0.14774	394	0.0657	394	0.00752	394	0.01997	394	0.00149	394	0.00228	394	-0.00213	394	0.00274
394.2	0.14575	394.2	0.06402	394.2	0.00758	394.2	0.02105	394.2	3e-05	394.2	-0.00175	394.2	-0.00262	394.2	0.00059
394.4	0.14948	394.4	0.06384	394.4	0.00513	394.4	0.02145	394.4	-0.00135	394.4	-0.00137	394.4	-0.00129	394.4	-0.00086
394.6	0.14783	394.6	0.06751	394.6	0.00707	394.6	0.02014	394.6	-0.00142	394.6	0.00236	394.6	-0.00177	394.6	0.00092
394.8	0.14646	394.8	0.0643	394.8	0.00771	394.8	0.01841	394.8	0.00082	394.8	-0.00096	394.8	-0.0015	394.8	0.00058
395	0.1438	395	0.06082	395	0.00505	395	0.01859	395	-0.00402	395	-0.00157	395	-0.00393	395	0.00082
395.2	0.14906	395.2	0.06618	395.2	0.00908	395.2	0.02125	395.2	-0.00124	395.2	0.00144	395.2	0.00049	395.2	0.00223
395.4	0.14469	395.4	0.06466	395.4	0.00728	395.4	0.02108	395.4	0.00169	395.4	-0.00013	395.4	-0.00072	395.4	0.00171
395.6	0.14304	395.6	0.06416	395.6	0.00468	395.6	0.02008	395.6	-0.00163	395.6	-0.00264	395.6	-0.00261	395.6	0.00011
395.8	0.14464	395.8	0.06461	395.8	0.0101	395.8	0.02163	395.8	-0.00131	395.8	0.00219	395.8	-0.00138	395.8	0.00668
396	0.14909	396	0.06326	396	0.00552	396	0.02076	396	0.00058	396	0.0023	396	0.00041	396	0.00526
396.2	0.14571	396.2	0.06521	396.2	0.00867	396.2	0.02213	396.2	0.00221	396.2	0.00317	396.2	-0.00218	396.2	0.00325
396.4	0.14456	396.4	0.06478	396.4	0.01218	396.4	0.02193	396.4	-0.00137	396.4	0.00353	396.4	-0.00044	396.4	0.0012
396.6	0.14199	396.6	0.06171	396.6	0.00854	396.6	0.01733	396.6	-0.00277	396.6	0.00011	396.6	-0.00325	396.6	-0.00338
396.8	0.1416	396.8	0.05934	396.8	0.0024	396.8	0.01939	396.8	-0.00332	396.8	-0.00063	396.8	-0.00445	396.8	-0.00058
397	0.1489	397	0.06469	397	0.00783	397	0.0223	397	-0.00215	397	0.00197	397	-0.00284	397	0.00512
397.2	0.14212	397.2	0.05952	397.2	0.00435	397.2	0.02167	397.2	-0.0017	397.2	0.00188	397.2	-0.00066	397.2	0.00041
397.4	0.14574	397.4	0.06518	397.4	0.00804	397.4	0.02131	397.4	-0.00409	397.4	0.00135	397.4	-0.00464	397.4	0.00062
397.6	0.14485	397.6	0.06322	397.6	0.00866	397.6	0.02421	397.6	0.00118	397.6	0.00289	397.6	-0.00129	397.6	-0.00023
397.8	0.14535	397.8	0.06277	397.8	0.00212	397.8	0.0185	397.8	-0.00425	397.8	-0.00204	397.8	-0.00483	397.8	0.00238
398	0.14301	398	0.06317	398	0.00634	398	0.02243	398	-0.00408	398	0.00137	398	-0.00236	398	0.00258
398.2	0.14538	398.2	0.06525	398.2	0.00734	398.2	0.02335	398.2	-0.00089	398.2	0.00116	398.2	0.0023	398.2	0.00292
398.4	0.14466	398.4	0.06042	398.4	0.00519	398.4	0.02107	398.4	-0.00237	398.4	0.00223	398.4	-0.00042	398.4	0.00477
398.6	0.13983	398.6	0.06074	398.6	0.00496	398.6	0.02028	398.6	-0.00238	398.6	-0.00055	398.6	-0.00064	398.6	0.00342
398.8	0.14736	398.8	0.06521	398.8	0.01047	398.8	0.01945	398.8	-0.00237	398.8	0.00292	398.8	0.00248	398.8	0.00232
399	0.14166	399	0.0559	399	0.00239	399	0.01751	399	0.00017	399	-0.00211	399	-0.00732	399	-0.00121
399.2	0.1474	399.2	0.06267	399.2	0.00799	399.2	0.02222	399.2	9e-05	399.2	-0.00121	399.2	-0.00426	399.2	0.0042
399.4	0.14177	399.4	0.06629	399.4	0.00651	399.4	0.02256	399.4	-0.0033	399.4	0.00248	399.4	-0.00217	399.4	0.00059
399.6	0.14132	399.6	0.06358	399.6	0.00654	399.6	0.01813	399.6	-0.00436	399.6	-0.00025	399.6	-0.00231	399.6	0.00067
399.8	0.13851	399.8	0.05858	399.8	0.00305	399.8	0.01856	399.8	-0.00641	399.8	-0.00231	399.8	-0.00333	399.8	-0.00223
400	0.14364	400	0.06347	400	0.00771	400	0.01867	400	-0.00048	400	0.0025	400	4e-05	400	0.00333
400.2	0.13784	400.2	0.06114	400.2	0.0064	400.2	0.01655	400.2	-0.00431	400.2	-0.00281	400.2	-0.00369	400.2	0.00055
400.4	0.1416	400.4	0.06197	400.4	0.00636	400.4	0.01797	400.4	-0.00205	400.4	0.00061	400.4	-0.00205	400.4	0.00103
400.6	0.13853	400.6	0.05853	400.6	0.00708	400.6	0.01591	400.6	-0.00205	400.6	0.00166	400.6	-0.00227	400.6	0.00125
400.8	0.14212	400.8	0.06176	400.8	0.00692	400.8	0.02332	400.8	0.00079	400.8	0	400.8	0.0014	400.8	0.00227
401	0.14112	401	0.06344	401	0.00251	401	0.02129	401	-0.00048	401	-0.00051	401	0.00091	401	-0.0003
401.2	0.14353	401.2	0.05802	401.2	0.00811	401.2	0.01893	401.2	-0.00232	401.2	0.00191	401.2	-0.00225	401.2	0.00103
401.4	0.13374	401.4	0.0565	401.4	-0.00034	401.4	0.01496	401.4	-0.00499	401.4	-0.00378	401.4	-0.00955	401.4	0.00034
401.6	0.13925	401.6	0.06001	401.6	0.00344	401.6	0.01857	401.6	-0.00137	401.6	-0.00078	401.6	-0.00083	401.6	0.00257
401.8	0.13758	401.8	0.06115	401.8	0.00543	401.8	0.01985	401.8	-0.0019	401.8	0.00208	401.8	-0.00316	401.8	0.00047
402	0.13857	402	0.06056	402	0.00448	402	0.01749	402	-0.00535	402	0.00251	402	-0.00327	402	-0.00284
402.2	0.13779	402.2	0.06292	402.2	0.00572	402.2	0.02083	402.2	0.00129	402.2	9e-05	402.2	-0.00306	402.2	0.0013
402.4	0.13623	402.4	0.06212	402.4	0.00319	402.4	0.01936	402.4	-0.00027	402.4	0.00127	402.4	-0.00122	402.4	0.00059
402.6	0.13965	402.6	0.0582	402.6	0.00399	402.6	0.02052	402.6	-0.00147	402.6	0.00113	402.6	-0.00418	402.6	0.00241
402.8	0.1381	402.8	0.0603	402.8	0.00798	402.8	0.01878	402.8	-0.0033	402.8	0.00168	402.8	-0.00222	402.8	0.00148
403	0.13877	403	0.06001	403	0.00539	403	0.02199	403	-0.00188	403	5e-05	403	-0.00031	403	0.00531
403.2	0.13509	403.2	0.05849	403.2	0.00443	403.2	0.01997	403.2	-0.00239	403.2	-0.00051	403.2	-0.00284	403.2	-0.00182
403.4	0.13409	403.4	0.05883	403.4	0.0079	403.4	0.0169	403.4	-0.00115	403.4	-0.00032	403.4	-0.00225	403.4	0.00204
403.6	0.13755	403.6	0.06116	403.6	0.00851	403.6	0.02179	403.6	-1e-05	403.6	0.0011	403.6	-0.00143	403.6	0.00218
403.8	0.13924	403.8	0.06082	403.8	0.00677	403.8	0.01983	403.8	1e-05	403.8	0.00137	403.8	-0.00457	403.8	0.00228
404	0.13317	404	0.05619	404	0.00594	404	0.01639	404	-0.00212	404	-0.00299	404	-0.00939	404	0.0005
404.2	0.13468	404.2	0.05691	404.2	0.00316	404.2	0.01975	404.2	-0.00402	404.2	-0.00144	404.2	-0.00283	404.2	-0.00147
404.4	0.13373	404.4	0.05787	404.4	0.00524	404.4	0.01847	404.4	-0.00137	404.4	0.00069	404.4	-0.00537	404.4	-0.00063
404.6	0.13382	404.6	0.05761	404.6	0.00593	404.6	0.0197	404.6	-0.00202	404.6	-0.00031	404.6	-0.00365	404.6	0.00152
404.8	0.14126	404.8	0.0599	404.8	0.00626	404.8	0.02291	404.8	-0.0019	404.8	0.0009	404.8	-0.00276	404.8	-0.00022
405	0.14029	405	0.05954	405	0.00635	405	0.02035	405	0.00115	405	0.00213	405	-0.00022	405	0.0005
405.2	0.13642	405.2	0.06082	405.2	0.00845	405.2	0.02573	405.2	0.00303	405.2	0.0037	405.2	0.00241	405.2	0.00345
405.4	0.13323	405.4	0.05714	405.4	0.00516	405.4	0.02373	405.4	0.00098	405.4	-0.00186	405.4	-0.0044	405.4	0.00069
405.6	0.13491	405.6	0.05894	405.6	0.0046	405.6	0.02389	405.6	-0.00206	405.6	-0.00111	405.6	-0.00248	405.6	0.00032
405.8	0.13312	405.8	0.05931	405.8	0.00336	405.8	0.01959	405.8	-0.00262	405.8	0.00086	405.8	-0.00237	405.8	0.00162
406	0.13943	406	0.06306	406	0.01067	406	0.02391	406	0.00115	406	0.00428	406	0.00119	406	0.0057
406.2	0.13279	406.2	0.05795	406.2	0.0066	406.2	0.01807	406.2	-0.0032	406.2	-0.00152	406.2	-0.00256	406.2	0.00157
406.4	0.12845	406.4	0.05847	406.4	0.0055	406.4	0.01761	406.4	-0.00211	406.4	-0.00215	406.4	-0.00412	406.4	8e-05
406.6	0.13492	406.6	0.0566	406.6	0.00817	406.6	0.01912	406.6	-0.002	406.6	-0.00181	406.6	-0.00075	406.6	0.00166
406.8	0.13177	406.8	0.06174	406.8	0.0075	406.8	0.01974	406.8	-0.00018	406.8	0.00044	406.8	-0.0013	406.8	0.00317
407	0.13239	407	0.05755	407	0.00183	407	0.01818	407	-0.00322	407	-0.00082	407	-0.00205	407	0.00217
407.2	0.13152	407.2	0.05727	407.2	0.00224	407.2	0.01772	407.2	-0.00454	407.2	0.00128	407.2	0.00015	407.2	-0.0011
407.4	0.13135	407.4	0.05857	407.4	0.00463	407.4	0.01959	407.4	-0.00293	407.4	-0.00159	407.4	0.00017	407.4	0.00224
407.6	0.13363	407.6	0.05608	407.6	0.00581	407.6	0.02051	407.6	-0.00252	407.6	-0.00021	407.6	-0.00336	407.6	0.00306
407.8	0.13205	407.8	0.05551	407.8	0.00105	407.8	0.01819	407.8	-0.00377	407.8	-0.00202	407.8	-0.0033	407.8	-0.00141
408	0.13186	408	0.05811	408	0.00293	408	0.01753	408	-0.00267	408	-0.00073	408	-0.00706	408	0.0021
408.2	0.12785	408.2	0.05658	408.2	0.0043	408.2	0.0214	408.2	-0.00162	408.2	0.00142	408.2	-0.00413	408.2	9e-05
408.4	0.12711	408.4	0.0578	408.4	0.00392	408.4	0.01694	408.4	0.0029	408.4	-0.0006	408.4	-0.00279	408.4	0.00099
408.6	0.13017	408.6	0.05486	408.6	0.00276	408.6	0.01557	408.6	-0.00397	408.6	-0.0019	408.6	-0.00041	408.6	0.00241
408.8	0.13216	408.8	0.05718	408.8	0.00392	408.8	0.02027	408.8	-0.00041	408.8	0.00125	408.8	-0.00213	408.8	-0.00026
409	0.12973	409	0.05228	409	0.00515	409	0.01919	409	-0.00254	409	0.00079	409	-0.00483	409	0.00303
409.2	0.12809	409.2	0.05347	409.2	0.00147	409.2	0.01478	409.2	-0.00417	409.2	-0.00079	409.2	-0.00493	409.2	-0.00069
409.4	0.12922	409.4	0.05321	409.4	0.00241	409.4	0.01741	409.4	-0.00441	409.4	-0.00191	409.4	-0.00528	409.4	-0.00037
409.6	0.13026	409.6	0.05919	409.6	0.00752	409.6	0.0209	409.6	-0.00078	409.6	0.00157	409.6	-4e-05	409.6	0.00314
409.8	0.12966	409.8	0.05733	409.8	0.0031	409.8	0.02162	409.8	-0.00072	409.8	0.00503	409.8	-0.00139	409.8	0.00369
410	0.13273	410	0.05527	410	0.00576	410	0.02215	410	-0.00191	410	-0.00031	410	-0.00363	410	0.00124
410.2	0.12993	410.2	0.05515	410.2	0.00532	410.2	0.01723	410.2	-0.00236	410.2	-0.00094	410.2	-0.00232	410.2	0.00136
410.4	0.12373	410.4	0.0517	410.4	0.00029	410.4	0.01539	410.4	-0.0066	410.4	-0.00473	410.4	-0.00792	410.4	-0.00435
410.6	0.12949	410.6	0.05546	410.6	0.00688	410.6	0.02116	410.6	-0.00027	410.6	0.00228	410.6	-0.00424	410.6	0.00354
410.8	0.12889	410.8	0.0499	410.8	0.00477	410.8	0.01542	410.8	-0.00298	410.8	-0.00269	410.8	-0.00664	410.8	0.00114
411	0.12982	411	0.05881	411	0.00675	411	0.01964	411	0.00166	411	0.00079	411	0.00024	411	0.00151
411.2	0.12757	411.2	0.05362	411.2	0.00227	411.2	0.0169	411.2	-0.00447	411.2	0.00031	411.2	-0.00522	411.2	-0.00093
411.4	0.12816	411.4	0.05782	411.4	0.00983	411.4	0.02063	411.4	0.00067	411.4	-7e-05	411.4	-0.00177	411.4	0.004
411.6	0.1269	411.6	0.05817	411.6	0.00575	411.6	0.02156	411.6	0.00148	411.6	0.00269	411.6	-0.0003	411.6	-4e-05
411.8	0.12952	411.8	0.05538	411.8	0.00591	411.8	0.01823	411.8	-0.00183	411.8	0.00079	411.8	-0.00167	411.8	0.0031
412	0.13122	412	0.05619	412	0.00473	412	0.01865	412	-0.00109	412	-0.00028	412	-0.00188	412	0.00259
412.2	0.13039	412.2	0.0582	412.2	0.00337	412.2	0.01934	412.2	-0.00236	412.2	0.00338	412.2	-0.00342	412.2	0.00256
412.4	0.13254	412.4	0.05736	412.4	0.00765	412.4	0.02	412.4	-0.00146	412.4	0.00226	412.4	-0.00172	412.4	0.00347
412.6	0.12508	412.6	0.05461	412.6	-0.00064	412.6	0.01672	412.6	-0.00527	412.6	-0.00052	412.6	-0.00529	412.6	-0.00084
412.8	0.12956	412.8	0.0567	412.8	0.00716	412.8	0.02064	412.8	0.00046	412.8	0.00247	412.8	-0.00227	412.8	0.0054
413	0.12783	413	0.05446	413	0.00354	413	0.01768	413	-0.00239	413	0.00143	413	-0.002	413	0.00107
413.2	0.12846	413.2	0.0549	413.2	0.00397	413.2	0.01621	413.2	-0.00475	413.2	-0.00037	413.2	-0.00302	413.2	-0.00384
413.4	0.12819	413.4	0.0546	413.4	0.0055	413.4	0.01854	413.4	-0.0003	413.4	0.00093	413.4	-0.00294	413.4	0.00111
413.6	0.1308	413.6	0.05544	413.6	0.00523	413.6	0.01619	413.6	-0.00255	413.6	-0.00081	413.6	-0.0025	413.6	0.00067
413.8	0.1276	413.8	0.05528	413.8	0.00487	413.8	0.02179	413.8	-0.00486	413.8	0.00196	413.8	-0.00466	413.8	0.00143
414	0.1296	414	0.05703	414	0.00453	414	0.01835	414	-0.00242	414	0.00154	414	0.00092	414	-0.00055
414.2	0.12511	414.2	0.04997	414.2	0.00091	414.2	0.0159	414.2	-0.00645	414.2	-0.00432	414.2	-0.00843	414.2	-0.00345
414.4	0.13339	414.4	0.05774	414.4	0.00577	414.4	0.02336	414.4	0.00151	414.4	0.00316	414.4	-0.00185	414.4	0.00416
414.6	0.12965	414.6	0.05346	414.6	0.00173	414.6	0.01782	414.6	-0.00419	414.6	-0.00208	414.6	-0.00408	414.6	0.00201
414.8	0.12929	414.8	0.05728	414.8	0.00383	414.8	0.01915	414.8	-0.00152	414.8	3e-05	414.8	-0.00243	414.8	-7e-05
415	0.13087	415	0.05555	415	0.00618	415	0.02039	415	-0.00103	415	0.00269	415	-0.00162	415	0.00055
415.2	0.13178	415.2	0.05683	415.2	0.0051	415.2	0.02172	415.2	-0.00182	415.2	-0.00045	415.2	-0.00239	415.2	0.00382
415.4	0.13029	415.4	0.05559	415.4	0.00286	415.4	0.01606	415.4	-0.00465	415.4	-0.00123	415.4	-0.00189	415.4	0.0016
415.6	0.12722	415.6	0.05647	415.6	0.00729	415.6	0.02101	415.6	-0.00332	415.6	0.00083	415.6	-0.00097	415.6	0.00024
415.8	0.13328	415.8	0.05642	415.8	0.00602	415.8	0.02085	415.8	0.0022	415.8	0.00043	415.8	-0.00208	415.8	0.00181
416	0.13116	416	0.05783	416	0.00631	416	0.02182	416	-0.00211	416	0.00071	416	-0.00485	416	0.00193
416.2	0.13118	416.2	0.05617	416.2	0.00256	416.2	0.01902	416.2	-0.00167	416.2	0.00049	416.2	-0.00457	416.2	0.00094
416.4	0.13537	416.4	0.06067	416.4	0.00748	416.4	0.02048	416.4	0.00146	416.4	0.0018	416.4	-0.00122	416.4	0.00443
416.6	0.12961	416.6	0.05736	416.6	0.00322	416.6	0.01894	416.6	-0.00379	416.6	0.00271	416.6	-0.00196	416.6	0.00241
416.8	0.13251	416.8	0.05697	416.8	0.00347	416.8	0.01696	416.8	-0.00189	416.8	0.00186	416.8	-0.00373	416.8	-0.00012
417	0.13159	417	0.05716	417	0.00534	417	0.02167	417	-0.00335	417	0.00197	417	-0.0015	417	-0.00059
417.2	0.13537	417.2	0.05742	417.2	0.00877	417.2	0.02072	417.2	0.00111	417.2	0.00295	417.2	0.00026	417.2	0.00228
417.4	0.13237	417.4	0.05474	417.4	0.0061	417.4	0.01759	417.4	-0.00328	417.4	0.00066	417.4	-0.00303	417.4	0.00065
417.6	0.13053	417.6	0.05656	417.6	0.00624	417.6	0.02112	417.6	-0.00039	417.6	0.0008	417.6	-0.00146	417.6	0.00172
417.8	0.13565	417.8	0.05818	417.8	0.00537	417.8	0.01721	417.8	-0.00187	417.8	0.00072	417.8	-0.00383	417.8	0.00145
418	0.13223	418	0.05833	418	0.0039	418	0.02	418	-0.00355	418	-0.00175	418	-0.00343	418	-1e-05
418.2	0.13096	418.2	0.057	418.2	0.00621	418.2	0.01683	418.2	-0.00468	418.2	-0.00087	418.2	-0.0035	418.2	-0.00019
418.4	0.13159	418.4	0.05799	418.4	0.00536	418.4	0.01854	418.4	-0.00127	418.4	-1e-05	418.4	-0.00447	418.4	3e-05
418.6	0.13432	418.6	0.05555	418.6	0.00715	418.6	0.01772	418.6	-0.00263	418.6	0.00176	418.6	-0.00099	418.6	0.00207
418.8	0.13286	418.8	0.05557	418.8	0.00611	418.8	0.02249	418.8	-0.00042	418.8	0.00267	418.8	-0.00255	418.8	0.00288
419	0.13498	419	0.05451	419	0.00277	419	0.01715	419	-0.00334	419	-0.00238	419	-0.00171	419	-0.00015
419.2	0.13442	419.2	0.05494	419.2	0.0034	419.2	0.01635	419.2	-0.00446	419.2	-0.00317	419.2	-0.00632	419.2	-0.00189
419.4	0.1356	419.4	0.05757	419.4	0.0058	419.4	0.01833	419.4	-0.00396	419.4	0.0009	419.4	-0.00243	419.4	0.00104
419.6	0.13396	419.6	0.05551	419.6	0.00561	419.6	0.01938	419.6	-0.00275	419.6	-0.00035	419.6	-0.00109	419.6	0.0002
419.8	0.13243	419.8	0.05648	419.8	0.00636	419.8	0.01882	419.8	-0.00334	419.8	-0.00053	419.8	-0.00314	419.8	0.00286
420	0.13502	420	0.05821	420	0.00837	420	0.02257	420	-0.00011	420	0.00086	420	0.00063	420	0.00339
420.2	0.13545	420.2	0.05735	420.2	0.0046	420.2	0.01855	420.2	-0.00525	420.2	-5e-05	420.2	-0.00263	420.2	0.00041
420.4	0.13744	420.4	0.06092	420.4	0.00893	420.4	0.02065	420.4	-0.001	420.4	0.00096	420.4	-4e-05	420.4	0.00344
420.6	0.13433	420.6	0.05436	420.6	0.0032	420.6	0.01722	420.6	-0.00515	420.6	-0.00109	420.6	-0.00599	420.6	0.0022
420.8	0.13735	420.8	0.05882	420.8	0.00548	420.8	0.01961	420.8	-0.00049	420.8	-0.00022	420.8	-0.00249	420.8	0.00297
421	0.13671	421	0.06128	421	0.00649	421	0.01958	421	-0.00306	421	0.00178	421	-0.00148	421	0.00183
421.2	0.13865	421.2	0.06002	421.2	0.00632	421.2	0.01976	421.2	-0.00054	421.2	0.00015	421.2	-0.00323	421.2	0.00374
421.4	0.13855	421.4	0.05752	421.4	0.0074	421.4	0.02082	421.4	-0.00012	421.4	0.00284	421.4	-0.00052	421.4	0.0028
421.6	0.13863	421.6	0.05973	421.6	0.00848	421.6	0.01962	421.6	-0.00199	421.6	0.00175	421.6	-0.00164	421.6	0.00218
421.8	0.13951	421.8	0.06092	421.8	0.00793	421.8	0.02004	421.8	-0.0008	421.8	0.00229	421.8	-0.00259	421.8	0.00119
422	0.13917	422	0.05755	422	0.00605	422	0.01926	422	-0.00174	422	-0.00075	422	-0.00197	422	0.00195
422.2	0.14499	422.2	0.06053	422.2	0.00839	422.2	0.02233	422.2	4e-05	422.2	0.00196	422.2	-0.00161	422.2	0.00471
422.4	0.14374	422.4	0.06187	422.4	0.00851	422.4	0.02087	422.4	-0.00029	422.4	0.00305	422.4	-0.00159	422.4	0.00408
422.6	0.13894	422.6	0.0589	422.6	0.00532	422.6	0.01762	422.6	-0.00143	422.6	0.0013	422.6	-0.00396	422.6	-0.00072
422.8	0.13962	422.8	0.05985	422.8	0.00547	422.8	0.01897	422.8	0.00062	422.8	0.0023	422.8	-0.00262	422.8	0.00334
423	0.14168	423	0.06332	423	0.00782	423	0.02048	423	0.0002	423	0.00376	423	-0.0005	423	0.00422
423.2	0.14324	423.2	0.05929	423.2	0.00945	423.2	0.02339	423.2	0.00205	423.2	0.00223	423.2	-5e-05	423.2	0.00429
423.4	0.14213	423.4	0.05952	423.4	0.00564	423.4	0.01873	423.4	-0.00022	423.4	0.00139	423.4	-0.00255	423.4	0.00169
423.6	0.14204	423.6	0.06179	423.6	0.00854	423.6	0.01925	423.6	-0.00016	423.6	0.00208	423.6	-0.00011	423.6	0.00228
423.8	0.14034	423.8	0.06076	423.8	0.00705	423.8	0.02104	423.8	1e-05	423.8	0.00314	423.8	0.00078	423.8	0.00374
424	0.14367	424	0.06507	424	0.00949	424	0.02039	424	-0.00231	424	0.0011	424	-0.00259	424	0.00469
424.2	0.14577	424.2	0.06391	424.2	0.00933	424.2	0.02269	424.2	-6e-05	424.2	0.0023	424.2	-0.00013	424.2	0.00468
424.4	0.14211	424.4	0.06114	424.4	0.00642	424.4	0.01808	424.4	-0.00395	424.4	0.00049	424.4	-0.00183	424.4	0.00163
424.6	0.1433	424.6	0.06414	424.6	0.00529	424.6	0.01931	424.6	-0.0001	424.6	0.00268	424.6	-0.00279	424.6	0.00254
424.8	0.14337	424.8	0.06243	424.8	0.00454	424.8	0.01677	424.8	-0.00229	424.8	0.0023	424.8	-0.00357	424.8	0.00158
425	0.14607	425	0.06524	425	0.00804	425	0.02369	425	0.00088	425	0.00369	425	-0.0021	425	0.00371
425.2	0.14068	425.2	0.06164	425.2	0.00483	425.2	0.01629	425.2	-0.00354	425.2	-0.00159	425.2	-0.00281	425.2	0.00136
425.4	0.14396	425.4	0.06219	425.4	0.00757	425.4	0.02046	425.4	-0.00121	425.4	0.00066	425.4	-0.00341	425.4	0.00286
425.6	0.14508	425.6	0.06536	425.6	0.00954	425.6	0.0238	425.6	0.0004	425.6	0.00467	425.6	-0.00038	425.6	0.00502
425.8	0.14428	425.8	0.06349	425.8	0.00765	425.8	0.0184	425.8	-0.0038	425.8	-0.00013	425.8	-0.00338	425.8	0.00092
426	0.14672	426	0.06489	426	0.01033	426	0.02077	426	0.00087	426	0.00345	426	0.0009	426	0.00313
426.2	0.1468	426.2	0.06533	426.2	0.00821	426.2	0.02165	426.2	-0.00099	426.2	0.00045	426.2	-0.0029	426.2	0.00334
426.4	0.14413	426.4	0.06382	426.4	0.00663	426.4	0.01681	426.4	-0.0002	426.4	0.00055	426.4	-0.00137	426.4	0.00117
426.6	0.14504	426.6	0.06368	426.6	0.00639	426.6	0.01978	426.6	0.0013	426.6	0.00098	426.6	-0.00203	426.6	0.00316
426.8	0.14564	426.8	0.06263	426.8	0.00763	426.8	0.01963	426.8	-0.00023	426.8	-0.00025	426.8	-0.00276	426.8	0.00353
427	0.14625	427	0.06842	427	0.01032	427	0.02273	427	0.0008	427	0.00391	427	-0.00028	427	0.00304
427.2	0.14796	427.2	0.06525	427.2	0.00889	427.2	0.01847	427.2	0.00041	427.2	0.00246	427.2	-0.00244	427.2	0.00283
427.4	0.14708	427.4	0.06572	427.4	0.01135	427.4	0.02278	427.4	0.00087	427.4	0.00247	427.4	-0.00103	427.4	0.00573
427.6	0.14845	427.6	0.06679	427.6	0.00864	427.6	0.01979	427.6	-0.00011	427.6	0.0005	427.6	-0.00296	427.6	0.00236
427.8	0.14682	427.8	0.06507	427.8	0.00961	427.8	0.01935	427.8	-0.00067	427.8	0.00068	427.8	-0.00141	427.8	0.00324
428	0.14426	428	0.06165	428	0.00552	428	0.01718	428	-0.00538	428	-0.0007	428	-0.00262	428	0.00095
428.2	0.14806	428.2	0.06536	428.2	0.00785	428.2	0.02056	428.2	-0.00222	428.2	0.00124	428.2	-0.00325	428.2	0.00182
428.4	0.14646	428.4	0.06093	428.4	0.00491	428.4	0.01706	428.4	-0.00211	428.4	-0.00161	428.4	-0.00387	428.4	0.00174
428.6	0.14906	428.6	0.06684	428.6	0.00898	428.6	0.02206	428.6	-0.00036	428.6	0.00193	428.6	-0.00124	428.6	0.0028
428.8	0.1467	428.8	0.06401	428.8	0.00674	428.8	0.01777	428.8	-0.0001	428.8	-0.00069	428.8	-0.0025	428.8	0.00025
429	0.15193	429	0.06478	429	0.0107	429	0.01955	429	0.00098	429	0.00143	429	-0.00057	429	0.00616
429.2	0.15251	429.2	0.06616	429.2	0.00925	429.2	0.02168	429.2	0.00082	429.2	0.00064	429.2	-0.00022	429.2	0.00329
429.4	0.15264	429.4	0.06647	429.4	0.00856	429.4	0.02116	429.4	-3e-05	429.4	0.00158	429.4	0.00066	429.4	0.00202
429.6	0.15228	429.6	0.06772	429.6	0.01043	429.6	0.02116	429.6	-0.00037	429.6	0.00249	429.6	-0.00326	429.6	0.0037
429.8	0.15195	429.8	0.06759	429.8	0.00805	429.8	0.01937	429.8	-0.00126	429.8	0.00334	429.8	-0.00324	429.8	0.00435
430	0.15358	430	0.07032	430	0.00815	430	0.02186	430	0.00036	430	0.00422	430	0.00039	430	0.00531
430.2	0.15318	430.2	0.06394	430.2	0.00579	430.2	0.0195	430.2	-0.00277	430.2	0.00099	430.2	-0.00096	430.2	0.00243
430.4	0.15361	430.4	0.0676	430.4	0.0095	430.4	0.02194	430.4	-0.00028	430.4	0.00189	430.4	-0.00075	430.4	0.00443
430.6	0.15145	430.6	0.06887	430.6	0.00942	430.6	0.02112	430.6	-0.00029	430.6	0.00217	430.6	-0.00219	430.6	0.00432
430.8	0.15305	430.8	0.07007	430.8	0.00673	430.8	0.02275	430.8	-0.00109	430.8	0.0008	430.8	-0.00091	430.8	0.00357
431	0.15692	431	0.06792	431	0.01007	431	0.0227	431	-0.00164	431	0.00232	431	-0.00211	431	0.00379
431.2	0.15649	431.2	0.0693	431.2	0.00928	431.2	0.01973	431.2	-0.00225	431.2	0.00383	431.2	-0.00105	431.2	0.00401
431.4	0.15729	431.4	0.06788	431.4	0.00823	431.4	0.02134	431.4	0.00031	431.4	0.00156	431.4	-0.00279	431.4	0.00282
431.6	0.15791	431.6	0.06781	431.6	0.00678	431.6	0.02075	431.6	-0.00095	431.6	0.00112	431.6	-0.00089	431.6	0.00554
431.8	0.15626	431.8	0.06778	431.8	0.01101	431.8	0.01995	431.8	-0.00038	431.8	0.00107	431.8	-0.00304	431.8	0.00242
432	0.15817	432	0.06914	432	0.00892	432	0.02164	432	0.00072	432	0.0029	432	0.00029	432	0.00433
432.2	0.15868	432.2	0.07081	432.2	0.01077	432.2	0.02019	432.2	-0.00055	432.2	0.00445	432.2	0.00026	432.2	0.00389
432.4	0.1573	432.4	0.06873	432.4	0.00757	432.4	0.01969	432.4	-0.00299	432.4	-0.00111	432.4	-0.00414	432.4	-0.00017
432.6	0.15846	432.6	0.06745	432.6	0.00937	432.6	0.01803	432.6	-0.00438	432.6	0.00071	432.6	-0.00404	432.6	0.00176
432.8	0.16232	432.8	0.06956	432.8	0.01025	432.8	0.02137	432.8	0.00095	432.8	0.00383	432.8	0.00058	432.8	0.00587
433	0.16047	433	0.07007	433	0.00821	433	0.02131	433	-0.00157	433	0.00082	433	-0.00265	433	0.00313
433.2	0.16338	433.2	0.07335	433.2	0.01221	433.2	0.02122	433.2	-0.0018	433.2	0.00396	433.2	-0.00122	433.2	0.00194
433.4	0.16289	433.4	0.07175	433.4	0.00998	433.4	0.0227	433.4	0.00034	433.4	0.00218	433.4	0.00095	433.4	0.00464
433.6	0.15986	433.6	0.07408	433.6	0.01254	433.6	0.02196	433.6	-0.00065	433.6	0.00192	433.6	-0.00013	433.6	0.00509
433.8	0.16236	433.8	0.07321	433.8	0.01127	433.8	0.02193	433.8	-0.0006	433.8	0.0041	433.8	-0.00192	433.8	0.00595
434	0.165	434	0.07406	434	0.01145	434	0.02225	434	0.00088	434	0.00182	434	-0.00096	434	0.00671
434.2	0.16225	434.2	0.07247	434.2	0.00972	434.2	0.02103	434.2	-0.00263	434.2	0.00047	434.2	-0.00296	434.2	0.00538
434.4	0.16686	434.4	0.07279	434.4	0.01053	434.4	0.02094	434.4	0.00087	434.4	0.0005	434.4	-0.0006	434.4	0.00243
434.6	0.16807	434.6	0.07252	434.6	0.01265	434.6	0.0226	434.6	-0.0008	434.6	0.00396	434.6	-0.00081	434.6	0.00548
434.8	0.16723	434.8	0.07333	434.8	0.00984	434.8	0.02054	434.8	-0.00014	434.8	0.00297	434.8	-0.003	434.8	0.00592
435	0.16389	435	0.0742	435	0.00654	435	0.02013	435	-0.00517	435	-0.00019	435	-0.00311	435	0.00282
435.2	0.16712	435.2	0.07506	435.2	0.0099	435.2	0.02194	435.2	0.00016	435.2	0.00116	435.2	-0.00179	435.2	0.00304
435.4	0.16921	435.4	0.07577	435.4	0.01027	435.4	0.02158	435.4	0.00029	435.4	0.00088	435.4	-0.00178	435.4	0.00384
435.6	0.17066	435.6	0.07369	435.6	0.00893	435.6	0.02251	435.6	-0.00042	435.6	0.00011	435.6	-0.00176	435.6	0.00357
435.8	0.16993	435.8	0.07349	435.8	0.00924	435.8	0.01964	435.8	-0.00145	435.8	-0.00102	435.8	-0.0043	435.8	0.00098
436	0.16727	436	0.075	436	0.00875	436	0.01851	436	-0.00056	436	-0.00053	436	-0.00523	436	0.00328
436.2	0.17294	436.2	0.07884	436.2	0.00845	436.2	0.02253	436.2	0.00016	436.2	0.0033	436.2	-0.00392	436.2	0.00344
436.4	0.17109	436.4	0.07574	436.4	0.00931	436.4	0.01625	436.4	-0.00215	436.4	-0.00056	436.4	-0.00486	436.4	0.00335
436.6	0.17434	436.6	0.07781	436.6	0.01252	436.6	0.02282	436.6	-0.00154	436.6	0.00028	436.6	-0.00275	436.6	0.00266
436.8	0.17763	436.8	0.08203	436.8	0.01317	436.8	0.0218	436.8	2e-05	436.8	0.00388	436.8	0.00081	436.8	0.00556
437	0.17565	437	0.07891	437	0.01128	437	0.02056	437	-0.00183	437	0.00142	437	-0.00319	437	0.00464
437.2	0.17432	437.2	0.07876	437.2	0.01124	437.2	0.01961	437.2	-0.00225	437.2	-0.0004	437.2	-0.00296	437.2	0.00168
437.4	0.17707	437.4	0.0778	437.4	0.01048	437.4	0.02328	437.4	-0.00094	437.4	0.00025	437.4	-0.00233	437.4	0.00353
437.6	0.17777	437.6	0.07984	437.6	0.01164	437.6	0.02303	437.6	0.00105	437.6	0.00159	437.6	-0.00376	437.6	0.00291
437.8	0.17877	437.8	0.08102	437.8	0.00995	437.8	0.02254	437.8	-0.00058	437.8	0.00195	437.8	-0.00284	437.8	0.00482
438	0.17759	438	0.07876	438	0.01009	438	0.01884	438	-0.00421	438	-0.00089	438	-0.00589	438	0.00151
438.2	0.18226	438.2	0.08212	438.2	0.01179	438.2	0.02139	438.2	-0.00109	438.2	0.0015	438.2	-0.00075	438.2	0.00564
438.4	0.18321	438.4	0.07995	438.4	0.01016	438.4	0.02304	438.4	-0.00165	438.4	0.00236	438.4	-0.00417	438.4	0.00344
438.6	0.18423	438.6	0.08289	438.6	0.01187	438.6	0.02538	438.6	0.00087	438.6	0.00277	438.6	0.00042	438.6	0.00475
438.8	0.18439	438.8	0.08475	438.8	0.01239	438.8	0.02351	438.8	0.00145	438.8	0.00132	438.8	-0.00212	438.8	0.00322
439	0.18336	439	0.08385	439	0.01123	439	0.02191	439	-0.00127	439	0.00147	439	-0.00168	439	0.00426
439.2	0.18643	439.2	0.08381	439.2	0.01289	439.2	0.02201	439.2	-0.00025	439.2	0.00214	439.2	-0.00276	439.2	0.00365
439.4	0.18594	439.4	0.08194	439.4	0.00891	439.4	0.01963	439.4	-0.00134	439.4	0.00175	439.4	-0.00269	439.4	0.00181
439.6	0.18831	439.6	0.08383	439.6	0.0115	439.6	0.0221	439.6	-0.00224	439.6	0.00272	439.6	-0.00235	439.6	0.00527
439.8	0.18532	439.8	0.08351	439.8	0.01203	439.8	0.01969	439.8	-0.00096	439.8	0.00067	439.8	-0.00436	439.8	0.00181
440	0.19017	440	0.08787	440	0.01405	440	0.02421	440	-0.00212	440	0.00375	440	-0.00173	440	0.00687
440.2	0.18968	440.2	0.08222	440.2	0.01108	440.2	0.01875	440.2	-0.00321	440.2	0.00155	440.2	-0.00383	440.2	0.00379
440.4	0.18916	440.4	0.08541	440.4	0.01172	440.4	0.02141	440.4	-0.00087	440.4	0.00152	440.4	-0.004	440.4	0.00408
440.6	0.19141	440.6	0.08833	440.6	0.01343	440.6	0.02242	440.6	-0.00087	440.6	0.00106	440.6	-0.00138	440.6	0.0066
440.8	0.19202	440.8	0.08671	440.8	0.01302	440.8	0.02126	440.8	-0.00182	440.8	-0.00032	440.8	-0.00371	440.8	0.00271
441	0.19485	441	0.08734	441	0.01247	441	0.02075	441	-0.00286	441	-0.00059	441	-0.00277	441	0.0048
441.2	0.19702	441.2	0.0868	441.2	0.01188	441.2	0.02214	441.2	-0.0002	441.2	0.00169	441.2	-0.00201	441.2	0.00434
441.4	0.19941	441.4	0.09105	441.4	0.01401	441.4	0.02397	441.4	0.00062	441.4	0.00249	441.4	-0.00161	441.4	0.00615
441.6	0.19797	441.6	0.0884	441.6	0.01454	441.6	0.02504	441.6	-0.00125	441.6	0.00151	441.6	-0.00154	441.6	0.00449
441.8	0.19988	441.8	0.08749	441.8	0.01233	441.8	0.02391	441.8	-0.00207	441.8	0.00068	441.8	-0.00085	441.8	0.00476
442	0.2009	442	0.09244	442	0.01478	442	0.02088	442	-0.00011	442	-0.00015	442	-0.00099	442	0.00361
442.2	0.1993	442.2	0.08988	442.2	0.01441	442.2	0.02238	442.2	-0.00067	442.2	0.0014	442.2	-0.00109	442.2	0.00324
442.4	0.2037	442.4	0.09099	442.4	0.01474	442.4	0.02287	442.4	0.00047	442.4	0.00101	442.4	-0.00223	442.4	0.00533
442.6	0.2029	442.6	0.09035	442.6	0.01244	442.6	0.02339	442.6	-0.00155	442.6	0.00016	442.6	-0.0029	442.6	0.00325
442.8	0.20794	442.8	0.09737	442.8	0.01512	442.8	0.02616	442.8	0.0033	442.8	0.00355	442.8	0.00017	442.8	0.00687
443	0.20453	443	0.09299	443	0.01519	443	0.02322	443	-0.00042	443	0.00214	443	-0.00133	443	0.0052
443.2	0.20809	443.2	0.09304	443.2	0.01535	443.2	0.02292	443.2	0.00089	443.2	0.0022	443.2	0.00123	443.2	0.00608
443.4	0.21034	443.4	0.09358	443.4	0.01474	443.4	0.02454	443.4	-0.00054	443.4	0.00191	443.4	-0.00158	443.4	0.00131
443.6	0.20829	443.6	0.09202	443.6	0.01304	443.6	0.02213	443.6	-0.00078	443.6	0.00066	443.6	-0.0027	443.6	0.00174
443.8	0.20864	443.8	0.09394	443.8	0.01125	443.8	0.02123	443.8	-0.00305	443.8	-0.00105	443.8	-0.00233	443.8	0.00359
444	0.2118	444	0.09553	444	0.01546	444	0.02296	444	-0.00173	444	0.00303	444	-0.00303	444	0.00459
444.2	0.21206	444.2	0.09425	444.2	0.01421	444.2	0.02117	444.2	-0.00194	444.2	-0.00099	444.2	-0.00262	444.2	0.00371
444.4	0.21298	444.4	0.09485	444.4	0.01366	444.4	0.0226	444.4	-0.00109	444.4	-0.00078	444.4	-0.00384	444.4	0.00371
444.6	0.21548	444.6	0.09793	444.6	0.01497	444.6	0.02257	444.6	-0.00086	444.6	0.0008	444.6	-0.00219	444.6	0.00471
444.8	0.2179	444.8	0.09787	444.8	0.01552	444.8	0.0234	444.8	0.00015	444.8	0.00176	444.8	-0.00244	444.8	0.00672
445	0.21587	445	0.09933	445	0.01477	445	0.02198	445	-0.00084	445	0.00077	445	-0.00315	445	0.00367
445.2	0.21838	445.2	0.09924	445.2	0.01402	445.2	0.02326	445.2	-0.00114	445.2	-0.0005	445.2	-0.00369	445.2	0.00427
445.4	0.2212	445.4	0.10136	445.4	0.01582	445.4	0.0256	445.4	0.00302	445.4	0.00394	445.4	-0.00179	445.4	0.00617
445.6	0.22077	445.6	0.10099	445.6	0.01464	445.6	0.02396	445.6	-0.00078	445.6	0.00274	445.6	-0.00322	445.6	0.00461
445.8	0.22147	445.8	0.10138	445.8	0.01763	445.8	0.02176	445.8	0.00163	445.8	0.00185	445.8	-0.00082	445.8	0.00487
446	0.22133	446	0.10207	446	0.01582	446	0.02379	446	-0.00065	446	0.00059	446	-0.00246	446	0.00314
446.2	0.22214	446.2	0.0994	446.2	0.01345	446.2	0.02053	446.2	-0.00084	446.2	0.00033	446.2	-0.00377	446.2	0.00347
446.4	0.22444	446.4	0.10308	446.4	0.0163	446.4	0.02454	446.4	2e-05	446.4	0.00153	446.4	0.00072	446.4	0.00573
446.6	0.22434	446.6	0.10063	446.6	0.01491	446.6	0.02139	446.6	-0.00129	446.6	-0.00136	446.6	-0.00439	446.6	0.00232
446.8	0.22729	446.8	0.10359	446.8	0.01756	446.8	0.02337	446.8	0.00045	446.8	-0.00098	446.8	-0.00246	446.8	0.00589
447	0.22844	447	0.10596	447	0.01639	447	0.02007	447	-0.00054	447	-0.00081	447	-0.00075	447	0.00522
447.2	0.22806	447.2	0.1054	447.2	0.01515	447.2	0.02218	447.2	-0.0017	447.2	0.0001	447.2	-0.00376	447.2	0.00401
447.4	0.23227	447.4	0.10498	447.4	0.01565	447.4	0.02526	447.4	0.00204	447.4	0.00346	447.4	2e-05	447.4	0.00727
447.6	0.23113	447.6	0.10678	447.6	0.01414	447.6	0.02276	447.6	-0.00035	447.6	0.00025	447.6	-0.00174	447.6	0.00374
447.8	0.23248	447.8	0.10753	447.8	0.01663	447.8	0.02395	447.8	0.00104	447.8	0.0025	447.8	-0.00124	447.8	0.00446
448	0.23456	448	0.10563	448	0.01801	448	0.02331	448	-0.00099	448	6e-05	448	-0.00279	448	0.00567
448.2	0.23218	448.2	0.10476	448.2	0.01624	448.2	0.02207	448.2	-0.0023	448.2	0.00079	448.2	-0.004	448.2	0.00466
448.4	0.23454	448.4	0.10583	448.4	0.01659	448.4	0.02487	448.4	-0.00027	448.4	0.00138	448.4	-0.00336	448.4	0.00525
448.6	0.23587	448.6	0.11018	448.6	0.01905	448.6	0.02535	448.6	-0.00159	448.6	0.00187	448.6	-0.00294	448.6	0.00565
448.8	0.23802	448.8	0.10722	448.8	0.01781	448.8	0.02443	448.8	-0.00013	448.8	0.00118	448.8	-0.00148	448.8	0.00693
449	0.23498	449	0.10729	449	0.01492	449	0.0217	449	-0.00109	449	0.00029	449	-0.00414	449	0.00379
449.2	0.23932	449.2	0.11056	449.2	0.01731	449.2	0.02392	449.2	-0.00027	449.2	0.00202	449.2	-0.00228	449.2	0.00604
449.4	0.24373	449.4	0.1151	449.4	0.01976	449.4	0.02825	449.4	0.0024	449.4	0.00332	449.4	0.0024	449.4	0.00606
449.6	0.2406	449.6	0.10952	449.6	0.01634	449.6	0.02261	449.6	-0.00138	449.6	0.00066	449.6	-0.00179	449.6	0.00394
449.8	0.24337	449.8	0.11285	449.8	0.01783	449.8	0.02532	449.8	7e-05	449.8	-0.00037	449.8	-0.00224	449.8	0.0056
450	0.2438	450	0.11128	450	0.0185	450	0.02316	450	0.00085	450	0.00391	450	-0.00076	450	0.00475
450.2	0.2469	450.2	0.11218	450.2	0.01679	450.2	0.02366	450.2	-0.00082	450.2	-0.00093	450.2	-0.0023	450.2	0.0069
450.4	0.2459	450.4	0.11353	450.4	0.01727	450.4	0.02434	450.4	-0.00169	450.4	0.00226	450.4	-0.00112	450.4	0.0058
450.6	0.24622	450.6	0.11234	450.6	0.01653	450.6	0.02417	450.6	-0.00144	450.6	0.00072	450.6	-0.00383	450.6	0.00412
450.8	0.24541	450.8	0.11371	450.8	0.01695	450.8	0.02243	450.8	0.00057	450.8	-0.00111	450.8	-0.00546	450.8	0.00458
451	0.24646	451	0.11551	451	0.01731	451	0.02205	451	-0.00174	451	0.00099	451	-0.0016	451	0.00363
451.2	0.25244	451.2	0.11411	451.2	0.02093	451.2	0.02748	451.2	0.00014	451.2	-0.00036	451.2	-0.00183	451.2	0.00766
451.4	0.25252	451.4	0.11625	451.4	0.02042	451.4	0.02749	451.4	0.00013	451.4	0.00342	451.4	-0.00066	451.4	0.00598
451.6	0.25192	451.6	0.11541	451.6	0.01681	451.6	0.02283	451.6	-0.00228	451.6	-0.00238	451.6	-0.00351	451.6	0.00373
451.8	0.25138	451.8	0.11633	451.8	0.01699	451.8	0.02273	451.8	-0.00159	451.8	0.00127	451.8	-0.00477	451.8	0.0042
452	0.25431	452	0.11659	452	0.01779	452	0.02407	452	-0.00243	452	0.0009	452	-0.00264	452	0.00404
452.2	0.25412	452.2	0.11597	452.2	0.01856	452.2	0.02385	452.2	-0.0002	452.2	-0.0004	452.2	-0.00257	452.2	0.00303
452.4	0.25363	452.4	0.11575	452.4	0.02045	452.4	0.02162	452.4	-0.00284	452.4	0.00115	452.4	-0.0052	452.4	0.00317
452.6	0.26004	452.6	0.12045	452.6	0.01844	452.6	0.02374	452.6	-0.00056	452.6	0.00019	452.6	-0.00236	452.6	0.0038
452.8	0.2593	452.8	0.11875	452.8	0.01868	452.8	0.02395	452.8	-0.00139	452.8	0.0006	452.8	-0.00444	452.8	0.00648
453	0.26156	453	0.1214	453	0.02343	453	0.02542	453	0.00057	453	0.00389	453	-0.00076	453	0.00808
453.2	0.26437	453.2	0.12309	453.2	0.02122	453.2	0.02803	453.2	0.00128	453.2	0.00405	453.2	-0.00059	453.2	0.00753
453.4	0.26618	453.4	0.12052	453.4	0.02336	453.4	0.02377	453.4	0.00098	453.4	0.00249	453.4	-0.00169	453.4	0.00662
453.6	0.26263	453.6	0.11871	453.6	0.01856	453.6	0.0222	453.6	-0.00086	453.6	0.00039	453.6	-0.00507	453.6	0.00409
453.8	0.26491	453.8	0.12136	453.8	0.01743	453.8	0.02575	453.8	-0.00081	453.8	0.00268	453.8	-0.00339	453.8	0.00592
454	0.26448	454	0.11917	454	0.01854	454	0.02159	454	-0.00284	454	-0.00183	454	-0.00634	454	0.00433
454.2	0.26383	454.2	0.1231	454.2	0.01798	454.2	0.02233	454.2	-0.00239	454.2	-0.00123	454.2	-0.00526	454.2	0.00526
454.4	0.2681	454.4	0.1207	454.4	0.01954	454.4	0.02504	454.4	-0.00028	454.4	0.00298	454.4	-0.00227	454.4	0.0057
454.6	0.26806	454.6	0.12306	454.6	0.0187	454.6	0.02419	454.6	9e-05	454.6	-0.00037	454.6	-0.00409	454.6	0.00505
454.8	0.26785	454.8	0.12484	454.8	0.01774	454.8	0.02316	454.8	-0.00325	454.8	-0.00302	454.8	-0.0044	454.8	0.00159
455	0.27128	455	0.12387	455	0.0204	455	0.0249	455	-0.00172	455	0.00092	455	-0.0018	455	0.00502
455.2	0.27285	455.2	0.12529	455.2	0.01909	455.2	0.02427	455.2	-9e-05	455.2	0.00179	455.2	-0.00172	455.2	0.00702
455.4	0.27445	455.4	0.12606	455.4	0.02098	455.4	0.02602	455.4	-0.00159	455.4	0.00013	455.4	0.00076	455.4	0.00839
455.6	0.27637	455.6	0.12953	455.6	0.02177	455.6	0.02758	455.6	0.00062	455.6	0.00227	455.6	-0.00194	455.6	0.00834
455.8	0.27467	455.8	0.1301	455.8	0.02209	455.8	0.02482	455.8	-0.00092	455.8	-0.00075	455.8	-0.00476	455.8	0.00482
456	0.28059	456	0.13026	456	0.02266	456	0.02558	456	0.00011	456	0.0016	456	-0.00265	456	0.00608
456.2	0.28014	456.2	0.12819	456.2	0.0207	456.2	0.02466	456.2	-0.0005	456.2	0.0016	456.2	-0.00206	456.2	0.00623
456.4	0.28221	456.4	0.1305	456.4	0.02243	456.4	0.02547	456.4	-2e-05	456.4	0.0005	456.4	-0.00325	456.4	0.00848
456.6	0.28166	456.6	0.12932	456.6	0.02002	456.6	0.02632	456.6	-0.00111	456.6	0.00131	456.6	-0.0037	456.6	0.00671
456.8	0.28203	456.8	0.1325	456.8	0.02082	456.8	0.02417	456.8	0.00086	456.8	0.00092	456.8	-0.00284	456.8	0.0046
457	0.28424	457	0.13275	457	0.02187	457	0.02486	457	0.00112	457	0.00252	457	-0.00058	457	0.00695
457.2	0.28432	457.2	0.13125	457.2	0.01962	457.2	0.02513	457.2	0.00011	457.2	0.0029	457.2	-0.00296	457.2	0.00556
457.4	0.28503	457.4	0.13178	457.4	0.01924	457.4	0.02359	457.4	-0.00212	457.4	0.00206	457.4	-0.00291	457.4	0.00543
457.6	0.28957	457.6	0.13177	457.6	0.0225	457.6	0.02686	457.6	-0.00015	457.6	0.00158	457.6	-0.0026	457.6	0.00653
457.8	0.28986	457.8	0.13329	457.8	0.0241	457.8	0.02592	457.8	0.00218	457.8	0.002	457.8	-0.00436	457.8	0.00745
458	0.29117	458	0.13476	458	0.02147	458	0.02595	458	-0.00093	458	-0.00068	458	-0.00273	458	0.00574
458.2	0.29286	458.2	0.1359	458.2	0.02391	458.2	0.02754	458.2	0.00092	458.2	0.00048	458.2	-0.00272	458.2	0.00664
458.4	0.29242	458.4	0.13486	458.4	0.02227	458.4	0.02576	458.4	-0.00084	458.4	0.00115	458.4	-0.00456	458.4	0.00797
458.6	0.2966	458.6	0.13678	458.6	0.02529	458.6	0.02676	458.6	0.00181	458.6	0.00211	458.6	-0.0042	458.6	0.006
458.8	0.29329	458.8	0.13891	458.8	0.02259	458.8	0.02634	458.8	0.00034	458.8	0.00128	458.8	-0.00183	458.8	0.00726
459	0.29885	459	0.13907	459	0.02194	459	0.02529	459	0.00025	459	-9e-05	459	-0.00465	459	0.00722
459.2	0.29917	459.2	0.14064	459.2	0.02325	459.2	0.02728	459.2	0.00019	459.2	0.00117	459.2	-0.00347	459.2	0.00738
459.4	0.30104	459.4	0.14001	459.4	0.02251	459.4	0.02687	459.4	-0.00093	459.4	0.00031	459.4	-0.00515	459.4	0.00655
459.6	0.30372	459.6	0.14035	459.6	0.02246	459.6	0.02744	459.6	0.00075	459.6	0.0018	459.6	-0.00237	459.6	0.00685
459.8	0.30459	459.8	0.14146	459.8	0.02678	459.8	0.028	459.8	0.00139	459.8	0.00054	459.8	-0.00185	459.8	0.00697
460	0.30533	460	0.14211	460	0.02348	460	0.02571	460	0.00065	460	0.00147	460	-0.00273	460	0.00738
460.2	0.30454	460.2	0.14478	460.2	0.02383	460.2	0.02806	460.2	-0.00064	460.2	0.00204	460.2	-0.00162	460.2	0.00927
460.4	0.3095	460.4	0.14409	460.4	0.02343	460.4	0.02619	460.4	0.0016	460.4	0.00088	460.4	-0.00298	460.4	0.0057
460.6	0.30977	460.6	0.14455	460.6	0.02295	460.6	0.02693	460.6	0.00048	460.6	0.00044	460.6	-0.00105	460.6	0.00543
460.8	0.31224	460.8	0.14577	460.8	0.02422	460.8	0.02593	460.8	-0.00221	460.8	0.00023	460.8	-0.00174	460.8	0.00595
461	0.31285	461	0.14625	461	0.02479	461	0.02646	461	0.00103	461	0.00259	461	-0.00282	461	0.00598
461.2	0.31599	461.2	0.15022	461.2	0.02711	461.2	0.0274	461.2	0.00245	461.2	0.00325	461.2	-0.00305	461.2	0.01008
461.4	0.31921	461.4	0.1488	461.4	0.02541	461.4	0.02843	461.4	-0.0002	461.4	0.00148	461.4	-0.0014	461.4	0.00834
461.6	0.31889	461.6	0.14844	461.6	0.02499	461.6	0.02756	461.6	-0.00057	461.6	0.0017	461.6	-0.0034	461.6	0.00831
461.8	0.31882	461.8	0.14883	461.8	0.02382	461.8	0.02478	461.8	0.00092	461.8	-0.00109	461.8	-0.00408	461.8	0.00745
462	0.32321	462	0.15149	462	0.02755	462	0.02742	462	0.00091	462	0.00178	462	-0.00118	462	0.00793
462.2	0.32326	462.2	0.14877	462.2	0.02513	462.2	0.02487	462.2	-0.00109	462.2	0.00047	462.2	-0.00456	462.2	0.00522
462.4	0.32701	462.4	0.15118	462.4	0.02666	462.4	0.02761	462.4	-0.00121	462.4	0.00129	462.4	-0.00344	462.4	0.00825
462.6	0.32931	462.6	0.15553	462.6	0.02832	462.6	0.03107	462.6	0.00133	462.6	0.0035	462.6	-0.00082	462.6	0.01119
462.8	0.32552	462.8	0.15104	462.8	0.02538	462.8	0.02473	462.8	-0.00173	462.8	-0.00047	462.8	-0.00389	462.8	0.00625
463	0.33018	463	0.15772	463	0.02819	463	0.02724	463	-9e-05	463	0.00146	463	-0.00128	463	0.00994
463.2	0.33354	463.2	0.15607	463.2	0.02874	463.2	0.02804	463.2	0.00089	463.2	0.00418	463.2	-0.00142	463.2	0.0095
463.4	0.33506	463.4	0.1585	463.4	0.02802	463.4	0.02907	463.4	0.00104	463.4	0.00294	463.4	0.0017	463.4	0.01019
463.6	0.33985	463.6	0.15853	463.6	0.02757	463.6	0.02853	463.6	-0.00014	463.6	0.00095	463.6	0.00031	463.6	0.00857
463.8	0.33861	463.8	0.15896	463.8	0.02818	463.8	0.02752	463.8	0.00162	463.8	0.00132	463.8	-0.00338	463.8	0.00785
464	0.34207	464	0.15944	464	0.02622	464	0.02854	464	-0.00076	464	0.0004	464	-0.00426	464	0.00742
464.2	0.34374	464.2	0.15959	464.2	0.02779	464.2	0.02859	464.2	0.00075	464.2	6e-05	464.2	-0.00364	464.2	0.00839
464.4	0.34808	464.4	0.16255	464.4	0.02754	464.4	0.02936	464.4	0.00029	464.4	0.00117	464.4	-0.00257	464.4	0.00944
464.6	0.34213	464.6	0.16371	464.6	0.02809	464.6	0.02676	464.6	-0.00075	464.6	-0.00216	464.6	-0.00334	464.6	0.00673
464.8	0.34918	464.8	0.16377	464.8	0.02766	464.8	0.0281	464.8	-0.00046	464.8	-0.00012	464.8	-0.00403	464.8	0.00714
465	0.35167	465	0.16217	465	0.02719	465	0.02705	465	0.00023	465	-0.00132	465	-0.00288	465	0.0071
465.2	0.3547	465.2	0.16476	465.2	0.02673	465.2	0.02814	465.2	-0.00107	465.2	0.00013	465.2	-0.00417	465.2	0.00793
465.4	0.35755	465.4	0.1682	465.4	0.02957	465.4	0.02812	465.4	0.00193	465.4	0.00252	465.4	-0.00301	465.4	0.0088
465.6	0.36242	465.6	0.16999	465.6	0.02935	465.6	0.02819	465.6	0.00197	465.6	2e-05	465.6	-0.00277	465.6	0.00873
465.8	0.36302	465.8	0.17359	465.8	0.03067	465.8	0.02942	465.8	0.00058	465.8	-0.00082	465.8	-0.00438	465.8	0.00778
466	0.36503	466	0.17213	466	0.03055	466	0.02958	466	0.00049	466	0.00078	466	-0.00142	466	0.00807
466.2	0.36928	466.2	0.17184	466.2	0.02878	466.2	0.02707	466.2	0.0019	466.2	0.00031	466.2	-0.00317	466.2	0.00879
466.4	0.36979	466.4	0.17594	466.4	0.02999	466.4	0.02995	466.4	0.00032	466.4	0.00232	466.4	-0.00226	466.4	0.00902
466.6	0.37308	466.6	0.17616	466.6	0.02867	466.6	0.02807	466.6	-0.00226	466.6	0.0003	466.6	-0.00433	466.6	0.00897
466.8	0.37901	466.8	0.18022	466.8	0.03249	466.8	0.03188	466.8	0.0033	466.8	0.00303	466.8	-0.00172	466.8	0.0111
467	0.37988	467	0.18159	467	0.03325	467	0.02994	467	0.00132	467	0.00129	467	-0.00074	467	0.01147
467.2	0.38234	467.2	0.17936	467.2	0.03263	467.2	0.03096	467.2	0.00141	467.2	0.00204	467.2	-0.00343	467.2	0.01009
467.4	0.38082	467.4	0.18052	467.4	0.03047	467.4	0.02834	467.4	-0.00027	467.4	0.00012	467.4	-0.00405	467.4	0.00941
467.6	0.3881	467.6	0.18116	467.6	0.03273	467.6	0.03264	467.6	0.00082	467.6	0.00131	467.6	9e-05	467.6	0.00901
467.8	0.3885	467.8	0.18454	467.8	0.03476	467.8	0.03092	467.8	0.00153	467.8	0.00019	467.8	-0.00196	467.8	0.01002
468	0.393	468	0.18661	468	0.03581	468	0.0335	468	0.0022	468	0.00333	468	0.00311	468	0.01118
468.2	0.39584	468.2	0.18669	468.2	0.03363	468.2	0.03096	468.2	-3e-05	468.2	0.00027	468.2	-0.00374	468.2	0.00897
468.4	0.39752	468.4	0.18761	468.4	0.03507	468.4	0.0301	468.4	0.00017	468.4	0.00206	468.4	-0.0023	468.4	0.00983
468.6	0.40596	468.6	0.19125	468.6	0.03434	468.6	0.03116	468.6	0.00114	468.6	0.001	468.6	-0.00334	468.6	0.00996
468.8	0.40675	468.8	0.1936	468.8	0.03364	468.8	0.03276	468.8	0.0033	468.8	0.00184	468.8	-0.00168	468.8	0.01271
469	0.4055	469	0.19242	469	0.03717	469	0.03383	469	0.00071	469	0.00094	469	-0.00149	469	0.01155
469.2	0.41258	469.2	0.1957	469.2	0.03675	469.2	0.03265	469.2	0.00235	469.2	0.00213	469.2	-0.00246	469.2	0.01161
469.4	0.41403	469.4	0.19557	469.4	0.0371	469.4	0.02998	469.4	-0.00024	469.4	0.00128	469.4	-0.0031	469.4	0.00945
469.6	0.41987	469.6	0.19868	469.6	0.03594	469.6	0.032	469.6	0.00043	469.6	0.00262	469.6	-0.00148	469.6	0.01132
469.8	0.42069	469.8	0.19991	469.8	0.03552	469.8	0.03216	469.8	0.00082	469.8	0.00174	469.8	-0.00393	469.8	0.01056
470	0.4273	470	0.20468	470	0.03878	470	0.03308	470	0.00293	470	0.00217	470	-0.0011	470	0.01248
470.2	0.42681	470.2	0.20343	470.2	0.03648	470.2	0.03229	470.2	0.00039	470.2	0.0022	470.2	-0.0022	470.2	0.01116
470.4	0.43249	470.4	0.20625	470.4	0.0372	470.4	0.03395	470.4	0.00294	470.4	0.00166	470.4	-0.00253	470.4	0.01035
470.6	0.43602	470.6	0.2052	470.6	0.03679	470.6	0.03191	470.6	0.00236	470.6	0.00092	470.6	-0.00316	470.6	0.01091
470.8	0.44114	470.8	0.21003	470.8	0.0391	470.8	0.03489	470.8	0.00046	470.8	0.00181	470.8	-0.00238	470.8	0.01334
471	0.44286	471	0.2108	471	0.03904	471	0.03376	471	0.0011	471	0.005	471	0.00051	471	0.01272
471.2	0.44834	471.2	0.216	471.2	0.03906	471.2	0.0339	471.2	0.00286	471.2	0.00342	471.2	0.00039	471.2	0.0131
471.4	0.45112	471.4	0.21472	471.4	0.03927	471.4	0.03537	471.4	0.00385	471.4	0.00421	471.4	-0.0012	471.4	0.01218
471.6	0.45576	471.6	0.21763	471.6	0.03978	471.6	0.03409	471.6	0.00295	471.6	0.00181	471.6	-0.00345	471.6	0.01296
471.8	0.45871	471.8	0.21782	471.8	0.0389	471.8	0.03275	471.8	-0.00019	471.8	-0.00029	471.8	-0.00358	471.8	0.01034
472	0.4622	472	0.22093	472	0.04115	472	0.03572	472	0.00308	472	0.00174	472	-0.00194	472	0.01297
472.2	0.46524	472.2	0.22157	472.2	0.04061	472.2	0.03399	472.2	0.00118	472.2	0.00088	472.2	-0.00322	472.2	0.01239
472.4	0.46865	472.4	0.22418	472.4	0.04273	472.4	0.03439	472.4	0.0024	472.4	0.00327	472.4	-0.00178	472.4	0.01381
472.6	0.47398	472.6	0.22501	472.6	0.04109	472.6	0.03548	472.6	-0.00075	472.6	0.00076	472.6	-0.00281	472.6	0.01267
472.8	0.48039	472.8	0.22836	472.8	0.04213	472.8	0.03591	472.8	0.00408	472.8	0.00186	472.8	-0.00234	472.8	0.01198
473	0.47921	473	0.23063	473	0.0429	473	0.03652	473	0.00279	473	0.0009	473	-0.00162	473	0.01348
473.2	0.48596	473.2	0.23334	473.2	0.04398	473.2	0.03739	473.2	0.00284	473.2	0.0036	473.2	-0.00078	473.2	0.01284
473.4	0.48796	473.4	0.23244	473.4	0.04232	473.4	0.03614	473.4	0.00134	473.4	0.00192	473.4	-0.0023	473.4	0.01129
473.6	0.49443	473.6	0.23798	473.6	0.0445	473.6	0.03651	473.6	0.00351	473.6	0.00424	473.6	-0.00127	473.6	0.01283
473.8	0.50095	473.8	0.23967	473.8	0.04459	473.8	0.03628	473.8	0.00382	473.8	0.00272	473.8	-0.00303	473.8	0.01389
474	0.50031	474	0.24043	474	0.04554	474	0.03589	474	0.00187	474	0.00327	474	-0.0019	474	0.01431
474.2	0.50349	474.2	0.2432	474.2	0.04545	474.2	0.03894	474.2	0.00393	474.2	0.00419	474.2	-0.00184	474.2	0.01362
474.4	0.50581	474.4	0.24154	474.4	0.04459	474.4	0.03504	474.4	0.00228	474.4	0.0009	474.4	-0.00294	474.4	0.01341
474.6	0.51043	474.6	0.24379	474.6	0.04443	474.6	0.03692	474.6	0.00203	474.6	0.00118	474.6	-0.00246	474.6	0.01289
474.8	0.51705	474.8	0.24626	474.8	0.04704	474.8	0.03779	474.8	0.00384	474.8	0.00312	474.8	-0.00086	474.8	0.01384
475	0.51794	475	0.2494	475	0.04794	475	0.03786	475	0.00356	475	0.0028	475	-0.00192	475	0.01269
475.2	0.51943	475.2	0.24907	475.2	0.04592	475.2	0.03665	475.2	0.00034	475.2	0.00093	475.2	-0.00327	475.2	0.01305
475.4	0.52597	475.4	0.25167	475.4	0.04678	475.4	0.03648	475.4	0.00136	475.4	0.00095	475.4	-0.00306	475.4	0.01443
475.6	0.53053	475.6	0.25358	475.6	0.04754	475.6	0.0373	475.6	0.00399	475.6	0.00192	475.6	-0.00346	475.6	0.01445
475.8	0.53565	475.8	0.2588	475.8	0.04855	475.8	0.03911	475.8	0.00523	475.8	0.00445	475.8	-0.0006	475.8	0.01459
476	0.53949	476	0.25824	476	0.04879	476	0.03849	476	0.00306	476	0.0025	476	-0.00176	476	0.01384
476.2	0.54053	476.2	0.25876	476.2	0.04933	476.2	0.03754	476.2	0.00157	476.2	0.00237	476.2	-0.00171	476.2	0.01517
476.4	0.54649	476.4	0.26165	476.4	0.04736	476.4	0.03833	476.4	0.00161	476.4	0.00218	476.4	-0.00389	476.4	0.0134
476.6	0.55063	476.6	0.26333	476.6	0.04813	476.6	0.03837	476.6	0.00308	476.6	0.00369	476.6	0.00047	476.6	0.01516
476.8	0.55229	476.8	0.26604	476.8	0.05054	476.8	0.0388	476.8	0.00142	476.8	0.00061	476.8	-0.00415	476.8	0.01474
477	0.55594	477	0.26533	477	0.04992	477	0.03841	477	0.00326	477	0.00273	477	-0.00273	477	0.01402
477.2	0.56011	477.2	0.2696	477.2	0.05167	477.2	0.03755	477.2	0.00222	477.2	0.00283	477.2	-0.00094	477.2	0.01488
477.4	0.56273	477.4	0.27019	477.4	0.05092	477.4	0.04008	477.4	0.00314	477.4	0.00323	477.4	-0.0017	477.4	0.01391
477.6	0.56613	477.6	0.26969	477.6	0.04846	477.6	0.03686	477.6	0.00332	477.6	0.00068	477.6	-0.0041	477.6	0.01443
477.8	0.57032	477.8	0.27509	477.8	0.0522	477.8	0.03914	477.8	0.00255	477.8	0.00338	477.8	-0.00275	477.8	0.01503
478	0.57501	478	0.27667	478	0.05418	478	0.04115	478	0.00364	478	0.00396	478	-0.0019	478	0.01592
478.2	0.57834	478.2	0.27923	478.2	0.05105	478.2	0.04242	478.2	0.00468	478.2	0.00255	478.2	0.00033	478.2	0.01633
478.4	0.57768	478.4	0.27801	478.4	0.05194	478.4	0.03779	478.4	0.00216	478.4	0.00149	478.4	-0.00256	478.4	0.01453
478.6	0.58683	478.6	0.28307	478.6	0.05613	478.6	0.04329	478.6	0.00469	478.6	0.00486	478.6	-0.00012	478.6	0.01785
478.8	0.58576	478.8	0.28134	478.8	0.05325	478.8	0.04109	478.8	0.00281	478.8	0.00317	478.8	-0.00028	478.8	0.01523
479	0.58982	479	0.28587	479	0.05423	479	0.04102	479	0.00366	479	0.0031	479	-0.00141	479	0.01574
479.2	0.59757	479.2	0.28621	479.2	0.05458	479.2	0.04221	479.2	0.00299	479.2	0.00375	479.2	-0.00245	479.2	0.01599
479.4	0.59633	479.4	0.28584	479.4	0.05428	479.4	0.04004	479.4	0.00395	479.4	0.00242	479.4	-0.00254	479.4	0.01614
479.6	0.59841	479.6	0.28884	479.6	0.05544	479.6	0.0417	479.6	0.00357	479.6	0.00261	479.6	-0.00327	479.6	0.01494
479.8	0.60205	479.8	0.28801	479.8	0.05369	479.8	0.04119	479.8	0.00317	479.8	0.00151	479.8	-0.00367	479.8	0.01665
480	0.60382	480	0.29107	480	0.056	480	0.04077	480	0.00256	480	0.00088	480	-0.00117	480	0.01602
480.2	0.60954	480.2	0.29292	480.2	0.05652	480.2	0.04207	480.2	0.00371	480.2	0.00229	480.2	-0.00051	480.2	0.01664
480.4	0.60956	480.4	0.29199	480.4	0.0549	480.4	0.04182	480.4	0.00185	480.4	0.00267	480.4	-0.00453	480.4	0.0157
480.6	0.61434	480.6	0.29742	480.6	0.05665	480.6	0.04145	480.6	0.00355	480.6	0.0025	480.6	-0.00116	480.6	0.01607
480.8	0.61688	480.8	0.29722	480.8	0.05695	480.8	0.04112	480.8	0.00453	480.8	0.00209	480.8	-0.00311	480.8	0.01761
481	0.61963	481	0.29937	481	0.05756	481	0.04219	481	0.00551	481	0.00371	481	-0.00256	481	0.01657
481.2	0.62474	481.2	0.30039	481.2	0.0575	481.2	0.04527	481.2	0.00349	481.2	0.00453	481.2	-0.00019	481.2	0.01838
481.4	0.6272	481.4	0.30166	481.4	0.05768	481.4	0.04046	481.4	0.00419	481.4	0.00307	481.4	-0.00263	481.4	0.01691
481.6	0.62733	481.6	0.30421	481.6	0.05724	481.6	0.04275	481.6	0.00561	481.6	0.00327	481.6	-0.00263	481.6	0.01558
481.8	0.63249	481.8	0.30489	481.8	0.05762	481.8	0.04316	481.8	0.0026	481.8	0.00148	481.8	-0.00402	481.8	0.0166
482	0.63526	482	0.30595	482	0.05753	482	0.04396	482	0.00314	482	0.00286	482	-0.00194	482	0.01635
482.2	0.6374	482.2	0.30758	482.2	0.05797	482.2	0.04289	482.2	0.00409	482.2	0.00308	482.2	-0.00159	482.2	0.01733
482.4	0.64408	482.4	0.3101	482.4	0.05884	482.4	0.04388	482.4	0.00285	482.4	0.00218	482.4	-0.00181	482.4	0.01666
482.6	0.64373	482.6	0.31221	482.6	0.05887	482.6	0.04352	482.6	0.00267	482.6	0.00021	482.6	-0.00211	482.6	0.01819
482.8	0.64684	482.8	0.31166	482.8	0.06024	482.8	0.04271	482.8	0.00369	482.8	0.00289	482.8	-0.00295	482.8	0.01664
483	0.65326	483	0.31609	483	0.06084	483	0.0453	483	0.00436	483	0.0054	483	-0.00057	483	0.01803
483.2	0.64804	483.2	0.31082	483.2	0.05887	483.2	0.0407	483.2	0.00324	483.2	0.00089	483.2	-0.00255	483.2	0.01583
483.4	0.65323	483.4	0.31506	483.4	0.05875	483.4	0.04179	483.4	0.00395	483.4	0.00171	483.4	-0.00186	483.4	0.01821
483.6	0.65952	483.6	0.31818	483.6	0.06045	483.6	0.04488	483.6	0.00475	483.6	0.004	483.6	-0.0001	483.6	0.02
483.8	0.65738	483.8	0.31547	483.8	0.06112	483.8	0.04447	483.8	0.00472	483.8	0.00161	483.8	-0.00206	483.8	0.01739
484	0.66026	484	0.31987	484	0.06232	484	0.04361	484	0.003	484	0.00254	484	-0.0018	484	0.01723
484.2	0.66439	484.2	0.31916	484.2	0.05914	484.2	0.04443	484.2	0.00261	484.2	0.00192	484.2	-0.004	484.2	0.0159
484.4	0.66615	484.4	0.32057	484.4	0.06198	484.4	0.04366	484.4	0.00381	484.4	0.00144	484.4	-0.00226	484.4	0.01849
484.6	0.67056	484.6	0.32422	484.6	0.06301	484.6	0.04686	484.6	0.00224	484.6	0.00352	484.6	-0.00171	484.6	0.02017
484.8	0.67169	484.8	0.32382	484.8	0.06234	484.8	0.04426	484.8	0.00433	484.8	0.00235	484.8	-0.00327	484.8	0.01565
485	0.6769	485	0.32536	485	0.06331	485	0.04603	485	0.00319	485	0.0036	485	-0.00333	485	0.01914
485.2	0.67908	485.2	0.32848	485.2	0.06319	485.2	0.04552	485.2	0.00492	485.2	0.00375	485.2	-0.00329	485.2	0.01853
485.4	0.67859	485.4	0.32467	485.4	0.05998	485.4	0.04048	485.4	0.00242	485.4	0.00092	485.4	-0.00172	485.4	0.01646
485.6	0.68507	485.6	0.32982	485.6	0.06274	485.6	0.04496	485.6	0.00247	485.6	0.00341	485.6	-0.00325	485.6	0.01764
485.8	0.68769	485.8	0.33131	485.8	0.06415	485.8	0.04372	485.8	0.00326	485.8	0.00275	485.8	-0.00272	485.8	0.01905
486	0.68729	486	0.33149	486	0.06404	486	0.04399	486	0.00408	486	0.00173	486	-0.00327	486	0.01807
486.2	0.68924	486.2	0.33381	486.2	0.06201	486.2	0.04508	486.2	0.003	486.2	0.00405	486.2	-0.00151	486.2	0.01762
486.4	0.69485	486.4	0.33409	486.4	0.06299	486.4	0.04514	486.4	0.0038	486.4	0.00285	486.4	-0.00314	486.4	0.01859
486.6	0.69852	486.6	0.33762	486.6	0.06457	486.6	0.04581	486.6	0.00378	486.6	0.00332	486.6	-0.00198	486.6	0.01974
486.8	0.69797	486.8	0.33592	486.8	0.06543	486.8	0.04522	486.8	0.00334	486.8	0.00198	486.8	-0.00409	486.8	0.01775
487	0.7025	487	0.33889	487	0.06504	487	0.04457	487	0.0054	487	0.00411	487	-0.00223	487	0.01946
487.2	0.70541	487.2	0.3398	487.2	0.06531	487.2	0.04505	487.2	0.00262	487.2	0.00298	487.2	-0.00236	487.2	0.01931
487.4	0.7104	487.4	0.34213	487.4	0.0646	487.4	0.04599	487.4	0.00337	487.4	0.00318	487.4	-0.00445	487.4	0.01824
487.6	0.71102	487.6	0.3431	487.6	0.06489	487.6	0.0451	487.6	0.00422	487.6	0.00171	487.6	-0.0017	487.6	0.01967
487.8	0.71406	487.8	0.34649	487.8	0.06791	487.8	0.0466	487.8	0.00595	487.8	0.0049	487.8	0.00026	487.8	0.01957
488	0.7178	488	0.34602	488	0.06623	488	0.04734	488	0.00506	488	0.00418	488	-0.00129	488	0.01925
488.2	0.72125	488.2	0.34754	488.2	0.06652	488.2	0.04545	488.2	0.00388	488.2	0.00133	488.2	-0.00201	488.2	0.0184
488.4	0.72285	488.4	0.34865	488.4	0.06632	488.4	0.04589	488.4	0.00363	488.4	0.00164	488.4	-0.00266	488.4	0.01815
488.6	0.72542	488.6	0.35054	488.6	0.06777	488.6	0.04513	488.6	0.00366	488.6	0.00033	488.6	-0.00259	488.6	0.02052
488.8	0.72941	488.8	0.34852	488.8	0.06759	488.8	0.04791	488.8	0.00358	488.8	0.00274	488.8	-0.0036	488.8	0.01795
489	0.7335	489	0.35678	489	0.06956	489	0.04911	489	0.00667	489	0.00511	489	-0.00028	489	0.02259
489.2	0.73543	489.2	0.35781	489.2	0.06955	489.2	0.04752	489.2	0.00502	489.2	0.00327	489.2	-0.00084	489.2	0.02153
489.4	0.7406	489.4	0.35683	489.4	0.0692	489.4	0.04784	489.4	0.00377	489.4	0.00293	489.4	-0.00286	489.4	0.01977
489.6	0.74309	489.6	0.36	489.6	0.06971	489.6	0.04932	489.6	0.00537	489.6	0.0034	489.6	-0.00196	489.6	0.02139
489.8	0.74477	489.8	0.36034	489.8	0.07062	489.8	0.0473	489.8	0.00459	489.8	0.0024	489.8	-0.00226	489.8	0.02056
490	0.75072	490	0.36322	490	0.06923	490	0.04781	490	0.00649	490	0.00402	490	-0.00177	490	0.0202
490.2	0.75322	490.2	0.36538	490.2	0.07058	490.2	0.04764	490.2	0.00419	490.2	0.00515	490.2	-0.00231	490.2	0.01967
490.4	0.75478	490.4	0.3635	490.4	0.07016	490.4	0.04666	490.4	0.00391	490.4	0.00216	490.4	-0.00321	490.4	0.02031
490.6	0.75758	490.6	0.36784	490.6	0.07219	490.6	0.04925	490.6	0.00561	490.6	0.00415	490.6	-0.00034	490.6	0.02057
490.8	0.76159	490.8	0.36698	490.8	0.07076	490.8	0.04853	490.8	0.00554	490.8	0.00484	490.8	-0.00174	490.8	0.02145
491	0.76383	491	0.36801	491	0.07002	491	0.04703	491	0.0056	491	0.00353	491	-0.00019	491	0.02054
491.2	0.76905	491.2	0.37111	491.2	0.07235	491.2	0.05024	491.2	0.00585	491.2	0.00579	491.2	-0.00138	491.2	0.02208
491.4	0.77113	491.4	0.37222	491.4	0.07193	491.4	0.04636	491.4	0.00291	491.4	0.00197	491.4	-0.00327	491.4	0.02096
491.6	0.7749	491.6	0.377	491.6	0.07279	491.6	0.05021	491.6	0.00491	491.6	0.0054	491.6	-0.00147	491.6	0.02244
491.8	0.77848	491.8	0.37951	491.8	0.07422	491.8	0.05086	491.8	0.00733	491.8	0.00371	491.8	-0.00045	491.8	0.02144
492	0.78268	492	0.37353	492	0.07446	492	0.05176	492	0.00594	492	0.00377	492	-0.00213	492	0.0213
492.2	0.78591	492.2	0.37827	492.2	0.07069	492.2	0.04736	492.2	0.00357	492.2	0.0013	492.2	-0.00329	492.2	0.02012
492.4	0.78999	492.4	0.38259	492.4	0.07513	492.4	0.0506	492.4	0.00439	492.4	0.00385	492.4	-0.00339	492.4	0.02093
492.6	0.79618	492.6	0.38462	492.6	0.07581	492.6	0.05035	492.6	0.00556	492.6	0.00449	492.6	-0.00074	492.6	0.0233
492.8	0.79048	492.8	0.38506	492.8	0.07545	492.8	0.04974	492.8	0.00291	492.8	0.0036	492.8	-0.00099	492.8	0.02257
493	0.79989	493	0.38869	493	0.07691	493	0.05248	493	0.0057	493	0.00487	493	-5e-05	493	0.02426
493.2	0.80565	493.2	0.38828	493.2	0.0744	493.2	0.04785	493.2	0.00418	493.2	0.00165	493.2	-0.00189	493.2	0.01887
493.4	0.80958	493.4	0.39107	493.4	0.07659	493.4	0.05258	493.4	0.00781	493.4	0.00643	493.4	-0.00144	493.4	0.02257
493.6	0.81311	493.6	0.39201	493.6	0.07614	493.6	0.0516	493.6	0.00329	493.6	0.00287	493.6	-0.00329	493.6	0.02136
493.8	0.82007	493.8	0.39604	493.8	0.07918	493.8	0.05093	493.8	0.00572	493.8	0.00473	493.8	-0.00094	493.8	0.02272
494	0.81733	494	0.3959	494	0.07856	494	0.05132	494	0.00588	494	0.005	494	-0.00154	494	0.0225
494.2	0.82648	494.2	0.39926	494.2	0.07617	494.2	0.05072	494.2	0.00595	494.2	0.00162	494.2	-0.00282	494.2	0.02215
494.4	0.83096	494.4	0.4004	494.4	0.08002	494.4	0.05379	494.4	0.00701	494.4	0.00471	494.4	-0.00082	494.4	0.0241
494.6	0.82976	494.6	0.40515	494.6	0.07769	494.6	0.05153	494.6	0.00678	494.6	0.00312	494.6	-0.00227	494.6	0.02273
494.8	0.83558	494.8	0.4044	494.8	0.07832	494.8	0.05104	494.8	0.00468	494.8	0.00286	494.8	-0.0034	494.8	0.02329
495	0.84252	495	0.4008	495	0.07897	495	0.05211	495	0.00505	495	0.00279	495	-0.00287	495	0.0228
495.2	0.84826	495.2	0.41116	495.2	0.08111	495.2	0.05358	495.2	0.00611	495.2	0.00426	495.2	-0.00236	495.2	0.02326
495.4	0.85119	495.4	0.41408	495.4	0.08133	495.4	0.05483	495.4	0.00458	495.4	0.00506	495.4	-0.00045	495.4	0.02308
495.6	0.85272	495.6	0.41621	495.6	0.08222	495.6	0.05617	495.6	0.0056	495.6	0.00639	495.6	0.00035	495.6	0.0247
495.8	0.86119	495.8	0.41626	495.8	0.08166	495.8	0.05405	495.8	0.00721	495.8	0.00487	495.8	-0.00215	495.8	0.02477
496	0.85681	496	0.42004	496	0.0833	496	0.05525	496	0.00663	496	0.00274	496	-0.00249	496	0.02364
496.2	0.87707	496.2	0.42427	496.2	0.08253	496.2	0.05689	496.2	0.00661	496.2	0.00568	496.2	-0.00126	496.2	0.02436
496.4	0.87826	496.4	0.42497	496.4	0.08265	496.4	0.05324	496.4	0.0067	496.4	0.00309	496.4	-0.00067	496.4	0.0242
496.6	0.88036	496.6	0.43036	496.6	0.08324	496.6	0.05477	496.6	0.0059	496.6	0.00414	496.6	-0.00236	496.6	0.02452
496.8	0.88595	496.8	0.43232	496.8	0.08477	496.8	0.05555	496.8	0.00622	496.8	0.00443	496.8	-0.00318	496.8	0.02363
497	0.89344	497	0.43541	497	0.0856	497	0.05631	497	0.00769	497	0.00614	497	-0.00215	497	0.02382
497.2	0.89654	497.2	0.43797	497.2	0.08523	497.2	0.05504	497.2	0.00511	497.2	0.00377	497.2	-0.00214	497.2	0.02337
497.4	0.89943	497.4	0.43715	497.4	0.08583	497.4	0.05468	497.4	0.00563	497.4	0.00459	497.4	-0.00269	497.4	0.02523
497.6	0.90705	497.6	0.43966	497.6	0.08758	497.6	0.05474	497.6	0.00817	497.6	0.00535	497.6	-0.00087	497.6	0.02325
497.8	0.91078	497.8	0.44359	497.8	0.086	497.8	0.05542	497.8	0.00731	497.8	0.00264	497.8	0.00043	497.8	0.0246
498	0.92293	498	0.44953	498	0.09083	498	0.05861	498	0.00919	498	0.00469	498	-0.00251	498	0.02744
498.2	0.92901	498.2	0.45153	498.2	0.0877	498.2	0.05766	498.2	0.00564	498.2	0.00599	498.2	-0.00229	498.2	0.02472
498.4	0.93709	498.4	0.45643	498.4	0.08879	498.4	0.05875	498.4	0.00641	498.4	0.00177	498.4	-0.00234	498.4	0.02303
498.6	0.94324	498.6	0.45648	498.6	0.08874	498.6	0.05649	498.6	0.00523	498.6	0.00387	498.6	-0.00325	498.6	0.02313
498.8	0.93898	498.8	0.45984	498.8	0.08908	498.8	0.0573	498.8	0.00717	498.8	0.0039	498.8	-0.00101	498.8	0.02637
499	0.95755	499	0.46509	499	0.0914	499	0.05781	499	0.00822	499	0.0053	499	-0.00042	499	0.02663
499.2	0.96434	499.2	0.46867	499.2	0.09447	499.2	0.05891	499.2	0.00746	499.2	0.00505	499.2	-0.00021	499.2	0.02666
499.4	0.96877	499.4	0.47025	499.4	0.09055	499.4	0.05894	499.4	0.00696	499.4	0.00478	499.4	-0.00144	499.4	0.02554
499.6	0.97723	499.6	0.47464	499.6	0.09422	499.6	0.05812	499.6	0.00604	499.6	0.0016	499.6	-0.00254	499.6	0.02729
499.8	0.98158	499.8	0.47826	499.8	0.09403	499.8	0.05964	499.8	0.00635	499.8	0.00273	499.8	-0.00459	499.8	0.02547
500	0.98854	500	0.48282	500	0.09644	500	0.06003	500	0.00703	500	0.00467	500	-0.00242	500	0.02732
500.2	0.99928	500.2	0.4807	500.2	0.09716	500.2	0.05947	500.2	0.00733	500.2	0.00457	500.2	-0.00227	500.2	0.02552
500.4	0.9976	500.4	0.48657	500.4	0.09658	500.4	0.06011	500.4	0.00593	500.4	0.0034	500.4	-0.0027	500.4	0.02574
500.6	1.01116	500.6	0.49311	500.6	0.09759	500.6	0.06209	500.6	0.00696	500.6	0.00389	500.6	-0.00236	500.6	0.02778
500.8	1.01875	500.8	0.49599	500.8	0.09813	500.8	0.06093	500.8	0.00827	500.8	0.00283	500.8	-0.00218	500.8	0.0282
501	1.03133	501	0.50623	501	0.10009	501	0.06292	501	0.00837	501	0.00565	501	-0.00092	501	0.02921
501.2	1.04102	501.2	0.5075	501.2	0.09976	501.2	0.06262	501.2	0.0062	501.2	0.00301	501.2	-0.00322	501.2	0.02627
501.4	1.04603	501.4	0.50991	501.4	0.09965	501.4	0.06218	501.4	0.00602	501.4	0.00421	501.4	-0.00213	501.4	0.02866
501.6	1.05969	501.6	0.51701	501.6	0.1007	501.6	0.06403	501.6	0.00857	501.6	0.00666	501.6	-0.00105	501.6	0.02983
501.8	1.06092	501.8	0.51768	501.8	0.10108	501.8	0.06257	501.8	0.00775	501.8	0.00368	501.8	-0.00312	501.8	0.02719
502	1.08043	502	0.52441	502	0.10308	502	0.06392	502	0.01017	502	0.00445	502	-0.00109	502	0.02817
502.2	1.08728	502.2	0.52956	502.2	0.10583	502.2	0.06558	502.2	0.0075	502.2	0.00638	502.2	-0.0011	502.2	0.02909
502.4	1.09909	502.4	0.53325	502.4	0.1073	502.4	0.0647	502.4	0.00708	502.4	0.00611	502.4	-0.0007	502.4	0.02959
502.6	1.10385	502.6	0.54017	502.6	0.10519	502.6	0.06454	502.6	0.00868	502.6	0.00237	502.6	-0.00147	502.6	0.02928
502.8	1.11138	502.8	0.54518	502.8	0.10792	502.8	0.06701	502.8	0.0088	502.8	0.00508	502.8	-0.00173	502.8	0.02889
503	1.12932	503	0.54969	503	0.11141	503	0.06688	503	0.01033	503	0.00565	503	-0.00083	503	0.03139
503.2	1.13864	503.2	0.55387	503.2	0.11009	503.2	0.06667	503.2	0.00558	503.2	0.00402	503.2	-0.00322	503.2	0.02746
503.4	1.14761	503.4	0.56302	503.4	0.11269	503.4	0.06877	503.4	0.00866	503.4	0.00457	503.4	-0.00224	503.4	0.03122
503.6	1.14392	503.6	0.55936	503.6	0.10979	503.6	0.06744	503.6	0.00852	503.6	0.00577	503.6	-0.00095	503.6	0.03121
503.8	1.16435	503.8	0.56969	503.8	0.11279	503.8	0.07	503.8	0.00942	503.8	0.004	503.8	-0.00314	503.8	0.02945
504	1.17875	504	0.57539	504	0.11504	504	0.06928	504	0.01023	504	0.00595	504	-0.00177	504	0.03265
504.2	1.17795	504.2	0.57732	504.2	0.11664	504.2	0.07028	504.2	0.00976	504.2	0.00419	504.2	-0.00128	504.2	0.03221
504.4	1.19265	504.4	0.58603	504.4	0.11644	504.4	0.07092	504.4	0.00948	504.4	0.00714	504.4	-0.00159	504.4	0.03214
504.6	1.20652	504.6	0.5879	504.6	0.11549	504.6	0.07116	504.6	0.00827	504.6	0.00363	504.6	-0.00206	504.6	0.03225
504.8	1.2194	504.8	0.59781	504.8	0.11802	504.8	0.0718	504.8	0.00877	504.8	0.00566	504.8	-0.00174	504.8	0.03321
505	1.2356	505	0.60437	505	0.12293	505	0.07343	505	0.01017	505	0.00657	505	-0.0014	505	0.03459
505.2	1.24531	505.2	0.60668	505.2	0.11901	505.2	0.07075	505.2	0.00821	505.2	0.00353	505.2	-0.00257	505.2	0.03234
505.4	1.24718	505.4	0.61444	505.4	0.12152	505.4	0.07152	505.4	0.0091	505.4	0.00527	505.4	-0.00169	505.4	0.03331
505.6	1.26133	505.6	0.61731	505.6	0.12233	505.6	0.07384	505.6	0.01062	505.6	0.00647	505.6	-0.00142	505.6	0.03348
505.8	1.27795	505.8	0.62715	505.8	0.12644	505.8	0.07391	505.8	0.01065	505.8	0.00407	505.8	-0.0027	505.8	0.03344
506	1.29071	506	0.63349	506	0.1243	506	0.07448	506	0.0114	506	0.00762	506	-0.00278	506	0.03516
506.2	1.2993	506.2	0.63575	506.2	0.12633	506.2	0.07608	506.2	0.01052	506.2	0.00528	506.2	-0.00145	506.2	0.03549
506.4	1.31237	506.4	0.64206	506.4	0.12825	506.4	0.07514	506.4	0.01064	506.4	0.0056	506.4	-0.00173	506.4	0.03661
506.6	1.322	506.6	0.64698	506.6	0.12843	506.6	0.07677	506.6	0.01158	506.6	0.00582	506.6	-0.00102	506.6	0.03623
506.8	1.33196	506.8	0.6528	506.8	0.12886	506.8	0.0775	506.8	0.00997	506.8	0.0059	506.8	-0.00176	506.8	0.03489
507	1.34818	507	0.65914	507	0.13033	507	0.07668	507	0.00726	507	0.00549	507	-0.00357	507	0.03478
507.2	1.35709	507.2	0.66325	507.2	0.13125	507.2	0.0779	507.2	0.00997	507.2	0.00684	507.2	-0.00044	507.2	0.03585
507.4	1.3627	507.4	0.66966	507.4	0.13335	507.4	0.08059	507.4	0.01399	507.4	0.00602	507.4	0.0019	507.4	0.03939
507.6	1.36484	507.6	0.67152	507.6	0.13213	507.6	0.07766	507.6	0.00898	507.6	0.00612	507.6	-0.0022	507.6	0.03545
507.8	1.39203	507.8	0.68074	507.8	0.13688	507.8	0.0794	507.8	0.01206	507.8	0.00765	507.8	-0.00203	507.8	0.03865
508	1.3991	508	0.68104	508	0.13569	508	0.0813	508	0.01022	508	0.00441	508	-0.00125	508	0.03669
508.2	1.41173	508.2	0.69236	508.2	0.13686	508.2	0.08417	508.2	0.01433	508.2	0.0086	508.2	0.00135	508.2	0.03823
508.4	1.4204	508.4	0.69442	508.4	0.13789	508.4	0.08075	508.4	0.01246	508.4	0.00527	508.4	0.00049	508.4	0.0394
508.6	1.42743	508.6	0.69973	508.6	0.14097	508.6	0.08368	508.6	0.01444	508.6	0.00743	508.6	-0.0008	508.6	0.03908
508.8	1.44159	508.8	0.70969	508.8	0.14137	508.8	0.08387	508.8	0.01216	508.8	0.00656	508.8	-0.00232	508.8	0.03973
509	1.44393	509	0.70827	509	0.14087	509	0.08401	509	0.01222	509	0.00669	509	-0.0026	509	0.03838
509.2	1.46435	509.2	0.71596	509.2	0.14197	509.2	0.08416	509.2	0.01159	509.2	0.00578	509.2	-0.00019	509.2	0.03832
509.4	1.47373	509.4	0.72414	509.4	0.14683	509.4	0.08543	509.4	0.01289	509.4	0.00826	509.4	-0.00036	509.4	0.03928
509.6	1.46412	509.6	0.729	509.6	0.14585	509.6	0.08334	509.6	0.01378	509.6	0.00815	509.6	0.0002	509.6	0.04048
509.8	1.49022	509.8	0.73385	509.8	0.1478	509.8	0.08664	509.8	0.0143	509.8	0.00788	509.8	0.0016	509.8	0.04158
510	1.49783	510	0.73783	510	0.14864	510	0.08576	510	0.01179	510	0.00828	510	-0.00363	510	0.04017
510.2	1.50991	510.2	0.74242	510.2	0.14864	510.2	0.08617	510.2	0.01323	510.2	0.00869	510.2	-0.0012	510.2	0.04158
510.4	1.52545	510.4	0.74573	510.4	0.15167	510.4	0.09012	510.4	0.0126	510.4	0.00734	510.4	-0.00062	510.4	0.04184
510.6	1.53391	510.6	0.74978	510.6	0.15081	510.6	0.08616	510.6	0.01363	510.6	0.00709	510.6	-0.00186	510.6	0.04315
510.8	1.54095	510.8	0.75728	510.8	0.15355	510.8	0.08929	510.8	0.01502	510.8	0.00829	510.8	-5e-05	510.8	0.04067
511	1.54673	511	0.75588	511	0.1532	511	0.08908	511	0.01337	511	0.00888	511	0.00032	511	0.04333
511.2	1.56184	511.2	0.76058	511.2	0.1547	511.2	0.0885	511.2	0.01397	511.2	0.00927	511.2	-0.00137	511.2	0.04333
511.4	1.56051	511.4	0.76497	511.4	0.15312	511.4	0.08907	511.4	0.01535	511.4	0.00729	511.4	-0.00077	511.4	0.04173
511.6	1.57414	511.6	0.773	511.6	0.15623	511.6	0.08987	511.6	0.0127	511.6	0.00645	511.6	-0.0007	511.6	0.04219
511.8	1.5782	511.8	0.77889	511.8	0.1571	511.8	0.0903	511.8	0.01584	511.8	0.00869	511.8	0.00102	511.8	0.04455
512	1.58691	512	0.77407	512	0.1538	512	0.08852	512	0.01106	512	0.00759	512	-0.00365	512	0.04206
512.2	1.59626	512.2	0.78433	512.2	0.15731	512.2	0.09246	512.2	0.0163	512.2	0.0093	512.2	-0.00098	512.2	0.04325
512.4	1.59807	512.4	0.78505	512.4	0.15644	512.4	0.09004	512.4	0.01277	512.4	0.0076	512.4	-0.00202	512.4	0.04328
512.6	1.60891	512.6	0.78933	512.6	0.1585	512.6	0.09356	512.6	0.01626	512.6	0.00672	512.6	-0.00044	512.6	0.0432
512.8	1.62232	512.8	0.79295	512.8	0.15883	512.8	0.09199	512.8	0.01282	512.8	0.00745	512.8	-0.00246	512.8	0.04205
513	1.6091	513	0.78995	513	0.15978	513	0.09013	513	0.01387	513	0.00445	513	-0.00099	513	0.04265
513.2	1.62708	513.2	0.79696	513.2	0.1624	513.2	0.09452	513.2	0.01447	513.2	0.00846	513.2	-0.0009	513.2	0.04358
513.4	1.625	513.4	0.79857	513.4	0.15866	513.4	0.08955	513.4	0.01198	513.4	0.00555	513.4	-0.00468	513.4	0.04241
513.6	1.63475	513.6	0.80728	513.6	0.16206	513.6	0.09307	513.6	0.01478	513.6	0.00845	513.6	0.00062	513.6	0.0442
513.8	1.64875	513.8	0.80565	513.8	0.16217	513.8	0.09301	513.8	0.01191	513.8	0.00668	513.8	-0.00082	513.8	0.04321
514	1.64446	514	0.81049	514	0.16509	514	0.09369	514	0.01558	514	0.00819	514	0.00112	514	0.04453
514.2	1.65318	514.2	0.81088	514.2	0.16431	514.2	0.09526	514.2	0.01499	514.2	0.01023	514.2	0.00142	514.2	0.04608
514.4	1.66123	514.4	0.80445	514.4	0.16259	514.4	0.09327	514.4	0.01417	514.4	0.0093	514.4	-0.00184	514.4	0.04481
514.6	1.6655	514.6	0.8158	514.6	0.16434	514.6	0.09297	514.6	0.01459	514.6	0.00658	514.6	-0.00116	514.6	0.04662
514.8	1.6725	514.8	0.81574	514.8	0.16612	514.8	0.09609	514.8	0.01454	514.8	0.00877	514.8	-0.00143	514.8	0.046
515	1.67354	515	0.8206	515	0.16658	515	0.09503	515	0.01553	515	0.0101	515	-0.00055	515	0.04627
515.2	1.67182	515.2	0.82387	515.2	0.16338	515.2	0.09267	515.2	0.01256	515.2	0.008	515.2	-0.00276	515.2	0.04438
515.4	1.67581	515.4	0.82541	515.4	0.16772	515.4	0.09651	515.4	0.01674	515.4	0.01016	515.4	0.00073	515.4	0.04888
515.6	1.67945	515.6	0.82369	515.6	0.167	515.6	0.09355	515.6	0.01429	515.6	0.00724	515.6	-0.00098	515.6	0.04557
515.8	1.68243	515.8	0.82353	515.8	0.16786	515.8	0.09362	515.8	0.01206	515.8	0.00794	515.8	-0.00276	515.8	0.04491
516	1.68325	516	0.82542	516	0.16553	516	0.0951	516	0.01297	516	0.00634	516	-0.0027	516	0.0458
516.2	1.69335	516.2	0.83242	516.2	0.16804	516.2	0.09394	516.2	0.01507	516.2	0.00845	516.2	-0.00102	516.2	0.04603
516.4	1.68742	516.4	0.83358	516.4	0.16753	516.4	0.09581	516.4	0.0148	516.4	0.00808	516.4	-0.00059	516.4	0.04519
516.6	1.69193	516.6	0.83074	516.6	0.16452	516.6	0.09546	516.6	0.01474	516.6	0.00723	516.6	-0.00143	516.6	0.04445
516.8	1.69328	516.8	0.83136	516.8	0.16806	516.8	0.0955	516.8	0.01559	516.8	0.00718	516.8	-0.00103	516.8	0.04508
517	1.69415	517	0.83123	517	0.16788	517	0.09548	517	0.01299	517	0.00939	517	-0.00136	517	0.04485
517.2	1.69856	517.2	0.8342	517.2	0.16691	517.2	0.09462	517.2	0.01403	517.2	0.00823	517.2	-0.00178	517.2	0.04652
517.4	1.69982	517.4	0.83719	517.4	0.16818	517.4	0.09663	517.4	0.01635	517.4	0.01123	517.4	0.00076	517.4	0.04823
517.6	1.69892	517.6	0.83678	517.6	0.16948	517.6	0.09554	517.6	0.01326	517.6	0.00708	517.6	0.00016	517.6	0.04452
517.8	1.70389	517.8	0.83351	517.8	0.16963	517.8	0.09471	517.8	0.01412	517.8	0.00934	517.8	-0.00075	517.8	0.04686
518	1.70583	518	0.8379	518	0.16933	518	0.09422	518	0.0128	518	0.0095	518	-0.00229	518	0.0452
518.2	1.70877	518.2	0.84068	518.2	0.16867	518.2	0.09406	518.2	0.01334	518.2	0.00757	518.2	-0.00184	518.2	0.04567
518.4	1.71014	518.4	0.83647	518.4	0.16756	518.4	0.09383	518.4	0.01502	518.4	0.0071	518.4	-0.00145	518.4	0.04421
518.6	1.7108	518.6	0.84133	518.6	0.17016	518.6	0.09717	518.6	0.01487	518.6	0.00892	518.6	0.00034	518.6	0.04476
518.8	1.71784	518.8	0.8403	518.8	0.17082	518.8	0.09556	518.8	0.01493	518.8	0.00847	518.8	-0.00015	518.8	0.04722
519	1.70695	519	0.83516	519	0.16655	519	0.09458	519	0.01495	519	0.00721	519	-0.00104	519	0.04521
519.2	1.7115	519.2	0.83935	519.2	0.16891	519.2	0.09617	519.2	0.01429	519.2	0.00862	519.2	-0.00011	519.2	0.04575
519.4	1.71532	519.4	0.83765	519.4	0.16893	519.4	0.09514	519.4	0.01359	519.4	0.00673	519.4	-0.00216	519.4	0.04657
519.6	1.70888	519.6	0.84114	519.6	0.16958	519.6	0.09614	519.6	0.01467	519.6	0.00868	519.6	2e-05	519.6	0.04698
519.8	1.71609	519.8	0.84115	519.8	0.17065	519.8	0.09769	519.8	0.01622	519.8	0.00849	519.8	0.00104	519.8	0.04911
520	1.7157	520	0.8397	520	0.16953	520	0.09657	520	0.01565	520	0.00611	520	-0.00053	520	0.04357
520.2	1.71372	520.2	0.84145	520.2	0.16927	520.2	0.09754	520.2	0.01537	520.2	0.00883	520.2	0.00107	520.2	0.04584
520.4	1.71123	520.4	0.84156	520.4	0.17189	520.4	0.09735	520.4	0.01671	520.4	0.01042	520.4	0.00044	520.4	0.04727
520.6	1.71225	520.6	0.83933	520.6	0.16846	520.6	0.09608	520.6	0.01522	520.6	0.00643	520.6	-0.00041	520.6	0.04598
520.8	1.71141	520.8	0.83564	520.8	0.16743	520.8	0.0931	520.8	0.0117	520.8	0.0039	520.8	-0.00331	520.8	0.04302
521	1.7176	521	0.84044	521	0.16778	521	0.09778	521	0.01352	521	0.00744	521	-0.00139	521	0.04517
521.2	1.70877	521.2	0.84026	521.2	0.16749	521.2	0.09277	521.2	0.01417	521.2	0.00519	521.2	-0.0022	521.2	0.04597
521.4	1.71416	521.4	0.84217	521.4	0.17049	521.4	0.09639	521.4	0.01474	521.4	0.00604	521.4	-0.00062	521.4	0.04424
521.6	1.7098	521.6	0.84129	521.6	0.16863	521.6	0.09517	521.6	0.01347	521.6	0.00655	521.6	-0.00395	521.6	0.04425
521.8	1.72269	521.8	0.84084	521.8	0.16712	521.8	0.09315	521.8	0.01282	521.8	0.00706	521.8	-0.00197	521.8	0.04495
522	1.72255	522	0.84717	522	0.16936	522	0.09791	522	0.0171	522	0.0104	522	0.00048	522	0.04818
522.2	1.71019	522.2	0.8385	522.2	0.17134	522.2	0.09659	522.2	0.01604	522.2	0.00891	522.2	-0.00118	522.2	0.04707
522.4	1.70888	522.4	0.84229	522.4	0.17203	522.4	0.09728	522.4	0.01689	522.4	0.00895	522.4	-0.00029	522.4	0.04679
522.6	1.72568	522.6	0.84143	522.6	0.16972	522.6	0.09693	522.6	0.01403	522.6	0.00874	522.6	-9e-05	522.6	0.04468
522.8	1.71571	522.8	0.84213	522.8	0.168	522.8	0.09473	522.8	0.01533	522.8	0.00829	522.8	-0.00114	522.8	0.04594
523	1.71464	523	0.84234	523	0.17116	523	0.09696	523	0.01443	523	0.00793	523	-0.00092	523	0.04575
523.2	1.72125	523.2	0.83811	523.2	0.16889	523.2	0.09484	523.2	0.01349	523.2	0.00615	523.2	-0.00083	523.2	0.04487
523.4	1.72044	523.4	0.84244	523.4	0.1691	523.4	0.09604	523.4	0.01637	523.4	0.0086	523.4	0.00031	523.4	0.047
523.6	1.72283	523.6	0.84046	523.6	0.16576	523.6	0.09462	523.6	0.01325	523.6	0.00596	523.6	-0.00288	523.6	0.04262
523.8	1.7187	523.8	0.84347	523.8	0.16726	523.8	0.09542	523.8	0.01201	523.8	0.00595	523.8	-0.00259	523.8	0.04392
524	1.72317	524	0.84506	524	0.16984	524	0.09686	524	0.01538	524	0.00751	524	-0.00125	524	0.04452
524.2	1.72858	524.2	0.84612	524.2	0.17301	524.2	0.09873	524.2	0.01673	524.2	0.01068	524.2	0.001	524.2	0.04699
524.4	1.72423	524.4	0.84532	524.4	0.17033	524.4	0.09408	524.4	0.01533	524.4	0.00865	524.4	-0.00046	524.4	0.04696
524.6	1.72613	524.6	0.84634	524.6	0.17029	524.6	0.09523	524.6	0.01564	524.6	0.0077	524.6	-0.00106	524.6	0.04463
524.8	1.72973	524.8	0.84716	524.8	0.17364	524.8	0.09921	524.8	0.01838	524.8	0.01077	524.8	0.00057	524.8	0.04923
525	1.72958	525	0.85233	525	0.17066	525	0.09655	525	0.0168	525	0.00932	525	-0.00155	525	0.04787
525.2	1.72604	525.2	0.84865	525.2	0.16866	525.2	0.09487	525.2	0.01389	525.2	0.00678	525.2	-0.0029	525.2	0.04431
525.4	1.73183	525.4	0.85019	525.4	0.17257	525.4	0.09928	525.4	0.01736	525.4	0.00947	525.4	0.0008	525.4	0.04738
525.6	1.73426	525.6	0.84967	525.6	0.17219	525.6	0.09757	525.6	0.01575	525.6	0.00847	525.6	0.00106	525.6	0.04723
525.8	1.72929	525.8	0.84885	525.8	0.16871	525.8	0.09579	525.8	0.01281	525.8	0.00663	525.8	-0.0015	525.8	0.04565
526	1.73374	526	0.85377	526	0.17227	526	0.09811	526	0.01491	526	0.00846	526	-0.0013	526	0.04738
526.2	1.73475	526.2	0.84961	526.2	0.17082	526.2	0.09741	526.2	0.01623	526.2	0.0082	526.2	0.00014	526.2	0.04588
526.4	1.74074	526.4	0.84861	526.4	0.17069	526.4	0.09546	526.4	0.01298	526.4	0.00691	526.4	-0.00062	526.4	0.04521
526.6	1.75234	526.6	0.85524	526.6	0.17305	526.6	0.09715	526.6	0.0158	526.6	0.01081	526.6	0.00094	526.6	0.04824
526.8	1.7533	526.8	0.85539	526.8	0.1709	526.8	0.09561	526.8	0.01499	526.8	0.00751	526.8	-0.00025	526.8	0.04585
527	1.73966	527	0.85684	527	0.17498	527	0.09952	527	0.0175	527	0.00992	527	-0.00054	527	0.04604
527.2	1.74744	527.2	0.85852	527.2	0.17488	527.2	0.09799	527.2	0.01699	527.2	0.00874	527.2	0.00038	527.2	0.04843
527.4	1.74398	527.4	0.85794	527.4	0.1712	527.4	0.09764	527.4	0.01511	527.4	0.00808	527.4	-0.00095	527.4	0.04642
527.6	1.75278	527.6	0.85689	527.6	0.17232	527.6	0.09944	527.6	0.01351	527.6	0.0096	527.6	-0.00168	527.6	0.04557
527.8	1.74909	527.8	0.86079	527.8	0.17257	527.8	0.09759	527.8	0.01477	527.8	0.00812	527.8	-0.00024	527.8	0.04715
528	1.7527	528	0.86124	528	0.17348	528	0.09989	528	0.01526	528	0.00859	528	-0.00035	528	0.04741
528.2	1.75165	528.2	0.86411	528.2	0.17324	528.2	0.09794	528.2	0.01318	528.2	0.00748	528.2	-0.00113	528.2	0.04683
528.4	1.75765	528.4	0.86487	528.4	0.17473	528.4	0.09853	528.4	0.01533	528.4	0.00792	528.4	-4e-05	528.4	0.04724
528.6	1.76158	528.6	0.86296	528.6	0.17479	528.6	0.10035	528.6	0.01548	528.6	0.01045	528.6	-0.00071	528.6	0.04771
528.8	1.7725	528.8	0.86404	528.8	0.17457	528.8	0.09918	528.8	0.01582	528.8	0.01007	528.8	0.00089	528.8	0.04737
529	1.76144	529	0.86544	529	0.17335	529	0.09522	529	0.01505	529	0.00796	529	-0.0008	529	0.04574
529.2	1.77038	529.2	0.87093	529.2	0.17554	529.2	0.09989	529.2	0.01734	529.2	0.01069	529.2	0.00097	529.2	0.04914
529.4	1.77563	529.4	0.87247	529.4	0.17883	529.4	0.10119	529.4	0.01668	529.4	0.0102	529.4	0.0013	529.4	0.04843
529.6	1.77353	529.6	0.87382	529.6	0.17714	529.6	0.09768	529.6	0.0134	529.6	0.00964	529.6	7e-05	529.6	0.04825
529.8	1.77037	529.8	0.87401	529.8	0.17648	529.8	0.09853	529.8	0.01766	529.8	0.00999	529.8	0.00213	529.8	0.04953
530	1.78376	530	0.87263	530	0.17922	530	0.10073	530	0.01632	530	0.00907	530	0.00187	530	0.04836
530.2	1.78725	530.2	0.87596	530.2	0.17564	530.2	0.09925	530.2	0.01473	530.2	0.00852	530.2	-0.00152	530.2	0.04676
530.4	1.78198	530.4	0.8794	530.4	0.1766	530.4	0.09925	530.4	0.01458	530.4	0.00991	530.4	-0.00062	530.4	0.04758
530.6	1.79016	530.6	0.87604	530.6	0.17757	530.6	0.09864	530.6	0.01526	530.6	0.01015	530.6	-0.00135	530.6	0.04907
530.8	1.78954	530.8	0.88289	530.8	0.17852	530.8	0.10042	530.8	0.017	530.8	0.00884	530.8	-2e-05	530.8	0.04822
531	1.79514	531	0.88045	531	0.17834	531	0.10109	531	0.01633	531	0.00974	531	-0.00103	531	0.04864
531.2	1.79538	531.2	0.88216	531.2	0.17888	531.2	0.10039	531.2	0.01642	531.2	0.00767	531.2	-0.00074	531.2	0.04743
531.4	1.79493	531.4	0.88712	531.4	0.17905	531.4	0.10177	531.4	0.01719	531.4	0.00975	531.4	0.00157	531.4	0.04921
531.6	1.80587	531.6	0.88446	531.6	0.17595	531.6	0.09901	531.6	0.01397	531.6	0.0057	531.6	-0.00351	531.6	0.04674
531.8	1.81001	531.8	0.88484	531.8	0.1784	531.8	0.09865	531.8	0.01419	531.8	0.00694	531.8	-0.00165	531.8	0.04773
532	1.81381	532	0.89037	532	0.17884	532	0.09939	532	0.01639	532	0.00841	532	-0.00156	532	0.04902
532.2	1.82233	532.2	0.88952	532.2	0.17796	532.2	0.10015	532.2	0.01557	532.2	0.0076	532.2	-0.00209	532.2	0.04675
532.4	1.82128	532.4	0.89307	532.4	0.17909	532.4	0.09768	532.4	0.01457	532.4	0.0073	532.4	-0.00194	532.4	0.04846
532.6	1.81668	532.6	0.89171	532.6	0.17957	532.6	0.10026	532.6	0.01522	532.6	0.00815	532.6	-0.00111	532.6	0.04761
532.8	1.81985	532.8	0.89653	532.8	0.18009	532.8	0.10097	532.8	0.0179	532.8	0.00823	532.8	-0.00028	532.8	0.04933
533	1.82901	533	0.89918	533	0.18224	533	0.10325	533	0.01593	533	0.0091	533	-0.0002	533	0.05122
533.2	1.8425	533.2	0.90046	533.2	0.18165	533.2	0.10035	533.2	0.01646	533.2	0.00904	533.2	-0.00056	533.2	0.04951
533.4	1.83861	533.4	0.9023	533.4	0.18266	533.4	0.10277	533.4	0.01608	533.4	0.00842	533.4	-0.00063	533.4	0.04988
533.6	1.84423	533.6	0.90774	533.6	0.18321	533.6	0.10328	533.6	0.01667	533.6	0.00894	533.6	-0.001	533.6	0.05019
533.8	1.85097	533.8	0.90367	533.8	0.18229	533.8	0.10067	533.8	0.01558	533.8	0.00657	533.8	-0.00259	533.8	0.04866
534	1.85007	534	0.90907	534	0.1821	534	0.10168	534	0.01504	534	0.00799	534	-0.00104	534	0.04922
534.2	1.84809	534.2	0.91052	534.2	0.18386	534.2	0.10315	534.2	0.01583	534.2	0.00902	534.2	-2e-05	534.2	0.04958
534.4	1.86096	534.4	0.91438	534.4	0.18441	534.4	0.10202	534.4	0.01656	534.4	0.00753	534.4	-0.00261	534.4	0.05065
534.6	1.86294	534.6	0.91917	534.6	0.18576	534.6	0.10447	534.6	0.01718	534.6	0.0081	534.6	0.0001	534.6	0.05094
534.8	1.87673	534.8	0.91937	534.8	0.18449	534.8	0.10364	534.8	0.01634	534.8	0.00806	534.8	-0.00044	534.8	0.05106
535	1.87333	535	0.92151	535	0.18671	535	0.10299	535	0.01497	535	0.00739	535	-0.00174	535	0.04927
535.2	1.88133	535.2	0.92715	535.2	0.18641	535.2	0.10554	535.2	0.01597	535.2	0.0101	535.2	0.00063	535.2	0.05221
535.4	1.89225	535.4	0.92153	535.4	0.18642	535.4	0.10446	535.4	0.01566	535.4	0.00814	535.4	-0.00161	535.4	0.04932
535.6	1.89291	535.6	0.92887	535.6	0.18725	535.6	0.10425	535.6	0.01677	535.6	0.00966	535.6	-0.00107	535.6	0.04944
535.8	1.90198	535.8	0.93136	535.8	0.18859	535.8	0.10563	535.8	0.01707	535.8	0.00851	535.8	-0.00123	535.8	0.05043
536	1.89864	536	0.93736	536	0.19183	536	0.10568	536	0.01819	536	0.00956	536	0.00075	536	0.05277
536.2	1.91281	536.2	0.944	536.2	0.19042	536.2	0.10721	536.2	0.01622	536.2	0.00906	536.2	-0.00105	536.2	0.05178
536.4	1.91484	536.4	0.94171	536.4	0.19096	536.4	0.10582	536.4	0.01565	536.4	0.0092	536.4	-0.00166	536.4	0.04991
536.6	1.92284	536.6	0.94692	536.6	0.19037	536.6	0.10687	536.6	0.01676	536.6	0.00886	536.6	8e-05	536.6	0.05137
536.8	1.93309	536.8	0.94909	536.8	0.19257	536.8	0.10848	536.8	0.01885	536.8	0.01059	536.8	0.00167	536.8	0.0519
537	1.94253	537	0.95456	537	0.193	537	0.10841	537	0.01829	537	0.00929	537	-0.00064	537	0.0518
537.2	1.95211	537.2	0.96057	537.2	0.19534	537.2	0.10786	537.2	0.01662	537.2	0.00851	537.2	-0.00054	537.2	0.05233
537.4	1.9556	537.4	0.9645	537.4	0.19416	537.4	0.10573	537.4	0.0165	537.4	0.00936	537.4	-0.00087	537.4	0.05023
537.6	1.9691	537.6	0.96746	537.6	0.19401	537.6	0.10678	537.6	0.01589	537.6	0.00894	537.6	-0.00046	537.6	0.05205
537.8	1.96568	537.8	0.96756	537.8	0.1945	537.8	0.10816	537.8	0.01755	537.8	0.00897	537.8	-0.00139	537.8	0.05283
538	1.98289	538	0.97894	538	0.19786	538	0.10878	538	0.01701	538	0.00886	538	-0.00222	538	0.05449
538.2	2.00053	538.2	0.98131	538.2	0.19967	538.2	0.10911	538.2	0.01898	538.2	0.00956	538.2	-0.00024	538.2	0.0552
538.4	2.00438	538.4	0.98063	538.4	0.19794	538.4	0.10922	538.4	0.01647	538.4	0.00996	538.4	-0.00118	538.4	0.05388
538.6	1.99943	538.6	0.99014	538.6	0.19832	538.6	0.1106	538.6	0.01817	538.6	0.01045	538.6	-0.00092	538.6	0.05197
538.8	2.02881	538.8	0.99593	538.8	0.20075	538.8	0.11089	538.8	0.01842	538.8	0.00998	538.8	-0.00193	538.8	0.0534
539	2.02766	539	1.0017	539	0.20334	539	0.11108	539	0.01927	539	0.00861	539	-6e-05	539	0.05594
539.2	2.04044	539.2	1.00576	539.2	0.20479	539.2	0.1123	539.2	0.01898	539.2	0.01074	539.2	0.00053	539.2	0.05432
539.4	2.05124	539.4	1.01062	539.4	0.20347	539.4	0.11347	539.4	0.01924	539.4	0.01	539.4	-0.00132	539.4	0.05461
539.6	2.07058	539.6	1.01089	539.6	0.2061	539.6	0.11353	539.6	0.01825	539.6	0.00914	539.6	-0.00085	539.6	0.0548
539.8	2.06173	539.8	1.0216	539.8	0.20475	539.8	0.11164	539.8	0.01865	539.8	0.00802	539.8	-0.00156	539.8	0.05397
540	2.08936	540	1.02599	540	0.20931	540	0.114	540	0.01988	540	0.01042	540	-0.00019	540	0.05733
540.2	2.101	540.2	1.02924	540.2	0.20935	540.2	0.11439	540.2	0.01825	540.2	0.01023	540.2	0.00056	540.2	0.05688
540.4	2.11691	540.4	1.03953	540.4	0.21231	540.4	0.11735	540.4	0.02008	540.4	0.00973	540.4	0.00063	540.4	0.05868
540.6	2.11056	540.6	1.04243	540.6	0.20997	540.6	0.11536	540.6	0.01922	540.6	0.00935	540.6	-3e-05	540.6	0.05742
540.8	2.14417	540.8	1.04876	540.8	0.21265	540.8	0.11483	540.8	0.01804	540.8	0.00943	540.8	-0.00143	540.8	0.05569
541	2.14724	541	1.06076	541	0.21413	541	0.11579	541	0.01923	541	0.01023	541	-0.00195	541	0.05783
541.2	2.15674	541.2	1.06422	541.2	0.21649	541.2	0.11908	541.2	0.02043	541.2	0.01216	541.2	0.00186	541.2	0.05912
541.4	2.17048	541.4	1.06934	541.4	0.21529	541.4	0.11851	541.4	0.01958	541.4	0.00944	541.4	-0.00075	541.4	0.05878
541.6	2.18209	541.6	1.07495	541.6	0.21621	541.6	0.11966	541.6	0.01964	541.6	0.01027	541.6	-0.00018	541.6	0.05796
541.8	2.201	541.8	1.08191	541.8	0.21925	541.8	0.11998	541.8	0.02076	541.8	0.01097	541.8	0.00038	541.8	0.05931
542	2.2139	542	1.0883	542	0.22156	542	0.12141	542	0.02175	542	0.01205	542	0.00171	542	0.06092
542.2	2.21812	542.2	1.09247	542.2	0.22255	542.2	0.12195	542.2	0.0209	542.2	0.01166	542.2	0.00215	542.2	0.05936
542.4	2.23786	542.4	1.10045	542.4	0.22343	542.4	0.12171	542.4	0.02027	542.4	0.01116	542.4	0.00055	542.4	0.06017
542.6	2.24966	542.6	1.11365	542.6	0.22423	542.6	0.12121	542.6	0.02012	542.6	0.0096	542.6	-0.00073	542.6	0.06005
542.8	2.27047	542.8	1.11731	542.8	0.22584	542.8	0.12259	542.8	0.0198	542.8	0.00954	542.8	-0.00192	542.8	0.05941
543	2.28733	543	1.12484	543	0.22788	543	0.12545	543	0.02175	543	0.01174	543	0.0001	543	0.06122
543.2	2.29149	543.2	1.12977	543.2	0.22989	543.2	0.12542	543.2	0.02116	543.2	0.01	543.2	-0.0011	543.2	0.06053
543.4	2.29902	543.4	1.14277	543.4	0.23283	543.4	0.12663	543.4	0.02083	543.4	0.01188	543.4	9e-05	543.4	0.06244
543.6	2.34425	543.6	1.14947	543.6	0.23298	543.6	0.1266	543.6	0.02068	543.6	0.01158	543.6	-0.00188	543.6	0.06299
543.8	2.35644	543.8	1.15582	543.8	0.23591	543.8	0.12699	543.8	0.02063	543.8	0.01155	543.8	0.00132	543.8	0.06441
544	2.36745	544	1.1643	544	0.23971	544	0.1292	544	0.02286	544	0.01475	544	0.00349	544	0.06527
544.2	2.36832	544.2	1.17062	544.2	0.23859	544.2	0.12707	544.2	0.02083	544.2	0.01104	544.2	-0.00018	544.2	0.06567
544.4	2.40085	544.4	1.17957	544.4	0.24259	544.4	0.13091	544.4	0.02341	544.4	0.01301	544.4	0.00213	544.4	0.06662
544.6	2.42663	544.6	1.19042	544.6	0.24242	544.6	0.1322	544.6	0.023	544.6	0.01303	544.6	0.00107	544.6	0.06439
544.8	2.4073	544.8	1.19515	544.8	0.2424	544.8	0.1309	544.8	0.02283	544.8	0.01257	544.8	-0.00106	544.8	0.06505
545	2.42032	545	1.18889	545	0.24506	545	0.13294	545	0.02316	545	0.01212	545	0.00264	545	0.06745
545.2	2.43774	545.2	1.21375	545.2	0.24668	545.2	0.13464	545.2	0.02296	545.2	0.0122	545.2	0.00091	545.2	0.0683
545.4	2.4778	545.4	1.22228	545.4	0.24889	545.4	0.13535	545.4	0.02281	545.4	0.01234	545.4	-0.00062	545.4	0.06608
545.6	2.5028	545.6	1.23226	545.6	0.25094	545.6	0.13621	545.6	0.02453	545.6	0.01365	545.6	0.00142	545.6	0.06851
545.8	2.49451	545.8	1.23417	545.8	0.25184	545.8	0.13567	545.8	0.02411	545.8	0.01217	545.8	0.00157	545.8	0.06746
546	2.50172	546	1.23691	546	0.25219	546	0.13635	546	0.02286	546	0.01076	546	-0.00168	546	0.06667
546.2	2.5484	546.2	1.25125	546.2	0.25264	546.2	0.13604	546.2	0.02097	546.2	0.0117	546.2	-0.00117	546.2	0.06672
546.4	2.54796	546.4	1.26133	546.4	0.25755	546.4	0.13881	546.4	0.02315	546.4	0.01259	546.4	0.00064	546.4	0.06936
546.6	2.56506	546.6	1.26534	546.6	0.25896	546.6	0.13775	546.6	0.02347	546.6	0.01242	546.6	0.00116	546.6	0.06882
546.8	2.57562	546.8	1.27931	546.8	0.25952	546.8	0.1403	546.8	0.02417	546.8	0.01392	546.8	0.00131	546.8	0.06898
547	2.587	547	1.28277	547	0.2619	547	0.14011	547	0.02574	547	0.01397	547	0.00155	547	0.0699
547.2	2.61719	547.2	1.28653	547.2	0.26324	547.2	0.14207	547.2	0.02322	547.2	0.01205	547.2	0.00119	547.2	0.07088
547.4	2.65699	547.4	1.29898	547.4	0.26557	547.4	0.14371	547.4	0.0261	547.4	0.01423	547.4	0.00063	547.4	0.07277
547.6	2.65751	547.6	1.30531	547.6	0.2658	547.6	0.14336	547.6	0.02525	547.6	0.01569	547.6	0.00105	547.6	0.07247
547.8	2.66864	547.8	1.31302	547.8	0.2676	547.8	0.14479	547.8	0.02551	547.8	0.01352	547.8	0.00017	547.8	0.07313
548	2.63625	548	1.31858	548	0.26913	548	0.14471	548	0.02384	548	0.01213	548	8e-05	548	0.07218
548.2	2.68483	548.2	1.32279	548.2	0.26974	548.2	0.14252	548.2	0.02464	548.2	0.01002	548.2	0.00033	548.2	0.07446
548.4	2.70644	548.4	1.33319	548.4	0.27319	548.4	0.14726	548.4	0.02722	548.4	0.01512	548.4	0.00156	548.4	0.07593
548.6	2.69208	548.6	1.34279	548.6	0.27427	548.6	0.14745	548.6	0.02637	548.6	0.01362	548.6	0.00037	548.6	0.0725
548.8	2.74358	548.8	1.34796	548.8	0.27488	548.8	0.14676	548.8	0.02638	548.8	0.01409	548.8	-0.00021	548.8	0.07442
549	2.75597	549	1.35687	549	0.27914	549	0.15045	549	0.02594	549	0.0148	549	-0.00145	549	0.07538
549.2	2.75528	549.2	1.35946	549.2	0.27733	549.2	0.14619	549.2	0.02648	549.2	0.01238	549.2	-0.00209	549.2	0.07304
549.4	2.78523	549.4	1.3533	549.4	0.27906	549.4	0.15179	549.4	0.02725	549.4	0.01387	549.4	0.00044	549.4	0.07384
549.6	2.76358	549.6	1.37263	549.6	0.28096	549.6	0.15125	549.6	0.02702	549.6	0.01383	549.6	0.00027	549.6	0.07594
549.8	2.78904	549.8	1.37637	549.8	0.28272	549.8	0.14911	549.8	0.02655	549.8	0.0139	549.8	0.00127	549.8	0.07546
550	2.84589	550	1.39208	550	0.28339	550	0.15253	550	0.02673	550	0.01565	550	0.00065	550	0.07829
550.2	2.81454	550.2	1.39373	550.2	0.28537	550.2	0.15177	550.2	0.0264	550.2	0.01379	550.2	0.00137	550.2	0.07759
550.4	2.77475	550.4	1.39618	550.4	0.28559	550.4	0.15317	550.4	0.02652	550.4	0.01344	550.4	-0.00018	550.4	0.07528
550.6	2.85439	550.6	1.39557	550.6	0.28762	550.6	0.15205	550.6	0.02632	550.6	0.01528	550.6	0.00053	550.6	0.07751
550.8	2.8377	550.8	1.40085	550.8	0.28808	550.8	0.15191	550.8	0.02585	550.8	0.01347	550.8	0.00184	550.8	0.07825
551	2.85029	551	1.40733	551	0.29138	551	0.15398	551	0.02908	551	0.01484	551	0.00296	551	0.08023
551.2	2.86282	551.2	1.41372	551.2	0.2882	551.2	0.1544	551.2	0.02781	551.2	0.01478	551.2	0.00212	551.2	0.0799
551.4	2.85718	551.4	1.41423	551.4	0.29091	551.4	0.15458	551.4	0.02761	551.4	0.01514	551.4	0.00046	551.4	0.07861
551.6	2.87973	551.6	1.41741	551.6	0.29044	551.6	0.15634	551.6	0.02753	551.6	0.015	551.6	0.00095	551.6	0.07984
551.8	2.8955	551.8	1.4241	551.8	0.2905	551.8	0.15498	551.8	0.02686	551.8	0.01527	551.8	0.0022	551.8	0.07802
552	2.89591	552	1.42254	552	0.29061	552	0.15487	552	0.02651	552	0.01394	552	0.0017	552	0.07984
552.2	2.8546	552.2	1.42402	552.2	0.29364	552.2	0.15758	552.2	0.02791	552.2	0.01667	552.2	0.00362	552.2	0.08151
552.4	2.88627	552.4	1.42361	552.4	0.28993	552.4	0.15294	552.4	0.02509	552.4	0.01185	552.4	-0.00122	552.4	0.07939
552.6	2.9266	552.6	1.42765	552.6	0.29255	552.6	0.15381	552.6	0.02661	552.6	0.01354	552.6	0.00052	552.6	0.07835
552.8	2.86661	552.8	1.43009	552.8	0.29098	552.8	0.15566	552.8	0.02922	552.8	0.0135	552.8	0.00111	552.8	0.07917
553	2.87231	553	1.43007	553	0.29265	553	0.1568	553	0.02998	553	0.01515	553	0.00297	553	0.08097
553.2	2.88442	553.2	1.43109	553.2	0.29327	553.2	0.15545	553.2	0.02688	553.2	0.01515	553.2	-0.00023	553.2	0.0799
553.4	2.91078	553.4	1.42734	553.4	0.29348	553.4	0.155	553.4	0.0284	553.4	0.01563	553.4	0.00165	553.4	0.07811
553.6	2.88252	553.6	1.42701	553.6	0.29202	553.6	0.15647	553.6	0.02731	553.6	0.01543	553.6	-1e-05	553.6	0.07841
553.8	2.88076	553.8	1.4254	553.8	0.29237	553.8	0.15556	553.8	0.02692	553.8	0.01603	553.8	0.00068	553.8	0.07996
554	2.86866	554	1.42636	554	0.29134	554	0.15483	554	0.02667	554	0.01621	554	0.00043	554	0.07728
554.2	2.86308	554.2	1.42362	554.2	0.29321	554.2	0.15782	554.2	0.02911	554.2	0.01527	554.2	0.00269	554.2	0.07966
554.4	2.86831	554.4	1.4187	554.4	0.28976	554.4	0.15455	554.4	0.0277	554.4	0.01458	554.4	-0.00061	554.4	0.07887
554.6	2.83547	554.6	1.41265	554.6	0.28769	554.6	0.15234	554.6	0.02667	554.6	0.0147	554.6	-0.00057	554.6	0.07809
554.8	2.81893	554.8	1.4129	554.8	0.29007	554.8	0.15553	554.8	0.02855	554.8	0.01533	554.8	0.00116	554.8	0.0792
555	2.8518	555	1.41363	555	0.28994	555	0.15414	555	0.02684	555	0.01382	555	0.00189	555	0.07957
555.2	2.84535	555.2	1.40173	555.2	0.2855	555.2	0.15194	555.2	0.02577	555.2	0.01463	555.2	-0.00046	555.2	0.07553
555.4	2.82603	555.4	1.40074	555.4	0.28601	555.4	0.15247	555.4	0.02543	555.4	0.01429	555.4	0.00052	555.4	0.07641
555.6	2.80563	555.6	1.39555	555.6	0.28683	555.6	0.15419	555.6	0.02664	555.6	0.01599	555.6	0.00024	555.6	0.07813
555.8	2.77383	555.8	1.39263	555.8	0.28291	555.8	0.15328	555.8	0.02539	555.8	0.01357	555.8	0.00049	555.8	0.07679
556	2.80955	556	1.38164	556	0.28112	556	0.14994	556	0.02407	556	0.01245	556	-0.00211	556	0.07512
556.2	2.79284	556.2	1.37934	556.2	0.28293	556.2	0.15087	556.2	0.02796	556.2	0.01391	556.2	0.00107	556.2	0.07523
556.4	2.77137	556.4	1.36973	556.4	0.28248	556.4	0.15026	556.4	0.02718	556.4	0.01242	556.4	-0.00028	556.4	0.0764
556.6	2.75783	556.6	1.36607	556.6	0.28061	556.6	0.14895	556.6	0.02738	556.6	0.01521	556.6	0.0018	556.6	0.07707
556.8	2.75867	556.8	1.36235	556.8	0.27961	556.8	0.15033	556.8	0.02557	556.8	0.01477	556.8	0.00096	556.8	0.07544
557	2.78482	557	1.35224	557	0.27681	557	0.14752	557	0.0261	557	0.01324	557	0.00029	557	0.07519
557.2	2.7159	557.2	1.34841	557.2	0.27423	557.2	0.14559	557.2	0.02772	557.2	0.01478	557.2	0.0016	557.2	0.07522
557.4	2.71509	557.4	1.3385	557.4	0.27599	557.4	0.14761	557.4	0.02587	557.4	0.01402	557.4	0.0005	557.4	0.0754
557.6	2.68577	557.6	1.32967	557.6	0.27255	557.6	0.14671	557.6	0.02622	557.6	0.016	557.6	0.00115	557.6	0.07478
557.8	2.69099	557.8	1.3208	557.8	0.26833	557.8	0.14342	557.8	0.02546	557.8	0.01398	557.8	0.00089	557.8	0.07334
558	2.65543	558	1.30808	558	0.26711	558	0.14332	558	0.02471	558	0.01331	558	0.00012	558	0.07279
558.2	2.65327	558.2	1.30526	558.2	0.26769	558.2	0.14244	558.2	0.02552	558.2	0.01232	558.2	0.00261	558.2	0.07166
558.4	2.64522	558.4	1.30121	558.4	0.2659	558.4	0.14315	558.4	0.02597	558.4	0.01162	558.4	0.00123	558.4	0.07397
558.6	2.6145	558.6	1.28468	558.6	0.2623	558.6	0.14128	558.6	0.02476	558.6	0.01238	558.6	-0.00057	558.6	0.07252
558.8	2.59204	558.8	1.27897	558.8	0.26193	558.8	0.14053	558.8	0.02483	558.8	0.01386	558.8	0.00126	558.8	0.07136
559	2.56777	559	1.26716	559	0.25837	559	0.13793	559	0.02421	559	0.0131	559	0.00137	559	0.0684
559.2	2.55591	559.2	1.25818	559.2	0.25788	559.2	0.13625	559.2	0.02419	559.2	0.01256	559.2	0.0005	559.2	0.06889
559.4	2.54079	559.4	1.25024	559.4	0.25347	559.4	0.13732	559.4	0.02194	559.4	0.01156	559.4	-0.0014	559.4	0.06744
559.6	2.52401	559.6	1.24	559.6	0.2534	559.6	0.13469	559.6	0.02424	559.6	0.01308	559.6	0.00038	559.6	0.06858
559.8	2.48602	559.8	1.22789	559.8	0.24984	559.8	0.13389	559.8	0.02314	559.8	0.01111	559.8	-2e-05	559.8	0.06716
560	2.46856	560	1.22478	560	0.24909	560	0.13517	560	0.02299	560	0.01215	560	0.002	560	0.06762
560.2	2.43373	560.2	1.20841	560.2	0.24646	560.2	0.13135	560.2	0.02285	560.2	0.01312	560.2	-0.00093	560.2	0.06631
560.4	2.41904	560.4	1.20224	560.4	0.24428	560.4	0.1297	560.4	0.02291	560.4	0.00974	560.4	-0.00133	560.4	0.06449
560.6	2.4137	560.6	1.18964	560.6	0.24079	560.6	0.12809	560.6	0.01972	560.6	0.01005	560.6	-0.00191	560.6	0.06536
560.8	2.39466	560.8	1.1847	560.8	0.23915	560.8	0.12971	560.8	0.02263	560.8	0.01171	560.8	-0.00109	560.8	0.06531
561	2.37966	561	1.17325	561	0.23995	561	0.13098	561	0.02382	561	0.01158	561	0.0037	561	0.06556
561.2	2.34687	561.2	1.15998	561.2	0.23411	561.2	0.12792	561.2	0.02129	561.2	0.00923	561.2	-0.0016	561.2	0.06133
561.4	2.3588	561.4	1.16794	561.4	0.23805	561.4	0.12884	561.4	0.02251	561.4	0.01161	561.4	0.00185	561.4	0.06482
561.6	2.32619	561.6	1.14983	561.6	0.23387	561.6	0.12681	561.6	0.02081	561.6	0.01219	561.6	0.00142	561.6	0.06474
561.8	2.31569	561.8	1.14327	561.8	0.23225	561.8	0.12402	561.8	0.02177	561.8	0.01126	561.8	-0.00074	561.8	0.06231
562	2.28039	562	1.12577	562	0.22774	562	0.12365	562	0.02194	562	0.01277	562	-2e-05	562	0.06237
562.2	2.26613	562.2	1.11632	562.2	0.22655	562.2	0.12484	562.2	0.02245	562.2	0.01223	562.2	0.00102	562.2	0.06246
562.4	2.25527	562.4	1.10826	562.4	0.22599	562.4	0.12222	562.4	0.02098	562.4	0.01073	562.4	-0.00086	562.4	0.06092
562.6	2.2271	562.6	1.1027	562.6	0.22278	562.6	0.12237	562.6	0.01971	562.6	0.01077	562.6	0.00127	562.6	0.06048
562.8	2.21153	562.8	1.0883	562.8	0.21839	562.8	0.11995	562.8	0.02053	562.8	0.00866	562.8	-0.0015	562.8	0.05989
563	2.18372	563	1.07499	563	0.21724	563	0.11709	563	0.01854	563	0.00755	563	-0.0027	563	0.05707
563.2	2.17302	563.2	1.06489	563.2	0.21497	563.2	0.11904	563.2	0.01804	563.2	0.00946	563.2	-0.00105	563.2	0.05639
563.4	2.16927	563.4	1.07046	563.4	0.22053	563.4	0.12014	563.4	0.0208	563.4	0.01144	563.4	0.00152	563.4	0.06055
563.6	2.13346	563.6	1.05632	563.6	0.21331	563.6	0.11687	563.6	0.02028	563.6	0.01065	563.6	0.00029	563.6	0.05771
563.8	2.11522	563.8	1.04812	563.8	0.21312	563.8	0.11547	563.8	0.01953	563.8	0.0113	563.8	0.00051	563.8	0.05661
564	2.10845	564	1.03434	564	0.20958	564	0.11329	564	0.01751	564	0.00931	564	-0.00239	564	0.05584
564.2	2.09265	564.2	1.03034	564.2	0.21043	564.2	0.11525	564.2	0.02104	564.2	0.01082	564.2	0.00146	564.2	0.05729
564.4	2.07805	564.4	1.03703	564.4	0.20737	564.4	0.11129	564.4	0.01857	564.4	0.01057	564.4	7e-05	564.4	0.05516
564.6	2.05697	564.6	1.01228	564.6	0.20383	564.6	0.11279	564.6	0.01783	564.6	0.00744	564.6	-0.00162	564.6	0.05541
564.8	2.02453	564.8	1.00389	564.8	0.2039	564.8	0.11228	564.8	0.01931	564.8	0.01085	564.8	0.00127	564.8	0.05586
565	2.02768	565	0.9941	565	0.20094	565	0.10936	565	0.01635	565	0.00992	565	-0.00201	565	0.05168
565.2	2.03106	565.2	0.99681	565.2	0.20106	565.2	0.1083	565.2	0.01833	565.2	0.00959	565.2	-0.00111	565.2	0.05391
565.4	1.99932	565.4	0.98673	565.4	0.19823	565.4	0.10948	565.4	0.01795	565.4	0.01026	565.4	0.00152	565.4	0.05506
565.6	1.98481	565.6	0.97732	565.6	0.19647	565.6	0.10861	565.6	0.01782	565.6	0.01056	565.6	0.00086	565.6	0.05226
565.8	1.97204	565.8	0.9732	565.8	0.19719	565.8	0.10778	565.8	0.0179	565.8	0.00835	565.8	-0.00019	565.8	0.05322
566	1.94315	566	0.97454	566	0.19506	566	0.10752	566	0.01794	566	0.0105	566	0.00148	566	0.05366
566.2	1.9396	566.2	0.957	566.2	0.19633	566.2	0.10567	566.2	0.01803	566.2	0.00668	566.2	-0.00053	566.2	0.05121
566.4	1.93283	566.4	0.9492	566.4	0.19234	566.4	0.10711	566.4	0.01611	566.4	0.00831	566.4	0.00146	566.4	0.05149
566.6	1.92488	566.6	0.94505	566.6	0.19102	566.6	0.1047	566.6	0.0186	566.6	0.00984	566.6	4e-05	566.6	0.05092
566.8	1.90207	566.8	0.93626	566.8	0.18963	566.8	0.1041	566.8	0.01706	566.8	0.00923	566.8	-0.00125	566.8	0.05154
567	1.88854	567	0.93223	567	0.18783	567	0.10245	567	0.0157	567	0.00748	567	-0.00199	567	0.0502
567.2	1.88281	567.2	0.92572	567.2	0.18571	567.2	0.1028	567.2	0.01676	567.2	0.00703	567.2	-0.00187	567.2	0.04991
567.4	1.88527	567.4	0.92501	567.4	0.187	567.4	0.10312	567.4	0.01543	567.4	0.00879	567.4	-0.00236	567.4	0.04765
567.6	1.8626	567.6	0.91914	567.6	0.18613	567.6	0.10398	567.6	0.01727	567.6	0.01015	567.6	8e-05	567.6	0.05104
567.8	1.84777	567.8	0.90948	567.8	0.18374	567.8	0.09969	567.8	0.01617	567.8	0.00731	567.8	-0.00144	567.8	0.04888
568	1.84988	568	0.90907	568	0.18445	568	0.10177	568	0.01778	568	0.00948	568	0.00192	568	0.05243
568.2	1.83793	568.2	0.90009	568.2	0.18195	568.2	0.10126	568.2	0.01555	568.2	0.00792	568.2	-0.00101	568.2	0.04847
568.4	1.82282	568.4	0.8962	568.4	0.18012	568.4	0.10013	568.4	0.01537	568.4	0.00777	568.4	-0.00244	568.4	0.04765
568.6	1.81161	568.6	0.89412	568.6	0.17962	568.6	0.10001	568.6	0.01571	568.6	0.00851	568.6	-0.00226	568.6	0.04728
568.8	1.80199	568.8	0.88812	568.8	0.17819	568.8	0.09874	568.8	0.01712	568.8	0.00802	568.8	-0.00229	568.8	0.04703
569	1.79217	569	0.88359	569	0.17895	569	0.09825	569	0.0159	569	0.0083	569	-0.00172	569	0.04871
569.2	1.79997	569.2	0.8851	569.2	0.1795	569.2	0.09986	569.2	0.0157	569.2	0.008	569.2	-0.00159	569.2	0.04756
569.4	1.79136	569.4	0.87985	569.4	0.17685	569.4	0.09791	569.4	0.01405	569.4	0.00829	569.4	-0.00274	569.4	0.04675
569.6	1.7794	569.6	0.8742	569.6	0.17777	569.6	0.09815	569.6	0.0162	569.6	0.00808	569.6	-0.00244	569.6	0.04579
569.8	1.76328	569.8	0.87378	569.8	0.17609	569.8	0.09761	569.8	0.0155	569.8	0.0099	569.8	5e-05	569.8	0.04907
570	1.76759	570	0.86796	570	0.17474	570	0.09806	570	0.01609	570	0.00892	570	-0.00077	570	0.04762
570.2	1.75522	570.2	0.86603	570.2	0.17502	570.2	0.09761	570.2	0.01579	570.2	0.00829	570.2	-0.00143	570.2	0.0466
570.4	1.75639	570.4	0.86637	570.4	0.17753	570.4	0.09799	570.4	0.01865	570.4	0.0094	570.4	0.00163	570.4	0.04727
570.6	1.75392	570.6	0.85874	570.6	0.17236	570.6	0.0957	570.6	0.01483	570.6	0.00731	570.6	-0.00257	570.6	0.04547
570.8	1.74094	570.8	0.85561	570.8	0.17366	570.8	0.09663	570.8	0.01675	570.8	0.00772	570.8	0.00056	570.8	0.04594
571	1.7297	571	0.85285	571	0.17032	571	0.09515	571	0.01366	571	0.00641	571	-0.00177	571	0.04538
571.2	1.72553	571.2	0.84952	571.2	0.17212	571.2	0.09537	571.2	0.01448	571.2	0.00885	571.2	-0.00064	571.2	0.04607
571.4	1.72522	571.4	0.8512	571.4	0.17231	571.4	0.09672	571.4	0.01636	571.4	0.00815	571.4	-0.0012	571.4	0.04727
571.6	1.72331	571.6	0.84428	571.6	0.17052	571.6	0.09536	571.6	0.01516	571.6	0.00851	571.6	-0.00085	571.6	0.04713
571.8	1.71909	571.8	0.84458	571.8	0.16916	571.8	0.09468	571.8	0.0138	571.8	0.00728	571.8	-0.00076	571.8	0.046
572	1.71195	572	0.84074	572	0.17066	572	0.09548	572	0.01627	572	0.00852	572	-0.00016	572	0.04648
572.2	1.7124	572.2	0.8362	572.2	0.17002	572.2	0.09312	572.2	0.01504	572.2	0.00808	572.2	-0.00098	572.2	0.04624
572.4	1.69897	572.4	0.83574	572.4	0.17084	572.4	0.0941	572.4	0.01488	572.4	0.00728	572.4	-0.00162	572.4	0.04451
572.6	1.68901	572.6	0.83403	572.6	0.16727	572.6	0.09307	572.6	0.01432	572.6	0.00684	572.6	-0.0021	572.6	0.04497
572.8	1.69167	572.8	0.83263	572.8	0.16819	572.8	0.09428	572.8	0.01374	572.8	0.00704	572.8	-0.00041	572.8	0.04401
573	1.69224	573	0.82899	573	0.16686	573	0.09381	573	0.0151	573	0.00665	573	-0.00132	573	0.04626
573.2	1.68202	573.2	0.83018	573.2	0.16814	573.2	0.09369	573.2	0.01504	573.2	0.00706	573.2	-0.00155	573.2	0.04432
573.4	1.69389	573.4	0.82522	573.4	0.16735	573.4	0.0932	573.4	0.01387	573.4	0.0088	573.4	-0.00152	573.4	0.04677
573.6	1.6763	573.6	0.82507	573.6	0.16706	573.6	0.09332	573.6	0.01438	573.6	0.00749	573.6	0.00016	573.6	0.04498
573.8	1.67229	573.8	0.82121	573.8	0.16696	573.8	0.09439	573.8	0.01475	573.8	0.00873	573.8	-0.00019	573.8	0.04572
574	1.67119	574	0.81929	574	0.16593	574	0.09297	574	0.01378	574	0.00693	574	-0.00028	574	0.04478
574.2	1.66803	574.2	0.82048	574.2	0.16474	574.2	0.09397	574.2	0.01474	574.2	0.00932	574.2	0.00109	574.2	0.04622
574.4	1.66472	574.4	0.81346	574.4	0.16489	574.4	0.09358	574.4	0.01605	574.4	0.00796	574.4	0.00116	574.4	0.0433
574.6	1.65985	574.6	0.81479	574.6	0.16556	574.6	0.0921	574.6	0.01534	574.6	0.00808	574.6	0.00107	574.6	0.04449
574.8	1.65535	574.8	0.81046	574.8	0.16292	574.8	0.09066	574.8	0.01255	574.8	0.00688	574.8	-0.00103	574.8	0.04358
575	1.6558	575	0.81508	575	0.16321	575	0.09154	575	0.01384	575	0.00644	575	-0.00201	575	0.04434
575.2	1.64734	575.2	0.80892	575.2	0.16291	575.2	0.09131	575.2	0.01239	575.2	0.0079	575.2	-0.00096	575.2	0.04516
575.4	1.64925	575.4	0.80566	575.4	0.16216	575.4	0.09037	575.4	0.01289	575.4	0.00873	575.4	-0.00048	575.4	0.04237
575.6	1.64057	575.6	0.80341	575.6	0.16393	575.6	0.09055	575.6	0.01337	575.6	0.00657	575.6	-0.00117	575.6	0.04267
575.8	1.63967	575.8	0.80516	575.8	0.16301	575.8	0.09227	575.8	0.0151	575.8	0.00869	575.8	0.00031	575.8	0.04352
576	1.63194	576	0.80039	576	0.16258	576	0.09083	576	0.01482	576	0.00925	576	-0.00165	576	0.04286
576.2	1.62401	576.2	0.79813	576.2	0.1616	576.2	0.09006	576.2	0.01498	576.2	0.00791	576.2	-0.00085	576.2	0.04425
576.4	1.62192	576.4	0.79447	576.4	0.16017	576.4	0.09118	576.4	0.01483	576.4	0.00711	576.4	0.00022	576.4	0.04278
576.6	1.62478	576.6	0.79248	576.6	0.16055	576.6	0.09042	576.6	0.01408	576.6	0.00634	576.6	-0.0022	576.6	0.0433
576.8	1.61177	576.8	0.79155	576.8	0.16126	576.8	0.09143	576.8	0.01587	576.8	0.0088	576.8	0.00029	576.8	0.04329
577	1.61013	577	0.79216	577	0.16024	577	0.09116	577	0.01517	577	0.00984	577	1e-05	577	0.04462
577.2	1.60442	577.2	0.78648	577.2	0.15853	577.2	0.08713	577.2	0.01284	577.2	0.00656	577.2	-0.00341	577.2	0.042
577.4	1.61101	577.4	0.78552	577.4	0.1584	577.4	0.09053	577.4	0.01404	577.4	0.0074	577.4	-0.00146	577.4	0.04172
577.6	1.59934	577.6	0.78204	577.6	0.15925	577.6	0.08896	577.6	0.01422	577.6	0.00886	577.6	-0.00043	577.6	0.04383
577.8	1.58511	577.8	0.77781	577.8	0.15638	577.8	0.08632	577.8	0.01395	577.8	0.00653	577.8	-0.00232	577.8	0.04159
578	1.58276	578	0.77393	578	0.15509	578	0.08589	578	0.01302	578	0.00554	578	-0.00247	578	0.04211
578.2	1.57589	578.2	0.77154	578.2	0.15512	578.2	0.08684	578.2	0.01196	578.2	0.0073	578.2	-0.00187	578.2	0.03938
578.4	1.5786	578.4	0.77376	578.4	0.15554	578.4	0.08457	578.4	0.01094	578.4	0.00628	578.4	-0.00349	578.4	0.04108
578.6	1.56566	578.6	0.76854	578.6	0.15424	578.6	0.08578	578.6	0.01291	578.6	0.00641	578.6	-0.00069	578.6	0.04093
578.8	1.56426	578.8	0.76619	578.8	0.15522	578.8	0.08791	578.8	0.01439	578.8	0.00793	578.8	0.00092	578.8	0.04261
579	1.56165	579	0.76041	579	0.15332	579	0.08632	579	0.0117	579	0.00597	579	-0.00284	579	0.0408
579.2	1.55086	579.2	0.76012	579.2	0.15429	579.2	0.08884	579.2	0.01364	579.2	0.00823	579.2	-0.00109	579.2	0.04177
579.4	1.54158	579.4	0.75834	579.4	0.15362	579.4	0.08561	579.4	0.01209	579.4	0.00551	579.4	-0.00102	579.4	0.04051
579.6	1.53911	579.6	0.75155	579.6	0.15062	579.6	0.08626	579.6	0.01225	579.6	0.00613	579.6	0.00022	579.6	0.04155
579.8	1.5412	579.8	0.7526	579.8	0.15204	579.8	0.08551	579.8	0.01368	579.8	0.00632	579.8	-0.00095	579.8	0.04029
580	1.53658	580	0.75072	580	0.15196	580	0.08536	580	0.01309	580	0.0066	580	-0.00033	580	0.04277
580.2	1.52214	580.2	0.74352	580.2	0.14983	580.2	0.08401	580.2	0.01199	580.2	0.00609	580.2	-0.00215	580.2	0.03903
580.4	1.50989	580.4	0.73625	580.4	0.14858	580.4	0.08378	580.4	0.01005	580.4	0.00538	580.4	-0.00223	580.4	0.03938
580.6	1.50262	580.6	0.73299	580.6	0.14844	580.6	0.08358	580.6	0.01242	580.6	0.00711	580.6	0.00011	580.6	0.0407
580.8	1.51004	580.8	0.73807	580.8	0.1498	580.8	0.08365	580.8	0.01228	580.8	0.00676	580.8	-0.00168	580.8	0.03984
581	1.48863	581	0.72447	581	0.14789	581	0.0835	581	0.01285	581	0.00545	581	-0.0026	581	0.03887
581.2	1.48516	581.2	0.72389	581.2	0.14666	581.2	0.08369	581.2	0.0138	581.2	0.00672	581.2	-0.00167	581.2	0.04064
581.4	1.46974	581.4	0.7165	581.4	0.14553	581.4	0.08347	581.4	0.01258	581.4	0.00773	581.4	0.00031	581.4	0.04087
581.6	1.46331	581.6	0.71394	581.6	0.14523	581.6	0.08265	581.6	0.01168	581.6	0.00563	581.6	-0.00104	581.6	0.03918
581.8	1.46614	581.8	0.71675	581.8	0.14581	581.8	0.08291	581.8	0.01355	581.8	0.00791	581.8	-0.00019	581.8	0.03931
582	1.45858	582	0.71222	582	0.14556	582	0.08163	582	0.01294	582	0.00651	582	-0.00022	582	0.03875
582.2	1.44514	582.2	0.7045	582.2	0.14176	582.2	0.07953	582.2	0.01203	582.2	0.00695	582.2	-0.00107	582.2	0.03805
582.4	1.42731	582.4	0.69794	582.4	0.1396	582.4	0.08042	582.4	0.01062	582.4	0.00484	582.4	-7e-05	582.4	0.03785
582.6	1.42797	582.6	0.69555	582.6	0.14232	582.6	0.08118	582.6	0.01351	582.6	0.00841	582.6	0.00073	582.6	0.04077
582.8	1.42629	582.8	0.69418	582.8	0.1407	582.8	0.07873	582.8	0.01048	582.8	0.00597	582.8	-0.00122	582.8	0.0377
583	1.40852	583	0.69042	583	0.1406	583	0.07914	583	0.01276	583	0.00687	583	-0.00038	583	0.038
583.2	1.39464	583.2	0.68173	583.2	0.13624	583.2	0.07764	583.2	0.01024	583.2	0.00484	583.2	-0.00133	583.2	0.03731
583.4	1.38558	583.4	0.67252	583.4	0.1371	583.4	0.07798	583.4	0.01136	583.4	0.00613	583.4	-0.00103	583.4	0.03542
583.6	1.40385	583.6	0.67058	583.6	0.13528	583.6	0.07832	583.6	0.01165	583.6	0.0066	583.6	-0.00082	583.6	0.03648
583.8	1.36613	583.8	0.67291	583.8	0.13667	583.8	0.07755	583.8	0.01122	583.8	0.00452	583.8	-0.00164	583.8	0.035
584	1.37397	584	0.66585	584	0.13402	584	0.07846	584	0.01236	584	0.00502	584	-0.00135	584	0.03721
584.2	1.35676	584.2	0.66134	584.2	0.13412	584.2	0.07539	584.2	0.01221	584.2	0.00602	584.2	-0.00127	584.2	0.03548
584.4	1.34124	584.4	0.65496	584.4	0.1319	584.4	0.07529	584.4	0.01038	584.4	0.00564	584.4	-0.00278	584.4	0.0354
584.6	1.33216	584.6	0.65185	584.6	0.12944	584.6	0.07577	584.6	0.01078	584.6	0.00515	584.6	-0.00101	584.6	0.03352
584.8	1.31977	584.8	0.64121	584.8	0.12956	584.8	0.07554	584.8	0.01176	584.8	0.00625	584.8	-0.00091	584.8	0.03587
585	1.32413	585	0.64419	585	0.13056	585	0.07412	585	0.01019	585	0.00566	585	-0.00069	585	0.03507
585.2	1.29633	585.2	0.63236	585.2	0.12654	585.2	0.07271	585.2	0.00928	585.2	0.00446	585.2	-0.00244	585.2	0.03315
585.4	1.28942	585.4	0.62815	585.4	0.12647	585.4	0.07329	585.4	0.01054	585.4	0.00458	585.4	-0.00047	585.4	0.0347
585.6	1.27884	585.6	0.6246	585.6	0.12487	585.6	0.07161	585.6	0.01038	585.6	0.00356	585.6	-0.00178	585.6	0.0333
585.8	1.27178	585.8	0.61778	585.8	0.12626	585.8	0.07282	585.8	0.01131	585.8	0.00635	585.8	-0.0002	585.8	0.0354
586	1.2691	586	0.61774	586	0.1232	586	0.07026	586	0.00928	586	0.00455	586	-0.00354	586	0.03294
586.2	1.24506	586.2	0.6054	586.2	0.12222	586.2	0.06997	586.2	0.01071	586.2	0.00421	586.2	-0.00156	586.2	0.03229
586.4	1.23439	586.4	0.60036	586.4	0.11998	586.4	0.06957	586.4	0.00972	586.4	0.00423	586.4	-0.00273	586.4	0.03166
586.6	1.22333	586.6	0.59519	586.6	0.11954	586.6	0.06913	586.6	0.00906	586.6	0.00401	586.6	-0.00293	586.6	0.03072
586.8	1.23795	586.8	0.59639	586.8	0.12087	586.8	0.06818	586.8	0.00982	586.8	0.00475	586.8	-0.00053	586.8	0.03324
587	1.2079	587	0.58705	587	0.11691	587	0.06667	587	0.00984	587	0.00427	587	-0.00248	587	0.03053
587.2	1.1923	587.2	0.57762	587.2	0.11705	587.2	0.06767	587.2	0.00963	587.2	0.00377	587.2	-0.00278	587.2	0.03187
587.4	1.18022	587.4	0.57358	587.4	0.1152	587.4	0.06668	587.4	0.00782	587.4	0.00528	587.4	-0.00148	587.4	0.02958
587.6	1.16684	587.6	0.56602	587.6	0.11267	587.6	0.06448	587.6	0.00898	587.6	0.00418	587.6	-0.00286	587.6	0.03014
587.8	1.16839	587.8	0.5671	587.8	0.11281	587.8	0.06546	587.8	0.00831	587.8	0.00422	587.8	-0.00264	587.8	0.02927
588	1.14909	588	0.56035	588	0.11273	588	0.06634	588	0.00953	588	0.00636	588	-0.00084	588	0.03085
588.2	1.12902	588.2	0.54801	588.2	0.10974	588.2	0.06257	588.2	0.00805	588.2	0.00407	588.2	-0.00224	588.2	0.02873
588.4	1.12305	588.4	0.54329	588.4	0.11051	588.4	0.0635	588.4	0.00848	588.4	0.00291	588.4	-0.00159	588.4	0.02948
588.6	1.11848	588.6	0.54632	588.6	0.10909	588.6	0.06398	588.6	0.0099	588.6	0.00521	588.6	-0.00063	588.6	0.03
588.8	1.10719	588.8	0.53466	588.8	0.10632	588.8	0.06049	588.8	0.00711	588.8	0.00373	588.8	-0.00242	588.8	0.02812
589	1.08243	589	0.52768	589	0.10475	589	0.06264	589	0.00825	589	0.00358	589	-0.00238	589	0.0278
589.2	1.06925	589.2	0.51969	589.2	0.10372	589.2	0.06005	589.2	0.00751	589.2	0.0035	589.2	-0.00332	589.2	0.02777
589.4	1.06098	589.4	0.5113	589.4	0.10389	589.4	0.06074	589.4	0.00621	589.4	0.00385	589.4	-0.00322	589.4	0.02858
589.6	1.06394	589.6	0.51367	589.6	0.10327	589.6	0.0609	589.6	0.00831	589.6	0.00501	589.6	-0.0013	589.6	0.02754
589.8	1.04761	589.8	0.50434	589.8	0.1009	589.8	0.05889	589.8	0.0071	589.8	0.00234	589.8	-0.00172	589.8	0.02766
590	1.02705	590	0.50508	590	0.09952	590	0.05889	590	0.00873	590	0.00319	590	-0.00107	590	0.02774
590.2	1.01462	590.2	0.4907	590.2	0.10021	590.2	0.05998	590.2	0.00924	590.2	0.00375	590.2	-0.00088	590.2	0.02608
590.4	1.02196	590.4	0.49255	590.4	0.09745	590.4	0.05826	590.4	0.00677	590.4	0.00329	590.4	-0.00382	590.4	0.02646
590.6	0.99564	590.6	0.48161	590.6	0.09688	590.6	0.05726	590.6	0.00859	590.6	0.00274	590.6	-0.00104	590.6	0.0276
590.8	0.97576	590.8	0.47429	590.8	0.09465	590.8	0.0567	590.8	0.00828	590.8	0.00517	590.8	-0.00147	590.8	0.02485
591	0.96319	591	0.46466	591	0.09222	591	0.05496	591	0.00623	591	0.00227	591	-0.0031	591	0.02382
591.2	0.97085	591.2	0.46882	591.2	0.09452	591.2	0.05696	591.2	0.00427	591.2	0.00378	591.2	-0.00169	591.2	0.02564
591.4	0.9546	591.4	0.45998	591.4	0.09223	591.4	0.05484	591.4	0.00682	591.4	0.00473	591.4	-0.00333	591.4	0.02509
591.6	0.9403	591.6	0.45359	591.6	0.0899	591.6	0.05422	591.6	0.0059	591.6	0.00344	591.6	-0.00273	591.6	0.02395
591.8	0.92125	591.8	0.44565	591.8	0.08923	591.8	0.05368	591.8	0.00684	591.8	0.00373	591.8	-0.00157	591.8	0.02334
592	0.90998	592	0.43878	592	0.08793	592	0.05383	592	0.00625	592	0.00383	592	-0.00098	592	0.02426
592.2	0.91978	592.2	0.4446	592.2	0.08755	592.2	0.05356	592.2	0.00704	592.2	0.00393	592.2	-0.00167	592.2	0.02277
592.4	0.88982	592.4	0.42953	592.4	0.08826	592.4	0.05305	592.4	0.00834	592.4	0.0053	592.4	-0.00014	592.4	0.02392
592.6	0.88147	592.6	0.42576	592.6	0.08413	592.6	0.05177	592.6	0.00692	592.6	0.00316	592.6	-0.002	592.6	0.0236
592.8	0.86512	592.8	0.41766	592.8	0.08382	592.8	0.05046	592.8	0.00726	592.8	0.00265	592.8	-0.00183	592.8	0.02245
593	0.86258	593	0.41747	593	0.0832	593	0.05096	593	0.00612	593	0.00298	593	-0.00116	593	0.02327
593.2	0.85941	593.2	0.41164	593.2	0.08146	593.2	0.05132	593.2	0.00492	593.2	0.00358	593.2	-0.00176	593.2	0.02374
593.4	0.84226	593.4	0.40533	593.4	0.08242	593.4	0.05187	593.4	0.00841	593.4	0.00569	593.4	-0.00053	593.4	0.02293
593.6	0.82254	593.6	0.39784	593.6	0.07882	593.6	0.04802	593.6	0.00517	593.6	0.00299	593.6	-0.00195	593.6	0.02114
593.8	0.81782	593.8	0.3927	593.8	0.07649	593.8	0.04814	593.8	0.00421	593.8	0.0014	593.8	-0.00199	593.8	0.02136
594	0.80654	594	0.38754	594	0.07856	594	0.04889	594	0.00524	594	0.00404	594	-0.00295	594	0.02253
594.2	0.8202	594.2	0.38204	594.2	0.07619	594.2	0.04707	594.2	0.00518	594.2	0.004	594.2	-0.00078	594.2	0.0194
594.4	0.7864	594.4	0.3881	594.4	0.07624	594.4	0.04936	594.4	0.00839	594.4	0.00226	594.4	-0.0007	594.4	0.02156
594.6	0.78541	594.6	0.37762	594.6	0.0734	594.6	0.04598	594.6	0.00646	594.6	0.00356	594.6	-0.00023	594.6	0.02038
594.8	0.76815	594.8	0.36889	594.8	0.0725	594.8	0.04598	594.8	0.0045	594.8	0.00283	594.8	-0.00348	594.8	0.01829
595	0.7609	595	0.36551	595	0.07317	595	0.04509	595	0.00464	595	-0.00095	595	-0.00337	595	0.01944
595.2	0.75281	595.2	0.36112	595.2	0.07205	595.2	0.04459	595.2	0.00408	595.2	0.00195	595.2	-0.00137	595.2	0.01935
595.4	0.75589	595.4	0.35991	595.4	0.06928	595.4	0.04247	595.4	0.00297	595.4	0.00078	595.4	-0.00427	595.4	0.01789
595.6	0.73272	595.6	0.35283	595.6	0.06859	595.6	0.04382	595.6	0.00337	595.6	0.00291	595.6	-0.00158	595.6	0.018
595.8	0.72305	595.8	0.34648	595.8	0.06662	595.8	0.0439	595.8	0.00311	595.8	0.00184	595.8	-0.00378	595.8	0.01705
596	0.71684	596	0.34357	596	0.06882	596	0.04179	596	0.00488	596	0.00142	596	-0.0035	596	0.01705
596.2	0.71557	596.2	0.34487	596.2	0.06671	596.2	0.04376	596.2	0.00511	596.2	0.00328	596.2	-0.00044	596.2	0.01945
596.4	0.711	596.4	0.33843	596.4	0.06644	596.4	0.042	596.4	0.00348	596.4	0.00169	596.4	-0.00199	596.4	0.01753
596.6	0.69565	596.6	0.33093	596.6	0.06566	596.6	0.04212	596.6	0.00586	596.6	0.00303	596.6	-0.00116	596.6	0.01819
596.8	0.68556	596.8	0.32993	596.8	0.0632	596.8	0.04296	596.8	0.00435	596.8	0.00253	596.8	-0.00131	596.8	0.0171
597	0.67961	597	0.32748	597	0.06356	597	0.04124	597	0.0036	597	0.00176	597	-0.00088	597	0.01756
597.2	0.67979	597.2	0.32631	597.2	0.06282	597.2	0.04112	597.2	0.0042	597.2	0.00034	597.2	-0.00293	597.2	0.01614
597.4	0.66919	597.4	0.32008	597.4	0.06262	597.4	0.04052	597.4	0.00535	597.4	0.00172	597.4	-0.00049	597.4	0.0181
597.6	0.66003	597.6	0.31429	597.6	0.06132	597.6	0.04033	597.6	0.00327	597.6	0.0013	597.6	-0.00242	597.6	0.01708
597.8	0.65419	597.8	0.31235	597.8	0.06229	597.8	0.042	597.8	0.00539	597.8	0.00296	597.8	0.0003	597.8	0.01858
598	0.65156	598	0.31156	598	0.06024	598	0.04104	598	0.0046	598	0.00312	598	-0.00183	598	0.01406
598.2	0.64478	598.2	0.30813	598.2	0.06158	598.2	0.04037	598.2	0.00201	598.2	0.00087	598.2	-0.00242	598.2	0.01746
598.4	0.63412	598.4	0.30307	598.4	0.05962	598.4	0.0395	598.4	0.00354	598.4	0.00282	598.4	-0.00123	598.4	0.01624
598.6	0.63694	598.6	0.30159	598.6	0.05941	598.6	0.03867	598.6	0.00357	598.6	0.00268	598.6	-0.00221	598.6	0.01682
598.8	0.63289	598.8	0.30076	598.8	0.05503	598.8	0.03692	598.8	0.00124	598.8	0.00047	598.8	-0.00483	598.8	0.01356
599	0.6237	599	0.29858	599	0.05805	599	0.03805	599	0.0038	599	0.00165	599	-0.00373	599	0.01506
599.2	0.61806	599.2	0.29262	599.2	0.05673	599.2	0.03706	599.2	0.00351	599.2	0.00032	599.2	-0.00227	599.2	0.01527
599.4	0.61279	599.4	0.29393	599.4	0.056	599.4	0.03934	599.4	0.00294	599.4	0.00188	599.4	-0.0014	599.4	0.01656
599.6	0.61045	599.6	0.29417	599.6	0.05784	599.6	0.03729	599.6	0.00299	599.6	0.00361	599.6	-0.00133	599.6	0.01681
599.8	0.60876	599.8	0.28858	599.8	0.0544	599.8	0.03555	599.8	0.00214	599.8	-0.0008	599.8	-0.00358	599.8	0.01401
600	0.60064	600	0.28513	600	0.05512	600	0.03601	600	0.00385	600	0.00015	600	-0.00364	600	0.01382
600.2	0.59695	600.2	0.28336	600.2	0.0562	600.2	0.03742	600.2	0.00382	600.2	0.00157	600.2	-0.00301	600.2	0.01493
600.4	0.59207	600.4	0.28278	600.4	0.0578	600.4	0.03817	600.4	0.00537	600.4	0.002	600.4	-0.00073	600.4	0.01536
600.6	0.59485	600.6	0.28251	600.6	0.05473	600.6	0.03637	600.6	0.00256	600.6	0.00192	600.6	-0.00179	600.6	0.01544
600.8	0.58562	600.8	0.2774	600.8	0.05288	600.8	0.03355	600.8	0.00232	600.8	0.00041	600.8	-0.00242	600.8	0.01268
601	0.58466	601	0.27798	601	0.05512	601	0.03787	601	0.00457	601	0.00251	601	-0.00063	601	0.01507
601.2	0.57952	601.2	0.27695	601.2	0.0541	601.2	0.03571	601.2	0.00391	601.2	-0.00098	601.2	-0.0012	601.2	0.01502
601.4	0.58049	601.4	0.2731	601.4	0.05571	601.4	0.03818	601.4	0.00318	601.4	0.00176	601.4	-0.00221	601.4	0.01632
601.6	0.57881	601.6	0.27493	601.6	0.05256	601.6	0.03624	601.6	0.00278	601.6	0.00105	601.6	-0.00059	601.6	0.01388
601.8	0.57549	601.8	0.2741	601.8	0.05425	601.8	0.03662	601.8	0.0047	601.8	0.00185	601.8	-0.00406	601.8	0.01427
602	0.57533	602	0.27377	602	0.05501	602	0.03601	602	0.00505	602	0.00275	602	-0.00159	602	0.01679
602.2	0.57093	602.2	0.27099	602.2	0.05172	602.2	0.03536	602.2	0.00276	602.2	0.00049	602.2	-0.00293	602.2	0.01444
602.4	0.57315	602.4	0.2718	602.4	0.05352	602.4	0.03529	602.4	0.00366	602.4	0.00373	602.4	-0.00185	602.4	0.01224
602.6	0.57098	602.6	0.27059	602.6	0.05271	602.6	0.03606	602.6	0.00455	602.6	0.00169	602.6	-0.00053	602.6	0.01488
602.8	0.5682	602.8	0.27041	602.8	0.05192	602.8	0.03587	602.8	0.00243	602.8	0.00134	602.8	-0.00173	602.8	0.01443
603	0.56871	603	0.2707	603	0.05289	603	0.03499	603	0.00325	603	0.00061	603	-0.00287	603	0.01244
603.2	0.56651	603.2	0.26846	603.2	0.05292	603.2	0.03591	603.2	0.00231	603.2	0.00021	603.2	-0.00421	603.2	0.01444
603.4	0.56638	603.4	0.27037	603.4	0.05496	603.4	0.03588	603.4	0.00387	603.4	0.00266	603.4	-0.00167	603.4	0.01531
603.6	0.56613	603.6	0.2674	603.6	0.05141	603.6	0.03515	603.6	0.00314	603.6	0.00056	603.6	-0.00304	603.6	0.01394
603.8	0.56632	603.8	0.26784	603.8	0.05514	603.8	0.03703	603.8	0.00544	603.8	0.00269	603.8	-0.00182	603.8	0.01651
604	0.56671	604	0.27044	604	0.05257	604	0.03483	604	0.00241	604	0.00337	604	-0.00204	604	0.0145
604.2	0.56629	604.2	0.268	604.2	0.05389	604.2	0.03562	604.2	0.00451	604.2	0.00073	604.2	-0.00269	604.2	0.01251
604.4	0.56737	604.4	0.27111	604.4	0.05333	604.4	0.03642	604.4	0.00403	604.4	0.00371	604.4	-0.00129	604.4	0.01578
604.6	0.56921	604.6	0.27106	604.6	0.05371	604.6	0.03707	604.6	0.00406	604.6	0.00247	604.6	-0.00221	604.6	0.01575
604.8	0.56733	604.8	0.26924	604.8	0.05034	604.8	0.0345	604.8	0.0021	604.8	0.00042	604.8	-0.0032	604.8	0.01388
605	0.57059	605	0.26957	605	0.05209	605	0.03544	605	0.00415	605	0.00234	605	-0.00209	605	0.01443
605.2	0.57039	605.2	0.26999	605.2	0.05398	605.2	0.03695	605.2	0.00491	605.2	0.00328	605.2	-0.00099	605.2	0.01421
605.4	0.56979	605.4	0.27177	605.4	0.05464	605.4	0.03771	605.4	0.00374	605.4	0.00142	605.4	-0.00352	605.4	0.0151
605.6	0.57258	605.6	0.27176	605.6	0.05275	605.6	0.03524	605.6	0.00262	605.6	0.00311	605.6	-0.00159	605.6	0.01618
605.8	0.57374	605.8	0.27124	605.8	0.05385	605.8	0.03569	605.8	0.00421	605.8	0.00248	605.8	-0.00275	605.8	0.01574
606	0.57458	606	0.27307	606	0.05427	606	0.03611	606	0.00328	606	0.00138	606	-0.00118	606	0.01339
606.2	0.57425	606.2	0.2701	606.2	0.05214	606.2	0.03567	606.2	-0.00022	606.2	0.00183	606.2	-0.00276	606.2	0.01194
606.4	0.57882	606.4	0.27415	606.4	0.05457	606.4	0.03789	606.4	0.00539	606.4	0.00376	606.4	-0.00025	606.4	0.01741
606.6	0.57989	606.6	0.27448	606.6	0.05587	606.6	0.03689	606.6	0.00425	606.6	0.0021	606.6	-0.00255	606.6	0.01518
606.8	0.58278	606.8	0.2774	606.8	0.05375	606.8	0.03596	606.8	0.00339	606.8	0.0029	606.8	-0.00159	606.8	0.01339
607	0.58298	607	0.27443	607	0.05261	607	0.03477	607	0.00248	607	-0.00025	607	-0.00309	607	0.01373
607.2	0.5876	607.2	0.27895	607.2	0.05365	607.2	0.03784	607.2	0.004	607.2	0.00324	607.2	-0.00097	607.2	0.01751
607.4	0.5846	607.4	0.27763	607.4	0.05404	607.4	0.03747	607.4	0.0022	607.4	-0.0002	607.4	-0.00324	607.4	0.01472
607.6	0.59057	607.6	0.28032	607.6	0.05583	607.6	0.03852	607.6	0.00501	607.6	0.00359	607.6	-0.00077	607.6	0.01537
607.8	0.59197	607.8	0.28103	607.8	0.05669	607.8	0.03781	607.8	0.00452	607.8	0.00265	607.8	-0.00067	607.8	0.01567
608	0.59371	608	0.28106	608	0.0569	608	0.03635	608	0.00188	608	0.00155	608	-0.00265	608	0.01427
608.2	0.59716	608.2	0.28385	608.2	0.05612	608.2	0.03719	608.2	0.00371	608.2	0.00281	608.2	-0.00094	608.2	0.01551
608.4	0.59641	608.4	0.28295	608.4	0.05496	608.4	0.03516	608.4	0.00262	608.4	0.00186	608.4	-0.0021	608.4	0.01294
608.6	0.60336	608.6	0.28717	608.6	0.0578	608.6	0.03668	608.6	0.0048	608.6	0.00345	608.6	-0.00096	608.6	0.01606
608.8	0.60605	608.8	0.28832	608.8	0.05791	608.8	0.0398	608.8	0.00379	608.8	0.00316	608.8	0.00069	608.8	0.01795
609	0.61162	609	0.29059	609	0.05791	609	0.03715	609	0.00322	609	0.00277	609	-0.00175	609	0.01537
609.2	0.60421	609.2	0.28813	609.2	0.05829	609.2	0.03737	609.2	0.00379	609.2	0.00239	609.2	-0.00256	609.2	0.01694
609.4	0.6113	609.4	0.28923	609.4	0.05355	609.4	0.03648	609.4	0.00248	609.4	7e-05	609.4	-0.00279	609.4	0.01434
609.6	0.61237	609.6	0.29019	609.6	0.05664	609.6	0.03744	609.6	0.0038	609.6	0.00147	609.6	-0.00309	609.6	0.01497
609.8	0.61776	609.8	0.29185	609.8	0.05862	609.8	0.03902	609.8	0.00329	609.8	0.00173	609.8	-0.00138	609.8	0.01742
610	0.6245	610	0.29823	610	0.05915	610	0.04063	610	0.0053	610	0.00379	610	-0.00073	610	0.01739
610.2	0.62718	610.2	0.29853	610.2	0.05998	610.2	0.03913	610.2	0.00467	610.2	0.00371	610.2	-0.00103	610.2	0.01708
610.4	0.62685	610.4	0.29766	610.4	0.05819	610.4	0.03997	610.4	0.00453	610.4	0.00269	610.4	-0.00016	610.4	0.01523
610.6	0.63186	610.6	0.30026	610.6	0.05905	610.6	0.03964	610.6	0.00362	610.6	0.00286	610.6	-0.00061	610.6	0.01547
610.8	0.63273	610.8	0.30081	610.8	0.06055	610.8	0.04038	610.8	0.00402	610.8	0.0029	610.8	-0.00043	610.8	0.01661
611	0.63768	611	0.30502	611	0.05933	611	0.0392	611	0.00391	611	0.00257	611	-0.00149	611	0.01743
611.2	0.64117	611.2	0.29939	611.2	0.0611	611.2	0.03875	611.2	0.00425	611.2	0.00143	611.2	-0.00378	611.2	0.01419
611.4	0.64542	611.4	0.30578	611.4	0.06117	611.4	0.0407	611.4	0.00578	611.4	0.00294	611.4	-0.00229	611.4	0.01776
611.6	0.6454	611.6	0.30572	611.6	0.05998	611.6	0.03965	611.6	0.00373	611.6	0.0041	611.6	-0.00047	611.6	0.01566
611.8	0.65155	611.8	0.30845	611.8	0.06131	611.8	0.03984	611.8	0.00213	611.8	-0.0002	611.8	-0.00221	611.8	0.01605
612	0.65408	612	0.31021	612	0.06257	612	0.04044	612	0.00461	612	0.00211	612	-0.00207	612	0.01754
612.2	0.65551	612.2	0.31343	612.2	0.06181	612.2	0.04057	612.2	0.00379	612.2	0.00182	612.2	-0.00356	612.2	0.0158
612.4	0.66294	612.4	0.31192	612.4	0.06352	612.4	0.04175	612.4	0.00348	612.4	0.0026	612.4	-0.00238	612.4	0.01743
612.6	0.66524	612.6	0.31799	612.6	0.06353	612.6	0.04185	612.6	0.00428	612.6	0.00406	612.6	-0.00183	612.6	0.01794
612.8	0.66766	612.8	0.31896	612.8	0.06331	612.8	0.04095	612.8	0.00317	612.8	0.00308	612.8	-0.00118	612.8	0.01518
613	0.67551	613	0.32266	613	0.06457	613	0.0428	613	0.00528	613	0.00298	613	-0.00102	613	0.01858
613.2	0.67412	613.2	0.32366	613.2	0.06441	613.2	0.0415	613.2	0.00494	613.2	0.00173	613.2	-0.00219	613.2	0.0174
613.4	0.67975	613.4	0.32444	613.4	0.06474	613.4	0.03968	613.4	0.00489	613.4	0.00162	613.4	-0.00256	613.4	0.01775
613.6	0.68613	613.6	0.32608	613.6	0.06537	613.6	0.04249	613.6	0.00443	613.6	0.00189	613.6	-0.0021	613.6	0.01704
613.8	0.68737	613.8	0.32759	613.8	0.0652	613.8	0.04109	613.8	0.00418	613.8	0.00205	613.8	-0.001	613.8	0.01772
614	0.68873	614	0.32849	614	0.06386	614	0.04128	614	0.00357	614	0.00208	614	-0.00226	614	0.01724
614.2	0.69353	614.2	0.33169	614.2	0.06705	614.2	0.04361	614.2	0.00588	614.2	0.00575	614.2	-0.00049	614.2	0.01863
614.4	0.69675	614.4	0.3339	614.4	0.06744	614.4	0.0441	614.4	0.00663	614.4	0.00371	614.4	-0.00062	614.4	0.01811
614.6	0.70292	614.6	0.33557	614.6	0.06735	614.6	0.0436	614.6	0.00561	614.6	0.0036	614.6	-0.00108	614.6	0.0206
614.8	0.71171	614.8	0.33983	614.8	0.06863	614.8	0.04458	614.8	0.00719	614.8	0.00348	614.8	-0.00023	614.8	0.02102
615	0.71314	615	0.33817	615	0.066	615	0.04321	615	0.00409	615	0.00277	615	-0.00173	615	0.01794
615.2	0.71062	615.2	0.33862	615.2	0.06815	615.2	0.0429	615.2	0.00444	615.2	0.00238	615.2	-0.00232	615.2	0.01954
615.4	0.71131	615.4	0.34443	615.4	0.0703	615.4	0.04541	615.4	0.00456	615.4	0.00286	615.4	0.00024	615.4	0.01992
615.6	0.72641	615.6	0.34512	615.6	0.07019	615.6	0.04536	615.6	0.00682	615.6	0.00292	615.6	0.00062	615.6	0.01955
615.8	0.723	615.8	0.34538	615.8	0.06811	615.8	0.04386	615.8	0.00414	615.8	0.00268	615.8	-0.00195	615.8	0.01811
616	0.73144	616	0.34728	616	0.07035	616	0.04516	616	0.00652	616	0.00388	616	-3e-05	616	0.01999
616.2	0.73009	616.2	0.34829	616.2	0.06998	616.2	0.04279	616.2	0.00493	616.2	0.00092	616.2	-0.00342	616.2	0.01868
616.4	0.73357	616.4	0.34653	616.4	0.06951	616.4	0.04487	616.4	0.00364	616.4	0.00206	616.4	-0.0039	616.4	0.01867
616.6	0.73762	616.6	0.35173	616.6	0.07045	616.6	0.04517	616.6	0.00495	616.6	0.00409	616.6	-0.00231	616.6	0.01994
616.8	0.74033	616.8	0.35016	616.8	0.07124	616.8	0.04292	616.8	0.00384	616.8	0.00351	616.8	-0.00222	616.8	0.01929
617	0.7439	617	0.3538	617	0.07006	617	0.04292	617	0.00518	617	0.00101	617	-0.00209	617	0.01863
617.2	0.74954	617.2	0.35684	617.2	0.07273	617.2	0.04399	617.2	0.0054	617.2	0.00368	617.2	-0.00241	617.2	0.02027
617.4	0.75111	617.4	0.35772	617.4	0.07157	617.4	0.04389	617.4	0.00622	617.4	0.00232	617.4	-0.00079	617.4	0.01986
617.6	0.75263	617.6	0.36157	617.6	0.07517	617.6	0.04626	617.6	0.00655	617.6	0.00477	617.6	-0.0007	617.6	0.02049
617.8	0.75775	617.8	0.36343	617.8	0.07452	617.8	0.04578	617.8	0.0063	617.8	0.00379	617.8	0.00074	617.8	0.02054
618	0.75967	618	0.36277	618	0.07227	618	0.04338	618	0.00572	618	0.00255	618	-0.00146	618	0.02038
618.2	0.76346	618.2	0.36338	618.2	0.07405	618.2	0.04628	618.2	0.00596	618.2	0.00241	618.2	-0.00012	618.2	0.02078
618.4	0.76452	618.4	0.36456	618.4	0.07262	618.4	0.0446	618.4	0.00392	618.4	0.00226	618.4	-0.00346	618.4	0.01849
618.6	0.76892	618.6	0.36825	618.6	0.07567	618.6	0.04542	618.6	0.00595	618.6	0.00267	618.6	-0.00047	618.6	0.02136
618.8	0.76788	618.8	0.36578	618.8	0.07175	618.8	0.04476	618.8	0.00412	618.8	0.00207	618.8	-0.00339	618.8	0.01961
619	0.77138	619	0.36419	619	0.07371	619	0.04423	619	0.00647	619	0.00322	619	-0.00212	619	0.0202
619.2	0.7722	619.2	0.36943	619.2	0.07481	619.2	0.04579	619.2	0.00507	619.2	0.00308	619.2	-0.00141	619.2	0.01951
619.4	0.77887	619.4	0.37027	619.4	0.07417	619.4	0.04697	619.4	0.00668	619.4	0.005	619.4	0.00103	619.4	0.02134
619.6	0.77985	619.6	0.37064	619.6	0.07594	619.6	0.04632	619.6	0.00463	619.6	0.00226	619.6	-0.00033	619.6	0.02056
619.8	0.781	619.8	0.37261	619.8	0.07646	619.8	0.04653	619.8	0.00598	619.8	0.00265	619.8	-0.00169	619.8	0.02204
620	0.78186	620	0.37276	620	0.07533	620	0.04624	620	0.00594	620	0.00413	620	-0.00101	620	0.02132
620.2	0.78472	620.2	0.37279	620.2	0.0768	620.2	0.04643	620.2	0.00526	620.2	0.00392	620.2	-0.00107	620.2	0.02099
620.4	0.78957	620.4	0.37506	620.4	0.07479	620.4	0.04674	620.4	0.00604	620.4	0.00285	620.4	-0.00302	620.4	0.01976
620.6	0.78618	620.6	0.37466	620.6	0.07382	620.6	0.04591	620.6	0.00482	620.6	0.00205	620.6	-0.00279	620.6	0.0186
620.8	0.78877	620.8	0.37721	620.8	0.07735	620.8	0.04741	620.8	0.00597	620.8	0.00496	620.8	-0.001	620.8	0.02086
621	0.78796	621	0.37797	621	0.07722	621	0.04693	621	0.00514	621	0.00312	621	-0.00243	621	0.01918
621.2	0.79391	621.2	0.3769	621.2	0.07594	621.2	0.04798	621.2	0.00608	621.2	0.00433	621.2	-0.00256	621.2	0.0218
621.4	0.79171	621.4	0.37746	621.4	0.07669	621.4	0.04676	621.4	0.00462	621.4	0.00234	621.4	-0.00238	621.4	0.01938
621.6	0.79445	621.6	0.37754	621.6	0.07681	621.6	0.04553	621.6	0.00497	621.6	0.00477	621.6	-0.0011	621.6	0.02209
621.8	0.79316	621.8	0.3799	621.8	0.07678	621.8	0.04729	621.8	0.00618	621.8	0.00247	621.8	-0.00181	621.8	0.02149
622	0.79489	622	0.38031	622	0.07846	622	0.04765	622	0.00613	622	0.00469	622	-0.0005	622	0.02345
622.2	0.79346	622.2	0.38002	622.2	0.07562	622.2	0.04742	622.2	0.00471	622.2	0.00271	622.2	-0.00242	622.2	0.02017
622.4	0.79283	622.4	0.37923	622.4	0.07526	622.4	0.04467	622.4	0.00541	622.4	0.00256	622.4	-0.00275	622.4	0.02035
622.6	0.79703	622.6	0.3801	622.6	0.07858	622.6	0.04844	622.6	0.00734	622.6	0.00647	622.6	-0.00182	622.6	0.0222
622.8	0.79759	622.8	0.3795	622.8	0.07803	622.8	0.0481	622.8	0.00676	622.8	0.00371	622.8	6e-05	622.8	0.0215
623	0.79585	623	0.37941	623	0.07563	623	0.0469	623	0.00491	623	0.00102	623	-0.00102	623	0.02103
623.2	0.79538	623.2	0.38005	623.2	0.07818	623.2	0.04779	623.2	0.00719	623.2	0.00512	623.2	0.00138	623.2	0.02181
623.4	0.79367	623.4	0.37905	623.4	0.07602	623.4	0.04801	623.4	0.00617	623.4	0.00245	623.4	-0.00076	623.4	0.0224
623.6	0.79057	623.6	0.37756	623.6	0.07448	623.6	0.04556	623.6	0.00404	623.6	0.00183	623.6	-0.00195	623.6	0.02049
623.8	0.79157	623.8	0.37891	623.8	0.07666	623.8	0.0466	623.8	0.00545	623.8	0.00341	623.8	-0.00209	623.8	0.01945
624	0.79291	624	0.37733	624	0.07652	624	0.04691	624	0.00543	624	0.00314	624	-0.0023	624	0.02056
624.2	0.78925	624.2	0.37765	624.2	0.07792	624.2	0.04945	624.2	0.00682	624.2	0.00436	624.2	-0.00174	624.2	0.02281
624.4	0.78752	624.4	0.37485	624.4	0.07618	624.4	0.04672	624.4	0.00456	624.4	0.00354	624.4	-0.0015	624.4	0.02034
624.6	0.78687	624.6	0.3765	624.6	0.07823	624.6	0.0469	624.6	0.00855	624.6	0.00509	624.6	-0.00064	624.6	0.02099
624.8	0.78573	624.8	0.37453	624.8	0.07643	624.8	0.04832	624.8	0.0071	624.8	0.00468	624.8	9e-05	624.8	0.0221
625	0.78091	625	0.37193	625	0.07582	625	0.04719	625	0.00448	625	0.00312	625	-0.00165	625	0.02109
625.2	0.77838	625.2	0.3721	625.2	0.077	625.2	0.04691	625.2	0.00668	625.2	0.00318	625.2	-0.00054	625.2	0.02212
625.4	0.77887	625.4	0.36958	625.4	0.07583	625.4	0.04734	625.4	0.00538	625.4	0.00386	625.4	-0.0018	625.4	0.02158
625.6	0.77357	625.6	0.36911	625.6	0.07432	625.6	0.04652	625.6	0.00578	625.6	0.00319	625.6	-0.00052	625.6	0.02059
625.8	0.77023	625.8	0.3658	625.8	0.07379	625.8	0.04444	625.8	0.00507	625.8	0.00016	625.8	-0.00257	625.8	0.01835
626	0.76751	626	0.36472	626	0.07392	626	0.04377	626	0.00493	626	0.00287	626	-0.00234	626	0.0194
626.2	0.76395	626.2	0.3647	626.2	0.07232	626.2	0.04637	626.2	0.00562	626.2	0.00234	626.2	-0.00163	626.2	0.02048
626.4	0.75998	626.4	0.36395	626.4	0.07419	626.4	0.04627	626.4	0.00575	626.4	0.00237	626.4	-0.00131	626.4	0.01954
626.6	0.75804	626.6	0.3611	626.6	0.07305	626.6	0.04746	626.6	0.00472	626.6	0.0043	626.6	-0.00152	626.6	0.02115
626.8	0.75549	626.8	0.35755	626.8	0.07255	626.8	0.04422	626.8	0.00505	626.8	0.00274	626.8	-0.00288	626.8	0.02058
627	0.74542	627	0.35672	627	0.07106	627	0.0447	627	0.00433	627	0.00109	627	-0.00218	627	0.01972
627.2	0.74704	627.2	0.35458	627.2	0.07307	627.2	0.04611	627.2	0.00683	627.2	0.00455	627.2	9e-05	627.2	0.02149
627.4	0.74182	627.4	0.35013	627.4	0.07075	627.4	0.04425	627.4	0.00396	627.4	0.00256	627.4	-0.00373	627.4	0.01869
627.6	0.7378	627.6	0.35195	627.6	0.07194	627.6	0.04475	627.6	0.00584	627.6	0.00439	627.6	0	627.6	0.02011
627.8	0.73347	627.8	0.34691	627.8	0.0693	627.8	0.04332	627.8	0.00581	627.8	0.00216	627.8	-0.0008	627.8	0.02063
628	0.72279	628	0.34658	628	0.06844	628	0.04357	628	0.00429	628	0.00364	628	-0.00205	628	0.01703
628.2	0.72007	628.2	0.34114	628.2	0.06986	628.2	0.04338	628.2	0.00645	628.2	0.00181	628.2	-0.00187	628.2	0.01934
628.4	0.71649	628.4	0.33871	628.4	0.06905	628.4	0.04342	628.4	0.00705	628.4	0.00191	628.4	-0.00048	628.4	0.02061
628.6	0.71495	628.6	0.33575	628.6	0.06912	628.6	0.04514	628.6	0.00643	628.6	0.00331	628.6	-0.0009	628.6	0.01857
628.8	0.70352	628.8	0.33378	628.8	0.06713	628.8	0.04191	628.8	0.00492	628.8	0.00191	628.8	-0.00146	628.8	0.01776
629	0.69649	629	0.32952	629	0.06602	629	0.04083	629	0.00643	629	0.00241	629	-0.00273	629	0.0181
629.2	0.6913	629.2	0.32936	629.2	0.06583	629.2	0.04347	629.2	0.00465	629.2	0.00193	629.2	-0.002	629.2	0.01929
629.4	0.68847	629.4	0.32605	629.4	0.06561	629.4	0.04363	629.4	0.00739	629.4	0.00478	629.4	-0.00034	629.4	0.02172
629.6	0.6799	629.6	0.32341	629.6	0.06709	629.6	0.04204	629.6	0.00529	629.6	0.00428	629.6	-0.00015	629.6	0.01919
629.8	0.6776	629.8	0.32019	629.8	0.06676	629.8	0.04066	629.8	0.00555	629.8	0.00312	629.8	-0.0007	629.8	0.01871
630	0.66525	630	0.31522	630	0.06466	630	0.0411	630	0.00599	630	0.00218	630	0.00021	630	0.01907
630.2	0.65959	630.2	0.31159	630.2	0.06209	630.2	0.0412	630.2	0.00433	630.2	0.00195	630.2	-0.001	630.2	0.01792
630.4	0.65264	630.4	0.3083	630.4	0.0654	630.4	0.0416	630.4	0.00615	630.4	0.00516	630.4	0.00028	630.4	0.02011
630.6	0.64972	630.6	0.30574	630.6	0.05944	630.6	0.03822	630.6	0.00433	630.6	0.00083	630.6	-0.00114	630.6	0.01444
630.8	0.63912	630.8	0.30134	630.8	0.05901	630.8	0.03987	630.8	0.00459	630.8	0.00112	630.8	-0.00114	630.8	0.01639
631	0.63114	631	0.29851	631	0.06042	631	0.03872	631	0.00484	631	0.00246	631	-0.00108	631	0.01606
631.2	0.6275	631.2	0.2969	631.2	0.06126	631.2	0.03876	631.2	0.00484	631.2	0.00089	631.2	-0.00207	631.2	0.01874
631.4	0.62227	631.4	0.29291	631.4	0.05793	631.4	0.03787	631.4	0.00353	631.4	0.00146	631.4	-0.0036	631.4	0.01521
631.6	0.61276	631.6	0.28785	631.6	0.05596	631.6	0.03689	631.6	0.00396	631.6	0.00336	631.6	-0.00195	631.6	0.01634
631.8	0.60574	631.8	0.28534	631.8	0.05894	631.8	0.03734	631.8	0.00558	631.8	0.0026	631.8	-0.00114	631.8	0.01668
632	0.59635	632	0.27923	632	0.05572	632	0.03473	632	0.00233	632	0.00024	632	-0.00299	632	0.01452
632.2	0.59497	632.2	0.28168	632.2	0.05688	632.2	0.03557	632.2	0.00477	632.2	0.00345	632.2	-0.00251	632.2	0.01593
632.4	0.58451	632.4	0.27479	632.4	0.05502	632.4	0.03589	632.4	0.00342	632.4	0.0005	632.4	0.00161	632.4	0.01702
632.6	0.57627	632.6	0.27205	632.6	0.05441	632.6	0.0362	632.6	0.00402	632.6	0.00362	632.6	-0.00171	632.6	0.01563
632.8	0.56807	632.8	0.26744	632.8	0.05578	632.8	0.03811	632.8	0.00462	632.8	0.00368	632.8	-7e-05	632.8	0.01589
633	0.57196	633	0.26514	633	0.05234	633	0.03392	633	0.00183	633	-7e-05	633	-0.00337	633	0.01458
633.2	0.5545	633.2	0.26518	633.2	0.05409	633.2	0.0362	633.2	0.00653	633.2	0.00454	633.2	0.00167	633.2	0.01646
633.4	0.54672	633.4	0.25853	633.4	0.05226	633.4	0.03561	633.4	0.00529	633.4	0.00288	633.4	-0.00073	633.4	0.01653
633.6	0.53782	633.6	0.25152	633.6	0.05115	633.6	0.03454	633.6	0.00341	633.6	0.00295	633.6	-5e-05	633.6	0.01576
633.8	0.5301	633.8	0.24602	633.8	0.04861	633.8	0.03102	633.8	0.00201	633.8	0.00055	633.8	-0.00168	633.8	0.01261
634	0.52344	634	0.24579	634	0.04835	634	0.03304	634	0.00299	634	0.00173	634	-0.0023	634	0.01179
634.2	0.51647	634.2	0.24115	634.2	0.0474	634.2	0.03238	634.2	0.00228	634.2	0.00011	634.2	-0.00257	634.2	0.01368
634.4	0.51553	634.4	0.23988	634.4	0.04946	634.4	0.03414	634.4	0.00222	634.4	0.00455	634.4	-0.00127	634.4	0.01577
634.6	0.50181	634.6	0.23372	634.6	0.04799	634.6	0.03363	634.6	0.00438	634.6	0.00304	634.6	0.00173	634.6	0.01539
634.8	0.49008	634.8	0.22735	634.8	0.04445	634.8	0.03108	634.8	0.00226	634.8	0.00021	634.8	-0.00158	634.8	0.01173
635	0.48287	635	0.22399	635	0.04554	635	0.03138	635	0.0039	635	0.00352	635	-0.00149	635	0.01399
635.2	0.47976	635.2	0.2237	635.2	0.04475	635.2	0.02982	635.2	0.00223	635.2	0.00257	635.2	-0.00091	635.2	0.01163
635.4	0.47361	635.4	0.21837	635.4	0.04403	635.4	0.03166	635.4	0.00326	635.4	0.00137	635.4	-0.00097	635.4	0.01319
635.6	0.46174	635.6	0.2124	635.6	0.04083	635.6	0.02895	635.6	0.00351	635.6	0.00152	635.6	-0.00114	635.6	0.01214
635.8	0.45471	635.8	0.21077	635.8	0.04235	635.8	0.02986	635.8	0.00308	635.8	0.00186	635.8	-0.00048	635.8	0.0123
636	0.45134	636	0.20642	636	0.04252	636	0.02858	636	0.00042	636	0.00163	636	-0.00343	636	0.01115
636.2	0.43804	636.2	0.20199	636.2	0.041	636.2	0.02867	636.2	0.0025	636.2	0.00086	636.2	-0.00177	636.2	0.013
636.4	0.4336	636.4	0.20208	636.4	0.03855	636.4	0.02912	636.4	0.00298	636.4	0.00075	636.4	1e-05	636.4	0.0125
636.6	0.42789	636.6	0.19701	636.6	0.03948	636.6	0.02726	636.6	0.00275	636.6	0.00189	636.6	-0.0022	636.6	0.01199
636.8	0.42241	636.8	0.19351	636.8	0.0387	636.8	0.02842	636.8	0.00252	636.8	0.00127	636.8	-0.00087	636.8	0.01295
637	0.41378	637	0.19089	637	0.03877	637	0.02959	637	0.00425	637	0.00244	637	-7e-05	637	0.01373
637.2	0.40495	637.2	0.18554	637.2	0.03726	637.2	0.0278	637.2	0.00401	637.2	0.0017	637.2	-0.00108	637.2	0.01126
637.4	0.40038	637.4	0.18403	637.4	0.03587	637.4	0.02671	637.4	0.00305	637.4	0.00219	637.4	-0.00322	637.4	0.01153
637.6	0.39129	637.6	0.18278	637.6	0.03811	637.6	0.02669	637.6	0.00325	637.6	0.00331	637.6	-0.00043	637.6	0.01203
637.8	0.38308	637.8	0.17458	637.8	0.0346	637.8	0.02706	637.8	0.0021	637.8	0.00157	637.8	-0.0017	637.8	0.00826
638	0.38019	638	0.1739	638	0.03333	638	0.02803	638	0.00045	638	0.00282	638	-0.00174	638	0.00959
638.2	0.37167	638.2	0.1712	638.2	0.0343	638.2	0.02532	638.2	0.00224	638.2	0.00191	638.2	-0.00132	638.2	0.00947
638.4	0.36112	638.4	0.16549	638.4	0.03246	638.4	0.02763	638.4	0.00168	638.4	0.00111	638.4	0.0001	638.4	0.01057
638.6	0.36483	638.6	0.16584	638.6	0.03482	638.6	0.02704	638.6	0.00244	638.6	0.00419	638.6	1e-05	638.6	0.0093
638.8	0.3528	638.8	0.15977	638.8	0.03096	638.8	0.02445	638.8	0.00305	638.8	0.00277	638.8	-0.00081	638.8	0.00956
639	0.34767	639	0.15801	639	0.03296	639	0.02539	639	0.00278	639	0.00251	639	0.00031	639	0.01104
639.2	0.33783	639.2	0.15362	639.2	0.03009	639.2	0.02271	639.2	0.00133	639.2	0.00194	639.2	-0.00183	639.2	0.00932
639.4	0.33552	639.4	0.1546	639.4	0.03074	639.4	0.02428	639.4	0.00372	639.4	0.00172	639.4	-0.00079	639.4	0.00994
639.6	0.32687	639.6	0.14711	639.6	0.02941	639.6	0.02256	639.6	0.00081	639.6	0.0005	639.6	-0.00183	639.6	0.00768
639.8	0.32602	639.8	0.14666	639.8	0.03149	639.8	0.02484	639.8	0.00226	639.8	0.00309	639.8	0.00081	639.8	0.01048
640	0.32193	640	0.14437	640	0.0292	640	0.0235	640	0.00295	640	0.00194	640	0.0008	640	0.01052
640.2	0.31103	640.2	0.13959	640.2	0.0264	640.2	0.02234	640.2	0.00246	640.2	0.00108	640.2	-0.00025	640.2	0.009
640.4	0.30434	640.4	0.13562	640.4	0.02694	640.4	0.02144	640.4	0.00277	640.4	0.00208	640.4	-0.00076	640.4	0.00905
640.6	0.29584	640.6	0.13358	640.6	0.02559	640.6	0.02264	640.6	0.00018	640.6	0.00137	640.6	-0.00021	640.6	0.00821
640.8	0.29527	640.8	0.13134	640.8	0.02662	640.8	0.02243	640.8	0.00321	640.8	0.00134	640.8	-8e-05	640.8	0.00827
641	0.28906	641	0.12955	641	0.02714	641	0.02326	641	0.00306	641	0.00371	641	-0.00175	641	0.0086
641.2	0.28392	641.2	0.1261	641.2	0.02654	641.2	0.02285	641.2	0.00319	641.2	0.0014	641.2	-0.00129	641.2	0.00895
641.4	0.27586	641.4	0.12257	641.4	0.0214	641.4	0.0206	641.4	0.0021	641.4	-0.0001	641.4	-0.00146	641.4	0.00695
641.6	0.27421	641.6	0.12122	641.6	0.0247	641.6	0.02082	641.6	0.00047	641.6	0.00056	641.6	-0.00149	641.6	0.00788
641.8	0.2685	641.8	0.11966	641.8	0.02387	641.8	0.02062	641.8	0.00097	641.8	0.00123	641.8	0.00037	641.8	0.00853
642	0.26118	642	0.11481	642	0.02238	642	0.01914	642	0.00139	642	-0.00037	642	-0.00108	642	0.00705
642.2	0.25583	642.2	0.1126	642.2	0.02169	642.2	0.01966	642.2	0.00062	642.2	-0.00123	642.2	-0.00195	642.2	0.00545
642.4	0.25296	642.4	0.10997	642.4	0.02094	642.4	0.01927	642.4	-0.0017	642.4	-0.00178	642.4	-0.00297	642.4	0.00686
642.6	0.24865	642.6	0.10844	642.6	0.02182	642.6	0.01911	642.6	-0.00045	642.6	0.00053	642.6	-0.00124	642.6	0.00582
642.8	0.24901	642.8	0.10835	642.8	0.02118	642.8	0.02111	642.8	0.00154	642.8	-0.00057	642.8	-0.00057	642.8	0.00691
643	0.23921	643	0.10508	643	0.01976	643	0.01747	643	0.00055	643	0.00094	643	-0.00195	643	0.00548
643.2	0.2342	643.2	0.10216	643.2	0.02043	643.2	0.02016	643.2	-0.00069	643.2	0.00139	643.2	-0.00025	643.2	0.00678
643.4	0.23041	643.4	0.10001	643.4	0.01979	643.4	0.01786	643.4	-0.00014	643.4	0.00081	643.4	-0.00102	643.4	0.00613
643.6	0.2319	643.6	0.09883	643.6	0.01882	643.6	0.0191	643.6	0.0007	643.6	-7e-05	643.6	-0.00097	643.6	0.0075
643.8	0.22666	643.8	0.0958	643.8	0.01761	643.8	0.01751	643.8	0.00149	643.8	0.00039	643.8	-0.00181	643.8	0.00534
644	0.22039	644	0.09518	644	0.01805	644	0.0186	644	0.00052	644	0.00071	644	0.00068	644	0.00826
644.2	0.21472	644.2	0.09227	644.2	0.0181	644.2	0.01718	644.2	-0.00062	644.2	0.00143	644.2	-0.00147	644.2	0.00659
644.4	0.21466	644.4	0.09199	644.4	0.01867	644.4	0.01936	644.4	0.00069	644.4	0.00045	644.4	-0.00088	644.4	0.00811
644.6	0.20713	644.6	0.08882	644.6	0.01582	644.6	0.01564	644.6	-0.00034	644.6	-0.00137	644.6	-0.00093	644.6	0.00422
644.8	0.20182	644.8	0.08709	644.8	0.01553	644.8	0.01596	644.8	-0.00018	644.8	-0.00029	644.8	-0.00191	644.8	0.00645
645	0.19875	645	0.082	645	0.01259	645	0.01609	645	-0.00059	645	-0.00152	645	-0.00245	645	0.00449
645.2	0.19898	645.2	0.08319	645.2	0.01548	645.2	0.01434	645.2	-0.00062	645.2	-0.00148	645.2	-0.00426	645.2	0.00416
645.4	0.19827	645.4	0.08194	645.4	0.0175	645.4	0.01673	645.4	-0.00045	645.4	-0.00017	645.4	-0.00193	645.4	0.00605
645.6	0.19302	645.6	0.08279	645.6	0.01622	645.6	0.01847	645.6	0.00136	645.6	0.00226	645.6	0.00135	645.6	0.00578
645.8	0.18963	645.8	0.08061	645.8	0.01567	645.8	0.01664	645.8	0.00072	645.8	0.00046	645.8	-0.00029	645.8	0.00733
646	0.18533	646	0.07795	646	0.01677	646	0.01728	646	0.00029	646	0.00015	646	-0.00131	646	0.00595
646.2	0.18675	646.2	0.07881	646.2	0.01676	646.2	0.01725	646.2	2e-05	646.2	0.00163	646.2	-0.00035	646.2	0.00733
646.4	0.1812	646.4	0.07551	646.4	0.01547	646.4	0.01844	646.4	0.00251	646.4	0.00182	646.4	-0.00016	646.4	0.00705
646.6	0.17854	646.6	0.07669	646.6	0.01757	646.6	0.01699	646.6	0.00134	646.6	0.00129	646.6	0.00011	646.6	0.00498
646.8	0.17434	646.8	0.07241	646.8	0.01313	646.8	0.01785	646.8	5e-05	646.8	0.00114	646.8	-0.00186	646.8	0.00475
647	0.17266	647	0.07234	647	0.0129	647	0.01635	647	0.00145	647	0.00056	647	-0.00077	647	0.00623
647.2	0.16762	647.2	0.06825	647.2	0.01372	647.2	0.01257	647.2	-1e-05	647.2	0.00017	647.2	-0.00108	647.2	0.00716
647.4	0.16763	647.4	0.06884	647.4	0.01343	647.4	0.01575	647.4	0.00222	647.4	0.00204	647.4	-0.00184	647.4	0.00389
647.6	0.16315	647.6	0.06735	647.6	0.01112	647.6	0.01606	647.6	-0.00152	647.6	0.00148	647.6	-0.00221	647.6	0.00592
647.8	0.16002	647.8	0.06557	647.8	0.01386	647.8	0.01597	647.8	0.0017	647.8	0.00073	647.8	-0.00051	647.8	0.00508
648	0.16017	648	0.06518	648	0.01161	648	0.0141	648	-3e-05	648	-0.00069	648	0.00032	648	0.0036
648.2	0.15303	648.2	0.06196	648.2	0.01094	648.2	0.0131	648.2	-0.00232	648.2	-0.00198	648.2	-0.00347	648.2	0.00397
648.4	0.15194	648.4	0.06059	648.4	0.01102	648.4	0.01375	648.4	-0.0017	648.4	3e-05	648.4	-0.00183	648.4	0.00372
648.6	0.15092	648.6	0.0614	648.6	0.01134	648.6	0.01532	648.6	-6e-05	648.6	7e-05	648.6	0.00036	648.6	0.00522
648.8	0.14925	648.8	0.06034	648.8	0.01242	648.8	0.01433	648.8	-0.00124	648.8	-0.00066	648.8	-0.00204	648.8	0.00444
649	0.14582	649	0.0575	649	0.00981	649	0.01231	649	-0.00089	649	-0.00169	649	-0.00129	649	0.00254
649.2	0.14426	649.2	0.05885	649.2	0.01041	649.2	0.01374	649.2	-0.00034	649.2	-0.0004	649.2	-0.00181	649.2	0.00427
649.4	0.14016	649.4	0.05609	649.4	0.00903	649.4	0.01036	649.4	-0.00215	649.4	-0.00304	649.4	-0.00339	649.4	0.00166
649.6	0.14017	649.6	0.05768	649.6	0.01184	649.6	0.01326	649.6	0.0008	649.6	0.00128	649.6	-0.00093	649.6	0.00499
649.8	0.13804	649.8	0.05351	649.8	0.00876	649.8	0.0122	649.8	-0.00188	649.8	-0.00092	649.8	-0.00398	649.8	0.00175
650	0.13669	650	0.05345	650	0.00941	650	0.01396	650	-0.00059	650	0.0001	650	-0.00252	650	0.00244
650.2	0.13851	650.2	0.05419	650.2	0.00994	650.2	0.01347	650.2	0.00027	650.2	0.00152	650.2	-0.00169	650.2	0.0036
650.4	0.13336	650.4	0.05149	650.4	0.00899	650.4	0.0115	650.4	-0.00167	650.4	-0.00199	650.4	-0.00353	650.4	0.00198
650.6	0.13057	650.6	0.05209	650.6	0.00813	650.6	0.01255	650.6	-0.00216	650.6	-0.00192	650.6	-0.002	650.6	0.0039
650.8	0.13005	650.8	0.04894	650.8	0.00639	650.8	0.01321	650.8	-0.00152	650.8	-0.00197	650.8	-0.00194	650.8	0.00252
651	0.13222	651	0.05141	651	0.00918	651	0.01351	651	-0.0007	651	-0.00053	651	0.00091	651	0.00496
651.2	0.13023	651.2	0.04978	651.2	0.01027	651.2	0.01379	651.2	-0.00074	651.2	-0.00051	651.2	-0.00052	651.2	0.00412
651.4	0.12715	651.4	0.05079	651.4	0.00993	651.4	0.01446	651.4	0.00093	651.4	0.0014	651.4	-0.00031	651.4	0.00395
651.6	0.12396	651.6	0.04851	651.6	0.01038	651.6	0.01359	651.6	-0.00126	651.6	-0.00075	651.6	-0.00218	651.6	0.00378
651.8	0.12419	651.8	0.04829	651.8	0.00854	651.8	0.01457	651.8	-0.002	651.8	0.00145	651.8	-0.00032	651.8	0.00382
652	0.12337	652	0.04836	652	0.01148	652	0.01513	652	0.00203	652	0.00092	652	0.00173	652	0.00551
652.2	0.12373	652.2	0.04779	652.2	0.00866	652.2	0.01364	652.2	-0.00046	652.2	-0.00201	652.2	-0.00253	652.2	0.00372
652.4	0.11993	652.4	0.04643	652.4	0.0096	652.4	0.01337	652.4	-0.00172	652.4	-0.00086	652.4	-0.00035	652.4	0.00207
652.6	0.1165	652.6	0.04583	652.6	0.00724	652.6	0.01276	652.6	-0.00186	652.6	-0.00175	652.6	-0.00217	652.6	0.0028
652.8	0.1169	652.8	0.04786	652.8	0.00796	652.8	0.01345	652.8	-0.0005	652.8	-5e-05	652.8	0.00037	652.8	0.00526
653	0.11777	653	0.04311	653	0.00725	653	0.01201	653	-0.00208	653	-0.00083	653	-0.00272	653	0.0018
653.2	0.11676	653.2	0.04325	653.2	0.00782	653.2	0.01223	653.2	-0.00222	653.2	-0.00065	653.2	-0.00155	653.2	0.00225
653.4	0.11507	653.4	0.04493	653.4	0.0093	653.4	0.01445	653.4	-0.00116	653.4	-0.00027	653.4	-0.00137	653.4	0.00567
653.6	0.11315	653.6	0.04241	653.6	0.00848	653.6	0.01342	653.6	-0.00139	653.6	0.00195	653.6	-0.00265	653.6	0.00424
653.8	0.11465	653.8	0.0412	653.8	0.00706	653.8	0.01057	653.8	-0.00173	653.8	-0.00245	653.8	-0.00285	653.8	0.00205
654	0.11215	654	0.04391	654	0.00744	654	0.01276	654	1e-05	654	-0.00056	654	-0.00071	654	0.00358
654.2	0.11	654.2	0.04213	654.2	0.00927	654.2	0.01114	654.2	-0.00137	654.2	0.0002	654.2	-0.00046	654.2	0.00429
654.4	0.10838	654.4	0.03982	654.4	0.00584	654.4	0.01109	654.4	-0.00163	654.4	-0.00092	654.4	-0.00147	654.4	0.00054
654.6	0.11041	654.6	0.04261	654.6	0.00971	654.6	0.01401	654.6	-1e-05	654.6	0.00207	654.6	0.00139	654.6	0.00593
654.8	0.10791	654.8	0.0404	654.8	0.0055	654.8	0.01069	654.8	-0.00221	654.8	-0.00259	654.8	-0.0033	654.8	0.00249
655	0.10737	655	0.03835	655	0.0077	655	0.01205	655	-0.00178	655	-0.00154	655	-0.002	655	0.00208
655.2	0.10657	655.2	0.03755	655.2	0.0056	655.2	0.01091	655.2	-0.00163	655.2	-0.00053	655.2	-0.00278	655.2	-0.0001
655.4	0.10422	655.4	0.03677	655.4	0.00429	655.4	0.01115	655.4	-0.00312	655.4	-0.00226	655.4	-0.00501	655.4	-0.0002
655.6	0.10917	655.6	0.04056	655.6	0.0093	655.6	0.01302	655.6	0.00114	655.6	0.0027	655.6	0.00025	655.6	0.00349
655.8	0.104	655.8	0.03671	655.8	0.00641	655.8	0.01361	655.8	-0.00158	655.8	-0.00155	655.8	-0.00164	655.8	0.00311
656	0.1037	656	0.0384	656	0.0063	656	0.01069	656	-0.00145	656	0.00085	656	-0.00191	656	0.00359
656.2	0.10211	656.2	0.03761	656.2	0.00811	656.2	0.01187	656.2	-0.00187	656.2	-0.00104	656.2	-0.00146	656.2	0.00128
656.4	0.10212	656.4	0.03722	656.4	0.00896	656.4	0.0127	656.4	-2e-05	656.4	-0.00132	656.4	-0.00045	656.4	0.00284
656.6	0.10451	656.6	0.03714	656.6	0.00838	656.6	0.01329	656.6	0.00095	656.6	0.00112	656.6	-7e-05	656.6	0.00388
656.8	0.10249	656.8	0.03834	656.8	0.00792	656.8	0.01328	656.8	0.00062	656.8	0.00136	656.8	-0.00058	656.8	0.00379
657	0.1013	657	0.03808	657	0.00773	657	0.01276	657	-7e-05	657	-0.00014	657	-0.00129	657	0.00443
657.2	0.10052	657.2	0.03525	657.2	0.00611	657.2	0.01133	657.2	-0.00071	657.2	0.00076	657.2	-0.00081	657.2	0.00286
657.4	0.10023	657.4	0.03712	657.4	0.00857	657.4	0.01284	657.4	0.00043	657.4	-0.00039	657.4	0.00486	657.4	0.00252
657.6	0.10017	657.6	0.03407	657.6	0.00536	657.6	0.01057	657.6	0.0003	657.6	0.00033	657.6	-0.00157	657.6	0.00111
657.8	0.09717	657.8	0.03612	657.8	0.00663	657.8	0.011	657.8	-0.00162	657.8	0.00072	657.8	-0.00079	657.8	0.00252
658	0.09805	658	0.03503	658	0.00794	658	0.01251	658	-0.00097	658	0.00037	658	-0.00161	658	0.00653
658.2	0.09828	658.2	0.03535	658.2	0.00588	658.2	0.01123	658.2	-0.00087	658.2	-3e-05	658.2	-0.00191	658.2	0.00366
658.4	0.09993	658.4	0.03779	658.4	0.00764	658.4	0.01505	658.4	0.0029	658.4	0.00296	658.4	0.0019	658.4	0.00474
658.6	0.09643	658.6	0.03466	658.6	0.00722	658.6	0.01321	658.6	-0.00026	658.6	0.00097	658.6	0.00061	658.6	0.00312
658.8	0.09551	658.8	0.03456	658.8	0.00988	658.8	0.01067	658.8	0.00103	658.8	0.00079	658.8	-0.00143	658.8	0.00311
659	0.09521	659	0.03348	659	0.00608	659	0.01087	659	-0.00139	659	-0.00075	659	-0.00145	659	0.00154
659.2	0.09779	659.2	0.03566	659.2	0.00933	659.2	0.01301	659.2	0.00202	659.2	-0.00094	659.2	0.00109	659.2	0.0045
659.4	0.09634	659.4	0.03394	659.4	0.00594	659.4	0.01284	659.4	-0.00173	659.4	0.00054	659.4	-0.00124	659.4	0.00272
659.6	0.09276	659.6	0.03039	659.6	0.00437	659.6	0.0096	659.6	-0.00396	659.6	-0.00123	659.6	-0.00412	659.6	1e-05
659.8	0.09466	659.8	0.03418	659.8	0.00589	659.8	0.0103	659.8	-0.00245	659.8	-0.00239	659.8	-0.00166	659.8	0.0022
660	0.09405	660	0.03232	660	0.00677	660	0.01178	660	0.00061	660	-0.00027	660	-0.00073	660	0.0026
660.2	0.09611	660.2	0.03522	660.2	0.00796	660.2	0.01415	660.2	0.00082	660.2	0.00042	660.2	0.00125	660.2	0.00484
660.4	0.09516	660.4	0.03269	660.4	0.00831	660.4	0.01212	660.4	0.00065	660.4	0.00036	660.4	-0.00135	660.4	0.00318
660.6	0.09478	660.6	0.03275	660.6	0.01413	660.6	0.01202	660.6	-6e-05	660.6	0.00073	660.6	-0.00052	660.6	0.00244
660.8	0.09333	660.8	0.03217	660.8	0.00557	660.8	0.01196	660.8	-0.00171	660.8	-0.00072	660.8	-0.00235	660.8	0.00301
661	0.09281	661	0.0345	661	0.00726	661	0.01221	661	0.0012	661	0.00073	661	-0.00122	661	0.00308
661.2	0.09372	661.2	0.03286	661.2	0.00692	661.2	0.01258	661.2	0.00032	661.2	-7e-05	661.2	-0.00013	661.2	0.00243
661.4	0.08926	661.4	0.03124	661.4	0.00539	661.4	0.0119	661.4	-0.00109	661.4	-0.00128	661.4	-0.00238	661.4	0.00159
661.6	0.08963	661.6	0.03173	661.6	0.00585	661.6	0.01077	661.6	0.00099	661.6	-0.00049	661.6	-0.00119	661.6	0.00321
661.8	0.08967	661.8	0.03035	661.8	0.00539	661.8	0.01046	661.8	0.00292	661.8	-0.00055	661.8	-0.00223	661.8	0.0015
662	0.08961	662	0.03192	662	0.00689	662	0.01232	662	-0.00072	662	0.0008	662	-0.00078	662	0.00352
662.2	0.09149	662.2	0.03226	662.2	0.00515	662.2	0.01146	662.2	6e-05	662.2	0.00182	662.2	-0.00062	662.2	0.00294
662.4	0.08902	662.4	0.03133	662.4	0.00649	662.4	0.01114	662.4	-0.00154	662.4	0.00053	662.4	-0.00216	662.4	0.00274
662.6	0.09044	662.6	0.031	662.6	0.00644	662.6	0.01191	662.6	-0.00169	662.6	0.00037	662.6	-0.00205	662.6	0.00228
662.8	0.09015	662.8	0.03111	662.8	0.00721	662.8	0.01175	662.8	-0.00041	662.8	0.00149	662.8	-0.00117	662.8	0.00334
663	0.08907	663	0.02972	663	0.00434	663	0.00976	663	-0.00102	663	-0.00207	663	-0.00232	663	0.00212
663.2	0.08907	663.2	0.0311	663.2	0.00556	663.2	0.01095	663.2	-0.00195	663.2	-0.00132	663.2	-0.00196	663.2	0.00302
663.4	0.08901	663.4	0.03076	663.4	0.00454	663.4	0.00943	663.4	-0.00117	663.4	-0.00086	663.4	-0.00187	663.4	0.00099
663.6	0.089	663.6	0.03121	663.6	0.0066	663.6	0.01165	663.6	-0.0007	663.6	-0.00074	663.6	-0.00015	663.6	0.00402
663.8	0.08967	663.8	0.03186	663.8	0.007	663.8	0.01235	663.8	-6e-05	663.8	-0.00086	663.8	0.00064	663.8	0.00349
664	0.08979	664	0.03201	664	0.00783	664	0.01278	664	-0.00081	664	0.00111	664	0.00045	664	0.00449
664.2	0.08871	664.2	0.03076	664.2	0.00637	664.2	0.01	664.2	-0.00037	664.2	-5e-05	664.2	-0.0002	664.2	0.00377
664.4	0.08719	664.4	0.02849	664.4	0.00508	664.4	0.01013	664.4	-0.00142	664.4	-0.00037	664.4	-0.00215	664.4	0.00287
664.6	0.08745	664.6	0.02926	664.6	0.00457	664.6	0.01203	664.6	-0.00237	664.6	-0.0015	664.6	-0.00385	664.6	0.00167
664.8	0.089	664.8	0.03051	664.8	0.00629	664.8	0.01342	664.8	0.00023	664.8	-0.00126	664.8	-0.00051	664.8	0.00199
665	0.08863	665	0.03042	665	0.00783	665	0.01086	665	0.00127	665	-0.00105	665	-0.00094	665	0.00212
665.2	0.08557	665.2	0.02878	665.2	0.00672	665.2	0.01049	665.2	-0.00119	665.2	-0.0019	665.2	-0.0018	665.2	0.00108
665.4	0.08659	665.4	0.02878	665.4	0.00615	665.4	0.01017	665.4	-0.00056	665.4	-0.00049	665.4	-0.00295	665.4	0.00182
665.6	0.08734	665.6	0.02986	665.6	0.00717	665.6	0.01196	665.6	-0.00251	665.6	0	665.6	-0.00217	665.6	0.00163
665.8	0.08707	665.8	0.02928	665.8	0.0037	665.8	0.00957	665.8	-0.00162	665.8	-0.00156	665.8	-0.0027	665.8	0.00172
666	0.08326	666	0.02933	666	0.00426	666	0.01013	666	-0.00108	666	0.00023	666	-0.00214	666	0.00103
666.2	0.08705	666.2	0.03075	666.2	0.00601	666.2	0.01108	666.2	-0.00453	666.2	-0.00052	666.2	0.00021	666.2	0.00239
666.4	0.08556	666.4	0.02831	666.4	0.00499	666.4	0.00968	666.4	-0.00257	666.4	-0.00147	666.4	-0.00234	666.4	0.00244
666.6	0.08238	666.6	0.02757	666.6	0.00266	666.6	0.00814	666.6	-0.00492	666.6	-0.00264	666.6	-0.00332	666.6	0.00078
666.8	0.08614	666.8	0.02903	666.8	0.00117	666.8	0.01039	666.8	-0.00136	666.8	0.00025	666.8	-0.00142	666.8	0.00327
667	0.085	667	0.02839	667	0.00429	667	0.0092	667	-0.00025	667	-0.00089	667	-0.00057	667	0.00153
667.2	0.08534	667.2	0.02906	667.2	0.0064	667.2	0.01042	667.2	-0.00017	667.2	-0.00039	667.2	-0.00151	667.2	0.00266
667.4	0.08507	667.4	0.02962	667.4	0.00443	667.4	0.01119	667.4	-0.00069	667.4	0.0006	667.4	-0.00137	667.4	0.00375
667.6	0.08341	667.6	0.02599	667.6	0.00362	667.6	0.01044	667.6	-0.00208	667.6	-0.00064	667.6	-0.00082	667.6	0.00175
667.8	0.08423	667.8	0.02828	667.8	0.00377	667.8	0.00961	667.8	-0.0019	667.8	-0.00092	667.8	-0.00083	667.8	0.00125
668	0.08658	668	0.0299	668	0.00864	668	0.01285	668	0.00097	668	0.00128	668	0.00211	668	0.00485
668.2	0.0854	668.2	0.02743	668.2	0.00229	668.2	0.00886	668.2	-0.00157	668.2	-0.0011	668.2	-0.00194	668.2	0.00164
668.4	0.08112	668.4	0.02455	668.4	0.00414	668.4	0.00897	668.4	-0.00273	668.4	-0.00328	668.4	-0.00517	668.4	0.00012
668.6	0.08395	668.6	0.02959	668.6	0.00685	668.6	0.01165	668.6	-0.00085	668.6	0.00054	668.6	6e-05	668.6	0.00386
668.8	0.08486	668.8	0.02785	668.8	0.00524	668.8	0.01152	668.8	0.00025	668.8	-0.00014	668.8	-0.0015	668.8	0.00361
669	0.08608	669	0.03135	669	-0.00144	669	0.00975	669	0.00089	669	-0.00104	669	-0.00069	669	0.00356
669.2	0.08113	669.2	0.02356	669.2	0.0027	669.2	0.0069	669.2	-0.00331	669.2	-0.00573	669.2	-0.00462	669.2	-0.0033
669.4	0.08153	669.4	0.02515	669.4	-0.01382	669.4	0.00808	669.4	-0.00441	669.4	-0.00334	669.4	-0.00321	669.4	0.00204
669.6	0.08331	669.6	0.02677	669.6	0.00515	669.6	0.00915	669.6	-0.00265	669.6	-0.00234	669.6	-0.00242	669.6	0.00166
669.8	0.08587	669.8	0.02918	669.8	0.00676	669.8	0.01141	669.8	-0.00052	669.8	0.00037	669.8	-0.00177	669.8	0.00213
670	0.08571	670	0.03006	670	0.00598	670	0.01162	670	-0.00366	670	-0.00045	670	-1e-05	670	0.00257
670.2	0.08015	670.2	0.0237	670.2	0.00048	670.2	0.00684	670.2	-0.0277	670.2	-0.00526	670.2	-0.0069	670.2	-0.00279
670.4	0.08461	670.4	0.02953	670.4	0.00657	670.4	0.00982	670.4	4e-05	670.4	-0.00069	670.4	-0.00037	670.4	0.00365
670.6	0.08334	670.6	0.02584	670.6	0.00395	670.6	0.00963	670.6	-0.00085	670.6	-0.00186	670.6	-0.00069	670.6	0.00113
670.8	0.08354	670.8	0.02799	670.8	0.00473	670.8	0.0098	670.8	-0.00272	670.8	-0.00336	670.8	-0.00194	670.8	0.00231
671	0.08648	671	0.02886	671	0.00928	671	0.01244	671	0.00114	671	0.00199	671	0.00265	671	0.00647
671.2	0.08181	671.2	0.02428	671.2	0.00191	671.2	0.00708	671.2	-0.00273	671.2	-0.00269	671.2	-0.00408	671.2	9e-05
671.4	0.08403	671.4	0.0275	671.4	0.00599	671.4	0.01049	671.4	-0.00122	671.4	-0.00091	671.4	-0.00032	671.4	-0.01314
671.6	0.0839	671.6	0.02739	671.6	0.00547	671.6	0.00984	671.6	-0.00093	671.6	-0.01197	671.6	-0.0022	671.6	0.00176
671.8	0.0749	671.8	0.02217	671.8	-5e-05	671.8	0.00466	671.8	-0.00531	671.8	-0.00615	671.8	-0.00858	671.8	-0.00142
672	0.08081	672	0.02702	672	0.00302	672	0.00958	672	-0.0022	672	-0.00273	672	-0.00261	672	0.00153
672.2	0.08479	672.2	0.03001	672.2	0.00594	672.2	0.0109	672.2	-0.00128	672.2	2e-05	672.2	-0.00155	672.2	-0.00059
672.4	0.08066	672.4	0.02677	672.4	0.00327	672.4	0.00727	672.4	-0.00195	672.4	-0.00235	672.4	-0.00301	672.4	0.0017
672.6	0.05816	672.6	0.0242	672.6	0.00097	672.6	0.00759	672.6	-0.00794	672.6	-0.00475	672.6	-0.02041	672.6	-0.00119
672.8	0.08198	672.8	0.02591	672.8	0.0022	672.8	0.0071	672.8	-0.00233	672.8	-0.00303	672.8	-0.00321	672.8	0.00163
673	0.08499	673	0.02941	673	0.00707	673	0.01205	673	-0.00089	673	0.00095	673	-0.00052	673	0.00362
673.2	0.08276	673.2	0.03061	673.2	0.00641	673.2	0.01171	673.2	-0.00073	673.2	0.00086	673.2	0.00108	673.2	0.00445
673.4	0.08669	673.4	0.0312	673.4	0.00778	673.4	0.01157	673.4	0.00161	673.4	0.0035	673.4	0.00132	673.4	0.00464
673.6	0.08255	673.6	0.02621	673.6	0.00598	673.6	0.00937	673.6	-0.00371	673.6	-0.00262	673.6	-0.00418	673.6	-0.01474
673.8	0.0838	673.8	0.02791	673.8	0.00676	673.8	0.01012	673.8	-0.00106	673.8	-0.00046	673.8	-0.00218	673.8	0.00314
674	0.07984	674	0.02659	674	-0.00177	674	0.0093	674	-0.00303	674	-0.00239	674	-0.00096	674	0.00164
674.2	0.08142	674.2	0.02881	674.2	0.00457	674.2	0.00922	674.2	-0.00301	674.2	-0.0023	674.2	-0.00182	674.2	0.00179
674.4	0.08238	674.4	0.02774	674.4	0.00511	674.4	0.01098	674.4	-0.00283	674.4	-0.00174	674.4	-0.00577	674.4	0.00216
674.6	0.0792	674.6	0.027	674.6	0.00346	674.6	0.00743	674.6	-0.0034	674.6	-0.00186	674.6	-0.00436	674.6	0.00107
674.8	0.0805	674.8	0.02603	674.8	0.00387	674.8	0.00644	674.8	-0.00272	674.8	-0.00366	674.8	-0.00269	674.8	-0.00072
675	0.08108	675	0.0272	675	0.00439	675	0.01044	675	-0.00207	675	-0.00149	675	-0.00156	675	0.00313
675.2	0.0832	675.2	0.02867	675.2	0.00539	675.2	0.01185	675.2	-0.00144	675.2	0.00178	675.2	0.0001	675.2	0.00395
675.4	0.07951	675.4	0.02534	675.4	0.00345	675.4	0.00952	675.4	-0.00179	675.4	-0.00406	675.4	-0.0029	675.4	-0.00057
675.6	0.07673	675.6	0.02441	675.6	0.00354	675.6	0.00581	675.6	-0.00504	675.6	-0.00443	675.6	-0.00734	675.6	-0.00135
675.8	0.07963	675.8	0.02168	675.8	0.00471	675.8	0.00883	675.8	-0.00227	675.8	-0.00159	675.8	-0.00144	675.8	0.00085
676	0.08357	676	0.02515	676	0.00385	676	0.00949	676	-0.00177	676	-0.00114	676	-0.00242	676	0.00151
676.2	0.08271	676.2	0.017	676.2	0.00526	676.2	0.00947	676.2	-0.00378	676.2	0.00013	676.2	-0.00112	676.2	0.00109
676.4	0.08122	676.4	0.02602	676.4	0.00448	676.4	0.00832	676.4	-0.0035	676.4	-0.00321	676.4	-0.00298	676.4	0.00081
676.6	0.08208	676.6	0.02615	676.6	0.00517	676.6	0.00835	676.6	-0.00206	676.6	-0.0021	676.6	-0.00177	676.6	0.0025
676.8	0.08175	676.8	0.02749	676.8	0.00644	676.8	0.00983	676.8	-0.00049	676.8	-0.00126	676.8	-0.00012	676.8	0.00311
677	0.0831	677	0.02773	677	0.00439	677	0.01182	677	-0.00127	677	-0.00102	677	-0.00319	677	0.00323
677.2	0.08117	677.2	0.02616	677.2	0.00463	677.2	0.01079	677.2	-0.0024	677.2	-0.00061	677.2	-0.00156	677.2	0.0007
677.4	0.07872	677.4	0.02431	677.4	0.00082	677.4	0.00827	677.4	-0.00244	677.4	-0.00334	677.4	-0.00443	677.4	0.00124
677.6	0.07965	677.6	0.02524	677.6	0.00363	677.6	0.00757	677.6	-0.00228	677.6	-0.00612	677.6	-0.00348	677.6	0.00158
677.8	0.08195	677.8	0.02685	677.8	0.00376	677.8	0.01218	677.8	-0.0011	677.8	-0.00063	677.8	-0.0011	677.8	0.00013
678	0.08325	678	0.02726	678	0.0066	678	0.00937	678	-0.00352	678	-1e-05	678	-0.00248	678	0.00085
678.2	0.07975	678.2	0.02374	678.2	0.00121	678.2	0.00867	678.2	-0.00103	678.2	-0.00297	678.2	-0.00386	678.2	0.00206
678.4	0.08044	678.4	0.02594	678.4	0.00349	678.4	0.01006	678.4	-0.00388	678.4	-0.00315	678.4	-0.00302	678.4	0.00193
678.6	0.08106	678.6	0.02642	678.6	0.00268	678.6	0.00833	678.6	-0.01378	678.6	-0.0024	678.6	-0.00438	678.6	-0.00997
678.8	0.08115	678.8	0.02899	678.8	0.0047	678.8	0.00997	678.8	-0.0018	678.8	-0.00161	678.8	-0.00158	678.8	0.00156
679	0.07939	679	0.02652	679	0.00253	679	0.00717	679	-0.00252	679	-0.00413	679	-0.0074	679	-0.00018
679.2	0.08275	679.2	0.0266	679.2	0.00555	679.2	0.01	679.2	-0.00262	679.2	-0.0016	679.2	-0.00134	679.2	0.00158
679.4	0.07927	679.4	0.02298	679.4	0.00316	679.4	0.00907	679.4	-0.00369	679.4	-0.00244	679.4	-0.00361	679.4	0.00149
679.6	0.08054	679.6	0.02471	679.6	0.00325	679.6	0.00939	679.6	-0.00316	679.6	-0.00166	679.6	-0.00267	679.6	0.00106
679.8	0.08325	679.8	0.02871	679.8	0.00683	679.8	0.00996	679.8	-0.00309	679.8	-0.00113	679.8	-0.00796	679.8	0.00295
680	0.08286	680	0.02709	680	0.00453	680	0.01046	680	-0.00117	680	-0.00057	680	-0.00107	680	0.00091
680.2	0.07945	680.2	0.02384	680.2	0.00209	680.2	0.00733	680.2	-0.00338	680.2	-0.00979	680.2	-0.00358	680.2	-0.00087
680.4	0.07947	680.4	0.02689	680.4	0.00381	680.4	0.00805	680.4	-0.00143	680.4	-0.00373	680.4	-0.00403	680.4	0.00133
680.6	0.08319	680.6	0.02491	680.6	0.00733	680.6	0.01089	680.6	-0.00361	680.6	-0.00025	680.6	-0.00192	680.6	0.00188
680.8	0.08073	680.8	0.02537	680.8	0.0021	680.8	0.00796	680.8	-0.00301	680.8	-0.00333	680.8	-0.00588	680.8	0.00131
681	0.08041	681	0.02654	681	0.00585	681	0.00777	681	-0.00227	681	-0.00141	681	-0.00304	681	0.0024
681.2	0.08363	681.2	0.02718	681.2	0.00538	681.2	0.00941	681.2	-0.00164	681.2	0.00058	681.2	-0.00148	681.2	0.0012
681.4	0.07983	681.4	0.02426	681.4	0.00316	681.4	0.00772	681.4	-0.00336	681.4	-0.00203	681.4	-0.00326	681.4	-0.00149
681.6	0.08041	681.6	0.02758	681.6	0.00441	681.6	0.00933	681.6	-0.00154	681.6	-0.00237	681.6	-0.00443	681.6	0.00111
681.8	0.08046	681.8	0.02648	681.8	0.00528	681.8	0.0098	681.8	-0.00329	681.8	-0.00192	681.8	-0.00146	681.8	0.00071
682	0.08109	682	0.02806	682	0.00892	682	0.01021	682	-0.00044	682	-0.00083	682	0.00019	682	0.00477
682.2	0.08164	682.2	0.02713	682.2	0.00605	682.2	0.0107	682.2	0.00058	682.2	-0.00213	682.2	-0.00095	682.2	0.00168
682.4	0.08303	682.4	0.02812	682.4	0.00547	682.4	0.01046	682.4	-0.00119	682.4	6e-05	682.4	-0.00154	682.4	0.00122
682.6	0.07867	682.6	0.02819	682.6	0.00526	682.6	0.00931	682.6	-0.00207	682.6	-0.00161	682.6	-0.00455	682.6	0.00381
682.8	0.08069	682.8	0.02639	682.8	0.00461	682.8	0.00776	682.8	-0.00063	682.8	-0.00143	682.8	-0.00138	682.8	0.0031
683	0.08199	683	0.02717	683	0.00565	683	0.01111	683	-0.0006	683	-0.00035	683	0.00016	683	0.00495
683.2	0.07872	683.2	0.02526	683.2	0.00269	683.2	0.009	683.2	-0.00379	683.2	-0.00235	683.2	-0.00333	683.2	-0.00099
683.4	0.08352	683.4	0.02761	683.4	0.00592	683.4	0.01232	683.4	-0.0017	683.4	-0.00071	683.4	-0.00463	683.4	0.00257
683.6	0.08189	683.6	0.02685	683.6	0.00489	683.6	0.01092	683.6	-0.00121	683.6	-0.00199	683.6	-0.0023	683.6	0.0027
683.8	0.07804	683.8	0.02462	683.8	0.00096	683.8	0.00667	683.8	-0.00564	683.8	-0.00577	683.8	-0.0069	683.8	-0.00032
684	0.08067	684	0.0269	684	0.00498	684	0.01016	684	0.00076	684	-0.00284	684	-0.00153	684	-0.00207
684.2	0.08153	684.2	0.02748	684.2	0.00378	684.2	0.01029	684.2	-0.00297	684.2	-0.00162	684.2	-0.00263	684.2	0.00235
684.4	0.08315	684.4	0.02534	684.4	0.00362	684.4	0.00856	684.4	-0.0013	684.4	-0.00245	684.4	-0.00133	684.4	0.00117
684.6	0.07654	684.6	0.02854	684.6	0.00557	684.6	0.01054	684.6	-0.00076	684.6	-0.00138	684.6	-0.00077	684.6	0.00379
684.8	0.07983	684.8	0.02593	684.8	0.00422	684.8	0.00865	684.8	-0.00308	684.8	-0.00214	684.8	-0.00246	684.8	0.0014
685	0.07657	685	0.02287	685	0.00365	685	0.00701	685	-0.00335	685	-0.00382	685	-0.00539	685	-0.00058
685.2	0.08209	685.2	0.02599	685.2	0.00549	685.2	0.00864	685.2	-0.00173	685.2	-0.00166	685.2	-0.00224	685.2	0.00141
685.4	0.08073	685.4	0.026	685.4	0.00554	685.4	0.00903	685.4	-0.00239	685.4	-0.00358	685.4	-0.00091	685.4	0.00186
685.6	0.07891	685.6	0.02517	685.6	0.00343	685.6	0.00724	685.6	-0.00027	685.6	-0.00461	685.6	-0.00272	685.6	0.00019
685.8	0.07865	685.8	0.02652	685.8	0.00485	685.8	0.00944	685.8	0.0001	685.8	-0.00095	685.8	-0.00249	685.8	0.00194
686	0.07911	686	0.02501	686	0.00512	686	0.00936	686	-0.00641	686	-0.0031	686	-0.00202	686	0.00135
686.2	0.08074	686.2	0.02819	686.2	0.00582	686.2	0.00919	686.2	-0.00198	686.2	-0.00258	686.2	-0.00213	686.2	0.00094
686.4	0.0812	686.4	0.03059	686.4	0.00655	686.4	0.0101	686.4	0.00143	686.4	0.00195	686.4	-0.00059	686.4	0.00447
686.6	0.08102	686.6	0.01876	686.6	0.00018	686.6	0.00837	686.6	-0.00224	686.6	-0.00054	686.6	-0.00233	686.6	0.00283
686.8	0.08168	686.8	0.02904	686.8	0.00411	686.8	0.00785	686.8	-0.00042	686.8	-0.002	686.8	-0.00098	686.8	0.00348
687	0.08276	687	0.02731	687	0.0057	687	0.00923	687	0.00051	687	-0.00225	687	-0.00219	687	0.00277
687.2	0.08274	687.2	0.02884	687.2	0.00459	687.2	0.01098	687.2	-0.00189	687.2	-0.00141	687.2	-0.00043	687.2	0.00309
687.4	0.08025	687.4	0.0214	687.4	0.00205	687.4	0.00576	687.4	-0.00392	687.4	-0.00299	687.4	-0.00282	687.4	-0.00139
687.6	0.0827	687.6	0.02859	687.6	0.00505	687.6	0.01099	687.6	-0.00146	687.6	-0.00088	687.6	-0.00062	687.6	0.00177
687.8	0.07859	687.8	0.02651	687.8	0.0055	687.8	0.01094	687.8	-0.00135	687.8	-0.00256	687.8	-0.00265	687.8	0.00387
688	0.08412	688	0.02813	688	0.00681	688	0.01002	688	-6e-05	688	-0.00131	688	-0.00234	688	0.00382
688.2	0.0829	688.2	0.02776	688.2	0.00818	688.2	0.0123	688.2	0.00106	688.2	7e-05	688.2	-0.00019	688.2	0.00483
688.4	0.08093	688.4	0.02677	688.4	0.0075	688.4	0.0102	688.4	-0.00164	688.4	-0.00201	688.4	-0.00235	688.4	-0.00151
688.6	0.08003	688.6	0.02713	688.6	0.00559	688.6	0.00987	688.6	-0.00342	688.6	-0.00213	688.6	-0.00239	688.6	0.0008
688.8	0.07951	688.8	0.02424	688.8	0.00469	688.8	0.00741	688.8	-0.00365	688.8	-0.00346	688.8	-0.00305	688.8	0.00062
689	0.08	689	0.02649	689	0.00388	689	0.00577	689	-0.00048	689	-0.00151	689	-0.00337	689	0.00276
689.2	0.08049	689.2	0.02542	689.2	0.00294	689.2	0.01015	689.2	0.00065	689.2	-0.00073	689.2	-0.00226	689.2	0.00285
689.4	0.07941	689.4	0.02618	689.4	0.00559	689.4	0.01019	689.4	-0.00125	689.4	-0.00208	689.4	-0.00156	689.4	0.00381
689.6	0.08207	689.6	0.02388	689.6	0.00366	689.6	0.00856	689.6	-0.00222	689.6	-0.00147	689.6	-0.00072	689.6	0.00227
689.8	0.08119	689.8	0.02791	689.8	0.00072	689.8	0.00958	689.8	-0.00075	689.8	-0.0014	689.8	-0.00139	689.8	0.00339
690	0.08016	690	0.02652	690	0.0042	690	0.00905	690	-0.0012	690	0.0002	690	-0.00235	690	0.00063
690.2	0.07979	690.2	0.02584	690.2	0.0036	690.2	0.01002	690.2	-0.00185	690.2	-0.00191	690.2	-0.00079	690.2	0.00027
690.4	0.07945	690.4	0.02594	690.4	0.00449	690.4	0.00845	690.4	-0.00345	690.4	-0.00427	690.4	-0.00313	690.4	0.0008
690.6	0.08185	690.6	0.02763	690.6	0.00609	690.6	0.01105	690.6	-0.00066	690.6	-0.0005	690.6	0	690.6	0.00161
690.8	0.08316	690.8	0.02973	690.8	0.00692	690.8	0.00681	690.8	-0.00591	690.8	-0.00206	690.8	-0.00337	690.8	0.00021
691	0.08095	691	0.02649	691	0.00426	691	0.00867	691	-0.00175	691	0.00075	691	-0.00201	691	0.00306
691.2	0.0794	691.2	0.02502	691.2	0.00325	691.2	0.00649	691.2	-0.00363	691.2	-0.00209	691.2	-0.00181	691.2	-0.00065
691.4	0.08179	691.4	0.02849	691.4	0.0064	691.4	0.01158	691.4	0.0003	691.4	-0.00114	691.4	-0.00056	691.4	0.0048
691.6	0.07873	691.6	0.02591	691.6	0.00379	691.6	0.00827	691.6	-0.00206	691.6	-0.00477	691.6	-0.0047	691.6	-1e-05
691.8	0.08309	691.8	0.02691	691.8	0.0059	691.8	0.0098	691.8	-0.00185	691.8	-0.00149	691.8	1e-05	691.8	0.00296
692	0.07993	692	0.0279	692	0.00738	692	0.0112	692	0.00042	692	0.00017	692	0.00041	692	0.00382
692.2	0.0807	692.2	0.02449	692.2	0.00534	692.2	0.00863	692.2	-0.00081	692.2	-0.00209	692.2	0.0005	692.2	0.00173
692.4	0.07932	692.4	0.02494	692.4	0.00493	692.4	0.00671	692.4	-0.00346	692.4	-0.00257	692.4	-0.00439	692.4	-0.00022
692.6	0.08244	692.6	0.02727	692.6	0.00833	692.6	0.01256	692.6	0.00087	692.6	0.0014	692.6	0.00216	692.6	0.00386
692.8	0.08275	692.8	0.02824	692.8	0.00447	692.8	0.01098	692.8	-0.00065	692.8	-0.0011	692.8	0.00038	692.8	0.00444
693	0.08031	693	0.02539	693	0.00681	693	0.0107	693	0.00076	693	-0.00165	693	-0.00156	693	0.00225
693.2	0.08158	693.2	0.02821	693.2	0.00697	693.2	0.0103	693.2	0.00014	693.2	-0.00038	693.2	-0.00112	693.2	0.00193
693.4	0.08111	693.4	0.02578	693.4	0.00497	693.4	0.00896	693.4	-8e-05	693.4	-0.00152	693.4	-0.00261	693.4	0.00088
693.6	0.07813	693.6	0.02997	693.6	0.00404	693.6	0.0117	693.6	-0.00231	693.6	-0.00496	693.6	-0.00172	693.6	0.00243
693.8	0.08185	693.8	0.02759	693.8	0.00497	693.8	0.01056	693.8	-0.00087	693.8	-0.00082	693.8	0.00101	693.8	0.00291
694	0.07983	694	0.02698	694	0.00521	694	0.00914	694	-0.00336	694	-0.00111	694	-0.00188	694	0.00294
694.2	0.07862	694.2	0.02504	694.2	0.00333	694.2	0.00909	694.2	-0.00267	694.2	-0.00249	694.2	-0.00403	694.2	-0.00017
694.4	0.08173	694.4	0.02732	694.4	0.00663	694.4	0.00873	694.4	0.00015	694.4	-0.00123	694.4	-0.00223	694.4	0.00177
694.6	0.07976	694.6	0.02594	694.6	0.00499	694.6	0.0092	694.6	-0.00204	694.6	-0.00301	694.6	-0.00126	694.6	0.0022
694.8	0.07868	694.8	0.02633	694.8	0.00372	694.8	0.00855	694.8	-0.00348	694.8	-0.00453	694.8	-0.00307	694.8	2e-05
695	0.08073	695	0.02679	695	0.00435	695	0.00968	695	-0.00411	695	-0.00094	695	-0.00466	695	0.00222
695.2	0.08038	695.2	0.02684	695.2	0.00612	695.2	0.0083	695.2	-0.00208	695.2	0.00017	695.2	-0.00115	695.2	0.00277
695.4	0.08203	695.4	0.02489	695.4	0.00584	695.4	0.01059	695.4	0.00085	695.4	-0.00335	695.4	-0.00204	695.4	0.00197
695.6	0.07899	695.6	0.02715	695.6	0.00639	695.6	0.00635	695.6	0.00061	695.6	-0.00309	695.6	-0.00275	695.6	0.00241
695.8	0.08137	695.8	0.0265	695.8	0.00441	695.8	0.01038	695.8	-0.0031	695.8	-0.00109	695.8	-0.00083	695.8	0.00405
696	0.07768	696	0.0254	696	0.00204	696	0.00628	696	-0.00381	696	-0.00385	696	-0.00271	696	-0.00066
696.2	0.08071	696.2	0.02478	696.2	0.00124	696.2	0.00484	696.2	-0.00299	696.2	-0.00213	696.2	-0.00267	696.2	0.00141
696.4	0.07783	696.4	0.02719	696.4	0.00619	696.4	0.00735	696.4	-0.00176	696.4	-0.00374	696.4	-0.00196	696.4	0.00163
696.6	0.0806	696.6	0.02668	696.6	0.00585	696.6	0.01068	696.6	-0.00182	696.6	-0.00071	696.6	-0.00256	696.6	0.00093
696.8	0.08429	696.8	0.02728	696.8	0.00804	696.8	0.00908	696.8	-0.00041	696.8	0.00051	696.8	-0.00221	696.8	0.00457
697	0.08054	697	0.02867	697	0.00787	697	0.00907	697	0.00142	697	-0.00083	697	0.00088	697	0.00414
697.2	0.0795	697.2	0.02457	697.2	0.00755	697.2	0.00742	697.2	-0.00444	697.2	-0.00173	697.2	-0.0001	697.2	0.00025
697.4	0.08188	697.4	0.02797	697.4	0.00572	697.4	0.00914	697.4	-0.00274	697.4	-0.00262	697.4	-0.00073	697.4	0.00426
697.6	0.0796	697.6	0.02941	697.6	0.00653	697.6	0.00672	697.6	-0.00215	697.6	-0.00143	697.6	-0.00052	697.6	0.00273
697.8	0.08204	697.8	0.0285	697.8	0.00533	697.8	0.00842	697.8	-0.00054	697.8	0.00104	697.8	-0.00123	697.8	0.00402
698	0.08106	698	0.02753	698	0.00837	698	0.0119	698	0.00029	698	-0.00334	698	-0.0023	698	0.00219
698.2	0.08332	698.2	0.03038	698.2	0.00642	698.2	0.01076	698.2	-0.00066	698.2	-0.00016	698.2	-0.00123	698.2	0.00475
698.4	0.08311	698.4	0.02791	698.4	0.00709	698.4	0.01095	698.4	0.00095	698.4	0.00203	698.4	0.00066	698.4	0.0055
698.6	0.08407	698.6	0.03197	698.6	0.01054	698.6	0.01385	698.6	0.00315	698.6	0.00441	698.6	0.00201	698.6	0.00826
698.8	0.08142	698.8	0.02795	698.8	0.00763	698.8	0.01133	698.8	0.00038	698.8	6e-05	698.8	-0.00055	698.8	0.00366
699	0.07885	699	0.0254	699	0.00063	699	0.00618	699	-0.00404	699	-0.00293	699	-0.00058	699	0.00125
699.2	0.08298	699.2	0.02806	699.2	0.00577	699.2	0.01068	699.2	0.00044	699.2	0.00229	699.2	0.00125	699.2	0.00294
699.4	0.08111	699.4	0.02934	699.4	0.00761	699.4	0.01111	699.4	0.00032	699.4	0.00143	699.4	-0.00581	699.4	0.00352
699.6	0.07881	699.6	0.02434	699.6	0.00536	699.6	0.00937	699.6	-0.00451	699.6	-0.00411	699.6	-0.00715	699.6	-0.00014
[truncated: 502 more rows]
