# Supplementary material for: Achieving high-performance room-temperature organic ferromagnetic semiconductor films via topochemical reduction
Source: Nat Commun. 2026 Apr 15;17:5197. doi: 10.1038/s41467-026-71866-2 (PMC13253818; doi:10.1038/s41467-026-71866-2)
Supplement: Supplementary file 3 — Source Data [file 41467_2026_71866_MOESM3_ESM.zip › Source Data/Supplementary_Figure_7/supplementary fig7.xlsx]

## Sheet: 50K
H(Oe)	M(emu/g)
-0.00715	2.96017
18.8756	2.89425
59.4811	3.29672
109.255	3.39274
150.174	4.0035
199.148	4.38146
238.088	4.68951
284.962	5.05324
323.137	5.38319
360.995	6.17069
406.086	6.48803
448.948	6.83903
488.991	7.43576
532.187	8.00328
577.303	8.29039
612.164	8.69719
651.31	8.96208
703.161	9.14585
743.356	9.37195
797.152	9.76783
846.241	9.93825
889.985	10.1861
927.836	10.2459
967.805	10.4569
1006.78	10.7605
1047.92	10.7702
1095.45	10.673
1137	10.6966
1184.92	10.9483
1225.98	11.0661
1267.11	11.2209
1319.62	11.1952
1363.79	10.9853
1411.6	11.5046
1452.56	11.6336
1492.57	11.5638
1530.44	11.3839
1569.66	11.7076
1614.6	11.9146
1652.56	11.6506
1694.46	11.8396
1743.49	12.0003
1782.52	11.9771
1829.22	11.7619
1871.77	11.6005
1914.01	11.9685
1962.09	11.9193
2009.39	11.8757
2054.16	11.9656
2094.99	11.9531
2137.98	12.0792
2178.93	11.9674
2224.69	12.0882
2270.92	12.2678
2312.78	12.089
2363.7	12.131
2409.57	12.2663
2451.56	12.206
2492.57	12.4417
2546.5	12.1748
2588.22	12.2715
2633.41	12.2414
2678.26	12.3143
2718.4	12.4486
2762.14	12.538
2801.63	12.4708
2849.36	12.4294
2902.3	12.2889
2951.12	12.47
2991.19	12.4171
3031.1	12.385
3070.11	12.4315
3112.65	12.4606
3157.98	12.515
3207.2	12.2387
3252.01	12.6029
3292.95	12.515
3333.16	12.5636
3381.01	12.4801
3421.96	12.4303
3466.94	12.7135
3512.79	12.4552
3558.63	12.5571
3606.89	12.538
3647.88	12.5891
3689.12	12.5408
3733.75	12.3805
3777.85	12.5243
3819.72	12.6524
3866.86	12.7376
3884.2	12.5686
3935.84	12.5557
3970.34	12.4962
4015.02	12.5561
4061.43	12.5385
4104.4	12.567
4159.76	12.5524
4201.32	12.3963
4246.38	12.1727
4290.42	12.6098
4334.12	12.543
4382.29	12.6942
4427.66	12.5599
4470.77	12.3025
4514.59	12.389
4559.05	12.4774
4599.84	12.5457
4637.15	12.6599
4686.91	12.4789
4732.02	12.4482
4781.25	12.4517
4826.92	12.4282
4864.88	12.2267
4900.91	12.4058
4946.73	12.5884
5000.55	12.7917
4956.22	12.796
4916.79	12.7658
4877.78	12.7893
4839.9	12.5409
4799.3	12.6985
4755.36	12.7616
4710.42	12.3992
4670	12.7023
4633.12	12.6273
4593.11	12.6871
4542.97	12.5465
4499.16	12.5609
4450.89	12.7197
4406.53	12.9001
4363.18	12.8131
4326.37	12.8807
4279.43	12.3282
4239.14	12.7641
4199.3	12.7534
4156.87	12.7017
4113.68	12.5346
4071.63	12.6627
4036.61	12.5975
3992.43	12.6612
3942.7	12.2568
3901.59	12.2852
3855.86	12.417
3817.84	12.636
3775	12.4878
3729.42	12.5965
3685.07	12.4267
3651.64	12.4045
3606.92	12.3568
3561.09	12.3709
3512.33	12.4201
3466.09	12.3257
3421.34	12.5906
3390.29	12.563
3347.41	12.6528
3299.44	12.6645
3255.5	12.4831
3206.14	12.5501
3172.26	12.4464
3130.21	12.3715
3089.21	12.4784
3071.3	12.4743
3016.23	12.4648
2973.42	12.2935
2927.78	12.3045
2878.17	12.4595
2837.08	12.3077
2798.77	12.3188
2754.65	12.4365
2708.61	12.1774
2664	12.259
2629.04	12.1198
2575.4	12.2894
2536.14	12.2509
2493.46	12.4294
2450.42	12.2117
2409.49	12.2531
2367.43	12.1173
2325.61	12.3144
2278.63	12.3414
2235.84	12.2734
2190.77	12.4166
2151.64	12.3299
2107.93	12.1986
2065.08	11.9985
2018.85	12.1426
1974.41	12.0673
1932.18	11.9704
1890.11	11.8179
1846.69	12.059
1808.27	11.9238
1768.31	11.8655
1725.27	11.8304
1680.41	11.7757
1632.32	12.0744
1582.47	11.8555
1538.62	11.7566
1494.82	11.5954
1459.33	11.527
1413	11.5186
1367.93	11.1727
1317.07	11.2356
1270.07	11.1826
1230.2	11.2703
1182.05	11.502
1139.32	11.1791
1100.31	11.3836
1050.29	10.9897
1006.01	11.0067
971.071	10.9186
932.022	10.3977
885.111	10.3097
841.976	10.2066
795.182	10.1874
753.914	10.1832
706.038	9.95271
664.677	9.59768
623.31	9.56182
579.926	9.34778
534.177	9.19701
489.857	8.76835
439.809	8.75985
400.273	8.2376
381.187	8.01432
330.632	7.89622
289.859	7.35064
253.826	6.67701
202.972	6.08383
153.779	5.93213
105.14	4.83921
61.0908	4.5624
17.5521	3.69108
-21.9928	2.88259
-67.9283	2.40918
-105.212	1.62202
-149.841	0.39983
-184.611	-0.00230318
-228.828	-0.884926
-272.715	-2.09904
-317.659	-2.76
-355.289	-3.5945
-403.667	-4.43392
-449.5	-5.30424
-502.673	-5.71045
-543.832	-6.30131
-581.516	-7.06188
-622.185	-7.76114
-665.62	-8.16101
-707.406	-8.57089
-744.395	-8.68158
-795.122	-9.18326
-843.08	-9.64207
-895.185	-9.85618
-925.112	-9.95131
-972.127	-10.2941
-1018.2	-10.5079
-1065.23	-10.5623
-1114.15	-10.9705
-1157.08	-10.9876
-1204	-10.9993
-1246.18	-11.2529
-1298.79	-11.2432
-1342.63	-11.3721
-1392.67	-11.4025
-1434.78	-11.5615
-1468.54	-11.4065
-1510.68	-11.4736
-1555.65	-11.386
-1602.73	-11.5124
-1650.53	-11.5375
-1696.66	-11.9383
-1753.44	-11.8548
-1793.39	-11.9704
-1842.48	-11.9407
-1880.39	-12.0435
-1936.1	-12.2069
-1980.21	-11.9579
-2024.06	-11.9907
-2064.19	-12.0549
-2101.06	-12.1751
-2146.11	-12.2944
-2183.95	-12.2001
-2226.88	-12.1307
-2275.5	-12.1845
-2319.69	-12.2226
-2361.71	-12.2713
-2439.49	-12.0481
-2480.79	-12.1433
-2522.82	-12.3033
-2567.44	-12.486
-2619.69	-12.4714
-2659.55	-12.4702
-2703.45	-12.6119
-2745.7	-12.3344
-2792.63	-12.5216
-2840.39	-12.3365
-2890.42	-12.4022
-2934.39	-12.4077
-2991.31	-12.6265
-3030.28	-12.736
-3071.36	-12.6467
-3114.38	-12.6481
-3160.46	-12.6559
-3203.53	-12.5159
-3256.27	-12.4779
-3297.33	-12.5075
-3338.39	-12.4683
-3373.4	-12.4217
-3422.63	-12.4475
-3467.4	-12.4122
-3514.34	-12.4567
-3556.28	-12.5742
-3601.32	-12.5456
-3643.38	-12.5314
-3688.73	-12.5976
-3736.78	-12.9006
-3780.76	-12.4437
-3827.77	-12.6029
-3873.94	-12.7811
-3920.03	-12.6193
-3958.01	-12.4529
-3999.85	-12.3486
-4046.73	-12.5651
-4088.85	-12.5034
-4142.8	-12.2952
-4190.18	-12.5689
-4240.16	-12.7599
-4277.94	-12.5987
-4320.98	-12.6656
-4364.19	-12.6151
-4408.09	-12.3421
-4456	-12.5741
-4504.86	-12.4848
-4543.12	-12.3552
-4583.76	-12.5297
-4624.94	-12.7149
-4674.06	-12.5245
-4721.66	-12.6569
-4772.14	-12.6329
-4820.34	-12.7491
-4864.42	-12.5452
-4905.42	-12.4919
-4952.39	-12.6623
-5000.26	-12.7679
-4955.44	-12.7007
-4909.18	-12.7366
-4861.33	-12.3525
-4823.56	-12.4876
-4782.56	-12.6025
-4740.54	-12.655
-4699.36	-12.5745
-4654.42	-12.5946
-4614.71	-12.7724
-4570.65	-12.6234
-4537.38	-12.5525
-4485.69	-12.8102
-4431.79	-12.7895
-4386.95	-12.7391
-4338.88	-12.6607
-4289.94	-12.4452
-4248.76	-12.7252
-4233.92	-12.7622
-4181.1	-12.6388
-4132.97	-12.6751
-4091.92	-12.4872
-4041.85	-12.5862
-4001.11	-12.7721
-3960.41	-12.6295
-3919.11	-12.6829
-3874.5	-12.7416
-3828.51	-12.8782
-3782.43	-12.4771
-3741.94	-12.5326
-3695.43	-12.5985
-3654.45	-12.4766
-3610.39	-12.5918
-3567.65	-12.6184
-3525.55	-12.6922
-3478.83	-12.5026
-3429.86	-12.6926
-3386.86	-12.8839
-3346.76	-12.7316
-3306.73	-12.59
-3260.01	-12.5471
-3205.76	-12.3031
-3160.82	-12.1786
-3115.87	-12.3223
-3074.85	-12.3309
-3031.01	-12.3061
-2990.6	-12.2878
-2940.8	-12.4501
-2897.66	-12.4594
-2856.09	-12.3293
-2812.84	-12.6181
-2765.15	-12.4389
-2730.26	-12.6258
-2689.01	-12.6868
-2647.05	-12.6593
-2602.74	-12.3815
-2561.08	-12.3749
-2523.93	-12.1271
-2483.23	-12.2225
-2439.27	-12.5087
-2401.15	-12.1932
-2354.29	-12.1993
-2301.8	-12.1359
-2254.28	-12.1656
-2216.04	-11.8445
-2167.4	-12.1105
-2129.34	-12.2271
-2091.48	-12.1774
-2047.59	-12.2199
-2003.67	-12.1317
-1959.8	-11.9431
-1910.68	-12.2097
-1874.56	-12.2152
-1833.25	-12.0293
-1794.99	-11.823
-1748.82	-11.9908
-1703.62	-11.6459
-1659.47	-11.6057
-1614.04	-12.1856
-1567.71	-11.8358
-1527.26	-11.7261
-1481.7	-11.8055
-1432.72	-11.8678
-1384.52	-11.6302
-1337.7	-11.4942
-1292.99	-11.5053
-1246.02	-11.5737
-1207.16	-11.3867
-1165.79	-11.1457
-1124.96	-10.8474
-1071.88	-10.8167
-1029.46	-10.7905
-990.751	-10.7992
-950.882	-10.6012
-908.393	-10.4626
-868.787	-10.591
-829.293	-10.2378
-787.36	-10.229
-745.392	-10.0888
-703.693	-9.96222
-653.974	-9.76566
-610.784	-9.50064
-568.621	-9.25514
-528.379	-9.03778
-487.657	-8.87765
-444.476	-8.50993
-396.845	-8.23005
-359.081	-7.92313
-317.713	-7.50277
-271.653	-7.18052
-231.773	-6.64576
-187.645	-6.39946
-144.088	-5.63143
-97.9699	-4.98005
-58.6418	-4.51987
-17.1861	-3.90914
18.3009	-3.09012
66.9377	-2.34143
106.952	-1.51459
159.098	-0.4102
206.888	0.418289
243.756	1.26135
279.834	1.95173
333.022	2.62709
368.91	3.34385
413.738	4.14499
454.359	5.1999
506.976	5.76303
540.048	6.30958
587.836	6.86553
631.949	7.0978
671.759	7.62889
712.602	7.95708
756.67	8.5163
803.469	9.04303
850.448	9.40669
892.675	9.52892
932.243	10.0207
974.996	10.3195
1021.63	10.3994
1070.37	10.6504
1113.27	10.8157
1131.96	11.0433
1188.63	10.9573
1233.08	11.0965
1269.37	11.0922
1312.31	11.3224
1357.34	11.3451
1397.26	11.2183
1452.04	11.5451
1491.06	11.433
1537.38	11.307
1581.42	11.3805
1616.47	11.603
1657.07	11.7725
1706	11.4672
1753.15	11.4779
1794.03	11.873
1846.56	11.9523
1886.93	11.9624
1934.68	11.8314
1977.83	11.9227
2028.72	11.8551
2068.79	11.8729
2109.25	12.0473
2147.63	12.0712
2190.53	12.0484
2229.34	12.0598
2279.31	11.8405
2323.99	11.9303
2370.15	12.1416
2415.69	12.1655
2458.03	12.1534
2497.36	12.1776
2542.92	12.1852
2587.27	12.1831
2632.36	12.5418
2681.23	12.3835
2729.21	12.4952
2769.08	12.3736
2809.07	12.0823
2852.09	12.2437
2895.9	12.1222
2940.84	12.2791
2992.9	12.3815
3037.06	12.38
3087.99	12.3252
3129.75	12.3716
3173.16	12.6184
3215.09	12.4786
3265.66	12.6896
3312.96	12.4912
3348.98	12.7246
3391.79	12.5481
3433.58	12.5925
3481.41	12.48
3536.89	12.6238
3579.89	12.3577
3628.19	12.3909
3671.04	12.7102
3707.17	12.5722
3749.13	12.4844
3794.44	12.4383
3835.51	12.4496
3874.39	12.4178
3919.4	12.3697
3968.4	12.3569
4008.46	12.6352
4053.4	12.6863
4090.48	12.6986
4132.64	12.6415
4169.92	12.7599
4225.31	12.8534
4260.26	12.77
4304.55	12.6246
4339.68	12.7712
4394.61	12.4101
4437.39	12.3963
4487.16	12.3678
4527.33	12.564
4568.39	12.6688
4612.59	12.6513
4656.5	12.6758
4701.26	12.511
4739.73	12.4012
4790.58	12.4321
4834.64	12.788
4875.83	12.5064
4915.01	12.5122
4954.23	12.7586
5000.58	12.6717

## Sheet: 100K
H(Oe)	M(emu/g)
0.02146	2.65573
7.99404	2.54654
39.2338	2.84155
82.1868	3.39869
127.258	3.4599
167.618	4.06825
208.254	4.45145
253.266	4.79427
296.144	5.21701
339.041	6.13371
377.018	6.02323
418.978	6.80595
459.205	7.27859
501.011	7.46504
543.338	7.78892
593.256	8.18143
632.386	8.50929
676.275	9.06793
719.288	9.24854
756.044	9.2063
796.929	9.71422
837.857	9.72936
874.92	9.89953
915.975	10.1427
955.078	10.0936
997.768	10.2673
1035.84	10.495
1067.98	10.5295
1108.97	10.6571
1159.33	10.7605
1216.91	11.0876
1268.03	10.8539
1312.71	10.9066
1351.69	10.8964
1391.54	10.9718
1434.47	11.0526
1478.73	11.0972
1522.59	11.0942
1574.8	11.2559
1617.5	11.5229
1657.56	11.4223
1700.68	11.3944
1744.44	11.3758
1787.67	11.7552
1831.3	11.9357
1880.4	11.6833
1934.3	11.6668
1982.28	11.7291
2037.17	11.5309
2088.99	11.9259
2140.99	11.8174
2184.67	11.8058
2235.9	11.652
2274.96	11.6085
2314.68	11.8626
2359.5	11.9704
2404.47	11.9762
2457.63	11.9013
2511.53	11.9334
2575.64	11.8427
2642.51	11.839
2699.69	11.8739
2763.49	12.0307
2833.42	11.9769
2896.33	11.9581
2957.2	11.9835
3010.18	12.0848
3066.16	11.9421
3129.49	12.1004
3195.21	12.4193
3267.27	12.2297
3328.17	12.251
3391.89	12.3105
3454.92	12.2068
3518.03	12.1256
3582.98	12.0179
3646.87	12.0026
3706.76	12.0983
3755.08	12.1701
3792.89	11.9452
3839.8	12.1387
3885.79	12.0395
3942.76	12.1992
4003.77	12.1911
4059.2	12.1354
4107.34	12.3395
4153.36	12.2761
4205.1	12.4062
4253.04	12.45
4300.44	12.2203
4359.21	12.0991
4409	11.9799
4449.05	12.0404
4499.23	11.9617
4546.03	12.0321
4598.67	12.1071
4612.72	12.4121
4675.91	12.1742
4720.18	12.041
4770.51	12.1261
4809.08	12.3175
4858.77	12.1226
4903.73	12.1275
4953.9	12.2992
5000.56	12.2074
4939.69	12.2424
4891.12	12.2408
4838.28	12.1922
4800.87	12.0111
4751.78	11.939
4700.74	12.2282
4632.8	12.1944
4579.95	12.2642
4540.79	12.0673
4492.86	12.0054
4445.03	12.2245
4405.11	12.3638
4367.5	12.2179
4310.06	12.1329
4260.34	12.3021
4199.32	12.2969
4147.92	12.4897
4086.77	12.175
4037.52	12.2085
3978.89	12.3388
3922.14	12.4095
3868.37	12.2991
3821.29	12.1093
3765.11	12.0874
3707.46	12.4099
3644.97	12.0884
3577.61	12.05
3521.42	12.0901
3463.06	12.0197
3401.81	12.1197
3349.5	12.0884
3297.08	12.2152
3241.51	12.285
3189.4	12.0746
3139.37	11.9412
3076.53	11.8208
3022.24	12.0872
2957.86	12.1729
2906.1	12.2395
2840.69	12.1032
2768.93	12.1615
2706.49	12.1689
2658.47	12.109
2612.47	12.1492
2548.87	12.1178
2489.73	11.9334
2423.12	12.0062
2366.71	11.8807
2307.66	11.8609
2260.81	12.0515
2196.72	11.6684
2121.52	12.0416
2069.02	11.9425
2015.73	11.7587
1967.99	11.9525
1909.31	11.5304
1847.64	11.4799
1799.27	11.5688
1756.14	11.4809
1712.36	11.4921
1670.13	11.6618
1628.4	11.6129
1580.39	11.5599
1546.06	11.7704
1494.4	11.4989
1448.17	11.5263
1398.98	11.3488
1354.96	11.1138
1309.27	10.9704
1264.98	10.9334
1226.19	10.9931
1178.16	10.826
1136.01	10.987
1090.46	10.8221
1051.22	10.6439
1004.76	10.7021
956.777	10.6849
917.284	10.2776
871.13	10.3737
827.831	10.195
774.92	9.94513
757.245	9.73022
701.665	9.6203
658.888	9.42039
614.023	9.12681
560.087	8.62202
509.934	8.41713
446.942	8.13768
385.685	7.65703
317.691	7.14055
264.318	6.95551
210.047	6.32686
152.77	5.54494
97.9585	4.65299
38.9058	3.59808
-16.3558	2.90383
-65.468	1.53505
-85.02	1.46685
-147.959	0.10225
-196.827	-0.586533
-243.711	-1.87825
-311.469	-2.97585
-374.51	-3.92906
-433.297	-5.12908
-484.927	-5.74793
-548.33	-6.56632
-600.48	-7.43
-651.18	-7.75334
-697.433	-8.32392
-749.398	-8.70613
-818.378	-9.36923
-885.235	-9.88434
-949.357	-10.1808
-1009.8	-10.448
-1080.56	-10.75
-1143.9	-10.8304
-1214.98	-11.1029
-1276.78	-11.061
-1337.78	-11.1
-1387.74	-11.1466
-1440.63	-11.3692
-1498.49	-11.4657
-1550.24	-11.4654
-1594.6	-11.2911
-1646.49	-11.4705
-1707.53	-11.4855
-1750.5	-11.5143
-1805.6	-11.5882
-1850.14	-11.7342
-1894.28	-11.8082
-1933.26	-11.9143
-1947.28	-11.8883
-2013.21	-11.884
-2070.97	-12.0634
-2131.86	-11.694
-2193	-11.6819
-2249.71	-11.7788
-2297.67	-11.7874
-2343.24	-11.7316
-2390.5	-11.9887
-2444.44	-11.8743
-2500.58	-12.0184
-2554.75	-11.9681
-2600.42	-12.0024
-2648.54	-11.92
-2694.8	-12.1391
-2754.26	-12.124
-2798.68	-12.0869
-2852.39	-12.0682
-2916.28	-12.0249
-2968.22	-11.8748
-3018.49	-12.0917
-3071.02	-11.9102
-3117.06	-12.0595
-3162.1	-11.8751
-3207.55	-12.0253
-3251.41	-12.0364
-3301.25	-11.9122
-3350.53	-12.0875
-3394.69	-12.2371
-3439.48	-12.1856
-3484.29	-12.2278
-3530.42	-12.149
-3574.25	-12.2149
-3629.75	-12.213
-3671.11	-12.2019
-3717.76	-12.4041
-3762.72	-12.2926
-3798.79	-12.2839
-3848.07	-12.2969
-3893.86	-12.2154
-3951.42	-12.1952
-3991.75	-12.3667
-4044.65	-12.3603
-4085.07	-12.3188
-4125.1	-12.1203
-4173.92	-12.1328
-4219.85	-12.0447
-4272.63	-11.9954
-4321.24	-11.9615
-4373.05	-12.2556
-4390.97	-12.3468
-4440.33	-12.1834
-4477.73	-12.0565
-4525.82	-12.009
-4576.88	-12.0639
-4617.71	-12.1514
-4659.03	-12.1556
-4699.93	-12.2236
-4741.39	-12.2188
-4783.01	-12.1973
-4823.21	-12.2619
-4871.02	-12.0245
-4916.99	-12.1088
-4962.12	-12.1457
-5000.39	-12.4169
-4949.74	-12.3377
-4902.18	-12.2533
-4858.29	-12.246
-4810.66	-12.2075
-4763.26	-12.2339
-4711.24	-12.2597
-4658.34	-12.0927
-4600.6	-12.1482
-4548.6	-12.2036
-4499.88	-12.3177
-4457.5	-12.0453
-4405.99	-12.2235
-4364.86	-12.2503
-4308.71	-12.0623
-4267.86	-12.0455
-4226.76	-12.1791
-4179.8	-12.1926
-4123.32	-12.219
-4083.06	-12.0098
-4044.1	-12.0439
-3997.15	-12.0807
-3943.49	-12.1329
-3903.82	-12.0592
-3865.58	-12.136
-3830.39	-12.1602
-3791.91	-12.2663
-3739.62	-12.1499
-3686.35	-12.4231
-3637.61	-12.2211
-3580.44	-12.4377
-3521.42	-12.1692
-3460.49	-12.2289
-3400.78	-11.9517
-3332.75	-12.0517
-3271.06	-12.0042
-3213.06	-12.1876
-3162.01	-11.979
-3107.8	-12.3298
-3048.02	-12.1967
-2986.67	-12.0631
-2930.92	-11.9768
-2866.84	-12.1089
-2814.33	-12.0935
-2745.05	-11.8066
-2679.32	-12.0141
-2615.03	-11.8906
-2556.1	-11.9447
-2507.1	-12.1297
-2460.99	-11.8782
-2408.07	-11.7647
-2348.28	-12.0479
-2329.14	-11.9687
-2280.44	-11.9873
-2236.23	-11.9507
-2195.58	-11.8225
-2148.5	-11.7763
-2100.34	-12.0032
-2052.61	-11.8179
-2009.75	-11.8632
-1964.7	-11.8278
-1923.99	-11.7689
-1875.49	-11.673
-1856.43	-11.7257
-1800.54	-11.9187
-1756.16	-11.859
-1706.97	-11.6852
-1666.06	-11.6925
-1623	-11.4929
-1579.75	-11.533
-1525.68	-11.4964
-1475.59	-11.4535
-1424.56	-11.3331
-1380.84	-11.3522
-1342.77	-11.1136
-1297.08	-11.1303
-1242.77	-11.2339
-1180.26	-11.1137
-1121.94	-11.0985
-1071.83	-10.8841
-1016.5	-10.7752
-957.315	-10.7126
-898.65	-10.3136
-850.565	-10.2826
-799.926	-9.91442
-738.863	-9.97444
-680.888	-9.62894
-611.814	-9.36829
-552.592	-8.78546
-487.621	-8.66891
-432.8	-8.35632
-375.664	-7.63854
-313.907	-7.38097
-248.77	-6.44824
-187.705	-5.87528
-134.919	-5.40684
-96.9484	-4.70765
-59.0881	-4.31587
-11.6979	-2.93548
41.0206	-2.44776
79.946	-1.65569
128.503	-0.855108
168.943	0.433024
214.821	1.31009
255.142	1.75958
272.199	2.38982
328.913	3.38259
369.038	4.02094
419.002	4.73802
457.62	5.41904
509.906	5.78958
560.817	6.90566
602.804	7.38958
652.885	8.12247
712.641	8.68259
765.784	8.92477
806.502	9.2495
856.607	9.39376
910.505	10.1633
956.573	10.1095
1007.11	10.263
1061.68	10.4935
1106.45	10.4504
1140.53	10.501
1179.45	10.4234
1233.41	11.0077
1280.44	11.0354
1321.31	10.9573
1367.35	11.0296
1411.81	11.3087
1456.07	11.3698
1496.99	11.5339
1544.08	11.4011
1590.16	11.2605
1635.33	11.6022
1674.09	11.5924
1713.17	11.8233
1752.74	11.6996
1804.86	11.625
1848.88	11.7412
1895.78	11.6797
1936.59	11.6889
1978.42	12.0473
2017.62	11.8346
2070.33	11.8607
2115.38	11.8528
2166.23	11.8169
2218.01	11.6779
2258.25	11.832
2305.93	12.2135
2339.95	11.9692
2383.36	11.9366
2441.17	12.2126
2501.35	11.9798
2541.92	12.0395
2598.98	12.053
2649.24	11.8955
2700.94	11.7712
2751.08	11.8317
2791.08	11.8502
2849.93	11.7563
2896.81	11.7961
2939.75	11.7479
2989.86	11.7628
3041.58	11.7971
3082.75	12.0345
3132.79	11.9526
3173.97	12.0506
3190.86	12.1398
3240.02	12.2668
3279.86	12.1358
3333.5	12.3203
3375.92	12.2966
3422.94	12.1357
3472.66	12.1919
3527.04	12.3415
3567.85	12.2306
3608.86	12.0205
3669.09	12.0717
3720.19	11.9779
3764.27	12.0488
3816.38	12.3069
3872.1	12.3715
3922.18	12.0912
3980.23	12.2549
4024.35	12.1891
4069.31	12.1821
4121.55	11.9799
4160.68	12.1177
4200.11	12.0891
4243.39	12.0141
4286.41	11.9934
4327.41	11.951
4383.33	12.194
4422.39	12.1465
4463.37	12.2275
4515.36	12.2159
4560.59	12.1216
4614.31	12.3144
4632.42	12.3686
4683.36	12.007
4731.83	12.2418
4747.49	12.1597
4798.4	11.9252
4838.87	11.9147
4886.84	12.0889
4933.65	11.9275
4991.98	12.0057
5000.57	12.1473

## Sheet: 150K
H(Oe)	M(emu/g)
0.19312	2.55244
12.6434	2.39202
44.9123	2.61792
84.1441	2.86459
122.201	3.21573
161.051	3.68035
199.177	4.04699
236.073	4.39961
280.034	4.94592
350.955	5.92408
385.226	6.09208
421.848	6.55287
465.99	7.11309
503.914	7.31334
541.002	7.79896
579.981	7.97654
620.971	8.45738
658.208	8.75457
673.081	8.90173
723.924	9.08901
765.189	9.20741
807.08	9.35218
854.055	9.44703
891.85	9.67795
926.765	9.84866
972.924	9.89405
1012.64	10.1079
1055.92	10.1904
1096.97	10.3269
1147.76	10.3924
1197.86	10.2684
1213.86	10.417
1261.86	10.2891
1306.57	10.7297
1342.65	10.6945
1384.38	10.7471
1420.58	10.6845
1460.53	10.7255
1501.45	10.8449
1540.12	11.1625
1580.53	10.8925
1617.57	11.0847
1654.5	11.0606
1698.61	11.0611
1746.52	11.3155
1789.49	11.2122
1830.34	11.0451
1873.41	11.1522
1916.34	11.1619
1948.95	11.349
1987.21	11.1264
2036.99	11.182
2076.81	11.3147
2120.92	11.3394
2160.58	11.4171
2199.76	11.5109
2238.64	11.4196
2282.54	11.6142
2318.82	11.5728
2359.67	11.4583
2399.65	11.5585
2442.44	11.5722
2482.48	11.7581
2519.57	11.689
2559.27	11.5963
2600.23	11.5323
2638.53	11.3133
2678.24	11.5377
2718.63	11.4977
2759.32	11.4827
2797.24	11.4127
2840.4	11.44
2877.06	11.5378
2916.5	11.6609
2961.78	11.6032
3008.04	11.749
3059.09	11.541
3101.01	11.4845
3138	11.408
3176.2	11.5403
3211.18	11.5994
3255.73	11.5322
3302.08	11.4001
3346.79	11.4965
3384.97	11.5624
3424.75	11.6206
3462.8	11.7144
3505.03	11.6601
3547.53	11.7264
3591.48	11.7687
3635.46	11.7802
3671.77	11.4662
3704.8	11.6153
3747.94	11.6092
3784.64	11.7975
3820.76	11.6143
3859.56	11.6427
3904.29	11.8634
3952.61	11.7178
3998.48	11.6415
4015.6	11.7095
4075.44	11.4953
4115.37	11.4979
4162.84	11.5765
4203.37	11.3896
4248.27	11.5529
4292.3	11.5177
4335.22	11.5586
4350.37	11.4754
4400.02	11.4904
4441.15	11.732
4478.77	11.7099
4509.99	11.7215
4560.86	11.6496
4603.82	11.6081
4644.99	11.7564
4690.75	11.6224
4727.86	11.5207
4765.84	11.5964
4807.86	11.5643
4856.51	11.5406
4898.95	11.6443
4915.58	11.8709
4975.83	11.5391
5000.55	11.3629
4959.19	11.6803
4915.89	11.7341
4899.04	11.7229
4846.26	11.4995
4826.96	11.5503
4780.59	11.6283
4742.2	11.6501
4696	11.5079
4650.82	11.5642
4612.1	11.7604
4570.01	11.8536
4532.05	11.7954
4515.09	11.5926
4469.23	11.7225
4432.78	11.6291
4387.11	11.7645
4336.93	11.7205
4293.61	11.6578
4248.49	11.6811
4205.56	11.6433
4164.95	11.8112
4128.73	11.8671
4091.94	11.8694
4043.93	11.7971
4004.08	11.8587
3959.77	11.6539
3916.74	11.6979
3874.13	11.7057
3823.07	11.5113
3776.48	11.6968
3737.09	11.3463
3694.35	11.7397
3678.08	11.8124
3633.09	11.7716
3597.62	12.0495
3558.18	11.9934
3525.45	11.757
3484.31	11.8279
3449.32	11.8447
3404.03	11.5713
3360.07	11.6281
3317.57	11.5051
3251.55	11.7205
3209.45	11.5572
3170.27	11.5724
3128.86	11.6873
3089.75	11.5602
3052.21	11.7324
3010.54	11.6883
2972.7	11.5187
2935.58	11.7007
2893.61	11.7469
2855.51	11.7623
2812.95	11.8232
2773.98	11.7506
2735.45	11.5492
2693.32	11.8494
2656.67	11.7691
2610.19	11.4558
2562.37	11.4459
2528.57	11.3831
2485.84	11.3142
2446.54	11.3004
2409.95	11.3656
2370.62	11.4526
2332.5	11.2932
2293.85	11.5209
2252.7	11.4398
2213.96	11.5807
2173.81	11.4359
2129	11.6055
2092.11	11.4608
2053.25	11.504
2014.21	11.2644
1973.04	11.4032
1933.12	11.4098
1891.4	11.2426
1849.31	11.4918
1813.19	11.5313
1772.79	11.2928
1757.05	11.2087
1703.37	11.3608
1664.3	11.3655
1626.58	11.304
1588.3	11.1547
1541.2	11.3017
1496.19	10.9756
1455.98	11.0592
1417.5	10.8686
1377.24	10.7846
1335.03	10.9804
1296.16	10.767
1251.35	10.89
1215.3	10.7513
1155.47	10.8059
1116.33	10.7432
1071.36	10.4646
1030.04	10.1849
991.845	10.4361
954.844	10.3671
911.218	10.1806
892.97	10.0865
835.218	9.78267
793.151	9.83471
777.993	9.47703
725.148	9.34207
688.032	9.21234
649.567	9.00588
608.26	8.8537
571.228	8.85486
557.195	8.68667
507.037	8.52719
458.888	8.12042
420.97	7.85484
403.987	7.55232
352.875	7.45528
315.788	6.98583
268.849	6.64118
226.967	6.03474
188.211	5.45383
143.073	5.24032
98.2728	4.60388
58.0987	4.04844
14.0713	3.68613
-19.7756	2.87348
-53.9083	1.93938
-92.8049	1.13586
-134.813	0.412891
-170.632	-0.352793
-212.513	-1.23159
-256.726	-2.17854
-298.387	-3.00746
-338.313	-3.75218
-378.186	-4.314
-416.454	-4.83613
-450.492	-5.49679
-488.332	-6.06291
-528.321	-6.62499
-570.594	-6.98731
-608.455	-7.39296
-645.501	-7.49681
-682.448	-7.74792
-717.415	-8.36946
-752.396	-8.64541
-798.227	-8.87185
-841.94	-9.20185
-887.31	-9.5883
-924.862	-9.95082
-963.842	-9.94923
-999.737	-9.74407
-1035.83	-10.0355
-1084.21	-10.2389
-1124.96	-10.2399
-1143.98	-10.1893
-1206.08	-10.1972
-1243.8	-10.4286
-1260.83	-10.6785
-1286.77	-10.6725
-1338.82	-10.6708
-1379.41	-10.7169
-1425.68	-10.686
-1462.45	-10.8909
-1505.52	-10.8123
-1520.42	-10.9706
-1566.54	-10.8236
-1612.6	-10.8904
-1656.48	-11.1842
-1702.61	-11.1591
-1745.4	-11.294
-1788.36	-11.1919
-1826.44	-10.962
-1859.14	-11.0691
-1897.33	-11.1631
-1938.25	-11.3489
-1971.96	-11.3556
-2015.23	-11.2102
-2057.11	-11.1682
-2097.78	-10.9362
-2137.94	-11.3196
-2176.05	-11.3433
-2212.94	-11.4566
-2250.86	-11.4716
-2290.55	-11.4015
-2329.78	-11.1873
-2370.6	-11.3705
-2407.45	-11.3252
-2445.6	-11.2209
-2484.54	-11.2544
-2523.54	-11.3302
-2559.33	-11.4463
-2605.37	-11.6295
-2647.59	-11.6283
-2695.54	-11.4723
-2738.62	-11.4363
-2753.65	-11.6394
-2806.66	-11.7756
-2847.36	-11.614
-2897.44	-11.388
-2935.34	-11.4019
-2975.09	-11.4145
-3018.17	-11.2648
-3058.15	-11.3192
-3095.18	-11.4101
-3128.99	-11.3609
-3175.13	-11.4446
-3222.24	-11.5899
-3295.46	-11.563
-3332.27	-11.4896
-3374.13	-11.4661
-3417.3	-11.6005
-3461.18	-11.5461
-3527.53	-11.5326
-3571.23	-11.4517
-3612.32	-11.407
-3629.27	-11.3977
-3674.34	-11.5381
-3711.64	-11.4894
-3751.66	-11.6339
-3785.68	-11.392
-3820.64	-11.3034
-3860.88	-11.6304
-3901.78	-11.5854
-3946.61	-11.6273
-3986.77	-11.7195
-4025.91	-11.733
-4064.66	-11.6246
-4111.69	-11.6972
-4158.71	-11.6567
-4201.88	-11.6245
-4245.94	-11.5966
-4283.82	-11.7153
-4322.86	-11.5597
-4356.3	-11.657
-4392.03	-11.7794
-4430.04	-11.6795
-4474.67	-11.7539
-4528.79	-11.3728
-4578.57	-11.6504
-4619.72	-11.389
-4660.19	-11.348
-4695.51	-11.3915
-4741.34	-11.4121
-4783	-11.8752
-4824.17	-11.5249
-4865.76	-11.7963
-4906.04	-11.6481
-4948.02	-11.599
-5000.38	-11.5797
-4928.57	-11.6422
-4882.76	-11.6483
-4844.8	-11.6829
-4808.58	-11.7823
-4769.79	-11.8689
-4729.59	-11.5849
-4680.73	-11.8756
-4634.27	-11.652
-4583.44	-11.7204
-4542.67	-11.6376
-4524.75	-11.5955
-4470.95	-11.6
-4433.08	-11.4378
-4396.54	-11.5333
-4358.8	-11.6125
-4312.88	-11.6341
-4276.84	-11.5728
-4239.64	-11.7714
-4199.07	-11.7345
-4161.08	-11.9355
-4120.06	-11.708
-4081.71	-11.7194
-4038.61	-11.8334
-3988.35	-11.4767
-3948.75	-11.6517
-3912.61	-11.6767
-3874.58	-11.488
-3833.22	-11.5615
-3797.7	-11.5264
-3759.49	-11.5066
-3712.79	-11.7035
-3669.43	-11.6464
-3628.64	-11.7118
-3596.38	-11.8794
-3558.69	-11.7357
-3518.03	-11.5106
-3473.66	-11.6576
-3430.96	-11.6918
-3388.99	-11.7194
-3341.27	-11.7557
-3327.02	-11.6881
-3268.91	-11.7595
-3229.39	-11.6289
-3212.43	-11.5754
-3155.41	-11.5603
-3118.96	-11.5262
-3077.99	-11.4919
-3034.49	-11.5245
-2992	-11.5721
-2975.12	-11.4132
-2926.26	-11.7175
-2888.15	-11.6477
-2841.51	-11.821
-2824.55	-11.901
-2772.62	-11.6539
-2733.67	-11.6518
-2697.19	-11.6083
-2658.76	-11.3141
-2620.14	-11.5543
-2581.12	-11.5016
-2541.29	-11.4909
-2502.28	-11.4736
-2458.34	-11.4968
-2420.43	-11.6009
-2381.69	-11.5071
-2347.43	-11.6441
-2304.59	-11.6071
-2257.46	-11.4931
-2211.48	-11.6675
-2167.85	-11.5584
-2124.79	-11.53
-2088.61	-11.5004
-2045.76	-11.2344
-2006.7	-11.3633
-1969.85	-11.3385
-1925.7	-11.2848
-1883.61	-11.2347
-1843.04	-11.3347
-1807.04	-11.1079
-1766.41	-11.1725
-1751.3	-11.2527
-1702.15	-11.192
-1664.9	-11.2107
-1614.01	-11.2461
-1573.78	-11.4073
-1535.05	-11.1267
-1496.68	-11.2061
-1460.7	-11.0469
-1425.74	-10.88
-1384.88	-10.7621
-1368.02	-10.7759
-1308.13	-10.6248
-1267.06	-10.4282
-1231.27	-10.5658
-1186.24	-10.4501
-1170.12	-10.4207
-1120.43	-10.6279
-1081.01	-10.5295
-1039.96	-10.4625
-995.872	-10.5022
-956.8	-10.3007
-911.944	-10.1482
-877.808	-10.1422
-839.902	-9.7745
-798.913	-9.78918
-754.98	-9.67245
-713.948	-9.28622
-670.991	-9.43365
-638.19	-9.17205
-592.417	-8.96904
-551.872	-8.64788
-518.681	-8.42504
-483.832	-8.19565
-442.728	-8.04548
-391.964	-7.61064
-341.018	-7.40785
-303.763	-7.08736
-264.926	-6.65763
-226.131	-6.46635
-193.132	-6.01173
-159.044	-5.86571
-120.099	-5.27072
-79.9294	-4.33618
-39.1923	-3.68682
-1.9723	-2.91578
35.8389	-2.26145
50.7073	-1.83795
100.711	-1.16504
138.52	-0.481111
184.51	0.273882
229.165	1.5888
270.933	2.05055
314.708	2.93524
353.688	3.7305
390.37	4.67736
431.53	5.25481
468.649	5.90308
516.621	6.54109
554.611	7.01008
569.727	7.14165
623.734	7.8744
663.521	7.95503
703.541	8.21408
747.632	8.44805
788.132	8.86871
832.133	9.37701
871.194	9.48087
912.37	9.50763
949.337	9.79116
989.357	10.0218
1027.2	9.81418
1063.16	10.0942
1098.2	10.1612
1136.48	10.2083
1176.24	10.3601
1211.11	10.6223
1250.44	10.6941
1293	10.8991
1334.67	10.9972
1351.97	11.1241
1399.87	10.9067
1438.93	11.0233
1477.69	11.1739
1517.55	11.2871
1556.95	11.2372
1594.56	11.276
1632.83	11.0141
1671.77	11.1059
1713.78	11.0584
1755.56	10.9064
1802.41	11.0689
1840.46	11.326
1880.32	11.3616
1915.03	11.294
1954.45	11.2444
1995.85	11.3651
2040.16	11.4554
2084.62	11.4333
2122.7	11.4266
2161.13	11.3886
2198.16	11.5424
2235	11.6528
2273.19	11.1762
2312.07	11.4997
2327.07	11.4911
2380.83	11.3092
2416.73	11.4831
2460.71	11.6449
2497.78	11.7801
2553.99	11.7706
2595.79	11.6542
2645.83	11.6087
2687.11	11.7222
2732.08	11.4579
2769.57	11.4872
2812.55	11.6373
2827.68	11.4354
2875.67	11.2784
2915.86	11.43
2955.78	11.4792
2998.53	11.6068
3044.66	11.6119
3082.51	11.6986
3122.87	11.8296
3167.69	11.6634
3213.71	11.748
3254.7	11.8306
3292.75	11.4492
3333.71	11.5615
3373.6	11.5343
3413.76	11.6342
3456.51	11.5751
3495.52	11.3437
3538.69	11.3882
3579.64	11.7032
3617.95	11.4925
3656.77	11.4572
3694.95	11.4474
3739.95	11.6032
3777.86	11.5114
3820.09	11.3697
3864.18	11.4735
3916.13	11.4116
3959.1	11.4652
3976.11	11.5785
4004.02	11.3572
4055.2	11.6009
4087.23	11.6927
4124.16	11.5542
4166.68	11.673
4200.91	11.5774
4247.18	11.5794
4288.19	11.4707
4306.18	11.4735
4365	11.6886
4410.13	11.4071
4455.02	11.4153
4494.23	11.5632
4526.02	11.8569
4568.1	11.8123
4606.17	11.807
4653.32	11.6092
4690.14	11.7297
4728.3	11.6638
4775.61	11.906
4816.64	11.837
4852.64	11.7951
4898.33	11.7328
4938.31	11.4048
4957.14	11.6538
5000.24	11.6927

## Sheet: 200K
H(Oe)	M(emu/g)
0.17167	2.56813
4.98492	2.20336
36.4807	2.39047
74.2565	2.40921
105.195	2.96318
144.234	3.3103
161.186	3.76497
212.341	4.20539
246.049	4.43116
286.984	5.25605
331.08	5.53681
369.042	6.0415
405.962	6.40938
445.891	6.93691
479.762	7.24136
521.017	7.2937
558.065	7.67042
599.224	7.7403
646.059	8.29797
694.155	8.40081
736.339	9.00891
755.206	9.19743
801.978	9.12242
862.808	9.2317
896.805	9.65301
937.918	9.42703
971.436	9.59353
1012.88	9.43988
1052.93	9.7102
1088.88	9.81489
1132	10.2328
1171.96	10.1871
1218.88	10.366
1255.04	10.3961
1297.82	10.5345
1313.82	10.473
1359.57	10.3066
1396.91	10.5676
1437.54	10.14
1451.41	10.3768
1502.59	10.3977
1546.6	10.8015
1584.89	10.7595
1623.58	10.8381
1661.69	10.8509
1695.82	10.8068
1735.52	10.9757
1772.36	10.756
1815.64	10.6643
1856.24	10.7007
1895.45	10.5948
1940.57	10.6783
2005.2	10.7143
2039	10.8665
2078.87	10.9276
2115.72	10.892
2153.77	11.073
2184.92	10.8702
2221.66	11.0975
2261.86	10.804
2299.12	10.9893
2341.67	10.8011
2375.7	11.1194
2415.53	10.8585
2459.45	11.0342
2497.74	10.8292
2513.41	11.1221
2565.11	10.7881
2601.53	11.0377
2637.5	11.0023
2668.6	11.1069
2709.62	11.1399
2743.36	10.8076
2784.39	11.0984
2823.52	11.0111
2860.14	10.965
2896.16	10.9606
2931.1	11.1272
2965.3	11.0646
3001.25	10.9214
3045.95	11.353
3085.54	11.1024
3123.03	11.2628
3140.76	11.1742
3195.07	11.1485
3232.26	11.1409
3271.42	10.9188
3310.1	10.9372
3346.06	11.1499
3382.02	10.9204
3421.19	11.0185
3460.88	11.0592
3503.22	11.21
3538.83	11.2732
3577.74	11.2172
3616.67	11.1837
3652.76	11.2395
3685.02	11.0578
3722.79	11.0836
3759.66	10.9495
3799.96	10.9386
3835.72	10.6826
3873.65	10.9571
3913.37	10.9623
3948.65	11.1865
3990.78	11.1663
4030.24	11.1864
4069.25	11.1235
4107.67	11.0616
4148.34	11.2613
4182.94	11.01
4221.27	11.0152
4260.07	10.9503
4294.81	10.8925
4313.06	11.1888
4369.58	10.8899
4411.59	11.1149
4453.13	11.0774
4469.23	10.9701
4520.11	11.0242
4558.14	11.1449
4574.03	11.0426
4627.93	11.2149
4664.77	11.1248
4711	11.0697
4753.14	11.0113
4789.82	11.1146
4832.85	11.0622
4882.05	10.8423
4927.05	10.9855
4972.61	10.999
5000.53	11.1014
4963.76	10.8252
4947.25	10.9066
4899.64	10.9747
4862.38	10.9515
4824.09	11.2239
4778.86	11.1256
4742.11	11.3366
4697.74	11.3224
4659.92	11.2764
4618.9	11.3636
4580.96	10.8928
4537.02	11.2019
4506.27	11.0031
4463.17	10.9811
4421.25	11.0434
4383.32	11.0764
4343.73	11.1079
4328.54	11.2286
4278.53	11.2494
4234.06	11.34
4192.28	11.3283
4150.62	11.0522
4110.79	11.2132
4073.53	11.2519
4036.45	11.0911
4000.68	11.2206
3955.99	11.3986
3913.09	11.0469
3871.69	11.3427
3830.12	11.106
3788.06	11.1084
3751.31	11.1065
3709.28	10.8698
3662.26	10.9728
3629.14	11.0058
3582.12	10.9225
3538	11.1119
3497.94	11.2295
3463.96	11.2945
3421.15	11.319
3404.16	11.3661
3355.32	11.5172
3317.52	11.27
3252.5	11.0411
3216.4	11.1247
3179.52	11.0652
3139.54	11.037
3107.23	10.887
3071.31	10.9529
3035.12	11.0716
2994.15	11.171
2955.32	11.2238
2917.36	11.2299
2878.71	11.4103
2840.44	11.1249
2809.53	11.2194
2772.63	11.2793
2730.81	11.0857
2690.4	11.136
2639.52	11.1527
2592.4	11.0674
2555.13	11.2435
2517.54	11.0736
2483.23	10.8193
2467.71	10.9027
2412.71	11.0952
2375.38	10.9885
2332.17	10.9921
2293.83	10.9399
2252.75	10.8826
2215.79	11.0851
2179.92	11.1296
2138.98	11.0035
2100.43	11.2026
2061.71	11.2661
2015.4	10.9427
1965.93	11.0134
1932.06	10.9504
1899.06	10.785
1870.37	10.6889
1828.26	10.7987
1790.94	10.5674
1751.79	10.6494
1713.34	10.8024
1675.58	10.6633
1638.41	10.6324
1604.47	10.7494
1589.63	10.5818
1542.74	10.6315
1506.48	10.5564
1469.85	10.6421
1429.26	10.2898
1387.12	10.5765
1342.01	10.5639
1305.25	10.4848
1272.21	10.6099
1234.19	10.6377
1194.2	10.3308
1154.29	10.3032
1117.26	10.4216
1077.18	10.326
1039.31	9.98358
1007.09	9.83592
971.98	9.76296
935.194	9.68096
895.881	9.83324
853.995	9.68503
810.529	9.29494
773.116	9.39647
723.847	9.11605
707.914	9.12612
657.927	9.24504
619.801	8.96202
589.06	8.63906
547.875	8.39645
505.084	8.44351
460.874	8.16845
443.848	7.39941
394.99	7.40897
356.505	7.2419
290.815	6.34271
248.71	6.01139
213.409	5.63264
160.168	5.45245
122.779	4.85864
87.1884	4.02746
54.9445	3.48378
14.1115	3.05037
-23.9338	2.25035
-40.843	1.82955
-96.9937	1.29914
-133.912	0.122669
-173.731	-0.764282
-189.61	-1.03155
-233.69	-1.90429
-267.668	-2.80173
-309.643	-3.51161
-354.571	-3.96486
-402.702	-4.8523
-439.396	-4.96454
-480.326	-5.61334
-544.855	-6.50309
-579.409	-7.20015
-612.685	-7.62489
-647.386	-7.99692
-686.418	-8.32255
-728.902	-8.72982
-767.951	-8.76797
-804.304	-8.89684
-874.301	-9.42595
-911.069	-9.54597
-948.101	-9.59938
-992.987	-9.63684
-1035.05	-9.64398
-1070.98	-9.60738
-1112.33	-9.86324
-1149.12	-9.94713
-1185.16	-9.94182
-1221.05	-9.87262
-1262.84	-10.3733
-1299.95	-10.4113
-1334.71	-10.4122
-1381.77	-10.8273
-1412.7	-10.7054
-1449.63	-10.5898
-1465.52	-10.6313
-1510.66	-10.5823
-1552.63	-10.8614
-1599.59	-10.4948
-1638.82	-10.4816
-1683.8	-10.6741
-1723.61	-10.6037
-1785.42	-10.5968
-1820.56	-10.8187
-1863.28	-10.8
-1895.56	-11.1225
-1933.34	-11.0839
-1975.17	-11.0263
-2011.39	-10.8814
-2046.05	-11.0534
-2061.13	-11.1151
-2117.33	-11.0216
-2153.06	-10.8847
-2199.79	-10.7545
-2243.23	-10.9304
-2281.95	-11.0463
-2322.95	-10.954
-2349.85	-11.0873
-2395.6	-10.6439
-2435.64	-10.5546
-2467.57	-10.9794
-2510.64	-11.0891
-2544.81	-11.0067
-2584.57	-10.7586
-2625.49	-10.9654
-2657.72	-11.125
-2695.48	-11.0155
-2732.7	-10.8885
-2773.75	-10.9055
-2817.77	-11.3172
-2867.6	-11.2184
-2907.39	-11.2536
-2938.63	-10.9245
-2980.45	-11.0692
-3010.26	-10.9222
-3051.1	-10.9827
-3094.94	-10.7579
-3129.32	-11.0097
-3173.43	-10.9761
-3215.29	-10.8526
-3253.38	-10.6386
-3291.27	-10.7264
-3308.3	-10.9363
-3363.66	-10.831
-3431.42	-10.9378
-3474.44	-11.3538
-3494.41	-11.1373
-3544.67	-11.1674
-3580.17	-11.2343
-3616.39	-10.9646
-3659.38	-10.7977
-3703.86	-10.8433
-3739.07	-11.1582
-3779.85	-11.2115
-3821.84	-11.219
-3880.8	-11.201
-3915.85	-10.936
-3955.74	-10.8354
-4002.64	-11.0235
-4047.95	-11.2228
-4088.41	-11.2361
-4133.71	-11.1663
-4169.79	-11.111
-4186.84	-11.1938
-4230.13	-10.7864
-4272.07	-11.1559
-4311.16	-11.111
-4348.37	-11.181
-4392.62	-11.2662
-4430.12	-11.2959
-4465.69	-11.1977
-4508	-10.8777
-4542.95	-10.9113
-4583	-11.1408
-4635.17	-10.8857
-4669.91	-10.9561
-4712.8	-10.8659
-4748.19	-10.8772
-4787.38	-10.944
-4828.3	-10.9836
-4869.22	-10.7539
-4919.35	-10.8585
-4960.94	-10.8227
-5000.31	-10.7148
-4950.83	-10.9183
-4912.57	-10.9237
-4874.57	-11.2379
-4832.51	-11.1427
-4790.33	-11.2418
-4754.78	-11.0793
-4717.6	-11.0313
-4675.37	-11.2214
-4639.65	-11.3112
-4572.5	-10.9693
-4532.49	-11.1841
-4495.87	-11.198
-4457.83	-10.9833
-4421.75	-10.7913
-4379.11	-10.7313
-4346.87	-10.8244
-4307.05	-11.0302
-4269.05	-11.1241
-4230.83	-11.153
-4190.93	-10.8121
-4153.19	-10.9988
-4111.2	-10.9417
-4071.35	-11.301
-4035.22	-11.2264
-3997.38	-11.2882
-3952.62	-11.142
-3914.62	-10.9996
-3872.64	-11.1262
-3830.33	-11.2481
-3791.51	-11.0917
-3749.48	-11.2997
-3715.71	-10.9325
-3676.67	-11.0315
-3635.21	-11.0524
-3597.5	-10.9789
-3556.75	-11.0971
-3514.63	-11.037
-3497.72	-10.9277
-3443.42	-11.1055
-3409.99	-11.3075
-3369.92	-11.1559
-3319.94	-11.4248
-3274.11	-11.3133
-3231.06	-11.2816
-3189.91	-11.1891
-3146.79	-11.2385
-3111.55	-10.9064
-3073.53	-10.9313
-3034.72	-11.0071
-2993.8	-10.9427
-2953.12	-10.9361
-2909.04	-10.9316
-2866.74	-11.0824
-2831.12	-11.1024
-2792.94	-11.1257
-2757.13	-11.1806
-2715.15	-11.1408
-2670.24	-11.2314
-2656.09	-11.1595
-2598.16	-11.1195
-2565	-11.181
-2523.13	-11.3868
-2487	-11.3677
-2444.08	-11.3351
-2407.16	-11.0527
-2373.35	-11.0516
-2330.04	-10.799
-2287.55	-10.8752
-2240.45	-10.7156
-2201.57	-10.654
-2185.54	-10.6819
-2141.42	-10.7174
-2109.45	-10.7909
-2061.42	-10.7563
-2019.5	-10.7124
-1977.38	-10.6362
-1943.61	-10.6203
-1906.66	-10.8848
-1874.05	-10.853
-1834.36	-10.8931
-1769.74	-10.7865
-1731.78	-10.6341
-1694.9	-10.7568
-1648.93	-10.6372
-1610.75	-10.4714
-1574	-10.7366
-1535.59	-10.7441
-1492.62	-10.4001
-1452.73	-10.51
-1410.11	-10.2484
-1369.88	-10.5011
-1333.74	-10.4382
-1291.95	-10.481
-1250.03	-10.4649
-1212.39	-10.3448
-1174.98	-10.4004
-1133.98	-10.3499
-1095.27	-10.2351
-1054.66	-10.0376
-1016.4	-9.99546
-978.596	-10.1859
-936.619	-9.85207
-893.603	-9.96726
-850.766	-9.94203
-803.753	-9.20341
-762.059	-9.27279
-744.883	-9.16798
-696.042	-8.92388
-659.029	-8.68899
-625.6	-8.46743
-585.393	-8.44945
-549.721	-8.37052
-513.477	-8.19339
-474.898	-8.00555
-432.717	-7.74392
-398.384	-7.51597
-360.622	-7.3445
-317.083	-7.26761
-276.945	-6.89269
-237.914	-6.60018
-170.683	-5.50861
-136.97	-5.11109
-98.1664	-4.41686
-59.253	-3.92037
-22.7213	-3.0955
7.64902	-2.68034
43.0565	-2.01134
82.8642	-1.53976
121.818	-0.73836
160.018	0.148762
203.827	1.02055
240.775	2.02161
282.003	2.61257
320.895	3.37417
358.462	3.93687
399.622	4.55129
439.555	5.43059
479.791	6.13326
517.078	6.30647
547.79	6.80945
582.709	6.87911
620.835	7.49597
653.715	7.8757
691.493	8.18802
728.863	8.55134
766.597	8.7303
806.373	9.01879
850.57	9.03961
885.144	9.01311
921.936	9.1616
961.342	9.36613
999.394	9.4038
1035.34	9.57758
1068.3	9.5222
1107.5	9.62405
1140.33	9.86089
1180.28	9.90161
1219.22	10.1327
1252.4	10.298
1293.25	10.1566
1330.94	10.0691
1372.98	10.6147
1421.96	10.4258
1465.92	10.4389
1483.09	10.5327
1530.72	10.4471
1573.99	10.3993
1608.04	10.4065
1654.85	10.7144
1688.99	10.6932
1734.81	10.7859
1771.95	10.9258
1809.88	10.7502
1850.58	10.6698
1890.85	10.8059
1925.62	10.844
1965.55	11.0843
2005.39	11.1653
2044.96	10.8913
2090.32	10.7014
2132.33	11.2312
2150.36	10.9858
2202.04	11.2431
2242.89	11.3922
2307.99	11.3031
2347.1	11.2379
2382.99	11.2294
2418.88	11.3869
2458.58	11.0892
2502.86	11.177
2541.8	11.2066
2577.82	11.0868
2621.05	11.1401
2690.94	10.9787
2726.09	10.9847
2760.13	11.1705
2798.99	11.0393
2841.97	10.8681
2878.75	10.8894
2919.85	10.939
2961.73	10.8422
3000.75	11.129
3068.55	10.9391
3106.52	10.8129
3146.97	11.1401
3187.77	11.2208
3224.86	11.233
3270.79	11.3239
3319.05	11.1941
3355.87	11.4048
3390.62	11.2179
3428.58	11.04
3467.71	10.9265
3501.63	11.1091
3542.88	10.9304
3606.96	10.8571
3644.03	11.0457
3683	10.8814
3727.1	11.0299
3767.09	11.0988
3810.47	10.9198
3852.28	10.8782
3887.34	10.7161
3926.38	11.0069
3965.24	10.8124
4002.33	10.7891
4043.36	11.0742
4085.42	11.0601
4127.31	11.2265
4179.81	11.218
4220.3	11.2106
4255.4	11.2216
4290.12	11.0604
4332.2	11.1747
4377.39	11.0812
4417.48	11.1466
4454.39	11.0615
4498.47	11.149
4537.27	10.9889
4578.35	10.7519
4623.36	11.0237
4640.29	10.7918
4696.53	10.902
4737.37	10.7303
4775.45	11.015
4818.69	11.0459
4857.53	10.7841
4889.72	10.7484
4926.63	10.856
4969.71	11.1279
5000.51	10.7939

## Sheet: 250K
H(Oe)	M(emu/g)
0.07868	1.91133
23.9153	2.09218
89.1796	2.59686
123.162	2.69992
163.182	3.41418
194.21	3.75798
209.219	3.88173
261.18	4.32459
297.828	5.01585
341.018	5.77432
381.037	6.10385
425.265	6.88892
464.853	6.88403
482.988	7.20736
529.989	7.16274
575.044	7.58719
614.2	7.82118
650.14	8.12092
690.014	8.41166
733.999	8.77351
770.37	8.76212
806.573	8.61689
847.097	9.13556
882.764	9.05679
919.808	9.12528
959.868	9.16948
975.025	9.1675
1031.93	9.5264
1045.98	9.41859
1102.7	9.28392
1145.98	9.60948
1161.82	9.75393
1215.79	9.87706
1257.68	9.77923
1300.61	9.71092
1363.48	9.73528
1400.4	10.188
1439.14	10.1833
1478.02	10.2711
1517.37	10.131
1554.69	10.1064
1596.36	10.0883
1641.47	10.3176
1687.14	10.1989
1722.63	10.1356
1763.4	10.0858
1801.4	10.049
1839.54	10.1849
1876.37	10.3871
1921.46	10.1549
1992.34	10.3997
2028.89	10.4264
2066.79	10.2625
2082.8	10.4542
2134.72	10.4378
2179.74	10.4614
2220.68	10.2971
2263.69	10.3721
2306.85	10.4019
2345.45	10.1385
2381.53	10.3024
2450.55	10.5271
2489.75	10.6106
2526.15	10.8243
2565.84	10.7267
2604.41	10.7193
2642.79	10.8359
2683.26	10.5892
2720.42	10.5225
2765.32	10.4682
2805.47	10.4487
2850.39	10.0797
2892.84	10.3108
2926.19	10.4934
2967.17	10.36
3003.21	10.4186
3041.93	10.5038
3080.93	10.5354
3120.93	10.4974
3159.4	10.6225
3198.99	10.7233
3238.07	10.7286
3271.23	10.4607
3310.21	10.4322
3348.78	10.6281
3380.9	10.6396
3422	10.5536
3457.58	10.5015
3496.77	10.6988
3532.96	10.6526
3547.79	10.6765
3601.63	10.6258
3641.45	10.756
3684.7	10.7433
3725.83	10.4957
3765.66	10.3537
3781.87	10.394
3806.84	10.3711
3856.8	10.317
3894.56	10.4357
3930.83	10.3459
3971.38	10.4405
4017.78	10.4875
4062.33	10.6532
4100.73	10.5068
4138.06	10.3597
4153.47	10.6821
4202.26	10.7507
4240.33	10.6583
4278.9	10.3765
4318.04	10.1609
4356.46	10.1966
4397.2	10.2254
4439.83	10.0431
4472.64	10.1295
4505.93	10.1887
4544.82	10.1831
4582.47	10.2281
4622.79	10.3571
4661.71	10.3221
4702.93	10.1605
4738.66	10.3334
4779.22	10.0884
4814.63	10.1951
4851.79	10.1892
4895.14	10.2531
4933.72	10.1822
4949.69	10.3371
5000.48	10.3609
4927.89	10.5582
4892.18	10.393
4852.39	10.2758
4811.95	10.3487
4771.89	10.308
4728.99	10.3456
4685.06	10.2663
4650.78	10.3722
4618.08	10.3956
4578.16	10.2843
4535.33	10.1763
4500.02	10.1969
4483.21	10.0827
4424.08	10.3107
4391.44	10.3727
4357.58	10.4971
4320.32	10.5625
4274.41	10.5662
4235.69	10.5853
4199.54	10.6112
4160.71	10.3825
4123.48	10.5777
4086.72	10.5816
4070.92	10.3703
4028.49	10.2642
3985.82	10.1725
3947.84	10.5415
3898.94	10.3466
3858.08	10.4634
3809.21	10.2865
3791.4	10.302
3744.19	10.457
3707.94	10.5095
3663.79	10.8604
3625.2	10.7484
3594.07	10.6169
3551.23	10.4831
3516.28	10.6141
3474.27	10.5446
3432.09	10.4083
3402.36	10.5995
3364.33	10.6316
3327.53	10.7487
3288.47	10.8435
3240.48	10.8705
3202.56	10.4749
3164.54	10.4655
3149.44	10.5163
3095.47	10.8129
3058.45	10.7664
3016.35	10.7629
2972.37	10.6701
2938.49	10.7346
2898.46	10.5644
2861.7	10.6317
2823.34	10.496
2786.77	10.2427
2743.85	10.4437
2694.78	10.6807
2655.7	10.598
2610.52	10.4666
2572.82	10.3675
2534.42	10.4199
2495.49	10.5226
2460.49	10.614
2420.64	10.6238
2385.69	10.461
2342.79	10.3154
2304.69	10.7263
2263.55	10.5861
2228.64	10.6827
2184.85	10.5519
2149.95	10.6012
2115.97	10.4398
2079.92	10.5811
2038.26	10.4313
1998.53	10.5229
1957.85	10.5889
1922.14	10.7404
1883.14	10.6232
1845.12	10.3668
1806.28	10.5408
1767.15	10.6029
1729.19	10.453
1691.28	10.2337
1649.38	10.1187
1610.22	10.3079
1567.1	10.2134
1519.11	10.0484
1476.23	9.97871
1432.02	10.1595
1398.33	10.2505
1351.2	9.97928
1310.03	9.97296
1275.01	10.2148
1233.3	9.99847
1197.09	9.77551
1147.12	9.76097
1108.33	9.95111
1071.23	9.86328
1028.13	9.40328
994.122	9.53711
953.137	9.52866
910.988	9.65637
875.158	9.41363
838.008	9.58625
792.973	9.38654
758.956	9.19573
720.274	9.01459
683.288	8.74224
645.19	8.80205
607.135	8.52817
573.322	8.10208
524.132	7.92348
509.111	7.6338
454.984	7.49652
420.213	7.28467
384.096	6.9117
344.883	6.69331
304.899	6.63671
265.772	6.07168
227.028	5.57792
182.959	5.15116
145.116	4.77047
99.0147	3.9696
63.0381	3.35487
50.0193	3.10585
4.24794	2.34741
-34.8678	1.77706
-49.9218	1.15542
-98.8061	0.441469
-145.987	-0.100979
-179.019	-0.753161
-214.881	-1.77387
-250.752	-2.50889
-295.504	-3.0783
-337.399	-3.80321
-351.596	-4.08171
-404.357	-4.73116
-441.227	-5.53617
-478.394	-6.22694
-518.338	-6.40822
-555.461	-6.85496
-591.415	-7.20012
-625.26	-7.1884
-662.489	-7.75982
-695.272	-7.96607
-737.338	-8.38825
-779.497	-8.714
-815.238	-8.44215
-860.067	-8.5705
-902.106	-8.9584
-940.111	-9.14713
-978.703	-9.19736
-1016.95	-9.25077
-1058.88	-9.4723
-1098.14	-9.32844
-1138.16	-9.72882
-1173.76	-9.89881
-1216.02	-9.98971
-1250.75	-10.0412
-1286.98	-9.79323
-1327.88	-9.73598
-1360.68	-10.0538
-1397.52	-9.9855
-1434.76	-9.95304
-1471.36	-10.147
-1503.49	-10.0152
-1540.24	-10.2379
-1587.44	-10.2037
-1626.52	-10.0506
-1662.61	-10.4369
-1700.23	-10.2826
-1740.13	-10.0646
-1776.66	-10.1546
-1792.3	-10.3358
-1841.16	-10.4885
-1881.07	-10.4279
-1919.13	-10.5205
-1956.94	-10.4319
-2004.78	-10.5367
-2042.02	-10.6269
-2080.23	-10.4322
-2113.91	-10.3902
-2151.01	-10.4114
-2188.92	-10.2614
-2223.61	-10.1445
-2260.51	-10.4144
-2300.91	-10.4185
-2339.36	-10.3843
-2373.31	-10.5429
-2416.38	-10.6512
-2429.39	-10.5966
-2477.89	-10.582
-2516.64	-10.6863
-2554.75	-10.6975
-2589.37	-10.6533
-2632.52	-10.6078
-2673.17	-10.3496
-2706.12	-10.4194
-2741.3	-10.2273
-2777.26	-10.3149
-2821.75	-10.303
-2863.52	-10.3122
-2905.4	-10.346
-2937.53	-10.2811
-2975.97	-10.355
-3014.05	-10.7125
-3051.2	-10.6583
-3065.13	-10.5831
-3113.12	-10.583
-3151.47	-10.7897
-3192.53	-10.7667
-3240.31	-10.5003
-3276.18	-10.6353
-3314.3	-10.6727
-3348.55	-10.4513
-3390.39	-10.6228
-3431.4	-10.6086
-3473.33	-10.7342
-3517.26	-10.3677
-3560.51	-10.5367
-3599.32	-10.6769
-3634.41	-10.4122
-3674.53	-10.2585
-3713.91	-10.461
-3744.34	-10.2976
-3790.59	-10.2656
-3830.6	-10.0916
-3871.91	-10.2825
-3912.68	-10.4446
-3955.61	-10.3677
-3994.32	-10.1917
-4030.66	-10.3183
-4077.01	-10.3444
-4118.19	-10.6066
-4152.92	-10.4678
-4167.95	-10.6776
-4217.77	-10.4948
-4252.77	-10.3497
-4290.03	-10.2789
-4324.02	-10.2261
-4358.8	-10.6826
-4399.04	-10.5626
-4436.87	-10.6549
-4479.76	-10.4648
-4522.67	-10.3164
-4563.83	-10.4989
-4598.81	-10.5431
-4638.47	-10.2156
-4676	-10.5608
-4711.03	-10.3578
-4750.08	-10.2752
-4791.98	-10.1464
-4826.98	-10.3137
-4862.2	-10.1674
-4900.15	-10.5024
-4940.29	-10.4323
-5000.53	-10.1271
-4944.68	-10.1614
-4905.25	-10.5727
-4865.52	-10.3128
-4828.38	-10.3764
-4813.73	-10.483
-4761.98	-10.3089
-4712.22	-10.4594
-4663.31	-10.4634
-4624.56	-10.4062
-4582.26	-10.7422
-4539.53	-10.5936
-4501.7	-10.7282
-4462.77	-10.5931
-4424.8	-10.3521
-4383.61	-10.726
-4349	-10.3925
-4313.18	-10.4892
-4274.15	-10.5068
-4235.2	-10.4498
-4191.21	-10.3408
-4174.41	-10.3772
-4123.89	-10.6635
-4084.26	-10.3342
-4044.3	-10.3342
-4008.32	-10.4169
-3971.08	-10.3264
-3940.81	-10.1309
-3898.44	-10.4917
-3861.59	-10.4643
-3824.4	-10.1772
-3781.84	-10.4969
-3737.77	-10.7122
-3675.65	-10.7107
-3640.48	-10.6683
-3603.48	-10.7986
-3563.67	-10.8046
-3516.42	-10.7366
-3474.42	-10.8947
-3438.77	-10.6687
-3402.8	-10.4833
-3355.84	-10.3904
-3322.23	-10.6117
-3283.25	-10.7162
-3244.34	-10.5801
-3204.36	-10.5244
-3166.84	-10.4839
-3125.67	-10.6099
-3087.04	-10.6068
-3048.85	-10.5719
-3009.9	-10.4603
-2993.79	-10.4359
-2931.11	-10.5616
-2895.11	-10.277
-2858.15	-10.4505
-2822.99	-10.4143
-2784.28	-10.6755
-2748.28	-10.3182
-2713.27	-10.2111
-2677.29	-10.3975
-2645.19	-10.6688
-2605.95	-10.6356
-2563.22	-10.6277
-2521.94	-10.7213
-2488.36	-10.7564
-2453.15	-10.5558
-2420.01	-10.5239
-2383.21	-10.6783
-2344.33	-10.3603
-2298.36	-10.5214
-2258.23	-10.5555
-2216.43	-10.4568
-2177.67	-10.3193
-2137.61	-10.6511
-2092.34	-10.581
-2053.63	-10.3852
-2013.55	-10.3521
-1978.72	-10.2752
-1938.86	-10.2057
-1903.78	-10.2734
-1865.82	-10.0967
-1827.91	-10.084
-1790.92	-9.9961
-1757.76	-10.1155
-1713.9	-10.1093
-1671.89	-10.0113
-1636.26	-10.0039
-1601.76	-10.0976
-1563.8	-10.0319
-1529.71	-10.2468
-1492.02	-10.2768
-1452.72	-10.2735
-1420.72	-10.4789
-1379.84	-9.75447
-1336.48	-9.85407
-1298.21	-9.912
-1255.95	-9.94134
-1216.87	-9.52664
-1186.18	-9.79429
-1144.92	-9.71114
-1101.06	-9.71945
-1054.73	-9.70582
-1019.81	-9.48861
-977.407	-9.41785
-936.636	-9.46418
-901.581	-9.7018
-864.668	-9.3722
-821.431	-9.01899
-777.74	-8.92711
-739.134	-9.1098
-700.795	-8.8097
-665.727	-8.87139
-628.036	-8.35958
-589.919	-8.30002
-551.786	-8.16101
-513.681	-7.99578
-473.747	-7.76983
-426.639	-7.58366
-387.828	-7.38039
-373.792	-7.26266
-325.797	-6.96393
-311.771	-6.39995
-265.078	-6.37931
-221.788	-5.71603
-182.027	-5.58118
-143.959	-5.18566
-106.981	-4.67397
-73.0797	-3.91971
-33.0223	-3.11748
-2.19648	-3.06321
37.1127	-2.30511
75.7833	-1.47038
111.779	-0.728047
152.14	0.1334
190.583	0.984464
228.783	1.81511
260.731	2.41696
301.576	3.00069
334.855	3.27269
373.796	4.50032
416.673	5.15637
453.704	5.21245
490.285	5.94701
530.681	6.33452
568.854	6.68748
604.766	7.34758
637.55	7.37366
676.742	7.87227
713.529	8.2038
752.287	8.34002
790.463	8.61091
830.14	8.458
868.693	8.7779
905.07	9.17113
937.583	9.15247
974.879	9.13341
1013.49	9.01271
1052.26	9.40662
1090.08	9.80798
1130.45	9.44086
1163.74	9.72153
1205.4	9.64059
1220.29	9.62205
1268.2	9.908
1305.03	10.4055
1343.12	10.1364
1376.88	10.0838
1416.06	10.0061
1454.87	10.0174
1493.78	9.97116
1534.28	10.3338
1570.26	10.2686
1611.1	10.2127
1656.79	10.3409
1700.7	10.3119
1738.15	10.6044
1773.89	10.2709
1811.7	10.3998
1849.68	10.2394
1891.86	10.1931
1936.73	10.4215
1979.72	10.2316
2015.8	10.154
2062.8	10.2887
2098.27	10.1544
2115.48	10.1593
2165.25	10.3541
2199.06	10.6715
2241.07	10.5911
2283.13	10.5101
2320.49	10.6264
2385.85	10.9203
2415	10.615
2456.96	10.4237
2495.07	10.3888
2534.88	10.3996
2577.14	10.4898
2611.75	10.3741
2650.98	10.4249
2688.09	10.3858
2703.95	10.6912
2749.97	10.3215
2787.01	10.2465
2825.89	10.3511
2871	10.3784
2911.37	10.2101
2949.77	10.6088
2988.7	10.5813
3025.67	10.231
3063.65	10.3083
3098.75	10.4687
3140.8	10.53
3180.96	10.5272
3223.87	10.4158
3259.71	10.5501
3306.91	10.5298
3345.83	10.6109
3362.01	10.429
3406.41	10.6591
3443.54	10.5433
3476.36	10.6869
3521.65	10.7132
3556.66	10.6161
3595.68	10.8036
3629.83	10.7724
3667.99	10.7383
3714.03	10.7106
3755.26	10.5289
3796.13	10.683
3831.23	10.4398
3872.2	10.4083
3911.3	10.5658
3928.26	10.5454
3983.22	10.3896
4018.32	10.3195
4058.29	10.5838
4096.46	10.5227
4142.6	10.2418
4187.98	10.3213
4204.13	10.3791
4251.14	10.2441
4289.54	10.0841
4327.31	10.3519
4371.88	10.3979
4411.45	10.176
4448.23	10.2606
4483.42	10.2469
4517.53	10.2205
4560.11	10.3134
4597.35	10.1652
4635.44	10.3594
4674.26	10.2539
4711.56	10.2427
4751.8	10.5834
4793.4	10.4581
4836.51	10.575
4877.7	10.4761
4918.55	10.4044
4960.23	10.3219
5000.07	10.5403
