# Supplementary material for: Achieving high-performance room-temperature organic ferromagnetic semiconductor films via topochemical reduction
Source: Nat Commun. 2026 Apr 15;17:5197. doi: 10.1038/s41467-026-71866-2 (PMC13253818; doi:10.1038/s41467-026-71866-2)
Supplement: Supplementary file 3 — Source Data [file 41467_2026_71866_MOESM3_ESM.zip › Source Data/Supplementary_Figure_8/supplementary fig8.xlsx]

## Sheet: a
H(Oe)	M(emu/g)
0.26465	0.000192358
68.6187	0.00035676
288.628	0.00190489
543.757	0.00349533
783.476	0.00588183
1047.66	0.0075197
1281.82	0.00909583
1506.04	0.0105135
1769.94	0.012769
2004.11	0.013904
2267.93	0.0158582
2496.62	0.0172087
2780.67	0.0196261
2989.91	0.020919
3238.94	0.0227415
3478.08	0.0243409
3687.42	0.0252401
3926.35	0.0262202
4155.88	0.0283013
4350.69	0.0298649
4589.7	0.0311443
4869.16	0.0329063
5000.21	0.0339997
4888.58	0.033817
4663.61	0.0323433
4434.12	0.0310489
4169.58	0.0290278
3935.67	0.0275151
3666.48	0.025801
3432.68	0.0242279
3163.55	0.0220812
2938.97	0.0212358
2699.85	0.0197688
2455.35	0.0180815
2245.86	0.0159954
2061.74	0.014761
1852.14	0.0133643
1667.55	0.0126901
1472.58	0.0105278
1277.63	0.0101806
1047.89	0.00825837
827.877	0.00690177
632.983	0.0051865
432.911	0.00381657
232.971	0.00233761
148.377	0.00174829
-120.701	-0.000789193
-304.837	-0.001501
-474.237	-0.00287732
-673.346	-0.00422947
-887.315	-0.00632187
-1136.62	-0.00758243
-1340.53	-0.00876037
-1609.43	-0.0101032
-1778.67	-0.0113484
-2007.46	-0.0132995
-2236.78	-0.0148471
-2445.68	-0.0161332
-2650.04	-0.0165382
-2864.01	-0.0183393
-3088.69	-0.0205047
-3329.46	-0.0220219
-3565.63	-0.0232684
-3806.76	-0.0248204
-4022.26	-0.0260775
-4227.7	-0.0277933
-4422.97	-0.0285004
-4628.37	-0.0302539
-4793.5	-0.0311826
-5000.18	-0.0325748
-4771.53	-0.0302872
-4578.06	-0.029033
-4304.35	-0.0274118
-4120.01	-0.0271242
-3926.15	-0.0261685
-3707.12	-0.0242921
-3477.83	-0.0224446
-3263.93	-0.0207856
-3019.4	-0.0197072
-2835.29	-0.0186055
-2645.64	-0.0172186
-2411.12	-0.015338
-2186.77	-0.0138758
-1823.02	-0.0119045
-1643.1	-0.0109138
-1453.19	-0.00969497
-1268.41	-0.00809147
-1073.45	-0.00686563
-883.503	-0.0056684
-673.642	-0.00403723
-473.706	-0.00277293
-233.52	-0.00135291
-29.2067	-6.86027e-05
130.558	0.00143806
320.058	0.00255047
514.561	0.00417793
698.724	0.005455
897.824	0.0072278
1101.87	0.0083576
1305.83	0.00938327
1495.11	0.0106898
1723.78	0.0117752
1922.96	0.0130255
2112.06	0.0143023
2326.26	0.0156086
2565.4	0.0175155
2809.73	0.0184899
3024.2	0.0200318
3213.71	0.0210371
3584.64	0.0235144
3755.74	0.024696
3976.74	0.0260717
4212.98	0.027427
4408.6	0.0284243
4613.95	0.0298064
5000.17	0.0319334

## Sheet: b
H(Oe)	M(emu/g)
0.14887	0.00286943
199.943	0.0825648
400.06	0.160018
599.594	0.230222
799.761	0.29372
999.766	0.350387
1499.66	0.476812
2000.02	0.584388
2499.61	0.680953
2999.61	0.760962
3499.71	0.827503
4000.03	0.876425
4499.52	0.908005
4999.54	0.923783
4999.62	0.926365
4500.17	0.917683
4000.28	0.886462
3500.24	0.836308
3000.29	0.77277
2500.18	0.692207
2000.45	0.595053
1499.85	0.483757
1000.08	0.355058
799.934	0.294608
600.09	0.232222
400.097	0.162909
200.365	0.0860515
0.04962	-0.016601
0.04962	0.00151735
-199.708	-0.0971695
-399.911	-0.174542
-599.718	-0.245603
-799.748	-0.304315
-999.716	-0.362065
-1499.58	-0.485445
-2000.07	-0.594605
-2499.72	-0.689318
-2999.68	-0.768945
-3499.76	-0.833042
-3999.52	-0.879362
-4499.75	-0.908558
-4999.65	-0.924457
-4999.65	-0.926912
-4499.88	-0.916965
-4000.3	-0.887705
-3499.96	-0.838343
-3000.32	-0.773862
-2500.38	-0.691787
-2000.43	-0.597713
-1499.8	-0.4873
-1000.05	-0.357128
-799.885	-0.297193
-600.177	-0.234197
-400.048	-0.164412
-200.315	-0.0899415
0.01241	-0.0126884
0.01241	-0.00470157
199.745	0.095244

## Sheet: c
H(Oe)	M(emu/g)
0.07153	-4.04351e-05
21.971	3.37954e-05
181.087	0.000566024
353.729	0.000884299
548.837	0.00201427
748.17	0.00289043
962.227	0.00346
1112.11	0.00387933
1340.56	0.00516383
1550.21	0.00582053
1739.36	0.00658537
1998.17	0.007252
2161.15	0.00789634
2233.72	0.0081977
2480.77	0.00879631
2690.81	0.00933154
2884.98	0.00999771
3109.37	0.0108832
3329.95	0.0115789
3540.5	0.0123434
3731.51	0.0128774
3927.84	0.0137521
4148.01	0.0142904
4369.2	0.0149331
4594.42	0.015638
4809.88	0.0167397
5000.11	0.0173033
4870.22	0.017058
4662.7	0.0163187
4398.23	0.0155206
4189.14	0.0150743
3979.66	0.014409
3755.6	0.01352
3581.37	0.0129521
3377.14	0.0122866
3147.72	0.0110968
2958.39	0.0104514
2763.98	0.00967319
2524.56	0.00910704
2439.98	0.00885399
2200.4	0.00803214
2016.12	0.00746347
1821.29	0.00696011
1611.6	0.00626066
1391.83	0.0056912
1196.86	0.0049643
946.795	0.00390194
751.886	0.00322039
577.105	0.00212337
402.228	0.00180323
222.023	0.00107662
27.451	0.000209901
-167.237	-0.000757447
-371.362	-0.00140938
-590.644	-0.00222687
-799.825	-0.00291777
-988.701	-0.0036283
-1168.03	-0.00435339
-1361.92	-0.00523474
-1576.09	-0.00566327
-1834.95	-0.00687836
-2063.83	-0.00741263
-2267.85	-0.00815429
-2502.07	-0.00884469
-2721.41	-0.00947609
-2950.55	-0.0103474
-3175.13	-0.0110845
-3400.4	-0.0116375
-3616.29	-0.0124358
-3807.53	-0.0130352
-4033.38	-0.01412
-4239.08	-0.01464
-4399.07	-0.0151006
-4639.57	-0.0161281
-4859.79	-0.0167337
-5000.34	-0.0169776
-4756.77	-0.0169081
-4553.23	-0.0160847
-4364.14	-0.0152004
-4154.8	-0.0147357
-3945.97	-0.0139181
-3736.94	-0.0131736
-3517.75	-0.0125107
-3293.79	-0.0119081
-3089.26	-0.0113035
-2899.91	-0.010653
-2675.44	-0.00995967
-2461.05	-0.00878426
-2241.9	-0.00793477
-1992.41	-0.00735783
-1822.98	-0.00692053
-1593.01	-0.0061005
-1398.3	-0.00540007
-1233.62	-0.0046528
-1038.47	-0.00424094
-798.579	-0.00333426
-523.49	-0.00214656
-303.467	-0.00141972
-99.0677	-0.000526717
80.5597	0.000133953
285.257	0.0009334
424.57	0.00139463
624.094	0.00270467
827.985	0.00336229
1027.32	0.00391447
1216.42	0.00475024
1450.16	0.00537631
1669.47	0.00605147
1863.42	0.00665639
2057.52	0.00746116
2261.36	0.00808067
2475.75	0.00873564
2724.98	0.00951057
2919.41	0.00997279
3088.83	0.010857
3298.75	0.011403
3514.72	0.012455
3720.97	0.0129187
3901.7	0.0133698
4097.41	0.0141139
4298.36	0.0148371
4488.78	0.0155959
4683.91	0.0161284
4942.7	0.0166747
5000.16	0.0171197
4985.64	0.0171556
4852.77	0.0170014
4677.85	0.0166003
4468.22	0.015912
4264.05	0.0152653
4069.4	0.0145374
3875.27	0.0139892
3656.19	0.0129856
3412.02	0.0123187
3208.03	0.0114667
3038.47	0.0108328
2769.34	0.0101829
2584.51	0.00940526
2370.16	0.00866234
2195.68	0.00808511
1971.35	0.00741264
1761.71	0.00642126
1541.79	0.00593214
1361.91	0.00516946
1167.28	0.00449329
982.362	0.00426593
792.526	0.00339816
612.176	0.00275933
382.172	0.00182999
192.205	0.00117412
7.48562	0.000368666
-167.092	-0.000618009
-336.51	-0.00136723
-535.85	-0.00207767
-735.034	-0.00262251
-894.182	-0.00319016
-1103.22	-0.00415797
-1302.25	-0.00469566
-1491.09	-0.00531573
-1730.19	-0.00640499
-1934.2	-0.00711099
-2138.32	-0.00775633
-2357.44	-0.00847196
-2586.54	-0.00906551
-2796.18	-0.00973113
-3045.09	-0.0107453
-3254.84	-0.0114191
-3505.74	-0.01207
-3706.89	-0.0127314
-3897.82	-0.0134309
-3988.09	-0.0140997
-4308.9	-0.0147879
-4528.9	-0.0157837
-4709.45	-0.0162276
-5000.24	-0.0171813

## Sheet: d
H(Oe)	M(emu/g)
-0.2575	-1.27568e-05
60.0716	7.66443e-06
243.46	6.76919e-05
437.451	9.93085e-05
626.461	0.000147396
815.607	0.000222758
1003.95	0.000259011
1196.72	0.00030699
1395.51	0.000350282
1605.04	0.000407767
1799.54	0.00046113
2008.69	0.000509351
2237.72	0.000545026
2417.04	0.000598081
2666.25	0.000702647
2850.75	0.000755922
3069.98	0.000804196
3159.66	0.000818561
3408.95	0.000869255
3632.92	0.000937655
3852.81	0.0010194
4067.27	0.00107035
4297.11	0.0011443
4476.94	0.00117753
4551.84	0.00118855
4821.38	0.0012545
5000.05	0.00132448
4866.38	0.00131255
4683.07	0.00124317
4453.52	0.00121002
4249.34	0.0011621
4044.79	0.00110063
3870.55	0.00103427
3616.34	0.00094682
3407.18	0.000902106
3182.91	0.000843505
2988.63	0.0007812
2794.42	0.000732205
2589.68	0.000671275
2400.08	0.000621506
2170.64	0.000587152
1966.44	0.000536339
1711.82	0.000458929
1492.06	0.000406895
1307.05	0.000362481
1102.41	0.000282084
917.172	0.000241185
707.593	0.000182927
497.257	0.000129335
287.253	6.56612e-05
87.6244	3.15617e-05
-96.6397	-2.53789e-05
-306.278	-7.82609e-05
-495.873	-0.000126605
-654.762	-0.000186335
-893.862	-0.00020898
-1093.01	-0.000269155
-1326.9	-0.000337968
-1550.77	-0.000402113
-1739.86	-0.000433951
-1954.02	-0.000495679
-2157.79	-0.000544826
-2356.78	-0.000631681
-2610.65	-0.000672214
-2870.24	-0.000756349
-3079.96	-0.000812021
-3295.12	-0.000857841
-3515.84	-0.000923784
-3721.55	-0.000975964
-3942.63	-0.00102144
-4148.06	-0.00108255
-4378.69	-0.00116587
-4603.72	-0.00123368
-4849.13	-0.00128988
-5000.32	-0.00133292
-4892.13	-0.00130374
-4678.09	-0.001268
-4488.26	-0.00119649
-4244.8	-0.00112581
-4015.55	-0.00108833
-3806.92	-0.00102616
-3597.72	-0.000968592
-3388.35	-0.000907296
-3154.32	-0.000849876
-2954.77	-0.000770801
-2705.72	-0.000725677
-2496.15	-0.000690641
-2286.67	-0.000616019
-2112.49	-0.000571246
-1927.65	-0.000521516
-1733.01	-0.000464309
-1513.5	-0.000410615
-1308.68	-0.00034671
-1073.6	-0.000268859
-879.078	-0.000221956
-658.874	-0.000173269
-469.021	-0.000104768
-294.251	-0.000101115
-104.463	-3.73246e-05
75.5323	1.45319e-05
279.881	4.14568e-05
359.555	8.51883e-05
618.558	0.000131119
803.316	0.00018382
997.11	0.000242651
1206.12	0.00029099
1409.95	0.000364625
1659.12	0.000419154
1828.04	0.000467395
2062.05	0.000530344
2251.02	0.000573049
2504.91	0.000637461
2709.33	0.000691523
2913.96	0.000760125
3133.51	0.00080299
3353.64	0.000883396
3584.52	0.00092199
3780.64	0.00099875
3971.57	0.00103053
4132.43	0.00109182
4332.82	0.00115699
4558.43	0.00120201
4743.7	0.00123869
5000.07	0.00131314
