# Supplementary material for: Achieving high-performance room-temperature organic ferromagnetic semiconductor films via topochemical reduction
Source: Nat Commun. 2026 Apr 15;17:5197. doi: 10.1038/s41467-026-71866-2 (PMC13253818; doi:10.1038/s41467-026-71866-2)
Supplement: Supplementary file 3 — Source Data [file 41467_2026_71866_MOESM3_ESM.zip › Source Data/Supplementary_Figure_9/supplementary fig9.xlsx]

## Sheet: a
H(Oe)	M(emu/g)
0.09299	9.96731e-05
44.9572	0.000153971
128.267	-0.000574349
230.132	-0.000846226
328.714	-0.00160568
438.671	-0.00210571
553.768	-0.00267863
648.835	-0.00308286
743.514	-0.00359789
843.157	-0.003946
942.964	-0.00444654
1052.62	-0.00516643
1162.3	-0.00533871
1276.99	-0.00582211
1406.51	-0.0065554
1605.65	-0.00774094
1660.47	-0.00792449
1775.2	-0.00823886
1894.83	-0.00893851
2004.15	-0.00941357
2093.58	-0.00960854
2188.14	-0.0102007
2292.55	-0.0109328
2402.17	-0.0113131
2521.82	-0.0120753
2621.44	-0.0124218
2726.05	-0.0130548
2840.39	-0.0132626
2950.26	-0.0138367
3069.93	-0.0146681
3268.87	-0.0155584
3328.74	-0.015952
3438.3	-0.0166673
3552.89	-0.0168581
3672.39	-0.0176172
3782.11	-0.0181649
3886.83	-0.0185681
4011.08	-0.0193036
4125.81	-0.0199223
4225.75	-0.0203772
4340.44	-0.0209616
4455.13	-0.0213951
4564.57	-0.0218473
4684.45	-0.0226084
4794.4	-0.023012
4921.47	-0.0237226
5001.97	-0.0244554
5000.12	-0.0239564
4945.54	-0.0238987
4860.3	-0.0233949
4756.62	-0.0228003
4653.01	-0.0223043
4543.33	-0.0217583
4423.75	-0.0212413
4319.17	-0.0206878
4209.35	-0.0200724
4084.43	-0.0193779
3974.93	-0.0190074
3865.61	-0.0183806
3755.9	-0.017871
3651.11	-0.0174821
3536.7	-0.0166583
3427.24	-0.016197
3332.7	-0.0156726
3228.04	-0.0155054
3113.28	-0.0145968
3013.54	-0.0142123
2913.69	-0.0140575
2704.58	-0.0127642
2639.65	-0.012503
2539.84	-0.0118099
2440.09	-0.0115567
2340.55	-0.0110085
2245.71	-0.0104702
2130.88	-0.0101077
2026.34	-0.00958494
1936.54	-0.00902463
1841.82	-0.00856491
1737.1	-0.00800574
1622.19	-0.00762251
1502.42	-0.00699083
1387.41	-0.00642269
1282.37	-0.00607049
1087.71	-0.00485411
1032.51	-0.0048364
937.522	-0.00422909
842.358	-0.00377369
747.272	-0.00320803
642.432	-0.00277645
532.668	-0.00220328
437.658	-0.00190121
337.544	-0.00136921
232.397	-0.000979766
122.497	-0.000467549
2.85531	0.000226209
-116.727	0.000595517
-221.293	0.00109847
-321.039	0.00153675
-440.7	0.00205245
-545.421	0.0023457
-640.1	0.00306123
-749.497	0.00344743
-849.019	0.00408849
-953.562	0.00444946
-1053.15	0.00491117
-1142.82	0.00520974
-1257.07	0.005991
-1366.41	0.00649754
-1475.88	0.00689714
-1600.38	0.00748294
-1715.03	0.00815374
-1824.43	0.00857129
-1933.8	0.00925806
-2048.35	0.00965877
-2157.78	0.0101629
-2262.22	0.0108474
-2361.9	0.0113799
-2461.54	0.0119461
-2566.21	0.0123112
-2675.89	0.0126514
-2790.48	0.0133908
-2905.18	0.0135994
-3024.92	0.014499
-3134.85	0.0148603
-3244.99	0.0155251
-3364.93	0.0161429
-3470.13	0.0164781
-3575.83	0.0169609
-3691.32	0.0176403
-3801.96	0.0181755
-3902.59	0.0188098
-4097.87	0.0198325
-4173.08	0.0199901
-4283.45	0.0206424
-4378.64	0.0208936
-4493.53	0.0216355
-4608.74	0.0223291
-4719.11	0.0227893
-4839.01	0.023335
-4949.95	0.023965
-5000.21	0.0240924
-4967.27	0.0241967
-4899.04	0.0237841
-4809.02	0.0230973
-4687.52	0.0223989
-4588.29	0.0219411
-4498.64	0.0216458
-4384.03	0.0208984
-4279.41	0.0204024
-4169.93	0.0200326
-4055.52	0.0194521
-3935.97	0.0188691
-3821.6	0.0182703
-3712.4	0.0178435
-3617.69	0.0172259
-3512.87	0.0166532
-3388.39	0.016173
-3283.92	0.0156581
-3094.52	0.0146433
-3029.72	0.0144413
-2924.93	0.0139602
-2830.22	0.013627
-2730.57	0.0128581
-2630.97	0.0124418
-2531.23	0.0118503
-2421.32	0.0113914
-2321.72	0.0109107
-2212.08	0.0106148
-2007.3	0.0094276
-1937.49	0.00911809
-1832.75	0.00853263
-1732.97	0.00801394
-1633.21	0.00767191
-1538.42	0.00707263
-1348.69	0.00627797
-1283.88	0.00591869
-1178.79	0.0054286
-1073.75	0.00502651
-958.629	0.00435729
-843.689	0.00381111
-739.025	0.0033776
-633.968	0.003013
-523.828	0.00259352
-423.738	0.00205817
-318.853	0.00145688
-199.189	0.00100509
-104.353	0.000287237
-4.57001	-0.000198481
105.206	-0.000553246
200.296	-0.00112751
300.015	-0.00149405
384.585	-0.00198053
479.295	-0.00217495
593.969	-0.00267813
703.528	-0.0031694
818.006	-0.00371029
937.396	-0.0043442
1051.97	-0.00494774
1166.48	-0.00542906
1280.78	-0.00582517
1375.3	-0.00652574
1474.85	-0.00700206
1589.45	-0.00755251
1693.98	-0.00803674
1798.47	-0.00843643
1897.85	-0.00889014
2002.37	-0.0095324
2121.86	-0.00991857
2236.21	-0.0105135
2345.73	-0.0111211
2450.18	-0.011459
2549.95	-0.011859
2649.85	-0.0123432
2764.64	-0.0130869
2879.4	-0.0137805
2993.9	-0.0142281
3118.55	-0.0147688
3228.42	-0.0156543
3338.39	-0.0159498
3458.88	-0.0163042
3579.62	-0.017062
3700.2	-0.0175801
3800.83	-0.0183478
3901.4	-0.0186644
4026.89	-0.0191541
4147.44	-0.0197448
4253.02	-0.0202776
4363.36	-0.0209397
4478.44	-0.0213596
4573.52	-0.021978
4673.67	-0.022402
4793.88	-0.0230289
4928.78	-0.0236242
5000.14	-0.0240124

## Sheet: b
H(Oe)	M(emu/g)
-0.14305	-0.91788
16.9193	-0.5224
24.8996	-0.40792
47.9634	-0.28142
65.826	-0.0604
81.4416	0.10111
101.066	0.53751
142.306	1.13896
161.281	1.5224
197.314	1.92602
215.217	2.07472
233.256	2.15401
251.191	2.42618
271.495	2.46156
290.977	2.74736
309.881	2.77967
328.109	2.77619
349.522	2.86491
369.151	2.94017
388.616	2.93923
408.681	2.91413
428.152	3.15472
461.102	3.21882
480.047	3.14501
510.964	3.3624
532.114	3.34265
553.16	3.54679
572.975	3.6236
591.174	3.72862
610.146	3.74903
628.524	3.64165
648.909	3.55301
668.271	3.85769
688.21	3.88138
708.086	3.78013
731.146	3.57034
750.573	3.20396
773.728	3.40336
792.707	3.47775
801.487	3.23562
824.604	3.13506
856.066	3.40649
877.866	3.37885
886.802	3.35756
911.438	3.36163
930.099	3.29457
948.699	3.30109
970.793	3.38354
987.983	3.41335
1007.78	3.15299
1027.57	3.11481
1053.16	3.25092
1075.63	3.13386
1092.87	3.12726
1122.12	3.0618
1140.22	3.05429
1160.05	2.90671
1197.57	3.13546
1216.13	3.05501
1233.01	3.13455
1251.1	3.10732
1271.12	3.24791
1289.17	3.07212
1306.02	3.00342
1324.14	3.02717
1348.57	3.02922
1368.37	2.94664
1389.42	2.7887
1420.87	2.74488
1445.38	2.74638
1484.52	2.57235
1506.32	2.59123
1526.36	2.53172
1544.47	2.31977
1560.01	2.31203
1596.62	2.30427
1615.93	2.36273
1638.03	2.35236
1660.57	2.23955
1680.46	2.21308
1700.87	2.20215
1738.43	2.20238
1746.41	2.0638
1772.47	2.31542
1793.74	2.21352
1814.33	1.8822
1836.81	1.97266
1855.84	1.94884
1875.02	1.89507
1894.36	1.99578
1910.62	1.737
1930.55	1.73664
1952.6	1.79671
1976.09	1.66489
1997.29	1.67201
2018.05	1.59181
2039.85	1.59378
2057.66	1.39892
2077.33	1.43146
2098.6	1.25053
2117.84	1.48243
2138.13	1.65343
2155.6	1.35996
2172.93	1.20971
2188.09	1.27701
2208.42	0.98662
2227.91	1.07742
2248.59	1.2837
2269.01	1.22248
2287.88	1.18308
2322.85	1.12796
2358.45	1.13363
2376.81	1.19759
2396.81	1.0789
2415.21	1.06358
2434.31	0.77639
2457.13	0.76959
2477.71	0.73718
2498.34	0.63126
2505.88	0.54546
2529.32	0.48399
2548.87	0.46118
2569.11	0.44504
2589.78	0.39857
2609.79	0.35415
2628.31	0.37028
2660.28	0.5086
2682.47	0.37008
2700.97	0.3218
2740.42	0.2776
2760.28	0.22363
2796.35	0.07655
2805.51	-0.05914
2828.78	-0.05745
2848.9	0.05149
2867.89	0.14359
2885.98	-0.09306
2904.75	-0.23006
2925.12	-0.25264
2945.53	0.10843
2960.43	-0.01297
2998.88	-0.18055
3017.82	-0.35125
3032.09	-0.45589
3057.69	-0.32456
3077.21	-0.5745
3092.15	-0.68109
3113.7	-0.62091
3134.47	-0.6259
3153.23	-0.72207
3173.86	-0.7817
3191.41	-0.63873
3210.3	-0.7724
3228.88	-0.5683
3247.38	-0.63007
3266.76	-0.63802
3283.84	-0.71656
3303.77	-0.7838
3322.6	-0.68603
3342.06	-0.76517
3360.79	-1.01301
3380.18	-1.01362
3421.6	-1.2557
3440.46	-1.22782
3479.06	-1.32359
3500.15	-1.30806
3521.48	-1.03359
3552.8	-1.42531
3572.67	-1.41035
3590.29	-1.52233
3608.65	-1.6903
3627.18	-1.6589
3644.49	-1.51843
3664.58	-1.54274
3686.56	-1.75573
3705	-1.85516
3726.04	-1.9611
3742.6	-1.68612
3763.4	-1.91928
3786.34	-1.98884
3806.84	-2.19915
3824.51	-2.11557
3841.62	-2.04502
3861.57	-2.0356
3881.24	-1.96601
3901.31	-2.09943
3922.06	-2.26229
3942.35	-2.24628
3980.43	-2.17392
4018.1	-2.26713
4036.03	-2.35208
4055.48	-2.54768
4071.07	-2.55092
4094.22	-2.61621
4115.64	-2.42022
4132.97	-2.40958
4152.69	-2.43745
4174.84	-2.5349
4194.51	-2.74405
4214.1	-2.99079
4235.37	-2.84377
4253.02	-2.93067
4273.63	-2.89426
4297.95	-2.95286
4306.05	-2.96095
4335.09	-3.16789
4343.11	-2.92895
4372.09	-3.34819
4396.57	-3.42414
4405.07	-3.32035
4430.54	-3.44566
4449.02	-3.26909
4467.4	-3.42803
4485.14	-3.31778
4501.46	-3.53461
4521.49	-3.63306
4558.85	-3.29951
4578.45	-3.66869
4598.92	-3.75454
4618.2	-3.85202
4634.41	-3.79365
4651.38	-3.91579
4668.95	-4.01248
4690.11	-4.01149
4709.17	-3.99652
4731.25	-3.85409
4750.38	-3.8961
4769.58	-3.96582
4788.19	-4.08192
4807.71	-4.11767
4823.17	-3.87902
4842.45	-3.98278
4863.76	-4.25923
4883.2	-4.33104
4902.63	-3.9092
4923.26	-4.29616
4942.18	-4.43905
4961.38	-4.39505
5000.44	-4.39817
4972.91	-4.37147
4953.09	-4.05972
4933.15	-4.35427
4914.62	-4.29002
4897.24	-4.33788
4876.7	-4.42394
4856.83	-4.2816
4837.31	-4.24906
4814.47	-4.10201
4794.95	-4.0245
4775.28	-3.85182
4756.11	-3.87663
4739.7	-3.60099
4718.85	-3.38439
4698.24	-3.75746
4658.83	-3.56287
4629.15	-3.63991
4611.64	-3.52453
4590.48	-3.41836
4570.62	-3.62512
4550.43	-3.47044
4530.63	-3.29684
4511.29	-3.47301
4493.16	-3.22445
4476.1	-3.52965
4452.16	-3.40544
4418.95	-3.5409
4398.82	-3.1498
4379.11	-3.06361
4358.87	-3.15875
4332.95	-2.97011
4309.17	-2.8493
4289.99	-2.91523
4270.88	-2.77937
4252.02	-3.10113
4231.52	-3.03708
4211.45	-2.99186
4191.45	-2.64747
4159.01	-2.68046
4139.74	-2.72319
4119.05	-2.28804
4083.7	-2.50743
4061.59	-2.49802
4043.26	-2.3465
4024.52	-2.20991
4007.18	-2.30152
3988.14	-2.28821
3967.71	-2.43322
3946.73	-2.29074
3929.83	-2.14796
3909.25	-2.0982
3889.31	-2.29224
3854.44	-2.05383
3837.21	-2.07008
3817.47	-1.98117
3779.87	-1.87772
3759.29	-1.84704
3739.31	-1.79494
3700.35	-1.82988
3692.88	-1.74098
3668.37	-1.70977
3648.24	-1.45298
3629.12	-1.44877
3608.16	-1.28103
3587.65	-1.5454
3569.72	-1.53024
3549.42	-1.33136
3528.8	-1.58619
3510.26	-1.55717
3489.8	-1.38552
3454.22	-1.27088
3436.43	-1.29864
3418.86	-1.17163
3380.85	-0.77258
3359.93	-0.85658
3338.85	-0.77409
3300.52	-0.92638
3281.4	-0.60484
3272.98	-0.81148
3247.87	-0.55362
3229.56	-0.78048
3210.56	-0.67762
3177.91	-0.62198
3157.22	-0.39269
3138.6	-0.46616
3116.42	-0.48539
3097.31	-0.46867
3078.64	-0.69851
3046.57	-0.51766
3027.53	-0.57162
3008.38	-0.23884
2988.87	-0.28024
2969.25	-0.2587
2950.29	-0.14755
2931.44	0.07205
2914.82	0.08587
2892.89	0.07923
2869.82	0.18634
2851.15	0.06317
2829.73	0.17481
2792.25	-0.00264
2771.39	0.11166
2738.12	0.07131
2717.96	0.21329
2680.11	0.30349
2672.07	0.41207
2646.13	0.45365
2628.05	0.44525
2610.32	0.46882
2589.92	0.48901
2570.79	0.59285
2552.63	0.62334
2533.28	0.7637
2511.3	0.87815
2477.83	0.86502
2441.95	1.17279
2421.72	0.93066
2401.5	0.97972
2380.9	0.89965
2364.91	0.74199
2340.28	0.95332
2321.86	0.99445
2301.86	0.91865
2281.49	1.07102
2262.5	1.22924
2240.94	1.23745
2233.62	1.29793
2208.36	1.38806
2189.56	1.55898
2170.63	1.42865
2150.79	1.49968
2131.62	1.55907
2099.57	1.54888
2077.04	1.60089
2057.23	1.79015
2037.26	1.78126
2019.02	1.71299
1993.99	1.92103
1969.97	1.77562
1949.38	1.98917
1930.18	2.0576
1911.34	1.9451
1889.95	1.92512
1870.7	1.91039
1853.43	1.93422
1834.88	1.84684
1816.02	1.95654
1795.21	1.95403
1776.57	2.14939
1757.61	1.96564
1739	2.12994
1702.43	2.29737
1686.38	2.28459
1665.94	2.39755
1646.95	2.53146
1624.35	2.58117
1606.14	2.34107
1588.07	2.28672
1567.98	2.45912
1549.55	2.48935
1532.42	2.66696
1514.35	2.64137
1493.4	2.46028
1474.74	2.3661
1452.76	2.88261
1419.82	2.67498
1393.66	2.66247
1370.23	2.96724
1349.23	3.13172
1330.95	2.99997
1313.86	2.90465
1295.31	2.89895
1277.79	2.77241
1257.44	3.01962
1238.43	3.0102
1218.85	3.07404
1181.05	3.28296
1162.89	3.14891
1143.35	3.12521
1127.39	3.00811
1107.83	3.05426
1089.5	3.08921
1069.98	3.2245
1048.97	3.15653
1027.72	3.28203
1008.62	3.50471
989.226	3.42969
969.979	3.3461
952.389	3.40885
936.107	3.40373
917.274	3.39836
898.233	3.55317
879.605	3.58013
859.654	3.5551
838.108	3.44936
818.192	3.34301
799.145	3.41753
763.741	3.38157
741.814	3.435
721.806	3.65874
697.797	3.53914
677.352	3.33376
659.711	3.44686
624.601	3.5286
603.865	3.4831
587.368	3.37852
568.802	3.56687
549.781	3.69731
528.902	3.36627
510.567	3.38597
496.283	3.43685
477.093	3.4588
455.684	3.56221
436.653	3.3484
414.021	3.21708
396.1	3.14469
376.003	3.43934
356.64	3.2378
337.462	3.20567
318.491	2.95628
299.774	2.78895
278.742	2.85961
258.467	2.86698
239.045	2.74737
200.67	2.85539
182.665	2.53915
166.127	2.72152
146.463	2.53339
128.301	2.4798
109.216	2.31208
89.3166	2.20025
70.6836	2.07672
51.188	1.90479
34.99	1.63727
12.2972	1.49117
-2.9004	0.77709
-39.3274	0.09944
-59.3812	0.09297
-79.8927	-0.31707
-97.7427	-0.56957
-118.839	-0.87185
-137.804	-1.10012
-156.11	-1.41962
-176.82	-1.63598
-200.07	-1.89739
-241.754	-2.04891
-261.093	-2.25537
-292.339	-2.31202
-311.262	-2.51584
-331.607	-2.55094
-349.52	-2.76004
-368.034	-2.81841
-390.143	-2.85263
-412.545	-2.81604
-420.998	-2.90719
-442.498	-2.96685
-463.63	-2.93195
-483.96	-2.95643
-505.25	-2.91082
-523.351	-3.13158
-552.419	-3.18052
-572.043	-2.89122
-590.539	-3.04333
-624.497	-3.41377
-642.514	-3.14227
-660.953	-3.16682
-683.07	-3.3416
-703.201	-3.40357
-722.12	-3.4957
-743.96	-3.11175
-761.956	-3.27412
-801.687	-3.48188
-828.929	-3.49146
-848.65	-3.41107
-865.557	-3.40727
-883.839	-3.30136
-902.598	-3.23797
-920.705	-3.25714
-940.326	-3.2337
-978.846	-3.22045
-999.732	-3.08792
-1018.34	-3.00829
-1036.28	-3.05634
-1052.25	-3.13804
-1071.37	-3.17378
-1090.72	-3.27069
-1111.21	-3.14201
-1129.96	-3.248
-1150.47	-3.25167
-1167.91	-3.11515
-1189.94	-2.90399
-1209.86	-2.96335
-1229.42	-2.84671
-1251.46	-2.82462
-1272.97	-2.69799
-1292.51	-2.73062
-1324.49	-2.78162
-1343.19	-2.64804
-1361.75	-2.51084
-1382.59	-2.58378
-1401.54	-2.67132
-1421.12	-2.67245
-1443.05	-2.5872
-1467.63	-2.4771
-1486.62	-2.62714
-1503.14	-2.34215
-1535.44	-2.41611
-1557.66	-2.32222
-1565.54	-2.48528
-1592.08	-2.40052
-1612.67	-2.29575
-1629.89	-2.22789
-1645.8	-2.35267
-1669.67	-2.38166
-1690.29	-2.08399
-1709.61	-2.15845
-1730.76	-1.92436
-1762.13	-1.94543
-1781.94	-1.98536
-1806.98	-2.10172
-1833.6	-2.03308
-1853.99	-1.84834
-1874.05	-1.97247
-1893.31	-1.62647
-1913.29	-1.47664
-1932.25	-1.74019
-1949.98	-1.89817
-1979.36	-1.69993
-1998.61	-1.55647
-2019.16	-1.56207
-2038.24	-1.71536
-2058.94	-1.65094
-2082.3	-1.49723
-2100.1	-1.41751
-2137.61	-1.51155
-2157.6	-1.55923
-2178.54	-1.33102
-2186.71	-1.25782
-2214.61	-1.10766
-2230.78	-1.20164
-2264.86	-1.35161
-2282.17	-1.13432
-2301.69	-1.26712
-2322.11	-1.11071
-2342.44	-1.1005
-2377.15	-1.0456
-2394.94	-0.97615
-2410.57	-0.90071
-2429.5	-0.83773
-2446.99	-0.76489
-2466.52	-0.83954
-2485.86	-0.70346
-2505.34	-0.58758
-2526.35	-0.59504
-2547.42	-0.5999
-2581.86	-0.34196
-2603.09	-0.40624
-2622.37	-0.33931
-2643.57	-0.39683
-2665.55	-0.29559
-2686.59	-0.23608
-2709.57	-0.2645
-2727.43	-0.03054
-2752.95	-0.08474
-2772.9	0.10724
-2791.41	0.05002
-2810.56	0.05142
-2831.06	0.09349
-2849.11	0.05145
-2866.42	0.12938
-2885.39	0.17653
-2902.01	0.24834
-2923.39	0.15271
-2942.99	0.33368
-2960.7	0.44922
-2980.77	0.37045
-3000.67	0.55576
-3037.65	0.49459
-3055.73	0.52947
-3073.4	0.6213
-3092.87	0.43783
-3111.72	0.39859
-3138.6	0.59666
-3146.17	0.56409
-3170.97	0.57337
-3190.88	0.63803
-3210.13	0.62377
-3229.94	0.77742
-3250.19	0.76387
-3269.1	0.8467
-3289.92	0.95888
-3322.46	1.03699
-3346.94	1.37257
-3382.86	1.18616
-3402.03	1.34722
-3433.98	1.20123
-3450.92	1.30286
-3468.46	1.23623
-3485.88	1.23314
-3505.21	1.26589
-3525.74	1.34763
-3545.24	1.45016
-3582.35	1.79778
-3601.75	1.59932
-3621.11	1.46161
-3640.57	1.66299
-3679.94	1.85763
-3697.66	1.61978
-3719.55	1.60493
-3739.12	2.01432
-3762.62	2.0422
-3787.37	1.9084
-3811.24	1.74904
-3831.53	2.07649
-3849.17	2.09115
-3868.82	1.87579
-3889.24	2.11991
-3906.7	2.37486
-3924.67	2.43076
-3942.75	2.27864
-3961.5	2.25891
-3981.1	2.27343
-4000.06	2.48094
-4035.62	2.53945
-4055.71	2.37813
-4075.7	2.41304
-4092.12	2.51248
-4111.24	2.58712
-4129.31	2.7562
-4146.77	2.45654
-4165.75	2.59629
-4187.73	2.79425
-4203.11	2.81946
-4222.7	2.87802
-4241.31	2.87537
-4261.28	2.82175
-4280.15	3.03309
-4317.28	3.06198
-4337.56	2.96585
-4355.57	3.06588
-4376.12	3.30169
-4399.72	3.5378
-4408.78	3.2735
-4433.33	3.19992
-4453.79	3.31045
-4473.63	3.35698
-4492.26	3.41253
-4512.18	3.52697
-4531.21	3.64212
-4550.14	3.54849
-4568.54	3.59616
-4587.59	3.64671
-4609.09	3.50505
-4631.39	3.73383
-4649.01	3.51382
-4667.11	3.69923
-4690.01	3.71192
-4708.7	3.6189
-4725.9	3.83066
-4742.49	3.99348
-4760.94	3.82102
-4780.33	3.95056
-4800.85	4.086
-4822.45	3.90898
-4841.17	3.90234
-4861.01	4.00241
-4887.57	4.16894
-4914.46	4.18816
-4937.87	4.30067
-4956.94	4.28136
-4978.37	4.39241
-5000.33	4.54994
-4971.57	4.30917
-4950.12	4.1025
-4928.09	4.20483
-4909.77	4.17051
-4890.29	4.11483
-4871.24	4.26496
-4852.25	3.94075
-4832.2	3.98067
-4813.93	4.18258
-4794.25	3.97254
-4776.77	3.62604
-4759.43	4.01808
-4735.69	4.07006
-4717.22	4.00877
-4698.97	3.74208
-4660.22	3.96219
-4641.96	3.76697
-4634.01	3.85499
-4604.59	3.50714
-4596.61	3.69554
-4569.14	3.5095
-4551.96	3.38708
-4531.67	3.59617
-4513.1	3.33144
-4495.51	3.37251
-4475.26	3.18317
-4455.84	3.1216
-4433.32	3.15517
-4414.49	3.1496
-4395.42	3.0961
-4375.83	3.16663
-4356.04	3.05787
-4330.61	3.02955
-4308.52	3.11484
-4288.37	3.06723
-4268.6	3.1282
-4259.74	3.03665
-4224.13	2.8298
-4203.9	2.89944
-4188.41	2.8326
-4164.08	2.8613
-4142.97	2.65385
-4122.54	2.49831
-4101.77	2.61503
-4083.52	2.66422
-4062.07	2.34591
-4040.39	2.42079
-4017.11	2.22559
-3997.2	2.35872
-3974.21	2.33756
-3954	2.11794
-3921.91	2.34335
-3900.16	2.24305
-3880.15	2.05282
-3861.31	1.94426
-3839.23	1.90818
-3801.67	1.92545
-3782.41	1.89055
-3775.47	1.84071
-3751.4	1.91355
-3727.33	1.89596
-3710.81	1.71424
-3685.65	1.72466
-3665.53	1.75935
-3647.07	1.81257
-3627.94	1.35256
-3608.37	1.48891
-3589.51	1.78484
-3558.78	1.56652
-3537.73	1.50285
-3517.25	1.29457
-3498.79	1.33505
-3477.39	1.43287
-3458.27	1.13759
-3437.64	1.05991
-3415.4	1.24551
-3399.31	1.16035
-3377.24	1.12531
-3357.65	1.09166
-3331.66	1.0593
-3308.67	0.88872
-3289.94	0.80738
-3268.68	0.9718
-3248.64	0.64471
-3226.06	0.72839
-3206.21	0.66307
-3189.4	0.55125
-3169.83	0.51259
-3150.7	0.61051
-3130.92	0.44342
-3110.88	0.56084
-3092.99	0.54377
-3072.97	0.67919
-3052.55	0.46537
-3033.19	0.51835
-2994.87	0.56033
-2978.75	0.40032
-2959.23	0.31332
-2937.38	0.43431
-2919.46	0.01099
-2897.94	0.05666
-2879.62	-0.00284
-2859.64	0.03142
-2819.33	0.02576
-2779.97	-0.16256
-2742.83	-0.07165
-2735.22	-0.19153
-2695.6	-0.36195
-2676.74	-0.35876
-2657.61	-0.33181
-2636.47	-0.23683
-2617.02	-0.54541
-2581.71	-0.67613
-2562.04	-0.57487
-2544.11	-0.54892
-2528.52	-0.52945
-2506.59	-0.62076
-2486.4	-0.71628
-2468.36	-0.86005
-2446.42	-0.91414
-2427.1	-0.88968
-2408.93	-0.95135
-2391.33	-1.01727
-2371.56	-0.94648
-2352.47	-1.01392
-2334.12	-0.89335
-2313.75	-0.97701
-2294.5	-1.12325
-2275.02	-1.17831
-2259.36	-1.11466
-2238.31	-1.09306
-2199.59	-1.24101
-2177.14	-1.25751
-2157.54	-1.14016
-2125.01	-1.32618
-2107.82	-1.43565
-2090.56	-1.32021
-2073.32	-1.59525
-2052.38	-1.67255
-2031.52	-1.67137
-2012.11	-1.71898
-1991.85	-1.77171
-1973.96	-1.81891
-1955.25	-1.8694
-1935.29	-1.86307
-1918.8	-1.76136
-1896.84	-1.7934
-1877.4	-1.95899
-1855.87	-1.97497
-1835.83	-2.15225
-1814.58	-2.24443
-1781.18	-2.17951
-1762.25	-1.97462
-1753.54	-2.0061
-1730.53	-2.3404
-1710.4	-2.33629
-1691.17	-2.23899
-1672.07	-2.14583
-1653	-2.24262
-1634.95	-2.42147
-1598.82	-2.40408
-1578.87	-2.25656
-1559.05	-2.50989
-1537.92	-2.52141
-1503.36	-2.53287
-1484.11	-2.53354
-1464.69	-2.63304
-1443.41	-2.84537
-1422.36	-2.74198
-1404.93	-2.70999
-1380.46	-2.65304
-1362.92	-2.87886
-1343.97	-3.2322
-1325.69	-2.90365
-1305.87	-3.13394
-1286.53	-2.9477
-1268.59	-3.07069
-1249.19	-3.0924
-1229.78	-3.11726
-1211.9	-3.10319
-1192.12	-3.11287
-1174.61	-3.17572
-1143.61	-3.01812
-1123.61	-3.12276
-1104.27	-3.23518
-1096.24	-3.09396
-1070.77	-3.1727
-1051.89	-3.12991
-1017.68	-3.17016
-999.052	-3.21363
-976.235	-3.32525
-956.186	-3.3302
-939.775	-3.15599
-901.754	-3.22051
-883.933	-3.21828
-866.811	-3.17474
-848.332	-3.22097
-829.401	-3.32042
-808.783	-3.29514
-789.592	-3.55238
-769.142	-3.41887
-748.647	-3.51116
-730.953	-3.30605
-712.637	-3.34906
-694.52	-3.4692
-674.67	-3.5693
-642.011	-3.31255
-621.659	-3.43997
-603.461	-3.63707
-583.474	-3.53309
-576.573	-3.41506
-550.634	-3.33389
-531.745	-3.3972
-512.856	-3.39856
-491.403	-3.52098
-471.478	-3.5294
-451.349	-3.4975
-431.83	-3.49637
-414.238	-3.4483
-399.541	-3.26109
-361.36	-3.10863
-341.892	-3.18703
-323.625	-2.9505
-302.881	-3.04397
-286.459	-3.0656
-265.893	-2.96908
-248.448	-2.82067
-232.044	-2.80315
-211.138	-2.72526
-194.658	-2.70906
-173.264	-2.61308
-153.156	-2.43391
-134.554	-2.47325
-119.116	-2.4337
-81.2253	-2.33088
-73.0929	-2.06944
-59.5203	-1.96335
-20.2053	-1.45394
-0.14305	-1.24516

## Sheet: c
H(Oe)	M(emu/g)
0.19312	2.26248e-05
49.8801	7.02164e-05
229.404	-0.00091943
463.58	-0.002
688.513	-0.00272
913.269	-0.00368
1122.3	-0.00436
1356.22	-0.00541
1550.56	-0.00609
1779.68	-0.00691
1988.75	-0.0077
2192.75	-0.00846
2401.75	-0.0092
2591.03	-0.01006
2790.31	-0.01072
2969.58	-0.01155
3138.9	-0.01206
3373.1	-0.01294
3597.1	-0.0139
3841.48	-0.01463
4030.79	-0.01569
4215.65	-0.01608
4439.79	-0.01703
4614.13	-0.01767
4843.8	-0.01844
5000.09	-0.01915
4838.09	-0.01865
4667.69	-0.01804
4478.08	-0.01725
4234.43	-0.01629
4004.45	-0.01545
3745.66	-0.01447
3511.8	-0.01338
3302.56	-0.01268
3097.9	-0.01207
2893.57	-0.01119
2699.34	-0.01031
2504.28	-0.00955
2265.26	-0.00878
2045.98	-0.00791
1856.62	-0.00689
1626.97	-0.00619
1542.08	-0.00578
1282.18	-0.00479
1052.54	-0.00383
862.053	-0.00327
682.365	-0.00254
352.045	-0.00143
142.172	-0.000671372
-71.5087	0.000303207
-261.718	0.000979475
-445.919	0.00161
-640.151	0.00233
-899	0.00354
-1128.04	0.00445
-1356.46	0.00522
-1561.22	0.00611
-1759.82	0.00674
-1983.96	0.00764
-2073.16	0.0079
-2362.5	0.00911
-2566.98	0.00997
-2806.07	0.01081
-2985.31	0.01146
-3180.01	0.01251
-3354.77	0.01281
-3580.96	0.01375
-3787.21	0.0144
-3997.91	0.01539
-4248.59	0.01635
-4413.83	0.01693
-4613.94	0.0175
-4814.48	0.0184
-5000.3	0.0191
-4851.95	0.01879
-4633.85	0.01771
-4428.07	0.01697
-4189.89	0.01606
-4000.71	0.01533
-3766.99	0.01432
-3492.9	0.01327
-3268.66	0.01251
-3049.47	0.01159
-2854.78	0.01093
-2620.77	0.01018
-2421.02	0.00949
-2211.94	0.00859
-2027.48	0.00799
-1818.02	0.00725
-1628.27	0.00643
-1408.45	0.00556
-1208.83	0.00503
-1023.46	0.00396
-818.478	0.00316
-633.897	0.00241
-428.804	0.00178
-213.632	0.000782777
0.77313	-8.88114e-05
195.482	-0.00076927
389.516	-0.00168
648.602	-0.00256
748.209	-0.00312
1041.83	-0.00435
1245.95	-0.00495
1459.91	-0.00572
1683.99	-0.00663
1923	-0.0075
2111.96	-0.00826
2330.97	-0.00906
2564.98	-0.00979
2829.64	-0.01094
3039.08	-0.01175
3233.78	-0.01248
3418.55	-0.01321
3639.93	-0.014
3846.12	-0.01484
4092.26	-0.01567
4293.19	-0.01651
4458.28	-0.01707
4703.84	-0.01811
5000.38	-0.01913
--	--
--	--
--	--
--	--
--	--
--	--
--	--
--	--
--	--
--	--
--	--
--	--
--	--
--	--
--	--
--	--
--	--
--	--
--	--
--	--
--	--
--	--
--	--
--	--
--	--
--	--
--	--
--	--
--	--
--	--
--	--
--	--
--	--
--	--
--	--
--	--
--	--
--	--
--	--
--	--
--	--
--	--
--	--
--	--
--	--
--	--
--	--
--	--
--	--
--	--
--	--
--	--
--	--
--	--
--	--
--	--
--	--
--	--
--	--
--	--
--	--
--	--
--	--
--	--
--	--
--	--
--	--
--	--
--	--
--	--
--	--
--	--
--	--
--	--
--	--
--	--
--	--
--	--
--	--
--	--
--	--
--	--
--	--
--	--
--	--
--	--
--	--
--	--
--	--
--	--
--	--
--	--
--	--
--	--
--	--
--	--
--	--
--	--
--	--
--	--
--	--
--	--
--	--
--	--
--	--
--	--
--	--
--	--
--	--
--	--
--	--
--	--
--	--
--	--
--	--
--	--
--	--
--	--
--	--

## Sheet: d
H(Oe)	M(emu/g)(reduced film)		H(Oe)	M(emu/g)(ablation residual)
-0.05722	-11444		-0.32187	-7663.57
11.9842	2396846		58.4472	1.3916e+06
31.3599	6.27199e+06		153.25	3.64881e+06
49.5565	9.91129e+06		248.174	5.90891e+06
63.3524	12670470		345.472	8.22551e+06
82.9075	16581494		437.815	1.04242e+07
102.336	2.04672e+07		522.012	1.24289e+07
140.337	2.80675e+07		634.398	1.51047e+07
163.537	3.27075e+07		716.816	1.70671e+07
185.351	37070100		816.219	1.94338e+07
205.94	41187912		911.115	2.16932e+07
223.285	44657040		1025.26	2.44109e+07
242.314	4.84628e+07		1120.02	2.66671e+07
260.889	52177854		1229.38	2.9271e+07
280.43	56086072		1321.61	3.14669e+07
317.284	6.34569e+07		1413.66	3.36586e+07
336.682	67336492		1511.05	3.59774e+07
355.063	71012512		1673.73	3.98508e+07
371.953	7.43907e+07		1761.32	4.19362e+07
392.157	78431308		1868.62	4.44908e+07
411.369	8.22739e+07		1986.23	4.72911e+07
432.445	86488990		2085.54	4.96556e+07
467.02	93403916		2185.05	5.2025e+07
487.574	9.75148e+07		2292.49	5.45831e+07
519.311	1.03862e+08		2390.08	5.69066e+07
537.374	1.07475e+08		2427.74	5.78034e+07
555.51	1.11102e+08		2552.41	6.07716e+07
577.956	1.15591e+08		2649.58	6.30852e+07
594.606	1.18921e+08		2749.54	6.54652e+07
615.372	1.23074e+08		2846.82	6.77814e+07
634.644	1.26929e+08		2941.29	7.00307e+07
651.031	1.30206e+08		3041.4	72414330
670.1	134019990		3138.7	7.4731e+07
686.64	137327924		3256	7.75238e+07
704.866	140973218		3370.67	8.0254e+07
722.808	1.44562e+08		3478	8.28095e+07
742.644	148528772		3569.93	8.49983e+07
765.624	153124816		3677.98	8.75709e+07
791.865	158373090		3788.07	9.01922e+07
811.66	162331916		3872.67	9.22064e+07
842.038	168407580		3979.37	9.47468e+07
861.559	1.72312e+08		4089.57	9.73707e+07
880.03	176006042		4210.08	1.0024e+08
900.475	180095044		4330.17	1.03099e+08
939.527	187905420		4440.3	1.05721e+08
946.89	1.89378e+08		4547.57	1.08275e+08
971.94	194387964		4650.06	1.10716e+08
991.479	1.98296e+08		4745.23	1.12982e+08
1010.33	202066144		4850.05	1.15477e+08
1028.81	205761072		5000.26	1.19054e+08
1049.92	2.09984e+08		0.05007	1192.14
1070.37	214073498		65.5586	1560920
1093.03	218606836		166.215	3.95749e+06
1116.77	223353002		303.472	7.22553e+06
1124.32	2.24864e+08		400.838	9.54375e+06
1147.48	2.29495e+08		508.341	1.21034e+07
1163.37	2.32673e+08		595.976	1.41899e+07
1183.97	2.36794e+08		681.029	1.6215e+07
1202.93	240586718		763.288	1.81735e+07
1223.3	2.44659e+08		850.271	2.02446e+07
1242.91	248582056		940.362	2.23896e+07
1260.27	2.52055e+08		982.949	2.34036e+07
1295.73	2.59147e+08		1110.18	2.64328e+07
1311.68	2.62335e+08		1220.16	2.90513e+07
1331.18	266235998		1347.09	3.20736e+07
1349.1	269820850		1461.89	3.4807e+07
1372.13	274426978		1566.66	3.73013e+07
1389.17	277833898		1654.34	3.93891e+07
1412.55	282509692		1753.95	4.17606e+07
1431.03	2.86206e+08		1853.85	4.41392e+07
1450.29	2.90059e+08		1951.08	4.64544e+07
1466.69	293337208		2062.99	4.91188e+07
1482.9	296579626		2140.48	5.09639e+07
1503.61	3.00722e+08		2242.5	5.33929e+07
1526.16	305231226		2337.5	5.56547e+07
1545.28	3.09055e+08		2494.55	5.93941e+07
1575.69	315137854		2597.1	6.18356e+07
1593.86	3.18772e+08		2686.95	6.39749e+07
1611.86	322371412		2794.15	6.65275e+07
1631.4	326280944		2886.28	6.87209e+07
1650.7	3.3014e+08		2986.14	7.10987e+07
1670.14	3.34028e+08		3085.98	7.34758e+07
1690.9	338180994		3123.64	7.43725e+07
1710.35	342069396		3263.23	7.7696e+07
1729.34	3.45868e+08		3377.96	8.04276e+07
1748.94	3.49789e+08		3482.75	8.29226e+07
1771.65	3.5433e+08		3587.59	8.54189e+07
1791.32	3.58263e+08		3685.05	8.77393e+07
1808.87	3.61775e+08		3787.16	9.01705e+07
1827.26	365451000		3884.66	9.2492e+07
1851.64	3.70328e+08		3981.94	9.48081e+07
1872.99	3.74598e+08		4084.19	9.72427e+07
1889.12	3.77825e+08		4189.46	9.9749e+07
1919.72	3.83943e+08		4284.56	1.02013e+08
1938.54	3.87707e+08		4389.57	1.04514e+08
1957.01	3.91402e+08		4493.8	1.06995e+08
1977.17	395433606		4588.95	1.09261e+08
1997.56	3.99512e+08		4691.33	1.11698e+08
2013.8	4.02761e+08		4786.3	1.1396e+08
2032.54	4.06508e+08		4886.24	1.16339e+08
2051.04	4.10209e+08		5000.18	1.19052e+08
2074.37	414873584		4842.09	1.15288e+08
2091.85	418370776		4742.63	1.1292e+08
2110.13	422026392		4649.82	1.1071e+08
2131.45	4.26289e+08		4537.46	1.08035e+08
2150.12	4.30025e+08		4445.53	1.05846e+08
2169.62	4.33924e+08		4322.88	102925665
2188.12	4.37623e+08		4220.92	1.00498e+08
2204.06	4.40813e+08		4118.16	9.80515e+07
2221.23	4.44246e+08		4005.81	9.53764e+07
2240.65	4.4813e+08		3888.59	9.25855e+07
2260.7	4.5214e+08		3783.81	9.00906e+07
2283.34	456667432		3686.36	87770380
2301.83	460365088		3586.57	8.53945e+07
2322.63	464526904		3491.69	8.31355e+07
2343.27	4.68654e+08		3386.91	8.06408e+07
2361.96	4.72392e+08		3279.56	78084650
2381.65	4.76329e+08		3174.85	7.55917e+07
2401.88	480376000		3067.54	7.30367e+07
2431.96	4.86393e+08		2969.95	7.07131e+07
2454.62	4.90925e+08		2872.88	6.84019e+07
2475.72	495143432		2780.43	6.62008e+07
2494.53	4.98905e+08		2685.42	6.39387e+07
2510.58	5.02115e+08		2595.14	6.1789e+07
2543.12	508624902		2505.73	5.96602e+07
2566.03	513206494		2405.67	5.72779e+07
2585.84	517168702		2295.93	5.46649e+07
2609.84	521968824		2180.99	5.19284e+07
2629.32	5.25864e+08		2081.17	4.95515e+07
2647.61	5.29523e+08		1988.78	47351965
2666.2	533240332		1888.83	4.49721e+07
2687.48	537496778		1729.24	4.11723e+07
2707.08	541416406		1686.76	4.0161e+07
2741.28	548256274		1548.99	3.68806e+07
2761.66	5.52333e+08		1379.1	3.28357e+07
2782.07	556414770		1281.69	3.05164e+07
2800.61	560121752		1194.04	2.84296e+07
2826.04	5.65207e+08		1091.7	2.59929e+07
2850.7	5.7014e+08		1001.51	2.38454e+07
2876.04	5.75209e+08		894.15	21289295
2893.4	5.78681e+08		791.746	1.88511e+07
2919.02	5.83804e+08		694.233	1.65293e+07
2926.03	5.85205e+08		609.597	1.45142e+07
2949.32	5.89865e+08		503.941	1.19986e+07
2981.19	596238892		464.123	1.10506e+07
3001.16	600232398		351.613	8.37175e+06
3039	607800830		271.573	6.46602e+06
3059.54	6.11908e+08		161.254	3.83939e+06
3078.8	6.15761e+08		76.482	1.821e+06
3095.08	6.19017e+08		-20.6688	-492114
3114.84	6.22967e+08		-118.132	-2.81266e+06
3131.96	626392334		-208.057	-4.95373e+06
3148.37	629674048		-307.42	-7.31952e+06
3170.81	634161524		-402.373	-9.58031e+06
3191.94	6.38387e+08		-492.052	-1.17155e+07
3213.46	6.42691e+08		-532.181	-1.2671e+07
3231.06	6.46211e+08		-662.062	-1.57634e+07
3250.11	650021558		-769.183	-1.83139e+07
3282.44	656487500		-888.622	-2.11577e+07
3301.35	6.60271e+08		-1006.07	-2.39541e+07
3320.56	6.64111e+08		-1106.25	-2.63393e+07
3340.5	668100342		-1213.55	-2.8894e+07
3381.58	676315502		-1315.46	-3.13206e+07
3400.06	6.80011e+08		-1417.25	-3.37441e+07
3432.49	686498974		-1459.76	-3.47562e+07
3454.08	6.90816e+08		-1529.95	-3.64275e+07
3476.85	695370874		-1662.25	-3.95773e+07
3500.95	700190430		-1764.67	-4.2016e+07
3520.96	704192114		-1868.76	-4.44943e+07
3550.51	710102832		-1964	-4.6762e+07
3569.86	7.13972e+08		-2058.56	-4.90134e+07
3586.57	7.17313e+08		-2146.11	-5.10978e+07
3601.8	7.2036e+08		-2185.67	-5.20397e+07
3621.82	7.24364e+08		-2313.07	-5.50731e+07
3640.86	728172998		-2405.36	-5.72704e+07
3660.62	732123120		-2512.68	-5.98258e+07
3682.37	736474340		-2609.65	-6.21346e+07
3704.46	7.40892e+08		-2699.88	-6.42829e+07
3720.94	7.44188e+08		-2794.51	-6.65358e+07
3751.52	7.50304e+08		-2879.31	-68555045
3774.52	754904956		-2984.71	-71064610
3795.01	759002540		-3089.56	-7.3561e+07
3813.18	7.62636e+08		-3194.5	-7.60594e+07
3834.65	7.66931e+08		-3361.98	-8.00472e+07
3856.54	771307250		-3454.43	-8.22484e+07
3872.52	774504834		-3539.57	-8.42755e+07
3890.17	778034936		-3644.6	-8.67761e+07
3910.11	7.82021e+08		-3740.03	-8.90484e+07
3928.96	785791870		-3824.93	-9.10697e+07
3950.57	7.90115e+08		-3953.19	-9.41236e+07
3968.43	793685180		-4068.36	-9.68657e+07
3990.9	798180590		-4173.27	-9.93637e+07
4026.65	805329932		-4260.89	-1.0145e+08
4042.94	8.08589e+08		-4368.63	-1.04015e+08
4065.35	8.13071e+08		-4458.7	-1.0616e+08
4085.38	8.17075e+08		-4558.49	-1.08536e+08
4106.8	8.2136e+08		-4658.58	-1.10919e+08
4129.37	8.25874e+08		-4768.83	-1.13543e+08
4148.25	829650538		-4874.18	-1.16052e+08
4168.23	833646044		-5000.24	-1.19053e+08
4188.11	8.37623e+08		-4904.27	-1.16768e+08
4207.02	8.41404e+08		-4763.76	-1.13423e+08
4221.99	844397168		-4659.8	-1.10948e+08
4240.96	8.48192e+08		-4564.94	-1.08689e+08
4261.18	8.52235e+08		-4457.65	-1.06135e+08
4281.5	856300098		-4355.36	-1.03699e+08
4300	860000488		-4270.71	-1.01684e+08
4333.28	866656348		-4180.9	-9.95453e+07
4357.1	8.71419e+08		-4078.53	-9.71079e+07
4375.72	875143798		-3966.37	-9.44373e+07
4399.55	8.79911e+08		-3861.48	-9.19399e+07
4406.99	8.81398e+08		-3749.51	-8.92741e+07
4433.42	8.86684e+08		-3642.43	-8.67246e+07
4451.18	890236036		-3529.58	-8.40375e+07
4470.98	894196728		-3437.01	-8.18336e+07
4490.54	8.98108e+08		-3340.5	-7.95358e+07
4521.81	9.04361e+08		-3237.93	-7.70935e+07
4543.44	908687792		-3125.58	-7.44187e+07
4563.12	9.12623e+08		-3033.06	-7.22157e+07
4583.43	9.16685e+08		-2920.68	-6.95401e+07
4603.63	9.20725e+08		-2820.86	-6.71634e+07
4624.1	924820410		-2716.33	-6.46746e+07
4640.87	928173242		-2623.68	-6.24685e+07
4681.86	936372558		-2521.34	-6.00319e+07
4702.59	9.40519e+08		-2396.5	-5.70596e+07
4720.89	944177784		-2274.36	-5.41514e+07
4741.83	9.48366e+08		-2152.14	-5.12415e+07
4780.89	9.56178e+08		-2052.19	-48861645
4818.28	9.63656e+08		-1957.2	-4.66001e+07
4826.91	9.65381e+08		-1807.15	-4.30274e+07
4849.42	9.69884e+08		-1707.46	-4.06537e+07
4870.44	9.74088e+08		-1602.58	-3.81566e+07
4891.66	9.78332e+08		-1494.86	-3.5592e+07
4914.37	9.82874e+08		-1412.25	-3.36249e+07
4934.72	9.86943e+08		-1315.01	-3.13097e+07
4951.89	990377978		-1235.26	-2.94109e+07
4974.12	994824414		-1135.4	-2.70333e+07
4991.6	998319922		-1039.8	-2.47572e+07
5000.34	1000068554		-937.776	-2.2328e+07
4997.47	9.99494e+08		-832.599	-1.98238e+07
4978.13	9.95626e+08		-712.544	-1.69653e+07
4951.68	9.90337e+08		-599.925	-1.42839e+07
4927.01	9.85402e+08		-504.996	-1.20237e+07
4909.25	981850782		-409.736	-9.75563e+06
4886.69	9.77339e+08		-319.915	-7.61701e+06
4866.77	973353028		-220.298	-5.2452e+06
4845.69	969138038		-50.3854	-1.19965e+06
4827.24	9.65447e+08		-0.31472	-7493.33
4807.62	961523292
4789.72	957944042
4757.51	9.51502e+08
4719.61	943922852
4683.35	9.3667e+08
4662.6	9.3252e+08
4646.59	9.29318e+08
4628.1	925620410
4607.69	921537548
4587.04	9.17407e+08
4568.8	9.13761e+08
4549.9	9.09981e+08
4529.33	905866796
4510.05	9.0201e+08
4490.4	8.9808e+08
4471.34	8.94268e+08
4451.98	8.90395e+08
4418.4	8.83681e+08
4377.89	875577930
4358.15	871629980
4338.02	8.67604e+08
4318.01	8.63602e+08
4284.84	8.56967e+08
4263.13	852626806
4243.19	8.48639e+08
4223.12	8.44625e+08
4215.13	8.43026e+08
4194.76	8.38952e+08
4170.79	8.34158e+08
4151.89	8.30378e+08
4136.25	827250732
4118.4	8.23681e+08
4097.32	819464160
4060.46	8.12093e+08
4042.82	808564868
4021.39	804278052
4014.8	8.02961e+08
3991.76	798351734
3971.82	7.94363e+08
3949.79	789957714
3928.65	7.85729e+08
3910.95	782190332
3892.14	7.78429e+08
3876.65	7.7533e+08
3855.06	7.71012e+08
3834.06	7.66812e+08
3816.95	763389356
3798.38	759675024
3762.02	752403956
3740.13	748026586
3721.13	744226562
3698.2	7.39639e+08
3679.56	735911646
3659.91	7.31983e+08
3622.48	7.24495e+08
3614.49	722897486
3590.16	718031836
3569.9	7.13981e+08
3551.08	710216114
3534.42	7.06885e+08
3516.93	7.03386e+08
3497.13	699425024
3478.45	6.9569e+08
3457.9	691580518
3438.27	687653466
3416.24	683247486
3396.44	6.79288e+08
3375.47	6.75094e+08
3357.06	671411206
3334.09	6.66819e+08
3316.52	663303370
3296.95	659389404
3276.48	655295678
3257.25	651449268
3239.65	647929712
3207.51	641502540
3187.98	637595532
3169.23	633845484
3149.05	6.29811e+08
3126.46	625292652
3118.56	623711596
3093.12	618623022
3074.98	6.14997e+08
3054.45	610889086
3037.01	6.07403e+08
3018.63	6.03726e+08
2999.02	599804200
2963.08	5.92616e+08
2946.48	5.89296e+08
2928.65	585730738
2909.61	581922828
2891.4	5.7828e+08
2870.96	574191284
2852.32	5.70465e+08
2836.14	5.67228e+08
2814.94	5.62988e+08
2796.27	559254614
2777.34	555468212
2759.86	5.51971e+08
2722.01	5.44402e+08
2702.55	540509620
2681.53	536306666
2661.11	532222900
2646.84	5.29368e+08
2628.12	525623292
2609.24	521847022
2591.54	5.18307e+08
2576.14	5.15227e+08
2553.54	5.10708e+08
2536.62	5.07325e+08
2517.88	503576220
2497.84	499567968
2479.43	495885792
2443.03	4.88606e+08
2423.49	4.84698e+08
2407.65	481529956
2388.65	477730176
2369.66	4.73932e+08
2347.62	4.69523e+08
2329.23	465845434
2291.58	4.58317e+08
2272.71	454541308
2252.26	4.50452e+08
2232.53	4.46506e+08
2211.31	442262622
2188.15	4.3763e+08
2170.87	4.34175e+08
2151.05	4.30211e+08
2118.55	4.2371e+08
2079.44	4.15888e+08
2058.95	4.11791e+08
2039.4	407879786
2012.86	4.02571e+08
1989.45	397889782
1969.95	3.9399e+08
1949.47	3.89894e+08
1927.03	385406788
1903.94	380787586
1882.07	3.76413e+08
1862.48	372496630
1843.56	368712780
1823.53	364705542
1803.67	360734632
1795.69	3.59137e+08
1772.2	3.54441e+08
1753.57	3.50714e+08
1731.74	346347632
1713.53	342705078
1698.13	339625538
1678.83	3.35765e+08
1659.51	3.31902e+08
1638.65	327730530
1618.07	323613160
1596.77	319353710
1577.19	3.15438e+08
1555.85	3.1117e+08
1538.8	307760242
1516.89	303377124
1497.19	299438074
1478.65	295729188
1457.56	291512426
1436.08	287215052
1415.44	283087732
1398.99	279797242
1368.85	273769446
1348.83	269766688
1331.1	2.6622e+08
1311.78	2.62356e+08
1293.13	2.58625e+08
1272.96	254591442
1251.2	2.5024e+08
1219.17	243834704
1183.45	236689710
1167.48	233495276
1148.04	229607740
1128.06	2.25611e+08
1110.04	222007972
1091.64	2.18329e+08
1076.61	2.15323e+08
1058.61	2.11723e+08
1036.41	207282470
1014.46	2.02891e+08
991.516	198303284
969.918	1.93984e+08
950.906	1.90181e+08
932.183	186436640
913.481	1.82696e+08
894.302	178860462
877.331	175466108
857.737	171547412
836.81	167362030
816.449	163289776
798.124	159624836
773.089	154617768
758.574	151714716
733.606	1.46721e+08
715.835	1.43167e+08
695.584	139116882
673.952	1.3479e+08
655.463	1.31093e+08
638	1.276e+08
618.666	123733210
593.021	118604284
567.446	1.13489e+08
549.039	1.09808e+08
530.129	1.06026e+08
511.471	1.02294e+08
493.372	9.86744e+07
475.755	95150976
458.193	91638526
439.66	87932020
414.208	82841668
388.649	77729850
370.698	74139628
337.321	67464274
300.206	6.00412e+07
282.364	5.64728e+07
273.85	5.477e+07
245.755	49150972
228.573	45714580
208.374	4.16748e+07
189.872	37974336
172.019	3.44038e+07
156.469	31293772
136.131	2.72262e+07
112.228	2.24456e+07
90.4334	18086688
69.1199	1.3824e+07
50.1267	10025336
32.4431	6.48862e+06
12.89	2577994
-18.5264	-3705270
-37.5226	-7504518
-45.5525	-9.1105e+06
-69.4335	-1.38867e+07
-89.5848	-17916960
-121.146	-24229168
-159.479	-3.18958e+07
-178.133	-35626636
-200.154	-4.00308e+07
-222.49	-4.4498e+07
-245.382	-4.90764e+07
-263.117	-52623410
-282.837	-5.65675e+07
-301.055	-6.02109e+07
-320.484	-6.40969e+07
-359.153	-7.18305e+07
-378.446	-7.56891e+07
-392.946	-7.85892e+07
-413.606	-8.27213e+07
-431.912	-8.63824e+07
-450.55	-90110058
-486.742	-97348368
-509.183	-101836634
-527.089	-105417890
-548.953	-109790650
-580.358	-116071576
-619.311	-123862298
-637.32	-1.27464e+08
-657.505	-1.31501e+08
-676.825	-135365002
-691.922	-1.38384e+08
-709.314	-141862896
-729.3	-145859960
-749.365	-149872956
-780.488	-1.56098e+08
-818.701	-1.6374e+08
-837.084	-1.67417e+08
-854.548	-170909680
-871.612	-174322442
-889.732	-177946448
-919.571	-1.83914e+08
-940.167	-1.88033e+08
-980.01	-196001934
-1000.09	-200018866
-1032.3	-2.0646e+08
-1054.35	-2.10869e+08
-1075.2	-215039672
-1096.75	-2.19349e+08
-1117.6	-2.23521e+08
-1140.69	-2.28139e+08
-1176.55	-2.35309e+08
-1193.21	-238641748
-1210.19	-2.42038e+08
-1228.9	-2.4578e+08
-1251.19	-2.50237e+08
-1270.48	-254095056
-1290.24	-2.58047e+08
-1308.52	-261703796
-1326.38	-2.65277e+08
-1342.99	-268598340
-1363.1	-2.7262e+08
-1382	-276399890
-1402.25	-280449548
-1423.24	-284648682
-1441.19	-288238880
-1465.42	-293083570
-1484.38	-2.96877e+08
-1502.08	-3.00416e+08
-1520.69	-304137012
-1556.85	-3.11371e+08
-1579.37	-315874634
-1597.93	-319586376
-1618.07	-3.23613e+08
-1632.48	-326496900
-1651.92	-3.30385e+08
-1672.07	-334413110
-1697.39	-3.39477e+08
-1722.39	-3.44479e+08
-1743.31	-348661022
-1768.83	-353766516
-1785.85	-357170056
-1804.6	-360920240
-1820.68	-3.64137e+08
-1852.68	-3.70536e+08
-1874.64	-3.74928e+08
-1893.07	-378614624
-1912.87	-3.82573e+08
-1931.65	-386330432
-1950.29	-3.90059e+08
-1966.44	-3.93288e+08
-1985.62	-397123376
-2008.11	-401622938
-2028.05	-4.0561e+08
-2047.94	-4.09587e+08
-2069.12	-413823682
-2087.43	-4.17486e+08
-2120.58	-424116992
-2157.92	-4.31584e+08
-2178.96	-4.35792e+08
-2199.02	-4.39803e+08
-2216.82	-4.43365e+08
-2239.42	-447883178
-2246.6	-449320704
-2269.85	-453970092
-2292.32	-458464868
-2311.33	-4.62266e+08
-2334.04	-4.66808e+08
-2356.24	-4.71248e+08
-2376.21	-4.75242e+08
-2384.37	-4.76874e+08
-2409.37	-481874732
-2427.24	-485448242
-2442.46	-4.88492e+08
-2464.69	-4.92938e+08
-2483.16	-4.96631e+08
-2503.56	-5.00712e+08
-2521.59	-504318774
-2540.81	-5.08163e+08
-2575.59	-5.15117e+08
-2591.83	-5.18366e+08
-2611.14	-5.22228e+08
-2628.62	-5.25723e+08
-2650.5	-5.301e+08
-2671.03	-534205982
-2690.85	-538169166
-2709.76	-541952002
-2728.25	-545649830
-2745.05	-549010400
-2763.34	-552668702
-2785.33	-557066578
-2803.01	-560601490
-2822.15	-564429248
-2842.01	-568402686
-2860.88	-5.72175e+08
-2897.75	-5.7955e+08
-2916.13	-583226586
-2936.58	-587316700
-2960.88	-5.92175e+08
-2980.36	-596071752
-3001.59	-6.00318e+08
-3036.9	-607380126
-3052.83	-610566334
-3075.04	-615007178
-3094.87	-618973632
-3104.08	-620815112
-3133.49	-626698022
-3153.98	-6.30796e+08
-3172.42	-634483056
-3193.73	-638745190
-3212.34	-642468116
-3232.76	-646551612
-3250.1	-650019800
-3270.65	-654130688
-3290.8	-6.5816e+08
-3321.66	-664332862
-3340.04	-668008838
-3380.12	-676024708
-3417.99	-6.83599e+08
-3437.44	-687487304
-3456.01	-6.91202e+08
-3475.92	-695184986
-3493.86	-6.98773e+08
-3510.06	-7.02011e+08
-3529.11	-705822584
-3552.13	-710426928
-3571.11	-7.14223e+08
-3590.08	-7.18015e+08
-3620.64	-724128906
-3645.75	-729149438
-3682.1	-736420948
-3700.77	-7.40154e+08
-3738.11	-7.47622e+08
-3759.55	-7.51909e+08
-3777.83	-7.55567e+08
-3797.32	-759464990
-3816.54	-763307862
-3838.88	-7.67776e+08
-3858.48	-7.71697e+08
-3878.92	-7.75785e+08
-3898.52	-7.79704e+08
-3918.58	-783715992
-3936.47	-7.87294e+08
-3944.32	-7.88865e+08
-3970.62	-7.94124e+08
-3989.22	-797844678
-4020.43	-8.04085e+08
-4057.84	-8.11569e+08
-4076.34	-8.15267e+08
-4096.72	-819344238
-4116.25	-823249804
-4137.02	-8.27404e+08
-4156.16	-8.31233e+08
-4179.92	-8.35983e+08
-4199.81	-839962304
-4206.96	-8.41392e+08
-4230.81	-8.46162e+08
-4247.93	-849586376
-4280.06	-8.56012e+08
-4305.68	-8.61137e+08
-4330.98	-8.66196e+08
-4350.4	-870079052
-4375.07	-875014356
-4396.07	-8.79215e+08
-4404.07	-8.80815e+08
-4431.59	-8.86319e+08
-4453.05	-890610302
-4472.53	-8.94507e+08
-4489.84	-8.97969e+08
-4509.94	-9.01988e+08
-4528.79	-9.05757e+08
-4549.2	-9.0984e+08
-4576.07	-915214600
-4593.91	-9.18782e+08
-4613.96	-9.22791e+08
-4631.92	-9.26383e+08
-4651.32	-9.30265e+08
-4672.55	-9.34509e+08
-4695.9	-939179102
-4704.43	-940886670
-4729.15	-945830664
-4762.75	-9.5255e+08
-4781.54	-956308056
-4806.07	-961214306
-4825.42	-965084912
-4845	-969000732
-4860.66	-972132666
-4880.07	-976014600
-4915.22	-9.83044e+08
-4932.47	-986494922
-4953.26	-9.90651e+08
-4970.57	-9.94114e+08
-4986.82	-9.97365e+08
-5000.14	-1.00003e+09
-4992.94	-998587110
-4962.01	-9.92403e+08
-4940.23	-988045800
-4919.61	-9.83921e+08
-4897.61	-979522802
-4876.66	-9.75333e+08
-4855.54	-9.71108e+08
-4838.2	-9.67641e+08
-4804.54	-9.60908e+08
-4785.38	-957076416
-4766.55	-9.5331e+08
-4744.13	-9.48827e+08
-4724.73	-9.44945e+08
-4704.87	-9.40975e+08
-4696.02	-9.39205e+08
-4673.1	-934620800
-4653.96	-930792676
-4634.57	-9.26915e+08
-4614.59	-9.22917e+08
-4591.95	-918389160
-4571.04	-9.14208e+08
-4539.96	-907991846
-4518.2	-9.03639e+08
-4496.38	-8.99275e+08
-4476.82	-8.95364e+08
-4457.26	-891452050
-4424.88	-8.84976e+08
-4407.39	-8.81477e+08
-4387.97	-8.77594e+08
-4370.44	-874088038
-4354.54	-870907862
-4334.23	-866845850
-4313.88	-862775098
-4296.38	-8.59275e+08
-4274.14	-854827540
-4253.35	-8.50669e+08
-4234.12	-8.46824e+08
-4215.86	-8.43172e+08
-4196.61	-8.39322e+08
-4176.53	-835305420
-4159.39	-8.31877e+08
-4137.86	-827572168
-4116.71	-823342626
-4099.17	-819834424
-4065.03	-813005590
-4046.15	-8.0923e+08
-4025.85	-8.0517e+08
-4006.91	-8.01383e+08
-3985.13	-797026392
-3962.37	-7.92474e+08
-3943.64	-788728564
-3926.47	-7.85293e+08
-3906.02	-781204492
-3885.91	-7.77183e+08
-3866.6	-773320654
-3845.79	-7.69157e+08
-3826.86	-7.65372e+08
-3810.1	-762019800
-3795.1	-759019922
-3775.05	-755009644
-3756.49	-751298340
-3736.99	-7.47398e+08
-3718.91	-7.43782e+08
-3677.45	-7.3549e+08
-3658.86	-731771900
-3625.69	-7.25137e+08
-3606.1	-721220678
-3588.26	-717652270
-3570.07	-714013940
-3550.87	-7.10175e+08
-3534.13	-706825928
-3514.36	-7.02871e+08
-3494.8	-6.98961e+08
-3475.15	-695030616
-3455.45	-691089062
-3435.09	-6.87019e+08
-3414.67	-682933960
-3392.83	-678565502
-3370.76	-6.74151e+08
-3350.38	-670075684
-3331.76	-6.66352e+08
-3314.49	-662897608
-3297.82	-6.59565e+08
-3277.08	-655416088
-3256.63	-651326050
-3238.87	-647774390
-3204.4	-6.40881e+08
-3187.32	-637464014
-3168.68	-6.33736e+08
-3149.27	-6.29855e+08
-3130.52	-626103564
-3109.86	-621972022
-3089.01	-617802588
-3065.72	-6.13144e+08
-3041.22	-608243360
-3020.39	-6.04078e+08
-3012.74	-602547876
-2972.72	-5.94544e+08
-2953.49	-5.90697e+08
-2935.34	-587068212
-2904.18	-580836816
-2888.36	-5.77672e+08
-2870.02	-574003150
-2849.97	-569994116
-2831.53	-566306470
-2815.94	-563188818
-2792.16	-5.58431e+08
-2770.34	-554068872
-2746.53	-549305102
-2726.62	-5.45323e+08
-2708.28	-541656494
-2690	-538000928
-2671.83	-534366456
-2651.96	-5.30393e+08
-2634.23	-5.26847e+08
-2613.69	-5.22739e+08
-2595.27	-5.19055e+08
-2576.7	-5.1534e+08
-2559.26	-5.11853e+08
-2526.67	-5.05333e+08
-2506.75	-5.0135e+08
-2484.56	-4.96911e+08
-2461.34	-4.92267e+08
-2438.76	-487752588
-2408.84	-481768554
-2388.29	-477658204
-2372.79	-4.74557e+08
-2353.47	-470694970
-2334.38	-466876586
-2315.67	-4.63134e+08
-2294.23	-4.58845e+08
-2273.95	-4.5479e+08
-2255.49	-4.51099e+08
-2235.65	-447130688
-2214.98	-4.42997e+08
-2181.59	-4.36319e+08
-2160.31	-4.32061e+08
-2140.81	-4.28163e+08
-2121.02	-4.24203e+08
-2105.62	-4.21125e+08
-2086.98	-4.17396e+08
-2069.17	-4.13835e+08
-2050.98	-4.10195e+08
-2031.98	-4.06396e+08
-2010.27	-402053504
-1994.23	-398845508
-1977.08	-395415626
-1958.68	-3.91737e+08
-1939.57	-3.87915e+08
-1905.86	-381172974
-1886.94	-377387438
-1869.11	-373821484
-1847.65	-3.6953e+08
-1824.95	-364989710
-1804.73	-360945496
-1786.02	-3.57203e+08
-1767.96	-353591102
-1747.38	-3.49475e+08
-1730.41	-346082690
-1713.92	-3.42783e+08
-1694.14	-3.38828e+08
-1674.87	-334973864
-1655.86	-331171644
-1636.82	-3.27364e+08
-1618.29	-323658692
-1597.81	-319561364
-1578.52	-315703614
-1557.85	-311570606
-1536.88	-307376526
-1518.21	-303641260
-1498.13	-299625208
-1476.6	-295320300
-1440.78	-288155566
-1424.53	-2.84907e+08
-1400.53	-280105152
-1384.77	-2.76953e+08
-1362.52	-272503418
-1345.51	-269102270
-1326.81	-2.65362e+08
-1309.21	-2.61842e+08
-1289.51	-257901904
-1271.23	-2.54247e+08
-1250.93	-2.50186e+08
-1229.88	-245975012
-1209.44	-2.41888e+08
-1176.96	-235391796
-1156.76	-231352820
-1135.89	-2.27179e+08
-1115.87	-223174060
-1096.94	-2.19388e+08
-1062.24	-212447278
-1054.55	-210910474
-1017.38	-2.03476e+08
-998.568	-199713532
-976.082	-1.95216e+08
-956.805	-1.91361e+08
-920.736	-1.84147e+08
-903.177	-180635308
-895.221	-179044268
-869.707	-173941334
-854.065	-1.70813e+08
-830.7	-1.6614e+08
-814.845	-1.62969e+08
-795.335	-1.59067e+08
-774.166	-1.54833e+08
-754.308	-150861694
-735.708	-1.47142e+08
-717.522	-1.43504e+08
-699.15	-1.3983e+08
-676.838	-135367602
-656.815	-1.31363e+08
-638.383	-127676502
-618.583	-1.23717e+08
-597.948	-119589630
-564.231	-1.12846e+08
-544.249	-108849762
-523.707	-104741498
-504.257	-100851364
-485.553	-9.71105e+07
-466.4	-9.32801e+07
-447.923	-89584504
-429.41	-8.58821e+07
-410.104	-82020758
-377.993	-75598508
-355.12	-71024058
-333.582	-6.67164e+07
-313.141	-6.26282e+07
-290.038	-58007572
-274.228	-5.48456e+07
-255.869	-51173770
-236.695	-47339044
-217.325	-43465066
-197.212	-3.94424e+07
-178.832	-35766358
-156.959	-3.13918e+07
-136.71	-2.73419e+07
-118.326	-2.36652e+07
-80.9275	-1.61855e+07
-60.8166	-1.21633e+07
-40.2123	-8.04246e+06
-31.8198	-6363962
-19.0847	-3.81694e+06
-0.01431	-2862
